# Supplementary material for: From an antiferromagnetic insulator to a strongly correlated metal in square-lattice MCl2(pyrazine)2 coordination solids
Source: Nat Commun. 2022 Sep 30;13:5766. doi: 10.1038/s41467-022-33342-5 (PMC9525593; doi:10.1038/s41467-022-33342-5)
Supplement: Supplementary file 2 — Supplementary Dataset 1 [file 41467_2022_33342_MOESM2_ESM.cif]

data_overall

_pd_proc_ls_prof_R_factor         0.01447981
_pd_proc_ls_prof_wR_factor        0.02719864
_pd_proc_ls_prof_wR_expected      0.00501520
_refine_ls_goodness_of_fit_all    5.42323965
_refine_ls_matrix_type            'full'
_refine_ls_weighting_scheme       'sigma'
_refine_ls_weighting_details      '1/[Y~i~+\s(Y~i~)]'
_computing_structure_refinement   'HighScore Plus 5.1.0'
_pd_proc_ls_background_function   'Use available background'

data_VESTA_phase_1

_audit_creation_date              '7/16/2022 8:49:01 AM'
_audit_creation_method            'Generated by HighScore Plus 5.1.0'

_chemical_formula_sum             
;
V2.00 Cl4.00 C16.00 N8.00 H16.00
;


loop_
 _symmetry_equiv_pos_as_xyz
 'x, y, z'
 '-y, x, z'
 '-x, -y, z'
 'y, -x, z'
 'x, -y, -z'
 '-x, y, -z'
 'y, x, -z'
 '-y, -x, -z'
 '-x, -y, -z'
 'y, -x, -z'
 'x, y, -z'
 '-y, x, -z'
 '-x, y, z'
 'x, -y, z'
 '-y, -x, z'
 'y, x, z'
 'x+1/2, y+1/2, z+1/2'
 '-y+1/2, x+1/2, z+1/2'
 '-x+1/2, -y+1/2, z+1/2'
 'y+1/2, -x+1/2, z+1/2'
 'x+1/2, -y+1/2, -z+1/2'
 '-x+1/2, y+1/2, -z+1/2'
 'y+1/2, x+1/2, -z+1/2'
 '-y+1/2, -x+1/2, -z+1/2'
 '-x+1/2, -y+1/2, -z+1/2'
 'y+1/2, -x+1/2, -z+1/2'
 'x+1/2, y+1/2, -z+1/2'
 '-y+1/2, x+1/2, -z+1/2'
 '-x+1/2, y+1/2, z+1/2'
 'x+1/2, -y+1/2, z+1/2'
 '-y+1/2, -x+1/2, z+1/2'
 'y+1/2, x+1/2, z+1/2'

_pd_proc_ls_profile_function      'Pseudo-Voigt'
_pd_proc_ls_pref_orient_corr      'March/Dollase Model'
_xact_pref_orient_vector_h        1.00000000
_xact_pref_orient_vector_k        0.00000000
_xact_pref_orient_vector_l        0.00000000
_xact_pref_orient_param           0.926(1)
_xact_scale_factor                0.00699(1)
_xact_cagliotti_U                 0.057(1)
_xact_cagliotti_V                 -0.0054(3)
_xact_cagliotti_W                 0.00115(2)
_xact_shape_param_1               0.288(6)
_xact_shape_param_2               0.0031(4)
_xact_shape_param_3               0.000000
_xact_asym_param_1                0.025000
_xact_asym_param_2                0.025000
_cell_length_a                    7.1212(8)
_cell_length_b                    7.1212(8)
_cell_length_c                    10.737(1)
_cell_angle_alpha                 90
_cell_angle_beta                  90
_cell_angle_gamma                 90
_cell_volume                      544.51(2)
_space_group_crystal_system       'tetragonal'
_exptl_crystal_density_diffrn     1.71987106
_exptl_crystal_density_method     'not measured'
_exptl_crystal_F_000              282.00000000

_symmetry_space_group_name_H-M    'I 4/m m m'
_space_group_name_Hall            '-I 4 2'
_symmetry_Int_Tables_number       139


loop_
 _atom_site_label
 _atom_site_type_symbol
 _atom_site_fract_x
 _atom_site_fract_y
 _atom_site_fract_z
 _atom_site_U_iso_or_equiv
 _atom_site_thermal_displace_type
 _atom_site_occupancy
 _atom_site_symmetry_multiplicity
 _atom_site_Wyckoff_symbol
 _atom_site_calc_flag
V1 V 0.000000 0.000000 0.000000 0.0104(3) Uiso 1.000000 2 a d
Cl1 Cl 0.000000 0.000000 0.22562(8) 0.0213(4) Uiso 1.000000 4 e d
C1 C 0.1100(2) 0.4009(2) 0.0757(1) 0.0130(7) Uiso 0.500000 32 o d
N1 N 0.3013(2) 0.000000 0.000000 0.0106(6) Uiso 1.000000 8 i d
H1 H 0.186000 0.346000 0.149000 0.010930 Uiso 0.500000 32 o d

loop_
 _atom_site_aniso_label
 _atom_site_aniso_U_11
 _atom_site_aniso_U_22
 _atom_site_aniso_U_33
 _atom_site_aniso_U_23
 _atom_site_aniso_U_13
 _atom_site_aniso_U_12
V1 0.008200 0.008200 0.019600 0.000000 0.000000 0.000000 
Cl1 0.023200 0.023200 0.018900 0.000000 0.000000 0.000000 
C1 0.021200 0.021200 0.014900 0.000000 0.000000 0.000000 
N1 0.013500 0.013500 0.009500 0.000000 0.000000 0.000000 

_refine_ls_R_I_factor             0.01422317

data_01_onePhases_mk_VCl2pyz2-synhcrotron-fit_RS_16_07_2022_p_01

_diffrn_source                       'sealed X-ray tube'
_diffrn_source_target                Cu
_diffrn_radiation_probe              x-ray
_diffrn_radiation_wavelength         0.826260
_diffrn_radiation_type               'Cu K\a~1~'

loop_
 _pd_peak_id
 _pd_peak_2theta_centroid
 _pd_peak_d_spacing
 _pd_peak_pk_height
 _pd_peak_pk_intensity
 _pd_peak_width_2theta
    PK1 7.9825   5.935 1343490.4 51461.0700 0.0324
    PK2 8.8258   5.369 317347.7 12294.2400 0.0327
    PK3 9.4113   5.036 116390.6 4551.8200 0.0330
    PK4 12.9166   3.673 280535.2 11877.8600 0.0356
    PK5 13.3253   3.561 600859.6 25730.6600 0.0360
    PK6 14.8448   3.198  53789.0 2409.3330 0.0376
    PK7 15.5526   3.053  82374.0 3772.5100 0.0384
    PK8 16.0059   2.967    445.0 20.6774 0.0389
    PK9 17.7063   2.684  73663.5 3621.5510 0.0411
    PK10 18.8885   2.518  63403.7 3245.6040 0.0427
    PK11 19.9994   2.379   2491.4 132.5305 0.0443
    PK12 20.0883   2.369 146009.9 7791.2030 0.0445
    PK13 20.5351   2.318 137936.6 7475.7680 0.0451
    PK14 20.8837   2.279  33458.5 1835.5180 0.0457
    PK15 21.1425   2.252 305743.7 16924.9600 0.0461
    PK16 22.2258   2.143 102094.5 5869.1080 0.0478
    PK17 22.9505   2.077   2693.8 158.8088 0.0490
    PK18 23.1838   2.056  92803.9 5515.6600 0.0494
    PK19 24.1092   1.978  28497.8 1748.7900 0.0509
    PK20 24.5596   1.942  42299.2 2636.2490 0.0517
    PK21 26.0028   1.836  18549.5 1214.3950 0.0542
    PK22 26.6956   1.790     15.0 1.0046 0.0554
    PK23 26.8339   1.780  35485.8 2389.1520 0.0557
    PK24 26.8370   1.780  14814.5 997.5156 0.0557
    PK25 27.6449   1.729   4202.9 290.7259 0.0572
    PK26 27.7105   1.725  80135.1 5555.2870 0.0573
    PK27 28.0422   1.705  30036.6 2105.2430 0.0579
    PK28 28.3033   1.690    802.2 56.7083 0.0584
    PK29 28.3646   1.686   4390.3 311.0026 0.0585
    PK30 28.4984   1.678  31606.3 2248.7870 0.0587
    PK31 29.8898   1.602   1495.9 111.3596 0.0614
    PK32 29.9481   1.599     20.0 1.4952 0.0615
    PK33 30.0727   1.592  48249.3 3612.9760 0.0617
    PK34 30.0754   1.592  21377.4 1600.9110 0.0617
    PK35 30.8053   1.555   2566.7 196.7500 0.0631
    PK36 31.4032   1.527   3948.1 308.4183 0.0643
    PK37 31.9858   1.499    219.5 17.4642 0.0654
    PK38 32.3370   1.484  41520.8 3339.5970 0.0661
    PK39 32.9074   1.459    951.0 77.8526 0.0673
    PK40 33.0219   1.454  30168.1 2478.3540 0.0675
    PK41 33.7518   1.423  30814.5 2588.5490 0.0689
    PK42 34.0300   1.412  23098.1 1956.7670 0.0695
    PK43 34.0300   1.412   6036.0 511.3408 0.0695
    PK44 34.3013   1.401     99.4 8.4885 0.0701
    PK45 34.4142   1.397  26020.8 2230.0670 0.0703
    PK46 34.7898   1.382   2137.3 185.2497 0.0711
    PK47 35.1161   1.369  21821.4 1909.8460 0.0717
    PK48 35.5972   1.352    112.5 9.9856 0.0727
    PK49 35.7539   1.346  17673.4 1576.2920 0.0730
    PK50 35.8558   1.342   1002.4 89.6694 0.0733
    PK51 36.3844   1.323   4231.4 384.4366 0.0743
    PK52 36.3844   1.323    492.4 44.7340 0.0743
    PK53 36.6961   1.312    755.8 69.2922 0.0750
    PK54 37.1526   1.297   6693.2 621.8086 0.0760
    PK55 37.4087   1.288   1314.5 123.0202 0.0765
    PK56 38.2152   1.262   6392.4 612.1979 0.0782
    PK57 38.3180   1.259  12101.9 1162.3680 0.0784
    PK58 38.4118   1.256   2694.5 259.4891 0.0786
    PK59 38.9106   1.240    286.1 27.9450 0.0797
    PK60 38.9591   1.239   5164.6 505.0971 0.0798
    PK61 39.3997   1.226    649.3 64.2935 0.0807
    PK62 39.4455   1.224   1774.9 175.9622 0.0808
    PK63 39.5457   1.221   5246.7 521.6117 0.0811
    PK64 39.8795   1.211      2.8 0.2814 0.0818
    PK65 40.5999   1.191    863.9 88.4248 0.0834
    PK66 40.6446   1.190    329.1 33.7212 0.0835
    PK67 40.7402   1.187  14414.8 1481.0600 0.0837
    PK68 40.7402   1.187   4855.7 498.9011 0.0837
    PK69 40.7423   1.187   3000.3 308.2919 0.0837
    PK70 40.8313   1.184    692.2 71.2953 0.0839
    PK71 41.1123   1.177   7625.6 791.4892 0.0845
    PK72 41.5860   1.164   3268.7 343.6510 0.0855
    PK73 41.7714   1.159     30.3 3.2053 0.0859
    PK74 41.9976   1.153   3963.7 421.3603 0.0864
    PK75 42.2289   1.147     82.5 8.8196 0.0870
    PK76 42.5063   1.140   4272.1 460.3690 0.0876
    PK77 43.0508   1.126   3069.6 335.6006 0.0888
    PK78 43.0528   1.126   3736.0 408.4846 0.0888
    PK79 43.4067   1.117   5561.8 613.8188 0.0896
    PK80 43.5918   1.113    444.5 49.2993 0.0900
    PK81 43.6360   1.112   8621.9 957.2843 0.0901
    PK82 43.8603   1.106   1270.5 141.8907 0.0906
    PK83 44.0379   1.102    402.4 45.1473 0.0910
    PK84 44.0797   1.101   2747.6 308.6247 0.0911
    PK85 44.7427   1.085   6882.2 786.4603 0.0926
    PK86 45.2599   1.074    539.6 62.4838 0.0938
    PK87 45.3495   1.072   5833.0 677.0573 0.0940
    PK88 45.6078   1.066   6269.0 732.4941 0.0946
    PK89 45.7859   1.062     54.8 6.4278 0.0950
    PK90 46.0442   1.056   4963.1 586.3806 0.0956
    PK91 46.3360   1.050    300.9 35.8179 0.0963
    PK92 46.4240   1.048   3163.5 377.3757 0.0965
    PK93 46.6377   1.044    131.5 15.7742 0.0970
    PK94 46.6377   1.044      4.2 0.5035 0.0970
    PK95 46.8943   1.038   5028.4 606.9945 0.0976
    PK96 47.3140   1.030    114.7 13.9928 0.0986
    PK97 47.3931   1.028    657.3 80.3357 0.0988
    PK98 47.3988   1.028   4875.3 595.9923 0.0988
    PK99 47.4796   1.026   2446.9 299.7261 0.0990
    PK100 47.7291   1.021   5574.9 687.1455 0.0996
    PK101 47.9010   1.018   1107.7 137.1151 0.1000
    PK102 48.1506   1.013   2778.7 346.0848 0.1006
    PK103 48.3548   1.009    530.4 66.3934 0.1010
    PK104 48.4400   1.007     13.8 1.7335 0.1013
    PK105 48.4400   1.007   3680.8 461.7376 0.1013
    PK106 48.7245   1.002    503.8 63.6465 0.1019
    PK107 49.3407   0.990   1388.8 178.0986 0.1034
    PK108 49.3407   0.990      9.7 1.2380 0.1034
    PK109 49.3791   0.989   1399.6 179.6598 0.1035
    PK110 49.4557   0.988     47.8 6.1519 0.1037
    PK111 49.4611   0.988   2669.3 343.3227 0.1037
    PK112 49.4630   0.987   5318.6 684.1040 0.1037
    PK113 49.7811   0.982   4044.7 524.2795 0.1045
    PK114 49.9478   0.979    743.2 96.7252 0.1049
    PK115 50.1898   0.974   1497.5 196.0356 0.1055
    PK116 50.3501   0.971    285.4 37.5070 0.1058
    PK117 50.4634   0.969   1052.8 138.7338 0.1061
    PK118 50.5459   0.968     12.4 1.6363 0.1063
    PK119 50.5818   0.967      1.8 0.2395 0.1064
    PK120 51.3822   0.953     67.0 9.0246 0.1084
    PK121 51.4619   0.952   3772.8 509.1680 0.1086
    PK122 51.9348   0.944    161.8 22.0806 0.1097
    PK123 51.9735   0.943    981.5 134.0740 0.1098
    PK124 51.9735   0.943   3478.7 475.2013 0.1098
    PK125 52.4432   0.935   2791.6 385.5878 0.1110
    PK126 52.5515   0.933    217.6 30.1281 0.1112
    PK127 52.7118   0.931      7.4 1.0241 0.1116
    PK128 52.9465   0.927   2672.9 373.5604 0.1122
    PK129 53.2945   0.921    128.2 18.0649 0.1131
    PK130 53.4033   0.919    591.5 83.5527 0.1134
    PK131 53.4084   0.919   1705.3 240.9193 0.1134
    PK132 53.4826   0.918    223.8 31.6732 0.1136
    PK133 53.7114   0.915   3775.9 537.1992 0.1141
    PK134 53.7114   0.915   1333.8 189.7573 0.1141
    PK135 54.0988   0.908    727.5 104.4403 0.1151
    PK136 54.3583   0.904    701.5 101.3064 0.1158
    PK137 54.4366   0.903   1644.5 237.9107 0.1160
    PK138 54.4707   0.903     57.8 8.3665 0.1161
    PK139 54.6271   0.900     26.6 3.8700 0.1165
    PK140 54.9982   0.895    391.0 57.2974 0.1174
    PK141 55.3020   0.890    256.4 37.8367 0.1182
    PK142 55.3070   0.890   1630.2 240.6003 0.1182
    PK143 55.3087   0.890   1134.4 167.4224 0.1182
    PK144 55.3794   0.889   1743.3 257.7157 0.1184
    PK145 55.6030   0.886   1057.9 157.1892 0.1189
    PK146 55.7572   0.884     30.6 4.5655 0.1193
    PK147 55.7941   0.883   3420.4 510.4187 0.1194
    PK148 55.9347   0.881     13.5 2.0226 0.1198
    PK149 55.9814   0.880    910.7 136.4862 0.1199
    PK150 55.9814   0.880    133.7 20.0350 0.1199
    PK151 56.1300   0.878     27.7 4.1725 0.1203
    PK152 56.1650   0.878    118.4 17.8171 0.1204
    PK153 56.1650   0.878     63.9 9.6124 0.1204
    PK154 56.3450   0.875     13.7 2.0669 0.1209
    PK155 56.4979   0.873     35.1 5.3154 0.1212
    PK156 56.8609   0.868    214.6 32.8067 0.1222
    PK157 57.0888   0.865     21.7 3.3329 0.1228
    PK158 57.1647   0.864    664.0 102.1958 0.1230
    PK159 57.2339   0.863    791.3 121.9769 0.1232
    PK160 57.6037   0.858    306.2 47.5869 0.1241
    PK161 57.6037   0.858      1.0 0.1605 0.1241
    PK162 57.9687   0.853    166.7 26.1220 0.1251
    PK163 58.0716   0.851     91.6 14.3829 0.1254
    PK164 58.1793   0.850      4.6 0.7310 0.1256
    PK165 58.3291   0.848     23.5 3.7138 0.1260
    PK166 58.5485   0.845    626.6 99.4529 0.1266
    PK167 58.6848   0.843      3.8 0.6011 0.1270
    PK168 58.9810   0.839    728.8 116.7780 0.1278
    PK169 58.9826   0.839    847.9 135.8741 0.1278
    PK170 59.2650   0.836   1598.7 257.7809 0.1285
    PK171 59.5836   0.831    465.1 75.5221 0.1294
    PK172 59.6285   0.831    508.7 82.6746 0.1295
    PK173 59.7712   0.829     47.3 7.7122 0.1299
    PK174 59.8049   0.829    345.7 56.4113 0.1300
    PK175 59.8786   0.828    611.5 99.9257 0.1302
    PK176 60.1249   0.825      1.7 0.2776 0.1308
    PK177 60.3402   0.822    480.4 79.2966 0.1314
    PK178 60.4725   0.820    696.8 115.3614 0.1318
    PK179 60.6601   0.818     18.2 3.0311 0.1323
    PK180 60.7602   0.817    207.2 34.5082 0.1326
    PK181 60.7649   0.817   1738.0 289.5537 0.1326
    PK182 60.7649   0.817    703.7 117.2401 0.1326
    PK183 61.0439   0.813    981.8 164.5677 0.1333
    PK184 61.1894   0.812     80.5 13.5422 0.1337
    PK185 61.6405   0.806    187.5 31.8406 0.1350
    PK186 61.7128   0.805    334.9 56.9403 0.1352
    PK187 61.7128   0.805    579.2 98.4891 0.1352
    PK188 61.7443   0.805     30.9 5.2507 0.1352
    PK189 61.7443   0.805      1.5 0.2552 0.1352
    PK190 62.1006   0.801    526.2 90.2303 0.1362
    PK191 62.2307   0.799    624.5 107.3777 0.1366
    PK192 62.2322   0.799      7.4 1.2651 0.1366
    PK193 62.4480   0.797      8.8 1.5202 0.1372
    PK194 62.5136   0.796    242.5 41.9499 0.1374
    PK195 62.5198   0.796    241.5 41.7818 0.1374
    PK196 62.5854   0.795    243.5 42.1926 0.1376
    PK197 62.7927   0.793   1460.3 254.1286 0.1381
    PK198 62.9700   0.791    864.7 151.0505 0.1386
    PK199 63.1006   0.790    154.0 26.9731 0.1390
    PK200 63.1440   0.789    323.4 56.6964 0.1391
    PK201 63.2821   0.788     87.1 15.3178 0.1395
    PK202 63.3860   0.786    114.1 20.1043 0.1398
    PK203 63.4820   0.785    149.4 26.3832 0.1401
    PK204 63.6243   0.784     31.5 5.5716 0.1405
    PK205 63.9608   0.780    660.9 117.8898 0.1414
    PK206 63.9624   0.780     14.1 2.5182 0.1414
    PK207 64.1425   0.778    148.3 26.5581 0.1419
    PK208 64.1749   0.778     52.1 9.3318 0.1420
    PK209 64.2395   0.777    127.5 22.8833 0.1422
    PK210 64.2441   0.777    640.7 114.9697 0.1422
    PK211 64.5144   0.774    710.5 128.2243 0.1430
    PK212 64.6555   0.773     75.8 13.7205 0.1434
    PK213 64.8607   0.770    429.3 78.0453 0.1440
    PK214 64.8607   0.770    158.6 28.8298 0.1440
    PK215 65.1632   0.767    827.6 151.4120 0.1448
    PK216 65.1892   0.767    285.3 52.2276 0.1449
    PK217 65.3340   0.765    107.4 19.7199 0.1453
    PK218 65.3340   0.765      4.3 0.7962 0.1453
    PK219 65.5396   0.763    655.0 120.7791 0.1459
    PK220 65.6659   0.762    626.5 115.8253 0.1463
    PK221 65.8769   0.760      0.8 0.1522 0.1469
    PK222 66.0362   0.758     25.1 4.6798 0.1473
    PK223 66.2119   0.756    702.2 131.3052 0.1479
    PK224 66.3510   0.755    166.7 31.2581 0.1483
    PK225 66.3510   0.755      4.1 0.7768 0.1483
    PK226 66.3843   0.755    702.9 131.9061 0.1484
    PK227 66.5112   0.753    179.8 33.8229 0.1487
    PK228 66.5535   0.753     94.4 17.7813 0.1488
    PK229 66.7194   0.751     26.2 4.9546 0.1493
    PK230 66.7887   0.751    663.5 125.5662 0.1495
    PK231 66.8777   0.750    286.5 54.3222 0.1498
    PK232 66.8822   0.750      2.0 0.3836 0.1498
    PK233 67.3482   0.745    611.0 116.9763 0.1512
    PK234 67.5251   0.743     40.1 7.7015 0.1517
    PK235 67.6240   0.742    303.4 58.4182 0.1520
    PK236 67.6884   0.742     62.6 12.0676 0.1522
    PK237 68.0248   0.739      4.0 0.7823 0.1532
    PK238 68.4514   0.735      1.3 0.2514 0.1544
    PK239 68.4514   0.735    186.6 36.5486 0.1544
    PK240 68.5452   0.734     67.2 13.1867 0.1547
    PK241 68.5496   0.734     19.2 3.7716 0.1547
    PK242 68.6864   0.732      0.3 0.0547 0.1551
    PK243 69.0117   0.729    202.9 40.1913 0.1561
    PK244 69.2162   0.727     64.9 12.9026 0.1567
    PK245 69.2784   0.727    206.5 41.1316 0.1569
    PK246 69.2829   0.727    738.0 147.0013 0.1569
    PK247 69.2829   0.727    212.3 42.2995 0.1569
    PK248 69.3465   0.726     41.9 8.3650 0.1571
    PK249 69.3717   0.726    562.4 112.2394 0.1572
    PK250 69.5432   0.724    369.3 73.9632 0.1577
    PK251 69.7116   0.723    516.5 103.7806 0.1582
    PK252 69.8357   0.722      7.4 1.4941 0.1586
    PK253 69.8769   0.721    175.5 35.3829 0.1587
    PK254 70.0391   0.720    148.2 29.9745 0.1592
    PK255 70.1069   0.719    241.1 48.8347 0.1594
    PK256 70.1982   0.718     34.3 6.9603 0.1597
    PK257 70.6539   0.714    666.6 136.5422 0.1611
    PK258 70.6539   0.714    216.7 44.3767 0.1611
    PK259 70.6553   0.714     15.4 3.1520 0.1611
    PK260 70.8269   0.713     28.6 5.8786 0.1616
    PK261 70.9120   0.712     13.0 2.6810 0.1619
    PK262 70.9237   0.712     67.7 13.9463 0.1619
    PK263 70.9252   0.712    107.3 22.1061 0.1619
    PK264 70.9252   0.712    504.9 103.9788 0.1619
    PK265 70.9867   0.712     80.2 16.5318 0.1621
    PK266 71.1814   0.710    726.4 150.3830 0.1627
    PK267 71.1814   0.710    307.2 63.5907 0.1627
    PK268 71.3160   0.709     37.8 7.8508 0.1631
    PK269 71.5118   0.707    265.4 55.3154 0.1637
    PK270 71.6417   0.706     22.2 4.6335 0.1642
    PK271 71.6417   0.706    139.0 29.0465 0.1642
    PK272 71.7336   0.705    270.8 56.6945 0.1644
    PK273 71.8007   0.705    201.0 42.1339 0.1646
    PK274 71.8255   0.704     48.3 10.1314 0.1647
    PK275 71.8299   0.704     40.3 8.4481 0.1647
    PK276 71.9639   0.703      4.6 0.9715 0.1652
    PK277 72.2812   0.700    122.6 25.9522 0.1661
    PK278 72.2826   0.700     14.6 3.0994 0.1662
    PK279 72.5369   0.698      2.1 0.4445 0.1669
    PK280 72.5499   0.698    309.9 65.9422 0.1670
    PK281 72.6356   0.698    187.5 39.9731 0.1673
    PK282 72.9371   0.695     77.2 16.5552 0.1682
    PK283 72.9690   0.695    296.6 63.6504 0.1683
    PK284 73.2599   0.692     10.2 2.2027 0.1692
    PK285 73.2903   0.692      4.6 0.9829 0.1693
    PK286 73.3568   0.692    356.3 77.0522 0.1695
    PK287 73.4421   0.691     98.6 21.3477 0.1698
    PK288 73.4464   0.691      0.4 0.0780 0.1698
    PK289 73.5793   0.690     56.8 12.3427 0.1703
    PK290 73.5793   0.690     14.8 3.2122 0.1703
    PK291 73.7741   0.688    304.5 66.4065 0.1709
    PK292 73.7741   0.688    241.2 52.6049 0.1709
    PK293 74.0638   0.686      5.9 1.2893 0.1718
    PK294 74.1474   0.685     34.5 7.5704 0.1721
    PK295 74.1545   0.685     50.5 11.0871 0.1721
    PK296 74.1588   0.685    279.9 61.5086 0.1721
    PK297 74.2207   0.685    213.8 47.0384 0.1723
    PK298 74.4120   0.683    328.1 72.4467 0.1729
    PK299 74.7367   0.681    278.7 61.9375 0.1740
    PK300 75.0208   0.678    290.5 64.9388 0.1749
    PK301 75.1813   0.677     66.4 14.8855 0.1754
    PK302 75.3746   0.676    270.3 60.8367 0.1761
    PK303 75.4934   0.675    235.9 53.2250 0.1764
    PK304 75.7451   0.673      4.9 1.1211 0.1773
    PK305 75.7522   0.673      8.1 1.8336 0.1773
    PK306 75.7564   0.673    296.1 67.1557 0.1773
    PK307 75.8422   0.672    273.1 62.0447 0.1776
    PK308 75.9979   0.671     16.4 3.7352 0.1781
    PK309 76.1391   0.670    132.4 30.2590 0.1786
    PK310 76.1704   0.670     66.7 15.2501 0.1787
    PK311 76.2903   0.669     43.7 10.0108 0.1791
    PK312 76.2903   0.669     77.1 17.6646 0.1791
    PK313 76.3301   0.669    133.1 30.5310 0.1792
    PK314 76.4869   0.667     38.4 8.8246 0.1797
    PK315 76.6407   0.666      1.0 0.2385 0.1802
    PK316 76.7916   0.665      1.0 0.2419 0.1807
    PK317 77.0816   0.663    142.5 33.1635 0.1817
    PK318 77.0830   0.663    190.8 44.4061 0.1817
    PK319 77.2790   0.662     36.2 8.4608 0.1824
    PK320 77.2790   0.662      0.5 0.1085 0.1824
    PK321 77.3315   0.661      8.1 1.8986 0.1825
    PK322 77.3386   0.661     55.5 12.9903 0.1826
    PK323 77.3442   0.661     74.7 17.4824 0.1826
    PK324 77.5827   0.659      6.5 1.5235 0.1834
    PK325 77.5925   0.659    162.3 38.1696 0.1834
    PK326 77.7230   0.658     24.4 5.7425 0.1839
    PK327 77.9128   0.657     64.9 15.3509 0.1845
    PK328 78.0388   0.656      0.2 0.0593 0.1849
    PK329 78.1280   0.656     50.7 12.0571 0.1852
    PK330 78.1931   0.655     97.4 23.1721 0.1855
    PK331 78.2172   0.655    211.4 50.3213 0.1855
    PK332 78.2214   0.655      8.9 2.1112 0.1856
    PK333 78.2214   0.655     16.8 3.9927 0.1856
    PK334 78.3515   0.654      4.7 1.1167 0.1860
    PK335 78.6597   0.652    368.5 88.4708 0.1871
    PK336 78.8559   0.650      4.4 1.0589 0.1877
    PK337 78.9194   0.650    403.6 97.3858 0.1880
    PK338 79.0041   0.649     55.3 13.3683 0.1882
    PK339 79.1579   0.648      2.9 0.7149 0.1888
    PK340 79.1677   0.648    363.4 88.1080 0.1888
    PK341 79.1677   0.648    128.0 31.0357 0.1888
    PK342 79.2974   0.647     23.9 5.8034 0.1893
    PK343 79.4468   0.646    103.3 25.1963 0.1898
    PK344 79.4862   0.646     35.3 8.6118 0.1899
    PK345 79.6411   0.645     76.9 18.8291 0.1905
    PK346 79.7058   0.645     36.0 8.8329 0.1907
    PK347 79.7889   0.644     41.2 10.1044 0.1910
    PK348 79.9226   0.643     10.1 2.4908 0.1914
    PK349 79.9423   0.643     19.3 4.7531 0.1915
    PK350 80.1124   0.642    403.0 99.5325 0.1921
    PK351 80.2291   0.641    217.0 53.7136 0.1925
    PK352 80.3948   0.640     12.6 3.1288 0.1931
    PK353 80.4764   0.640     35.3 8.7749 0.1934
    PK354 80.4764   0.640      3.4 0.8422 0.1934
    PK355 80.4833   0.640     28.2 7.0269 0.1934
    PK356 80.4875   0.639    123.0 30.6077 0.1934
    PK357 80.7346   0.638     55.9 13.9796 0.1943
    PK358 80.8637   0.637     18.0 4.5209 0.1947
    PK359 81.0516   0.636     63.0 15.8491 0.1954
    PK360 81.0516   0.636     21.8 5.4722 0.1954
    PK361 81.2646   0.634     26.4 6.6590 0.1962
    PK362 81.3291   0.634     94.0 23.7641 0.1964
    PK363 81.3529   0.634     60.1 15.2033 0.1965
    PK364 81.3571   0.634      1.3 0.3327 0.1965
    PK365 81.7911   0.631    169.7 43.2983 0.1981
    PK366 81.7925   0.631     46.7 11.9045 0.1981
    PK367 82.0374   0.629      8.3 2.1289 0.1989
    PK368 82.0485   0.629    177.9 45.6324 0.1990
    PK369 82.0499   0.629     27.5 7.0499 0.1990
    PK370 82.0961   0.629     66.8 17.1573 0.1992
    PK371 82.1086   0.629    110.8 28.4596 0.1992
    PK372 82.1086   0.629     35.6 9.1344 0.1992
    PK373 82.2848   0.628      7.6 1.9543 0.1998
    PK374 82.4231   0.627     19.4 5.0167 0.2003
    PK375 82.4231   0.627      1.2 0.2987 0.2003
    PK376 82.4538   0.627    134.2 34.6742 0.2005
    PK377 82.7345   0.625      3.2 0.8311 0.2015
    PK378 82.8281   0.625    125.7 32.7203 0.2018
    PK379 82.8281   0.625    140.6 36.5972 0.2018
    PK380 83.0430   0.623     63.6 16.6376 0.2026
    PK381 83.0626   0.623     20.0 5.2396 0.2027
    PK382 83.3485   0.621      3.4 0.9017 0.2037
    PK383 83.5115   0.620     11.9 3.1396 0.2043
    PK384 83.5115   0.620     14.2 3.7432 0.2043
    PK385 83.5408   0.620    181.5 47.9111 0.2044
    PK386 83.6035   0.620    106.6 28.1665 0.2047
    PK387 83.6510   0.620     38.5 10.1888 0.2049
    PK388 83.6634   0.619     60.7 16.0487 0.2049
    PK389 83.8390   0.618      0.3 0.0779 0.2056
    PK390 83.8487   0.618    156.8 41.6271 0.2056
    PK391 84.3750   0.615     65.3 17.5268 0.2076
    PK392 84.4390   0.615      0.6 0.1615 0.2078
    PK393 84.4669   0.615      6.3 1.6837 0.2079
    PK394 84.5949   0.614      0.3 0.0745 0.2084
    PK395 84.7826   0.613     18.9 5.0971 0.2091
    PK396 84.8981   0.612    111.4 30.1755 0.2095
    PK397 84.8995   0.612     48.1 13.0412 0.2095
    PK398 85.1428   0.611      3.8 1.0272 0.2104
    PK399 85.1538   0.611    115.1 31.3374 0.2105
    PK400 85.1538   0.611     55.7 15.1782 0.2105
    PK401 85.1552   0.611     55.6 15.1412 0.2105
    PK402 85.2012   0.610     87.6 23.8681 0.2107
    PK403 85.2373   0.610      4.6 1.2536 0.2108
    PK404 85.2373   0.610    115.6 31.5139 0.2108
    PK405 85.3984   0.609    173.5 47.4717 0.2114
    PK406 85.5568   0.608    140.5 38.5628 0.2120
    PK407 85.5568   0.608    128.4 35.2392 0.2120
    PK408 85.6735   0.608     13.2 3.6201 0.2125
    PK409 85.7123   0.607     83.7 23.0251 0.2126
    PK410 85.8359   0.607      4.2 1.1493 0.2131
    PK411 85.8651   0.607     22.2 6.1314 0.2132
    PK412 86.0109   0.606    212.0 58.6810 0.2138
    PK413 86.0151   0.606     11.7 3.2287 0.2138
    PK414 86.0151   0.606      1.2 0.3395 0.2138
    PK415 86.1428   0.605     13.8 3.8162 0.2143
    PK416 86.1622   0.605      0.4 0.0977 0.2144
    PK417 86.4453   0.603    130.5 36.4304 0.2154
    PK418 86.4453   0.603     39.1 10.9249 0.2154
    PK419 86.6895   0.602      0.1 0.0397 0.2164
    PK420 86.7478   0.602     69.6 19.5436 0.2166
    PK421 87.0723   0.600     16.5 4.6638 0.2179
    PK422 87.4688   0.598     44.4 12.6277 0.2195
    PK423 87.5603   0.597      5.2 1.4954 0.2198
    PK424 87.6727   0.596     11.5 3.2741 0.2203
    PK425 87.6878   0.596     15.4 4.4164 0.2203
    PK426 87.8749   0.595    215.2 61.7252 0.2211
    PK427 87.9914   0.595      0.7 0.1918 0.2215
    PK428 88.1826   0.594      2.8 0.8011 0.2223
    PK429 88.2339   0.593     30.6 8.8325 0.2225
    PK430 88.2408   0.593     19.5 5.6250 0.2225
    PK431 88.2408   0.593     56.3 16.2764 0.2225
    PK432 88.2463   0.593     31.6 9.1247 0.2225
    PK433 88.2921   0.593     57.4 16.5973 0.2227
    PK434 88.3045   0.593    225.0 65.0783 0.2228
    PK435 88.3281   0.593    127.1 36.7873 0.2229
    PK436 88.4445   0.592     59.0 17.1231 0.2233
    PK437 88.4791   0.592     10.8 3.1446 0.2235
    PK438 88.4888   0.592    221.7 64.3424 0.2235
    PK439 88.7631   0.591      1.1 0.3268 0.2246
    PK440 88.8018   0.590      9.2 2.6756 0.2248
    PK441 88.8018   0.590     38.9 11.3476 0.2248
    PK442 88.9251   0.590      2.0 0.5780 0.2253
    PK443 88.9542   0.590     11.7 3.4336 0.2254
    PK444 88.9542   0.590      5.8 1.6915 0.2254
    PK445 89.0179   0.589     60.8 17.8179 0.2257
    PK446 89.2161   0.588     36.5 10.7358 0.2265
    PK447 89.2312   0.588      5.2 1.5266 0.2265
    PK448 89.2312   0.588      0.6 0.1664 0.2265
    PK449 89.2507   0.588      1.3 0.3963 0.2266
    PK450 89.5332   0.587     92.1 27.2854 0.2278
    PK451 89.6966   0.586      0.3 0.0957 0.2284
    PK452 89.7770   0.585     25.5 7.5967 0.2288
    PK453 89.7838   0.585     34.8 10.3477 0.2288
    PK454 89.7880   0.585     48.2 14.3487 0.2288
    PK455 89.7894   0.585     20.4 6.0728 0.2288
    PK456 90.0221   0.584      7.6 2.2668 0.2298
    PK457 90.0317   0.584     83.0 24.8272 0.2298
    PK458 90.1591   0.583      1.4 0.4224 0.2303
    PK459 90.1591   0.583      2.8 0.8418 0.2303
    PK460 90.3447   0.583    131.7 39.6108 0.2311
    PK461 90.4680   0.582      4.5 1.3495 0.2316
    PK462 90.5552   0.581      8.0 2.4187 0.2320
    PK463 90.6189   0.581     58.6 17.7113 0.2322
    PK464 90.6425   0.581     58.8 17.7860 0.2323
    PK465 90.6467   0.581      1.7 0.5038 0.2324
    PK466 90.7589   0.580     13.5 4.1084 0.2328
    PK467 90.9610   0.579     45.8 13.9360 0.2337
    PK468 91.2685   0.578     94.8 29.0320 0.2350
    PK469 91.3199   0.578      5.9 1.8076 0.2352
    PK470 91.3781   0.577     83.6 25.6595 0.2354
    PK471 91.3781   0.577     24.2 7.4386 0.2354
    PK472 91.5305   0.577     68.0 20.9406 0.2361
    PK473 91.5651   0.576      1.1 0.3318 0.2362
    PK474 91.5747   0.576    100.5 30.9466 0.2363
    PK475 91.7022   0.576     57.6 17.7717 0.2368
    PK476 91.7326   0.576     20.6 6.3661 0.2369
    PK477 91.8491   0.575     51.4 15.8991 0.2374
    PK478 91.8878   0.575     27.7 8.5929 0.2376
    PK479 92.1858   0.573     21.4 6.6706 0.2389
    PK480 92.1900   0.573      8.7 2.7124 0.2389
    PK481 92.5046   0.572     28.3 8.8702 0.2402

loop_
 _refln_index_h
 _refln_index_k
 _refln_index_l
 _pd_refln_phase_id
 _refln_observed_status
 _refln_F_squared_calc
 _refln_F_squared_meas
 _refln_phase_calc
 _pd_refln_i100_meas
 _pd_refln_peak_id
    1   0   1     PH00  o    4507.623    2209.221       0.99   100.00   PK1
    0   0   2     PH00  o    5962.758    2695.258       0.37    23.62   PK2
    1   1   0     PH00  o    1066.537     554.239       2.90     8.66   PK3
    1   1   2     PH00  o    2855.827    1353.728     179.53    20.88   PK4
    2   0   0     PH00  o   11879.487    6415.063       0.87    44.72   PK5
    1   0   3     PH00  o     810.093     357.590       1.56     4.00   PK6
    2   1   1     PH00  o     615.599     310.492       2.58     6.13   PK7
    2   0   2     PH00  o       7.405       3.645       9.83     0.03   PK8
    0   0   4     PH00  o    7215.960    3123.028       1.04     5.48   PK9
    2   2   0     PH00  o    3135.424    1566.925       1.64     4.72   PK10
    2   1   3     PH00  o      38.706      19.332     173.11     0.19   PK11
    1   1   4     PH00  o    4862.209    2237.389       1.23    10.87   PK12
    3   0   1     PH00  o    4229.894    2299.153       1.00    10.27   PK13
    2   2   2     PH00  o    1125.353     543.003     179.25     2.49   PK14
    3   1   0     PH00  o   10157.522    5326.706       0.92    22.76   PK15
    2   0   4     PH00  o    4404.643    2048.828       1.28     7.60   PK16
    3   1   2     PH00  o      58.283      29.862       3.55     0.20   PK17
    1   0   5     PH00  o    4738.005    2120.482       1.18     6.91   PK18
    3   0   3     PH00  o    1460.736     722.902       1.16     2.12   PK19
    3   2   1     PH00  o    1101.410     547.300       1.88     3.15   PK20
    2   2   4     PH00  o    1235.526     565.671       2.34     1.38   PK21
    0   0   6     PH00  o       4.705       2.050     162.34     0.00   PK22
    2   1   5     PH00  o    1345.017     619.306       2.13     2.64   PK23
    4   0   0     PH00  o    1955.654    1034.757       2.00     1.10   PK24
    3   2   3     PH00  o     161.592      84.489       3.36     0.31   PK25
    3   1   4     PH00  o    3188.289    1560.776       1.46     5.96   PK26
    4   1   1     PH00  o    1145.219     604.759       1.81     2.24   PK27
    4   0   2     PH00  o      63.636      31.772     176.64     0.06   PK28
    1   1   6     PH00  o     406.980     174.726       1.87     0.33   PK29
    3   3   0     PH00  o    5135.949    2557.913       1.24     2.35   PK30
    3   3   2     PH00  o     142.973      71.996       2.31     0.11   PK31
    2   0   6     PH00  o       2.165       0.997     153.87     0.00   PK32
    3   0   5     PH00  o    5052.872    2382.472       1.11     3.59   PK33
    4   2   0     PH00  o    2032.792    1054.551       1.91     1.59   PK34
    4   1   3     PH00  o     135.390      68.586       3.63     0.19   PK35
    4   2   2     PH00  o     218.210     111.548     178.23     0.29   PK36
    1   0   7     PH00  o      29.884      13.031       5.39     0.02   PK37
    4   0   4     PH00  o    5209.469    2645.130       1.12     3.09   PK38
    2   2   6     PH00  o     135.282      64.270     176.92     0.07   PK39
    3   2   5     PH00  o    2096.047    1005.079       1.66     2.25   PK40
    3   3   4     PH00  o    4462.660    2185.105       1.20     2.29   PK41
    4   3   1     PH00  o    1638.680     853.312       1.48     1.72   PK42
    5   0   1     PH00  o     837.605     445.974       2.05     0.45   PK43
    3   1   6     PH00  o       7.988       3.576      13.15     0.01   PK44
    5   1   0     PH00  o    3742.564    2056.896       1.37     1.94   PK45
    2   1   7     PH00  o     185.921      83.161     177.94     0.16   PK46
    4   2   4     PH00  o    1780.295     893.438       1.85     1.62   PK47
    5   1   2     PH00  o       9.147       4.732     171.24     0.01   PK48
    4   1   5     PH00  o    1559.532     768.456       1.88     1.32   PK49
    0   0   8     PH00  o     792.322     353.483       2.28     0.07   PK50
    4   3   3     PH00  o     380.535     192.635       2.16     0.31   PK51
    5   0   3     PH00  o      87.096      44.831       4.43     0.04   PK52
    5   2   1     PH00  o      67.675      34.983       6.94     0.06   PK53
    1   1   8     PH00  o    1469.834     645.256       1.66     0.50   PK54
    3   0   7     PH00  o     284.240     129.300       1.79     0.10   PK55
    4   0   6     PH00  o    1428.185     676.471       1.01     0.48   PK56
    4   4   0     PH00  o    5046.056    2561.354       1.16     0.90   PK57
    2   0   8     PH00  o     654.019     291.724       2.45     0.20   PK58
    5   2   3     PH00  o      31.716      16.299     172.94     0.02   PK59
    5   1   4     PH00  o     582.410     298.984       3.09     0.38   PK60
    4   4   2     PH00  o     149.774      76.186       2.26     0.05   PK61
    3   3   6     PH00  o     440.715     209.174       1.79     0.13   PK62
    5   3   0     PH00  o    1207.470     631.971       2.29     0.39   PK63
    3   2   7     PH00  o       0.370       0.172     124.06     0.00   PK64
    5   3   2     PH00  o     109.505      56.295     177.48     0.06   PK65
    4   2   6     PH00  o      44.831      21.661       5.39     0.02   PK66
    4   3   5     PH00  o    1938.263     971.366       1.63     1.07   PK67
    5   0   5     PH00  o    1292.346     654.417       1.98     0.36   PK68
    6   0   0     PH00  o    1495.694     808.715       2.05     0.22   PK69
    2   2   8     PH00  o     202.747      92.738       4.25     0.05   PK70
    1   0   9     PH00  o    2356.232    1035.496       1.63     0.57   PK71
    6   1   1     PH00  o     438.634     235.580       2.68     0.24   PK72
    6   0   2     PH00  o       8.308       4.308     170.53     0.00   PK73
    3   1   8     PH00  o     633.316     290.834       2.42     0.30   PK74
    4   1   7     PH00  o      13.008       6.040     172.04     0.01   PK75
    4   4   4     PH00  o    1298.420     645.628       2.04     0.32   PK76
    5   2   5     PH00  o     491.616     249.946       3.09     0.23   PK77
    6   2   0     PH00  o    1131.273     608.303       2.30     0.28   PK78
    2   1   9     PH00  o    1016.421     452.350       2.39     0.41   PK79
    6   1   3     PH00  o      71.246      36.600       4.74     0.03   PK80
    5   3   4     PH00  o    1424.518     708.597       1.92     0.64   PK81
    5   4   1     PH00  o     208.306     104.711       3.79     0.09   PK82
    6   2   2     PH00  o      66.356      33.630     176.76     0.03   PK83
    5   1   6     PH00  o     484.543     231.219     178.46     0.20   PK84
    6   0   4     PH00  o    2440.646    1303.683       1.48     0.51   PK85
    0   0   10    PH00  o     927.244     402.292       1.68     0.04   PK86
    4   0   8     PH00  o    2375.807    1091.314       1.25     0.43   PK87
    3   0   9     PH00  o    2676.612    1206.071       1.48     0.47   PK88
    5   4   3     PH00  o      10.538       5.262      12.11     0.00   PK89
    6   3   1     PH00  o     953.161     499.579       1.79     0.37   PK90
    1   1   10    PH00  o     139.189      60.319       4.16     0.02   PK91
    3   3   8     PH00  o    1393.987     637.715       1.60     0.24   PK92
    4   3   7     PH00  o      28.727      13.503       5.46     0.01   PK93
    5   0   7     PH00  o       1.823       0.862     158.34     0.00   PK94
    6   2   4     PH00  o    1050.872     551.213       2.16     0.37   PK95
    4   4   6     PH00  o      51.546      25.111     175.16     0.01   PK96
    2   0   10    PH00  o     326.475     147.674       2.72     0.05   PK97
    6   1   5     PH00  o    1069.944     547.772       2.05     0.36   PK98
    4   2   8     PH00  o     579.348     269.743       2.41     0.18   PK99
    3   2   9     PH00  o    1378.033     628.137       1.99     0.41   PK100
    6   3   3     PH00  o     247.111     124.775       2.53     0.08   PK101
    7   0   1     PH00  o    1225.548     653.086       1.56     0.21   PK102
    5   3   6     PH00  o     127.890      61.427       3.13     0.04   PK103
    5   5   0     PH00  o      12.736       6.666      20.39     0.00   PK104
    7   1   0     PH00  o    1657.404     887.783       1.82     0.27   PK105
    5   2   7     PH00  o     126.813      59.235     177.56     0.04   PK106
    5   5   2     PH00  o     686.225     352.234     179.05     0.10   PK107
    7   1   2     PH00  o       2.335       1.224      17.97     0.00   PK108
    6   0   6     PH00  o     718.039     358.416       1.36     0.10   PK109
    2   2   10    PH00  o      27.242      12.370       9.10     0.00   PK110
    5   4   5     PH00  o     685.061     345.014       2.49     0.20   PK111
    6   4   0     PH00  o    2625.539    1374.684       1.44     0.40   PK112
    4   1   9     PH00  o    1144.978     522.960       2.13     0.30   PK113
    7   0   3     PH00  o     377.847     194.583       2.04     0.06   PK114
    7   2   1     PH00  o     384.013     199.598       2.68     0.11   PK115
    6   4   2     PH00  o      75.391      37.959       3.16     0.02   PK116
    3   1   10    PH00  o     319.864     141.133       2.70     0.08   PK117
    5   1   8     PH00  o       3.597       1.687      30.47     0.00   PK118
    1   0   11    PH00  o       1.140       0.496      25.26     0.00   PK119
    6   2   6     PH00  o      19.741       9.799       7.78     0.00   PK120
    6   3   5     PH00  o    1103.786     557.110       1.95     0.28   PK121
    7   2   3     PH00  o      47.362      24.944       5.55     0.01   PK122
    5   5   4     PH00  o     590.489     304.416       2.71     0.07   PK123
    7   1   4     PH00  o    1028.559     539.473       2.09     0.26   PK124
    7   3   0     PH00  o    1676.943     874.587       1.74     0.21   PK125
    2   1   11    PH00  o      77.416      34.032     177.15     0.02   PK126
    6   1   7     PH00  o       2.407       1.166      18.62     0.00   PK127
    6   4   4     PH00  o     855.116     435.717       2.26     0.20   PK128
    7   3   2     PH00  o      40.989      20.952       4.29     0.01   PK129
    4   0   10    PH00  o     432.221     195.605       2.28     0.04   PK130
    7   0   5     PH00  o    1122.398     564.288       1.90     0.13   PK131
    4   4   8     PH00  o     157.731      73.726       4.36     0.02   PK132
    4   3   9     PH00  o    1376.894     638.343       1.88     0.28   PK133
    5   0   9     PH00  o     969.400     450.969       2.22     0.10   PK134
    6   5   1     PH00  o     246.789     125.371       3.21     0.05   PK135
    3   3   10    PH00  o     544.398     247.591       2.03     0.05   PK136
    5   3   8     PH00  o     614.272     292.396       2.21     0.12   PK137
    3   0   11    PH00  o      46.209      20.588       3.92     0.00   PK138
    5   4   7     PH00  o       9.903       4.776     171.13     0.00   PK139
    0   0   12    PH00  o    1324.031     571.391       1.19     0.03   PK140
    4   2   10    PH00  o     105.266      48.885       4.46     0.02   PK141
    7   2   5     PH00  o     608.131     310.631       2.50     0.12   PK142
    8   0   0     PH00  o    1622.150     864.540       1.71     0.08   PK143
    6   0   8     PH00  o    1372.818     652.402       1.50     0.13   PK144
    5   2   9     PH00  o     432.431     199.485       3.20     0.08   PK145
    6   5   3     PH00  o      11.663       5.958      10.87     0.00   PK146
    7   3   4     PH00  o    1305.351     666.601       1.80     0.25   PK147
    1   1   12    PH00  o      12.084       5.258     168.39     0.00   PK148
    7   4   1     PH00  o     346.631     178.550       2.70     0.07   PK149
    8   1   1     PH00  o      50.032      26.210       6.94     0.01   PK150
    8   0   2     PH00  o      21.029      10.883       5.86     0.00   PK151
    5   5   6     PH00  o      95.488      46.709       3.43     0.01   PK152
    7   1   6     PH00  o      25.436      12.600       6.74     0.00   PK153
    3   2   11    PH00  o       6.116       2.748     169.60     0.00   PK154
    6   3   7     PH00  o      14.583       7.124       7.50     0.00   PK155
    2   0   12    PH00  o     202.507      88.709       2.89     0.02   PK156
    6   4   6     PH00  o       9.237       4.602     168.96     0.00   PK157
    8   2   0     PH00  o     536.540     285.550       2.85     0.05   PK158
    6   2   8     PH00  o     349.317     170.055       2.83     0.06   PK159
    7   4   3     PH00  o     130.153      66.830       3.28     0.02   PK160
    8   1   3     PH00  o       0.432       0.225     106.49     0.00   PK161
    8   2   2     PH00  o      71.156      36.983     176.98     0.01   PK162
    5   1   10    PH00  o      44.196      20.395       6.67     0.01   PK163
    4   1   11    PH00  o       2.307       1.039     162.94     0.00   PK164
    7   0   7     PH00  o      21.672      10.591       6.16     0.00   PK165
    8   0   4     PH00  o     560.367     289.617       2.62     0.05   PK166
    2   2   12    PH00  o       3.952       1.751      20.19     0.00   PK167
    6   5   5     PH00  o     344.143     172.500       3.17     0.05   PK168
    6   6   0     PH00  o    1561.234     802.787       1.68     0.06   PK169
    6   1   9     PH00  o     808.694     385.608       2.28     0.12   PK170
    3   1   12    PH00  o     255.852     111.773       2.53     0.03   PK171
    8   3   1     PH00  o     240.227     122.680       3.11     0.04   PK172
    6   6   2     PH00  o      45.836      23.089       3.98     0.00   PK173
    7   3   6     PH00  o     172.193      84.805       2.59     0.03   PK174
    7   5   0     PH00  o     592.277     302.331       2.65     0.05   PK175
    7   2   7     PH00  o       0.867       0.427     148.81     0.00   PK176
    8   2   4     PH00  o     239.816     123.502       3.86     0.04   PK177
    1   0   13    PH00  o     823.859     355.574       2.19     0.05   PK178
    7   5   2     PH00  o       9.285       4.703     171.43     0.00   PK179
    4   4   10    PH00  o     233.451     108.562       2.90     0.02   PK180
    7   4   5     PH00  o     907.285     455.173       1.95     0.13   PK181
    8   1   5     PH00  o     362.945     184.299       3.02     0.05   PK182
    5   4   9     PH00  o     551.928     261.026       2.68     0.07   PK183
    8   3   3     PH00  o      42.072      21.606       5.55     0.01   PK184
    5   3   10    PH00  o     110.830      52.135       4.13     0.01   PK185
    5   5   8     PH00  o     384.695     185.790       2.57     0.02   PK186
    7   1   8     PH00  o     329.823     160.680       2.80     0.04   PK187
    4   3   11    PH00  o      18.707       8.543       6.02     0.00   PK188
    5   0   11    PH00  o       1.815       0.831     160.81     0.00   PK189
    6   6   4     PH00  o     590.477     292.060       2.46     0.04   PK190
    2   1   13    PH00  o     405.444     175.717       3.01     0.05   PK191
    4   0   12    PH00  o       9.341       4.141      12.88     0.00   PK192
    8   0   6     PH00  o      10.104       4.950     169.82     0.00   PK193
    6   0   10    PH00  o     299.502     136.754       2.54     0.02   PK194
    8   4   0     PH00  o     270.843     136.228       3.76     0.02   PK195
    6   4   8     PH00  o     146.587      68.894       4.14     0.02   PK196
    6   3   9     PH00  o     901.804     418.700       2.09     0.11   PK197
    7   5   4     PH00  o     508.331     251.440       2.61     0.06   PK198
    3   3   12    PH00  o     204.849      90.595       2.76     0.01   PK199
    9   0   1     PH00  o     370.104     191.113       2.44     0.02   PK200
    8   4   2     PH00  o      51.199      25.993     176.44     0.01   PK201
    9   1   0     PH00  o     132.338      69.187       5.31     0.01   PK202
    5   2   11    PH00  o      99.265      45.589     177.56     0.01   PK203
    6   5   7     PH00  o      19.789       9.669     173.94     0.00   PK204
    3   0   13    PH00  o     938.630     412.453       1.99     0.05   PK205
    4   2   12    PH00  o       9.817       4.405      12.24     0.00   PK206
    9   1   2     PH00  o      90.128      46.600     177.34     0.01   PK207
    8   2   6     PH00  o      32.970      16.391     174.55     0.00   PK208
    6   2   10    PH00  o      86.443      40.295       4.55     0.01   PK209
    8   3   5     PH00  o     403.917     202.500       2.77     0.05   PK210
    7   0   9     PH00  o     957.202     455.642       1.99     0.05   PK211
    9   0   3     PH00  o      95.187      48.841       3.64     0.01   PK212
    7   6   1     PH00  o     276.650     140.735       2.78     0.03   PK213
    9   2   1     PH00  o     100.196      51.987       4.52     0.01   PK214
    7   3   8     PH00  o     570.032     273.936       2.08     0.06   PK215
    0   0   14    PH00  o    1763.150     755.574       1.30     0.02   PK216
    7   4   7     PH00  o      73.810      35.604       3.26     0.01   PK217
    8   1   7     PH00  o       2.953       1.438     164.23     0.00   PK218
    8   4   4     PH00  o     440.536     222.701       2.71     0.05   PK219
    3   2   13    PH00  o     485.022     215.186       2.66     0.05   PK220
    6   6   6     PH00  o       1.150       0.574      31.26     0.00   PK221
    1   1   14    PH00  o      40.462      17.725       8.06     0.00   PK222
    7   2   9     PH00  o     517.501     249.270       2.62     0.05   PK223
    7   6   3     PH00  o     117.129      59.951       3.26     0.01   PK224
    9   2   3     PH00  o       2.859       1.490      20.62     0.00   PK225
    9   1   4     PH00  o     488.213     253.062       2.56     0.05   PK226
    5   1   12    PH00  o     142.093      64.079       3.16     0.01   PK227
    8   5   1     PH00  o      66.325      33.724       5.43     0.01   PK228
    7   5   6     PH00  o      19.190       9.559       7.26     0.00   PK229
    9   3   0     PH00  o     932.383     487.871       1.97     0.05   PK230
    2   0   14    PH00  o     480.825     210.183       2.36     0.02   PK231
    6   1   11    PH00  o       1.597       0.742     159.77     0.00   PK232
    4   1   13    PH00  o     513.566     230.256       2.54     0.05   PK233
    9   3   2     PH00  o      29.378      15.265       4.83     0.00   PK234
    9   0   5     PH00  o     453.212     233.961       2.53     0.02   PK235
    8   0   8     PH00  o      97.542      48.404       4.79     0.00   PK236
    8   5   3     PH00  o       3.077       1.580     160.65     0.00   PK237
    5   5   10    PH00  o       2.161       1.030      28.19     0.00   PK238
    7   1   10    PH00  o     156.161      74.894       3.29     0.01   PK239
    2   2   14    PH00  o     122.114      54.059       4.50     0.01   PK240
    5   4   11    PH00  o      16.514       7.733     173.95     0.00   PK241
    8   3   7     PH00  o       0.225       0.112      79.91     0.00   PK242
    4   4   12    PH00  o     362.709     165.834       1.98     0.02   PK243
    8   4   6     PH00  o      53.614      26.838       4.28     0.00   PK244
    6   4   10    PH00  o     180.731      85.842       3.04     0.02   PK245
    7   6   5     PH00  o     610.183     306.645       2.15     0.05   PK246
    9   2   5     PH00  o     172.924      88.237       3.95     0.02   PK247
    8   2   8     PH00  o      35.542      17.352       7.69     0.00   PK248
    3   1   14    PH00  o     530.983     232.100       2.19     0.04   PK249
    6   5   9     PH00  o     322.942     152.657       3.16     0.03   PK250
    9   3   4     PH00  o     427.463     217.468       2.64     0.04   PK251
    5   3   12    PH00  o       6.888       3.138      13.96     0.00   PK252
    9   4   1     PH00  o     145.087      74.431       3.60     0.01   PK253
    9   1   6     PH00  o     126.228      63.218       2.80     0.01   PK254
    7   7   0     PH00  o     814.692     412.254       2.02     0.02   PK255
    6   3   11    PH00  o      31.823      14.760       4.52     0.00   PK256
    4   3   13    PH00  o     654.848     295.628       2.18     0.05   PK257
    5   0   13    PH00  o     425.130     192.160       2.68     0.02   PK258
    6   0   12    PH00  o      29.622      13.643       6.73     0.00   PK259
    7   7   2     PH00  o      50.202      25.582       3.70     0.00   PK260
    1   0   15    PH00  o      26.910      11.802       5.60     0.00   PK261
    8   5   5     PH00  o      60.442      30.702       6.50     0.01   PK262
    8   6   0     PH00  o     188.360      97.343       4.07     0.01   PK263
    10  0   0     PH00  o    1731.453     915.731       1.40     0.04   PK264
    6   6   8     PH00  o     148.314      72.468       3.77     0.01   PK265
    7   4   9     PH00  o     684.863     332.068       2.16     0.05   PK266
    8   1   9     PH00  o     287.705     140.418       3.27     0.02   PK267
    9   4   3     PH00  o      33.761      17.253       5.76     0.00   PK268
    10  1   1     PH00  o     234.520     123.585       2.81     0.02   PK269
    8   6   2     PH00  o      20.198      10.282     174.45     0.00   PK270
    10  0   2     PH00  o     247.665     128.913       1.70     0.01   PK271
    7   3   10    PH00  o     265.256     125.508       2.48     0.02   PK272
    7   5   8     PH00  o     192.868      93.255       3.27     0.01   PK273
    4   0   14    PH00  o     101.874      44.834       4.81     0.00   PK274
    7   0   11    PH00  o      80.300      37.413       2.87     0.00   PK275
    9   0   7     PH00  o       8.716       4.337       9.10     0.00   PK276
    5   2   13    PH00  o     129.468      58.614       4.67     0.01   PK277
    6   2   12    PH00  o      15.182       7.000       9.16     0.00   PK278
    2   1   15    PH00  o       2.318       1.017     161.36     0.00   PK279
    10  2   0     PH00  o     576.064     301.621       2.31     0.02   PK280
    3   3   14    PH00  o     409.931     182.175       2.41     0.01   PK281
    10  1   3     PH00  o      73.476      38.261       3.89     0.01   PK282
    7   7   4     PH00  o     581.021     294.435       2.19     0.02   PK283
    10  2   2     PH00  o       9.838       5.130       8.12     0.00   PK284
    9   3   6     PH00  o       4.537       2.293      14.43     0.00   PK285
    9   5   0     PH00  o     697.436     360.251       2.07     0.03   PK286
    4   2   14    PH00  o     111.485      49.845       4.48     0.01   PK287
    7   2   11    PH00  o       0.386       0.182      43.61     0.00   PK288
    7   6   7     PH00  o      58.544      28.886       3.52     0.00   PK289
    9   2   7     PH00  o      15.053       7.518     173.37     0.00   PK290
    8   6   4     PH00  o     308.857     157.726       2.93     0.02   PK291
    10  0   4     PH00  o     479.709     249.890       2.39     0.02   PK292
    9   5   2     PH00  o       5.960       3.056      10.26     0.00   PK293
    3   0   15    PH00  o      81.849      35.992       3.20     0.00   PK294
    8   0   10    PH00  o     109.599      52.714       3.70     0.00   PK295
    9   4   5     PH00  o     288.583     146.234       2.92     0.02   PK296
    8   4   8     PH00  o     228.009     111.811       2.93     0.02   PK297
    8   3   9     PH00  o     356.400     173.327       2.84     0.02   PK298
    10  3   1     PH00  o     287.427     149.368       2.48     0.02   PK299
    9   1   8     PH00  o     318.281     157.442       2.47     0.02   PK300
    8   5   7     PH00  o      73.186      36.107     177.08     0.00   PK301
    10  2   4     PH00  o     289.320     148.424       2.98     0.02   PK302
    6   1   13    PH00  o     285.257     129.524       3.07     0.02   PK303
    3   2   15    PH00  o       6.268       2.760      11.20     0.00   PK304
    8   2   10    PH00  o       9.412       4.513      12.24     0.00   PK305
    10  1   5     PH00  o     323.978     165.353       2.71     0.02   PK306
    5   1   14    PH00  o     341.103     152.344       2.51     0.02   PK307
    0   0   16    PH00  o     171.151      73.805       2.19     0.00   PK308
    10  3   3     PH00  o     146.138      75.436       2.73     0.01   PK309
    9   5   4     PH00  o      74.801      38.019       5.70     0.00   PK310
    5   5   12    PH00  o     107.645      49.692     176.82     0.00   PK311
    7   1   12    PH00  o      94.598      43.842       3.59     0.01   PK312
    8   7   1     PH00  o     149.635      75.672       3.32     0.01   PK313
    7   7   6     PH00  o      88.888      43.928       3.23     0.00   PK314
    6   5   11    PH00  o       1.273       0.600     158.21     0.00   PK315
    1   1   16    PH00  o       2.814       1.229     163.73     0.00   PK316
    5   4   13    PH00  o     184.026      84.419       3.72     0.01   PK317
    6   4   12    PH00  o     242.515     113.072       2.25     0.01   PK318
    8   6   6     PH00  o      43.296      21.461       4.51     0.00   PK319
    10  0   6     PH00  o       1.092       0.551      29.84     0.00   PK320
    4   1   15    PH00  o      10.950       4.819       8.38     0.00   PK321
    6   6   10    PH00  o     138.856      65.946       3.21     0.00   PK322
    10  4   0     PH00  o     172.985      88.754       3.94     0.01   PK323
    2   0   16    PH00  o      17.989       7.803       6.47     0.00   PK324
    9   0   9     PH00  o     400.728     195.609       2.59     0.01   PK325
    8   7   3     PH00  o      29.182      14.792       5.88     0.00   PK326
    9   6   1     PH00  o      77.669      39.797       4.51     0.00   PK327
    10  4   2     PH00  o       0.299       0.154      52.63     0.00   PK328
    7   5   10    PH00  o      65.415      31.418       4.58     0.00   PK329
    9   3   8     PH00  o     122.129      60.486       3.83     0.01   PK330
    4   4   14    PH00  o     580.275     262.659       1.90     0.02   PK331
    7   4   11    PH00  o      11.615       5.513       7.21     0.00   PK332
    8   1   11    PH00  o      21.864      10.427     174.97     0.00   PK333
    9   4   7     PH00  o       5.859       2.918      10.67     0.00   PK334
    6   3   13    PH00  o     505.544     230.299       2.24     0.03   PK335
    10  2   6     PH00  o       5.520       2.780      12.51     0.00   PK336
    10  3   5     PH00  o     505.564     256.382       2.12     0.03   PK337
    5   3   14    PH00  o      78.161      35.149       5.01     0.00   PK338
    2   2   16    PH00  o       8.681       3.778     171.06     0.00   PK339
    7   6   9     PH00  o     482.454     232.876       2.32     0.03   PK340
    9   2   9     PH00  o     168.377      82.030       3.85     0.01   PK341
    9   6   3     PH00  o      30.374      15.332       5.70     0.00   PK342
    7   3   12    PH00  o     143.726      66.856       2.86     0.01   PK343
    11  0   1     PH00  o      88.123      45.759       4.18     0.00   PK344
    9   5   6     PH00  o     100.721      50.278     177.23     0.01   PK345
    11  1   0     PH00  o      90.775      47.258       5.21     0.00   PK346
    6   0   14    PH00  o     119.612      54.209       4.05     0.00   PK347
    10  1   7     PH00  o      13.360       6.726       7.05     0.00   PK348
    3   1   16    PH00  o      29.235      12.845       5.02     0.00   PK349
    10  4   4     PH00  o     527.282     271.365       2.11     0.03   PK350
    7   0   13    PH00  o     629.742     291.504       1.98     0.02   PK351
    11  1   2     PH00  o      16.344       8.490     174.09     0.00   PK352
    4   3   15    PH00  o      53.504      23.877       3.77     0.00   PK353
    5   0   15    PH00  o      10.262       4.583       8.48     0.00   PK354
    8   4   10    PH00  o      39.741      19.124       5.72     0.00   PK355
    8   7   5     PH00  o     166.029      83.304       3.55     0.01   PK356
    8   5   9     PH00  o      78.617      38.349       5.47     0.00   PK357
    11  0   3     PH00  o      47.798      24.901       4.51     0.00   PK358
    10  5   1     PH00  o      84.879      43.944       4.18     0.00   PK359
    11  2   1     PH00  o      28.932      15.173       7.07     0.00   PK360
    9   1   10    PH00  o      37.946      18.494       5.81     0.00   PK361
    7   7   8     PH00  o     267.973     131.863       2.53     0.01   PK362
    6   2   14    PH00  o      92.367      42.161       4.48     0.00   PK363
    8   3   11    PH00  o       1.932       0.923      17.37     0.00   PK364
    7   2   13    PH00  o     260.535     120.351       2.96     0.01   PK365
    8   0   12    PH00  o     140.855      66.185       2.81     0.00   PK366
    5   2   15    PH00  o      13.291       5.991     172.86     0.00   PK367
    9   6   5     PH00  o     253.772     128.386       2.83     0.01   PK368
    8   8   0     PH00  o     154.995      79.342       3.87     0.00   PK369
    1   0   17    PH00  o     222.070      96.601       2.88     0.00   PK370
    8   6   8     PH00  o     162.385      80.061       3.17     0.01   PK371
    10  0   8     PH00  o     102.855      51.393       4.02     0.00   PK372
    4   0   16    PH00  o      24.910      11.051       5.39     0.00   PK373
    10  5   3     PH00  o      27.663      14.306       5.81     0.00   PK374
    11  2   3     PH00  o       1.627       0.852      24.20     0.00   PK375
    11  1   4     PH00  o     189.602      98.981       3.34     0.01   PK376
    8   8   2     PH00  o       9.263       4.735     172.27     0.00   PK377
    9   7   0     PH00  o     363.851     185.775       2.55     0.01   PK378
    11  3   0     PH00  o     400.071     207.787       2.43     0.01   PK379
    10  3   7     PH00  o      94.525      47.102       2.66     0.00   PK380
    3   3   16    PH00  o      67.528      29.687       3.29     0.00   PK381
    8   2   12    PH00  o       5.466       2.593      13.74     0.00   PK382
    9   7   2     PH00  o      17.690       9.090       5.79     0.00   PK383
    11  3   2     PH00  o      20.744      10.838       5.34     0.00   PK384
    10  4   6     PH00  o     272.766     138.810       1.78     0.01   PK385
    11  0   5     PH00  o     315.591     163.112       2.50     0.01   PK386
    2   1   17    PH00  o      67.314      29.440       5.04     0.00   PK387
    10  2   8     PH00  o      92.747      46.347       4.12     0.00   PK388
    4   2   16    PH00  o       0.507       0.224      39.44     0.00   PK389
    9   4   9     PH00  o     245.215     119.995       3.03     0.01   PK390
    9   3   10    PH00  o     104.997      50.913       3.43     0.00   PK391
    9   5   8     PH00  o       0.952       0.469     136.78     0.00   PK392
    9   0   11    PH00  o      20.397       9.791       5.27     0.00   PK393
    8   7   7     PH00  o       0.438       0.217      40.51     0.00   PK394
    8   8   4     PH00  o      59.019      29.745       5.75     0.00   PK395
    6   5   13    PH00  o     190.135      88.116       3.32     0.01   PK396
    6   6   12    PH00  o     162.204      76.165       2.56     0.00   PK397
    6   1   15    PH00  o       6.676       3.016      10.20     0.00   PK398
    10  5   5     PH00  o     181.920      91.953       3.21     0.01   PK399
    11  2   5     PH00  o      87.172      44.537       4.58     0.00   PK400
    10  6   0     PH00  o     173.702      88.856       3.56     0.00   PK401
    3   0   17    PH00  o     321.184     139.941       2.33     0.01   PK402
    5   5   14    PH00  o      16.092       7.342     170.02     0.00   PK403
    7   1   14    PH00  o     201.721      92.284       2.93     0.01   PK404
    10  1   9     PH00  o     283.686     139.199       2.77     0.01   PK405
    9   7   4     PH00  o     225.339     113.710       2.97     0.01   PK406
    11  3   4     PH00  o     202.815     103.910       3.13     0.01   PK407
    7   5   12    PH00  o      22.713      10.702       6.64     0.00   PK408
    11  4   1     PH00  o     131.950      68.121       3.20     0.01   PK409
    10  6   2     PH00  o       6.669       3.405       9.35     0.00   PK410
    11  1   6     PH00  o      35.751      18.172       4.64     0.00   PK411
    6   4   14    PH00  o     379.819     173.982       2.14     0.02   PK412
    7   6   11    PH00  o      20.104       9.570       5.29     0.00   PK413
    9   2   11    PH00  o       2.099       1.006     164.04     0.00   PK414
    9   6   7     PH00  o      22.849      11.342       5.18     0.00   PK415
    5   1   16    PH00  o       0.653       0.291      33.21     0.00   PK416
    7   4   13    PH00  o     233.479     108.965       2.96     0.01   PK417
    8   1   13    PH00  o      69.787      32.677       5.32     0.00   PK418
    5   4   15    PH00  o       0.263       0.119      60.73     0.00   PK419
    3   2   17    PH00  o     133.621      58.628       3.49     0.01   PK420
    11  4   3     PH00  o      27.327      14.079       5.61     0.00   PK421
    7   7   10    PH00  o     158.113      76.847       2.74     0.00   PK422
    8   5   11    PH00  o       9.456       4.552     172.71     0.00   PK423
    0   0   18    PH00  o     183.670      79.750       3.31     0.00   PK424
    11  0   7     PH00  o      53.040      26.897       3.41     0.00   PK425
    10  6   4     PH00  o     369.591     188.225       2.28     0.02   PK426
    8   4   12    PH00  o       1.231       0.584      28.75     0.00   PK427
    8   8   6     PH00  o       9.774       4.901     171.52     0.00   PK428
    6   3   15    PH00  o      59.275      27.095       3.41     0.00   PK429
    8   6   10    PH00  o      35.460      17.261       5.60     0.00   PK430
    10  0   10    PH00  o     203.093      99.893       2.41     0.00   PK431
    12  0   0     PH00  o     213.229     111.964       3.08     0.00   PK432
    4   1   17    PH00  o     115.010      51.012       3.68     0.00   PK433
    10  4   8     PH00  o     400.084     199.930       1.93     0.02   PK434
    7   3   14    PH00  o     243.359     113.111       2.59     0.01   PK435
    1   1   18    PH00  o     241.636     105.277       2.83     0.00   PK436
    4   4   16    PH00  o      42.968      19.331       3.93     0.00   PK437
    10  3   9     PH00  o     399.255     197.814       2.27     0.02   PK438
    9   1   12    PH00  o       2.104       1.004     158.69     0.00   PK439
    9   8   1     PH00  o      16.123       8.227       8.71     0.00   PK440
    12  1   1     PH00  o      66.767      34.891       4.30     0.00   PK441
    12  0   2     PH00  o       6.819       3.562       9.01     0.00   PK442
    9   7   6     PH00  o      21.084      10.584       5.94     0.00   PK443
    11  3   6     PH00  o      10.250       5.214       8.50     0.00   PK444
    11  5   0     PH00  o     212.846     109.737       3.03     0.00   PK445
    2   0   18    PH00  o     152.350      65.904       3.53     0.00   PK446
    10  5   7     PH00  o       9.412       4.684       7.89     0.00   PK447
    11  2   7     PH00  o       1.016       0.510     155.86     0.00   PK448
    5   3   16    PH00  o       2.723       1.215      15.40     0.00   PK449
    8   3   13    PH00  o     179.652      84.326       3.23     0.01   PK450
    11  5   2     PH00  o       0.577       0.297      31.70     0.00   PK451
    7   0   15    PH00  o     103.041      47.266       2.59     0.00   PK452
    10  2   10    PH00  o      65.543      32.188       4.08     0.00   PK453
    11  4   5     PH00  o      87.297      44.624       4.34     0.00   PK454
    12  2   0     PH00  o      72.226      37.772       5.11     0.00   PK455
    6   0   16    PH00  o      31.289      14.043       4.57     0.00   PK456
    8   7   9     PH00  o     157.591      76.904       3.48     0.01   PK457
    9   8   3     PH00  o       2.588       1.309      17.74     0.00   PK458
    12  1   3     PH00  o       5.043       2.610      12.64     0.00   PK459
    10  7   1     PH00  o     241.474     122.823       2.29     0.01   PK460
    12  2   2     PH00  o       8.093       4.184     172.07     0.00   PK461
    9   5   10    PH00  o      15.513       7.509       8.21     0.00   PK462
    11  1   8     PH00  o     110.310      55.027       3.48     0.00   PK463
    8   0   14    PH00  o     238.944     110.546       2.53     0.00   PK464
    9   4   11    PH00  o       3.263       1.566      12.66     0.00   PK465
    2   2   18    PH00  o      58.856      25.568       5.48     0.00   PK466
    12  0   4     PH00  o     168.701      86.952       3.20     0.00   PK467
    10  6   6     PH00  o     181.151      89.503       2.05     0.01   PK468
    7   2   15    PH00  o      12.385       5.563       7.17     0.00   PK469
    4   3   17    PH00  o     181.462      78.829       2.86     0.01   PK470
    5   0   17    PH00  o     105.156      45.705       3.72     0.00   PK471
    3   1   18    PH00  o     150.567      64.321       3.45     0.01   PK472
    6   2   16    PH00  o       2.312       1.020      16.43     0.00   PK473
    9   6   9     PH00  o     198.263      95.117       3.05     0.01   PK474
    10  7   3     PH00  o     109.919      54.805       2.76     0.00   PK475
    11  5   4     PH00  o      39.245      19.640       6.46     0.00   PK476
    9   3   12    PH00  o     104.847      49.049       2.97     0.00   PK477
    12  3   1     PH00  o      52.130      26.494       4.73     0.00   PK478
    8   2   14    PH00  o      45.230      20.276       5.58     0.00   PK479
    10  1   11    PH00  o      17.646       8.238       5.43     0.00   PK480
    12  2   4     PH00  o      54.377      22.656       5.44     0.00   PK481

_reflns_number_observed          481
_reflns_limit_h_min              0
_reflns_limit_h_max              12
_reflns_limit_k_min              0
_reflns_limit_k_max              8
_reflns_limit_l_min              0
_reflns_limit_l_max              18
_reflns_d_resolution_high        0.572
_reflns_d_resolution_low         5.935

_pd_instr_cons_illum_flag            no
_pd_meas_2theta_range_min              2.08400000
_pd_meas_2theta_range_max             92.61600000
_pd_meas_2theta_range_inc              0.00400000
_pd_proc_2theta_range_min              2.08400000
_pd_proc_2theta_range_max             92.61600000
_pd_proc_2theta_range_inc              0.00400000

loop_
 _pd_meas_intensity_total
 _pd_proc_intensity_bgk_calc
 _pd_calc_intensity_total
105489.0000 105489.0000 105489.0000
107474.0000 105559.9866 105559.9866
106676.0000 105630.9731 105630.9731
108269.0000 105701.9597 105701.9597
108337.0000 105772.9463 105772.9463
107963.0000 105843.9329 105843.9329
107393.0000 105914.9194 105914.9194
108047.0000 105985.9060 105985.9060
108582.0000 106056.8926 106056.8926
108089.0000 106127.8792 106127.8792
108674.0000 106198.8657 106198.8657
108676.0000 106269.8523 106269.8523
108884.0000 106340.8389 106340.8389
107560.0000 106411.8255 106411.8255
108955.0000 106482.8120 106482.8120
107936.0000 106553.7986 106553.7986
109146.0000 106624.7852 106624.7852
109474.0000 106695.7718 106695.7718
107828.0000 106766.7583 106766.7583
108361.0000 106837.7449 106837.7449
108617.0000 106908.7315 106908.7315
110074.0000 106979.7181 106979.7181
110196.0000 107050.7046 107050.7046
109751.0000 107121.6912 107121.6912
109696.0000 107192.6778 107192.6778
109882.0000 107263.6644 107263.6644
109990.0000 107334.6509 107334.6509
109763.0000 107405.6375 107405.6375
108428.0000 107476.6241 107476.6241
109992.0000 107547.6107 107547.6107
111193.0000 107618.5972 107618.5972
109896.0000 107689.5838 107689.5838
109471.0000 107760.5704 107760.5704
110361.0000 107831.5570 107831.5570
111328.0000 107902.5435 107902.5435
111303.0000 107973.5301 107973.5301
110451.0000 108044.5167 108044.5167
110351.0000 108115.5033 108115.5033
110168.0000 108186.4898 108186.4898
110279.0000 108257.4764 108257.4764
110629.0000 108328.4630 108328.4630
110688.0000 108399.4496 108399.4496
110925.0000 108470.4361 108470.4361
111301.0000 108541.4227 108541.4227
111060.0000 108612.4093 108612.4093
109609.0000 108683.3959 108683.3959
111415.0000 108754.3824 108754.3824
111248.0000 108825.3690 108825.3690
110800.0000 108896.3556 108896.3556
110492.0000 108967.3422 108967.3422
111629.0000 109038.3287 109038.3287
110903.0000 109109.3153 109109.3153
110708.0000 109180.3019 109180.3019
112276.0000 109251.2885 109251.2885
111309.0000 109313.9216 109313.9216
111168.0000 109376.5547 109376.5547
110904.0000 109439.1878 109439.1878
111036.0000 109501.8209 109501.8209
112050.0000 109564.4540 109564.4540
112363.0000 109627.0871 109627.0871
111383.0000 109689.7203 109689.7203
112402.0000 109752.3534 109752.3534
111647.0000 109814.9865 109814.9865
111130.0000 109877.6196 109877.6196
111991.0000 109940.2527 109940.2527
112274.0000 110002.8858 110002.8858
112338.0000 110065.5190 110065.5190
112028.0000 110128.1521 110128.1521
111853.0000 110190.7852 110190.7852
111213.0000 110253.4183 110253.4183
112485.0000 110316.0514 110316.0514
111845.0000 110378.6845 110378.6845
113143.0000 110441.3177 110441.3177
112288.0000 110503.9508 110503.9508
112900.0000 110566.5839 110566.5839
112510.0000 110629.2170 110629.2170
112292.0000 110691.8501 110691.8501
112832.0000 110754.4832 110754.4832
113355.0000 110817.1164 110817.1164
112937.0000 110879.7495 110879.7495
113252.0000 110942.3826 110942.3826
113016.0000 111005.0157 111005.0157
114088.0000 111067.6488 111067.6488
113603.0000 111130.2819 111130.2819
113799.0000 111192.9150 111192.9150
113840.0000 111255.5482 111255.5482
113691.0000 111318.1813 111318.1813
114161.0000 111380.8144 111380.8144
113317.0000 111443.4475 111443.4475
113873.0000 111506.0806 111506.0806
113272.0000 111568.7137 111568.7137
113807.0000 111631.3469 111631.3469
114268.0000 111693.9800 111693.9800
114146.0000 111756.6131 111756.6131
114499.0000 111819.2462 111819.2462
114544.0000 111881.8793 111881.8793
114721.0000 111944.5124 111944.5124
114019.0000 112007.1456 112007.1456
114602.0000 112069.7787 112069.7787
113930.0000 112132.4118 112132.4118
114027.0000 112195.0449 112195.0449
114692.0000 112257.6780 112257.6780
115001.0000 112320.3111 112320.3111
114578.0000 112382.9442 112382.9442
114360.0000 112445.5774 112445.5774
114507.0000 112508.2105 112508.2105
114776.0000 112570.8436 112570.8436
114809.0000 112624.3330 112624.3330
114484.0000 112677.8224 112677.8224
115323.0000 112731.3118 112731.3118
115042.0000 112784.8012 112784.8012
115414.0000 112838.2906 112838.2906
115655.0000 112891.7800 112891.7800
114897.0000 112945.2694 112945.2694
115645.0000 112998.7588 112998.7588
114676.0000 113052.2482 113052.2482
115311.0000 113105.7376 113105.7376
115037.0000 113159.2270 113159.2270
115634.0000 113212.7164 113212.7164
115400.0000 113266.2058 113266.2058
115459.0000 113319.6952 113319.6952
115585.0000 113373.1846 113373.1846
115643.0000 113426.6740 113426.6740
115633.0000 113480.1634 113480.1634
114969.0000 113533.6528 113533.6528
114813.0000 113587.1422 113587.1422
115226.0000 113640.6316 113640.6316
115422.0000 113694.1210 113694.1210
115563.0000 113747.6104 113747.6104
115308.0000 113801.0998 113801.0998
115648.0000 113854.5892 113854.5892
115487.0000 113908.0786 113908.0786
115901.0000 113961.5680 113961.5680
115757.0000 114015.0574 114015.0574
115901.0000 114068.5468 114068.5468
116326.0000 114122.0362 114122.0362
116508.0000 114175.5256 114175.5256
116486.0000 114229.0150 114229.0150
116383.0000 114282.5044 114282.5044
116300.0000 114335.9938 114335.9938
116425.0000 114389.4831 114389.4831
116441.0000 114442.9725 114442.9725
116390.0000 114496.4619 114496.4619
116497.0000 114549.9513 114549.9513
117012.0000 114603.4407 114603.4407
116901.0000 114656.9301 114656.9301
116928.0000 114710.4195 114710.4195
116633.0000 114763.9089 114763.9089
116944.0000 114817.3983 114817.3983
116514.0000 114870.8877 114870.8877
116945.0000 114924.3771 114924.3771
117071.0000 114977.8665 114977.8665
116995.0000 115031.3559 115031.3559
116800.0000 115084.8453 115084.8453
117243.0000 115138.3347 115138.3347
117397.0000 115191.8241 115191.8241
116686.0000 115245.3135 115245.3135
116865.0000 115298.8029 115298.8029
117187.0000 115352.2923 115352.2923
117293.0000 115405.7817 115405.7817
116997.0000 115450.4103 115450.4103
117764.0000 115495.0389 115495.0389
118013.0000 115539.6676 115539.6676
117779.0000 115584.2962 115584.2962
118115.0000 115628.9248 115628.9248
117675.0000 115673.5534 115673.5534
117310.0000 115718.1820 115718.1820
117154.0000 115762.8106 115762.8106
117134.0000 115807.4392 115807.4392
117843.0000 115852.0678 115852.0678
117840.0000 115896.6965 115896.6965
117878.0000 115941.3251 115941.3251
117521.0000 115985.9537 115985.9537
117977.0000 116030.5823 116030.5823
117681.0000 116075.2109 116075.2109
118288.0000 116119.8395 116119.8395
117694.0000 116164.4681 116164.4681
117735.0000 116209.0967 116209.0967
117994.0000 116253.7254 116253.7254
117934.0000 116298.3540 116298.3540
118014.0000 116342.9826 116342.9826
117933.0000 116387.6112 116387.6112
118197.0000 116432.2398 116432.2398
118020.0000 116476.8684 116476.8684
118381.0000 116521.4970 116521.4970
118015.0000 116566.1256 116566.1256
118469.0000 116610.7542 116610.7542
118341.0000 116655.3829 116655.3829
118111.0000 116700.0115 116700.0115
117654.0000 116744.6401 116744.6401
118188.0000 116789.2687 116789.2687
118385.0000 116833.8973 116833.8973
118136.0000 116878.5259 116878.5259
118590.0000 116923.1545 116923.1545
118984.0000 116967.7831 116967.7831
118625.0000 117012.4118 117012.4118
118315.0000 117057.0404 117057.0404
118527.0000 117101.6690 117101.6690
118475.0000 117146.2976 117146.2976
118636.0000 117190.9262 117190.9262
118362.0000 117235.5548 117235.5548
119021.0000 117280.1834 117280.1834
118943.0000 117324.8120 117324.8120
119047.0000 117369.4407 117369.4407
118973.0000 117414.0693 117414.0693
118970.0000 117458.6979 117458.6979
119139.0000 117503.3265 117503.3265
119041.0000 117547.9551 117547.9551
118534.0000 117592.5837 117592.5837
119216.0000 117637.2123 117637.2123
118638.0000 117681.8409 117681.8409
119375.0000 117726.4695 117726.4695
120156.0000 117771.0982 117771.0982
118937.0000 117807.2209 117807.2209
118893.0000 117843.3436 117843.3436
118942.0000 117879.4664 117879.4664
120100.0000 117915.5891 117915.5891
119807.0000 117951.7118 117951.7118
119569.0000 117987.8345 117987.8345
119316.0000 118023.9573 118023.9573
119640.0000 118060.0800 118060.0800
119350.0000 118096.2027 118096.2027
119566.0000 118132.3255 118132.3255
120430.0000 118168.4482 118168.4482
119935.0000 118204.5709 118204.5709
119334.0000 118240.6937 118240.6937
119812.0000 118276.8164 118276.8164
119677.0000 118312.9391 118312.9391
120063.0000 118349.0619 118349.0619
120297.0000 118385.1846 118385.1846
119828.0000 118421.3073 118421.3073
119713.0000 118457.4301 118457.4301
120278.0000 118493.5528 118493.5528
119928.0000 118529.6755 118529.6755
120393.0000 118565.7982 118565.7982
120401.0000 118601.9210 118601.9210
120374.0000 118638.0437 118638.0437
120669.0000 118674.1664 118674.1664
120976.0000 118710.2892 118710.2892
119923.0000 118746.4119 118746.4119
120863.0000 118782.5346 118782.5346
120757.0000 118818.6574 118818.6574
120450.0000 118854.7801 118854.7801
120608.0000 118890.9028 118890.9028
120575.0000 118927.0256 118927.0256
120835.0000 118963.1483 118963.1483
120476.0000 118999.2710 118999.2710
120850.0000 119035.3938 119035.3938
120209.0000 119071.5165 119071.5165
120382.0000 119107.6392 119107.6392
120791.0000 119143.7620 119143.7620
120606.0000 119179.8847 119179.8847
120656.0000 119216.0074 119216.0074
121267.0000 119252.1301 119252.1301
120261.0000 119288.2529 119288.2529
120936.0000 119324.3756 119324.3756
120871.0000 119360.4983 119360.4983
120589.0000 119396.6211 119396.6211
121218.0000 119432.7438 119432.7438
120999.0000 119468.8665 119468.8665
120328.0000 119504.9893 119504.9893
120651.0000 119541.1120 119541.1120
120872.0000 119577.2347 119577.2347
120790.0000 119613.3575 119613.3575
120841.0000 119649.4802 119649.4802
120876.0000 119685.6029 119685.6029
121501.0000 119721.7257 119721.7257
121183.0000 119757.8484 119757.8484
121120.0000 119793.9711 119793.9711
121159.0000 119830.0938 119830.0938
120915.0000 119866.2166 119866.2166
121729.0000 119902.3393 119902.3393
121198.0000 119938.4620 119938.4620
122073.0000 119974.5848 119974.5848
122081.0000 120010.7075 120010.7075
121931.0000 120046.8302 120046.8302
121947.0000 120082.9530 120082.9530
120790.0000 120119.0757 120119.0757
121255.0000 120155.1984 120155.1984
121516.0000 120191.3212 120191.3212
121928.0000 120227.4439 120227.4439
121733.0000 120263.5666 120263.5666
121592.0000 120299.6894 120299.6894
121429.0000 120335.8121 120335.8121
121192.0000 120371.9348 120371.9348
122171.0000 120408.0575 120408.0575
121619.0000 120444.1803 120444.1803
121775.0000 120480.3030 120480.3030
121399.0000 120516.4257 120516.4257
122272.0000 120552.5485 120552.5485
122033.0000 120588.6712 120588.6712
121806.0000 120624.7939 120624.7939
121836.0000 120660.9167 120660.9167
121830.0000 120697.0394 120697.0394
121757.0000 120733.1621 120733.1621
121834.0000 120769.2849 120769.2849
121279.0000 120805.4076 120805.4076
121705.0000 120841.5303 120841.5303
121848.0000 120877.6531 120877.6531
122449.0000 120913.7758 120913.7758
122251.0000 120949.8985 120949.8985
121858.0000 120986.0212 120986.0212
122048.0000 121022.1440 121022.1440
121864.0000 121058.2667 121058.2667
121669.0000 121094.3894 121094.3894
121721.0000 121130.5122 121130.5122
122161.0000 121166.6349 121166.6349
122678.0000 121202.7576 121202.7576
122641.0000 121238.8804 121238.8804
122865.0000 121275.0031 121275.0031
122468.0000 121311.1258 121311.1258
122413.0000 121347.2486 121347.2486
122125.0000 121383.3713 121383.3713
121806.0000 121419.4940 121419.4940
121950.0000 121455.6168 121455.6168
122315.0000 121491.7395 121491.7395
122090.0000 121527.8622 121527.8622
121907.0000 121563.9849 121563.9849
122344.0000 121600.1077 121600.1077
123279.0000 121627.7245 121627.7245
122104.0000 121655.3414 121655.3414
121716.0000 121682.9582 121682.9582
121876.0000 121710.5751 121710.5751
122713.0000 121738.1919 121738.1919
122454.0000 121765.8088 121765.8088
122441.0000 121793.4256 121793.4256
122897.0000 121821.0425 121821.0425
122968.0000 121848.6593 121848.6593
123209.0000 121876.2762 121876.2762
122988.0000 121903.8930 121903.8930
122592.0000 121931.5099 121931.5099
122379.0000 121959.1267 121959.1267
122359.0000 121986.7436 121986.7436
122743.0000 122014.3604 122014.3604
122629.0000 122041.9773 122041.9773
122760.0000 122069.5941 122069.5941
122325.0000 122097.2110 122097.2110
122956.0000 122124.8278 122124.8278
122905.0000 122152.4447 122152.4447
122603.0000 122180.0615 122180.0615
122643.0000 122207.6784 122207.6784
123062.0000 122235.2952 122235.2952
122944.0000 122262.9121 122262.9121
123368.0000 122290.5289 122290.5289
123380.0000 122318.1458 122318.1458
123109.0000 122345.7626 122345.7626
122340.0000 122373.3795 122373.3795
123004.0000 122400.9964 122400.9964
123391.0000 122428.6132 122428.6132
122982.0000 122456.2301 122456.2301
122910.0000 122483.8469 122483.8469
123319.0000 122511.4638 122511.4638
123464.0000 122539.0806 122539.0806
123068.0000 122566.6975 122566.6975
123303.0000 122594.3143 122594.3143
122810.0000 122621.9312 122621.9312
122743.0000 122649.5480 122649.5480
123489.0000 122677.1649 122677.1649
123412.0000 122704.7817 122704.7817
123390.0000 122732.3986 122732.3986
123243.0000 122760.0154 122760.0154
123383.0000 122787.6323 122787.6323
123172.0000 122815.2491 122815.2491
123504.0000 122842.8660 122842.8660
122942.0000 122870.4828 122870.4828
123200.0000 122898.0997 122898.0997
123271.0000 122925.7165 122925.7165
122866.0000 122953.3334 122953.3334
122936.0000 122980.9502 122980.9502
123140.0000 123008.5671 123008.5671
123060.0000 123036.1839 123036.1839
123558.0000 123063.8008 123063.8008
123881.0000 123083.2666 123083.2666
123669.0000 123102.7325 123102.7325
123497.0000 123122.1984 123122.1984
124032.0000 123141.6643 123141.6643
123729.0000 123161.1301 123161.1301
123000.0000 123180.5960 123180.5960
123700.0000 123200.0619 123200.0619
123520.0000 123219.5278 123219.5278
123200.0000 123238.9936 123238.9936
123765.0000 123258.4595 123258.4595
124039.0000 123277.9254 123277.9254
123883.0000 123297.3913 123297.3913
123826.0000 123316.8572 123316.8572
123501.0000 123336.3230 123336.3230
123865.0000 123355.7889 123355.7889
124101.0000 123375.2548 123375.2548
123694.0000 123394.7207 123394.7207
124268.0000 123414.1865 123414.1865
123749.0000 123433.6524 123433.6524
124165.0000 123453.1183 123453.1183
124241.0000 123472.5842 123472.5842
124049.0000 123492.0500 123492.0500
123654.0000 123511.5159 123511.5159
124012.0000 123530.9818 123530.9818
123743.0000 123550.4477 123550.4477
124092.0000 123569.9135 123569.9135
123502.0000 123589.3794 123589.3794
123989.0000 123608.8453 123608.8453
123652.0000 123628.3112 123628.3112
123661.0000 123647.7770 123647.7770
123723.0000 123667.2429 123667.2429
123970.0000 123686.7088 123686.7088
123878.0000 123706.1747 123706.1747
123737.0000 123725.6405 123725.6405
124304.0000 123745.1064 123745.1064
123756.0000 123764.5723 123764.5723
123672.0000 123784.0382 123784.0382
123845.0000 123803.5040 123803.5040
123601.0000 123822.9699 123822.9699
123649.0000 123842.4358 123842.4358
124496.0000 123861.9017 123861.9017
124526.0000 123881.3676 123881.3676
124340.0000 123900.8334 123900.8334
124402.0000 123920.2993 123920.2993
124294.0000 123939.7652 123939.7652
123790.0000 123959.2311 123959.2311
123708.0000 123978.6969 123978.6969
124224.0000 123998.1628 123998.1628
123819.0000 124017.6287 124017.6287
124263.0000 124037.0946 124037.0946
124357.0000 124056.5604 124056.5604
123928.0000 124076.0263 124076.0263
123756.0000 124095.4922 124095.4922
124373.0000 124105.8378 124105.8378
124302.0000 124116.1833 124116.1833
124569.0000 124126.5289 124126.5289
124155.0000 124136.8745 124136.8745
124019.0000 124147.2201 124147.2201
124469.0000 124157.5656 124157.5656
124577.0000 124167.9112 124167.9112
124743.0000 124178.2568 124178.2568
124708.0000 124188.6024 124188.6024
124770.0000 124198.9479 124198.9479
124809.0000 124209.2935 124209.2935
124080.0000 124219.6391 124219.6391
124405.0000 124229.9847 124229.9847
124794.0000 124240.3302 124240.3302
124345.0000 124250.6758 124250.6758
124887.0000 124261.0214 124261.0214
125544.0000 124271.3669 124271.3669
124774.0000 124281.7125 124281.7125
124510.0000 124292.0581 124292.0581
125176.0000 124302.4037 124302.4037
124964.0000 124312.7492 124312.7492
124986.0000 124323.0948 124323.0948
124010.0000 124333.4404 124333.4404
124473.0000 124343.7860 124343.7860
124466.0000 124354.1315 124354.1315
124556.0000 124364.4771 124364.4771
124538.0000 124374.8227 124374.8227
124618.0000 124385.1683 124385.1683
124923.0000 124395.5138 124395.5138
124765.0000 124405.8594 124405.8594
124778.0000 124416.2050 124416.2050
125018.0000 124426.5506 124426.5506
124875.0000 124436.8961 124436.8961
124836.0000 124447.2417 124447.2417
124742.0000 124457.5873 124457.5873
124762.0000 124467.9329 124467.9329
125114.0000 124478.2784 124478.2784
125138.0000 124488.6240 124488.6240
124804.0000 124498.9696 124498.9696
124099.0000 124509.3152 124509.3152
124121.0000 124519.6607 124519.6607
124540.0000 124530.0063 124530.0063
124855.0000 124540.3519 124540.3519
124387.0000 124550.6974 124550.6974
124494.0000 124561.0430 124561.0430
124602.0000 124571.3886 124571.3886
124988.0000 124581.7342 124581.7342
124977.0000 124592.0797 124592.0797
124304.0000 124602.4253 124602.4253
125129.0000 124612.7709 124612.7709
125106.0000 124623.1165 124623.1165
125035.0000 124633.4620 124633.4620
125280.0000 124643.8076 124643.8076
125508.0000 124648.3119 124648.3119
124746.0000 124652.8162 124652.8162
125405.0000 124657.3205 124657.3205
125306.0000 124661.8248 124661.8248
124827.0000 124666.3291 124666.3291
124471.0000 124670.8334 124670.8334
124560.0000 124675.3377 124675.3377
124671.0000 124679.8420 124679.8420
124927.0000 124684.3463 124684.3463
123962.0000 124688.8506 124688.8506
124425.0000 124693.3549 124693.3549
124734.0000 124697.8592 124697.8592
125076.0000 124702.3635 124702.3635
124692.0000 124706.8679 124706.8679
124377.0000 124711.3722 124711.3722
124734.0000 124715.8765 124715.8765
125163.0000 124720.3808 124720.3808
124475.0000 124724.8851 124724.8851
125068.0000 124729.3894 124729.3894
124924.0000 124733.8937 124733.8937
125113.0000 124738.3980 124738.3980
125016.0000 124742.9023 124742.9023
124679.0000 124747.4066 124747.4066
125248.0000 124751.9109 124751.9109
124800.0000 124756.4152 124756.4152
125383.0000 124760.9195 124760.9195
124732.0000 124765.4238 124765.4238
124962.0000 124769.9281 124769.9281
125135.0000 124774.4324 124774.4324
125400.0000 124778.9367 124778.9367
125599.0000 124783.4410 124783.4410
125085.0000 124787.9453 124787.9453
125371.0000 124792.4496 124792.4496
125131.0000 124796.9539 124796.9539
125005.0000 124801.4582 124801.4582
125159.0000 124805.9625 124805.9625
124336.0000 124810.4668 124810.4668
124618.0000 124814.9711 124814.9711
125422.0000 124819.4754 124819.4754
125437.0000 124823.9797 124823.9797
124718.0000 124828.4840 124828.4840
125537.0000 124832.9883 124832.9883
125570.0000 124837.4926 124837.4926
124624.0000 124841.9969 124841.9969
125376.0000 124846.5012 124846.5012
125360.0000 124851.0055 124851.0055
125190.0000 124855.5098 124855.5098
124970.0000 124860.0141 124860.0141
125166.0000 124864.5184 124864.5184
125093.0000 124869.0227 124869.0227
124745.0000 124873.5270 124873.5270
125227.0000 124878.0313 124878.0313
125549.0000 124882.5356 124882.5356
124808.0000 124887.0399 124887.0399
125440.0000 124891.5442 124891.5442
125283.0000 124896.0486 124896.0486
125706.0000 124900.5529 124900.5529
124626.0000 124905.0572 124905.0572
124944.0000 124909.5615 124909.5615
125566.0000 124914.0658 124914.0658
125100.0000 124918.5701 124918.5701
125457.0000 124923.0744 124923.0744
125579.0000 124927.5787 124927.5787
125401.0000 124932.0830 124932.0830
125195.0000 124936.5873 124936.5873
125601.0000 124941.0916 124941.0916
125210.0000 124945.5959 124945.5959
125428.0000 124950.1002 124950.1002
125113.0000 124954.6045 124954.6045
125259.0000 124959.1088 124959.1088
125050.0000 124963.6131 124963.6131
125065.0000 124968.1174 124968.1174
125087.0000 124972.6217 124972.6217
124773.0000 124977.1260 124977.1260
125259.0000 124981.6303 124981.6303
124898.0000 124986.1346 124986.1346
125444.0000 124990.6389 124990.6389
125382.0000 124995.1432 124995.1432
125154.0000 124999.6475 124999.6475
124820.0000 125004.1518 125004.1518
125926.0000 125008.6561 125008.6561
125094.0000 125013.1604 125013.1604
125078.0000 125017.6647 125017.6647
125495.0000 125022.1690 125022.1690
125828.0000 125026.6733 125026.6733
124982.0000 125031.1776 125031.1776
125538.0000 125035.6819 125035.6819
125526.0000 125040.1862 125040.1862
125763.0000 125044.6905 125044.6905
125381.0000 125049.1948 125049.1948
125638.0000 125053.6991 125053.6991
125900.0000 125058.2034 125058.2034
125512.0000 125062.7077 125062.7077
125435.0000 125067.2120 125067.2120
125531.0000 125071.7163 125071.7163
125143.0000 125076.2206 125076.2206
125638.0000 125080.7250 125080.7250
125280.0000 125085.2293 125085.2293
125483.0000 125089.7336 125089.7336
125043.0000 125094.2379 125094.2379
125349.0000 125098.7422 125098.7422
125350.0000 125103.2465 125103.2465
124759.0000 125107.7508 125107.7508
124883.0000 125112.2551 125112.2551
125137.0000 125116.7594 125116.7594
125162.0000 125121.2637 125121.2637
125164.0000 125127.2899 125127.2899
125366.0000 125133.3161 125133.3161
125434.0000 125139.3423 125139.3423
125663.0000 125145.3686 125145.3686
125414.0000 125151.3948 125151.3948
125429.0000 125157.4210 125157.4210
125062.0000 125163.4472 125163.4472
125225.0000 125169.4734 125169.4734
124871.0000 125175.4996 125175.4996
124753.0000 125181.5259 125181.5259
125402.0000 125187.5521 125187.5521
125616.0000 125193.5783 125193.5783
125280.0000 125199.6045 125199.6045
125154.0000 125205.6307 125205.6307
125222.0000 125211.6570 125211.6570
125684.0000 125217.6832 125217.6832
125838.0000 125223.7094 125223.7094
125523.0000 125229.7356 125229.7356
125447.0000 125235.7618 125235.7618
125905.0000 125241.7881 125241.7881
125363.0000 125247.8143 125247.8143
125346.0000 125253.8405 125253.8405
125340.0000 125259.8667 125259.8667
125698.0000 125265.8929 125265.8929
125115.0000 125271.9192 125271.9192
125456.0000 125277.9454 125277.9454
125546.0000 125283.9716 125283.9716
125094.0000 125289.9978 125289.9978
125585.0000 125296.0240 125296.0240
125602.0000 125302.0503 125302.0503
125348.0000 125308.0765 125308.0765
125775.0000 125314.1027 125314.1027
125533.0000 125320.1289 125320.1289
125499.0000 125326.1551 125326.1551
125583.0000 125332.1814 125332.1814
126009.0000 125338.2076 125338.2076
126047.0000 125344.2338 125344.2338
125495.0000 125350.2600 125350.2600
125618.0000 125356.2862 125356.2862
125619.0000 125362.3125 125362.3125
125619.0000 125368.3387 125368.3387
125744.0000 125374.3649 125374.3649
125916.0000 125380.3911 125380.3911
125035.0000 125386.4173 125386.4173
125311.0000 125392.4436 125392.4436
125689.0000 125398.4698 125398.4698
125031.0000 125404.4960 125404.4960
125913.0000 125410.5222 125410.5222
125534.0000 125416.5484 125416.5484
125895.0000 125422.5747 125422.5747
125928.0000 125428.6009 125428.6009
125896.0000 125434.6271 125434.6271
125800.0000 125440.6533 125440.6533
126131.0000 125439.4556 125439.4556
125259.0000 125438.2579 125438.2579
125265.0000 125437.0602 125437.0602
125092.0000 125435.8625 125435.8625
125727.0000 125434.6648 125434.6648
125285.0000 125433.4671 125433.4671
125896.0000 125432.2694 125432.2694
125571.0000 125431.0717 125431.0717
125448.0000 125429.8739 125429.8739
125008.0000 125428.6762 125428.6762
125225.0000 125427.4785 125427.4785
125488.0000 125426.2808 125426.2808
125494.0000 125425.0831 125425.0831
126025.0000 125423.8854 125423.8854
126065.0000 125422.6877 125422.6877
125577.0000 125421.4900 125421.4900
125988.0000 125420.2923 125420.2923
125433.0000 125419.0946 125419.0946
125457.0000 125417.8969 125417.8969
125774.0000 125416.6992 125416.6992
125321.0000 125415.5015 125415.5015
125270.0000 125414.3037 125414.3037
125883.0000 125413.1060 125413.1060
125522.0000 125411.9083 125411.9083
125636.0000 125410.7106 125410.7106
125814.0000 125409.5129 125409.5129
125380.0000 125408.3152 125408.3152
125132.0000 125407.1175 125407.1175
125381.0000 125405.9198 125405.9198
126151.0000 125404.7221 125404.7221
125746.0000 125403.5244 125403.5244
125707.0000 125402.3267 125402.3267
125619.0000 125401.1290 125401.1290
125762.0000 125399.9313 125399.9313
125535.0000 125398.7335 125398.7335
125160.0000 125397.5358 125397.5358
125778.0000 125396.3381 125396.3381
125335.0000 125395.1404 125395.1404
124674.0000 125393.9427 125393.9427
124882.0000 125392.7450 125392.7450
125380.0000 125391.5473 125391.5473
126272.0000 125390.3496 125390.3496
125874.0000 125389.1519 125389.1519
125501.0000 125387.9542 125387.9542
125162.0000 125386.7565 125386.7565
125454.0000 125385.5588 125385.5588
125666.0000 125384.3611 125384.3611
125064.0000 125383.1633 125383.1633
125710.0000 125381.9656 125381.9656
126083.0000 125380.7679 125380.7679
125861.0000 125379.5702 125379.5702
125464.0000 125378.3725 125378.3725
126204.0000 125377.1748 125377.1748
125578.0000 125375.9771 125375.9771
125380.0000 125374.7794 125374.7794
125240.0000 125373.5817 125373.5817
125428.0000 125372.3840 125372.3840
125546.0000 125371.1863 125371.1863
125961.0000 125369.9886 125369.9886
125552.0000 125368.7908 125368.7908
125672.0000 125367.5931 125367.5931
125068.0000 125366.3954 125366.3954
126149.0000 125365.1977 125365.1977
125574.0000 125364.0000 125364.0000
124897.0000 125362.8023 125362.8023
124932.0000 125361.6046 125361.6046
125825.0000 125360.4069 125360.4069
124998.0000 125359.2092 125359.2092
124966.0000 125358.0115 125358.0115
125385.0000 125356.8138 125356.8138
125177.0000 125355.6161 125355.6161
125046.0000 125354.4184 125354.4184
125837.0000 125353.2206 125353.2206
125939.0000 125352.0229 125352.0229
125854.0000 125350.8252 125350.8252
126034.0000 125349.6275 125349.6275
125341.0000 125348.4298 125348.4298
125786.0000 125347.2321 125347.2321
125688.0000 125346.0344 125346.0344
125471.0000 125344.8367 125344.8367
125313.0000 125343.6390 125343.6390
125545.0000 125342.4413 125342.4413
125430.0000 125341.2436 125341.2436
125276.0000 125340.0459 125340.0459
125941.0000 125338.8482 125338.8482
125458.0000 125337.6504 125337.6504
125793.0000 125336.4527 125336.4527
125961.0000 125335.2550 125335.2550
125889.0000 125334.0573 125334.0573
125533.0000 125332.8596 125332.8596
125147.0000 125331.6619 125331.6619
125320.0000 125330.4642 125330.4642
125388.0000 125329.2665 125329.2665
124951.0000 125328.0688 125328.0688
125403.0000 125326.8711 125326.8711
125325.0000 125325.6734 125325.6734
125461.0000 125324.4757 125324.4757
125398.0000 125323.2780 125323.2780
125253.0000 125322.0802 125322.0802
124918.0000 125320.8825 125320.8825
125004.0000 125319.6848 125319.6848
125346.0000 125318.4871 125318.4871
125238.0000 125317.2894 125317.2894
125082.0000 125316.0917 125316.0917
125562.0000 125314.8940 125314.8940
125234.0000 125313.6963 125313.6963
126252.0000 125305.2747 125305.2747
126095.0000 125296.8530 125296.8530
125469.0000 125288.4314 125288.4314
124781.0000 125280.0097 125280.0097
125402.0000 125271.5881 125271.5881
125570.0000 125263.1665 125263.1665
125789.0000 125254.7448 125254.7448
125446.0000 125246.3232 125246.3232
124994.0000 125237.9016 125237.9016
125561.0000 125229.4799 125229.4799
125322.0000 125221.0583 125221.0583
124804.0000 125212.6367 125212.6367
124637.0000 125204.2150 125204.2150
124930.0000 125195.7934 125195.7934
125019.0000 125187.3718 125187.3718
125497.0000 125178.9501 125178.9501
125105.0000 125170.5285 125170.5285
125493.0000 125162.1069 125162.1069
125703.0000 125153.6852 125153.6852
125117.0000 125145.2636 125145.2636
125151.0000 125136.8419 125136.8419
125015.0000 125128.4203 125128.4203
126055.0000 125119.9987 125119.9987
125210.0000 125111.5770 125111.5770
125072.0000 125103.1554 125103.1554
125317.0000 125094.7338 125094.7338
125507.0000 125086.3121 125086.3121
124741.0000 125077.8905 125077.8905
125239.0000 125069.4689 125069.4689
125286.0000 125061.0472 125061.0472
125546.0000 125052.6256 125052.6256
124907.0000 125044.2040 125044.2040
124970.0000 125035.7823 125035.7823
125559.0000 125027.3607 125027.3607
125400.0000 125018.9390 125018.9390
125433.0000 125010.5174 125010.5174
124374.0000 125002.0958 125002.0958
124829.0000 124993.6741 124993.6741
125035.0000 124985.2525 124985.2525
124854.0000 124976.8309 124976.8309
125147.0000 124968.4092 124968.4092
125240.0000 124959.9876 124959.9876
124872.0000 124951.5660 124951.5660
125115.0000 124943.1443 124943.1443
125042.0000 124934.7227 124934.7227
125119.0000 124926.3011 124926.3011
124760.0000 124917.8794 124917.8794
124806.0000 124909.4578 124909.4578
125445.0000 124901.0362 124901.0362
124864.0000 124892.6145 124892.6145
125071.0000 124884.1929 124884.1929
125105.0000 124875.7712 124875.7712
124973.0000 124867.3496 124867.3496
124507.0000 124858.9399 124858.9399
124688.0000 124850.5301 124850.5301
125060.0000 124842.1204 124842.1204
124969.0000 124833.7106 124833.7106
124601.0000 124825.3009 124825.3009
124781.0000 124816.8911 124816.8911
124358.0000 124808.4814 124808.4814
125319.0000 124800.0716 124800.0716
124988.0000 124791.6619 124791.6619
125028.0000 124783.2521 124783.2521
124715.0000 124774.8423 124774.8423
124920.0000 124766.4326 124766.4326
125218.0000 124758.0228 124758.0228
125312.0000 124749.6131 124749.6131
125100.0000 124741.2033 124741.2033
124853.0000 124732.7936 124732.7936
124878.0000 124724.3838 124724.3838
125404.0000 124715.9741 124715.9741
125008.0000 124707.5643 124707.5643
125362.0000 124699.1546 124699.1546
124898.0000 124690.7448 124690.7448
124893.0000 124682.3351 124682.3351
124659.0000 124673.9253 124673.9253
124784.0000 124665.5156 124665.5156
124778.0000 124657.1058 124657.1058
124346.0000 124648.6961 124648.6961
124671.0000 124640.2863 124640.2863
125068.0000 124631.8766 124631.8766
125120.0000 124623.4668 124623.4668
125252.0000 124615.0571 124615.0571
124962.0000 124606.6473 124606.6473
124869.0000 124598.2376 124598.2376
125009.0000 124589.8278 124589.8278
125219.0000 124581.4181 124581.4181
124501.0000 124573.0083 124573.0083
124798.0000 124564.5986 124564.5986
124955.0000 124556.1888 124556.1888
124900.0000 124547.7791 124547.7791
125080.0000 124539.3693 124539.3693
124941.0000 124530.9596 124530.9596
125578.0000 124522.5498 124522.5498
124767.0000 124514.1401 124514.1401
124419.0000 124505.7303 124505.7303
124442.0000 124497.3206 124497.3206
124697.0000 124488.9108 124488.9108
124719.0000 124480.5011 124480.5011
124636.0000 124472.0913 124472.0913
124477.0000 124463.6816 124463.6816
124635.0000 124455.2718 124455.2718
124705.0000 124446.8621 124446.8621
124885.0000 124438.4523 124438.4523
124770.0000 124430.0426 124430.0426
125134.0000 124421.6328 124421.6328
125018.0000 124413.2231 124413.2231
124892.0000 124404.8133 124404.8133
124705.0000 124396.4036 124396.4036
124828.0000 124387.9938 124387.9938
124677.0000 124379.5841 124379.5841
124829.0000 124371.1743 124371.1743
124574.0000 124362.7646 124362.7646
123993.0000 124354.3548 124354.3548
124589.0000 124345.9451 124345.9451
124480.0000 124337.5353 124337.5353
124774.0000 124329.1256 124329.1256
124854.0000 124320.7158 124320.7158
125001.0000 124312.3061 124312.3061
124483.0000 124303.8963 124303.8963
124349.0000 124295.4865 124295.4865
124545.0000 124287.0768 124287.0768
124439.0000 124278.6670 124278.6670
124239.0000 124270.2573 124270.2573
124435.0000 124261.8475 124261.8475
124602.0000 124253.4378 124253.4378
125024.0000 124245.0280 124245.0280
124352.0000 124236.6183 124236.6183
124123.0000 124228.2085 124228.2085
124106.0000 124219.7988 124219.7988
124535.0000 124211.3890 124211.3890
124615.0000 124202.9793 124202.9793
124456.0000 124194.5695 124194.5695
124858.0000 124186.1598 124186.1598
124485.0000 124177.7500 124177.7500
123747.0000 124169.3403 124169.3403
124636.0000 124160.9305 124160.9305
123856.0000 124152.5208 124152.5208
124484.0000 124144.1110 124144.1110
123603.0000 124135.7013 124135.7013
124757.0000 124127.2915 124127.2915
124700.0000 124118.8818 124118.8818
124584.0000 124110.4720 124110.4720
124187.0000 124102.0623 124102.0623
124266.0000 124093.6525 124093.6525
124178.0000 124085.2428 124085.2428
124273.0000 124076.8330 124076.8330
124258.0000 124068.4233 124068.4233
124360.0000 124060.0135 124060.0135
124945.0000 124051.6038 124051.6038
124349.0000 124043.1940 124043.1940
124647.0000 124034.7843 124034.7843
124787.0000 124026.3745 124026.3745
124554.0000 124017.9648 124017.9648
124910.0000 124009.5550 124009.5550
124732.0000 124001.1453 124001.1453
124034.0000 123992.7355 123992.7355
124133.0000 123984.3258 123984.3258
124061.0000 123975.9160 123975.9160
124004.0000 123971.1076 123971.1076
123669.0000 123966.2991 123966.2991
123939.0000 123961.4907 123961.4907
124541.0000 123956.6822 123956.6822
124425.0000 123951.8738 123951.8738
124240.0000 123947.0653 123947.0653
124150.0000 123942.2569 123942.2569
124183.0000 123937.4484 123937.4484
124120.0000 123932.6400 123932.6400
124570.0000 123927.8316 123927.8316
124326.0000 123923.0231 123923.0231
124283.0000 123918.2147 123918.2147
124529.0000 123913.4062 123913.4062
124046.0000 123908.5978 123908.5978
123833.0000 123903.7893 123903.7893
123902.0000 123898.9809 123898.9809
123404.0000 123894.1724 123894.1724
123453.0000 123889.3640 123889.3640
124352.0000 123884.5555 123884.5555
124345.0000 123879.7471 123879.7471
123557.0000 123874.9386 123874.9386
123530.0000 123870.1302 123870.1302
124466.0000 123865.3217 123865.3217
124456.0000 123860.5133 123860.5133
124165.0000 123855.7049 123855.7049
123719.0000 123850.8964 123850.8964
124104.0000 123846.0880 123846.0880
124199.0000 123841.2795 123841.2795
123861.0000 123836.4711 123836.4711
123726.0000 123831.6626 123831.6626
123774.0000 123826.8542 123826.8542
123337.0000 123822.0457 123822.0457
124170.0000 123817.2373 123817.2373
123924.0000 123812.4288 123812.4288
124361.0000 123807.6204 123807.6204
124286.0000 123802.8119 123802.8119
123833.0000 123798.0035 123798.0035
123873.0000 123793.1951 123793.1951
123926.0000 123788.3866 123788.3866
123493.0000 123783.5782 123783.5782
123962.0000 123778.7697 123778.7697
123826.0000 123773.9613 123773.9613
123839.0000 123769.1528 123769.1528
123785.0000 123764.3444 123764.3444
123313.0000 123759.5359 123759.5359
123722.0000 123754.7275 123754.7275
123812.0000 123749.9190 123749.9190
123992.0000 123745.1106 123745.1106
124053.0000 123740.3021 123740.3021
123437.0000 123735.4937 123735.4937
123966.0000 123730.6853 123730.6853
123774.0000 123725.8768 123725.8768
123525.0000 123721.0684 123721.0684
123643.0000 123707.2563 123707.2563
124253.0000 123693.4442 123693.4442
123749.0000 123679.6322 123679.6322
123921.0000 123665.8201 123665.8201
124214.0000 123652.0081 123652.0081
124153.0000 123638.1960 123638.1960
123356.0000 123624.3840 123624.3840
123537.0000 123610.5719 123610.5719
123670.0000 123596.7598 123596.7598
123231.0000 123582.9478 123582.9478
123774.0000 123569.1357 123569.1357
123744.0000 123555.3237 123555.3237
124089.0000 123541.5116 123541.5116
123891.0000 123527.6996 123527.6996
122808.0000 123513.8875 123513.8875
123658.0000 123500.0754 123500.0754
123911.0000 123486.2634 123486.2634
123795.0000 123472.4513 123472.4513
123450.0000 123458.6393 123458.6393
123666.0000 123444.8272 123444.8272
123168.0000 123431.0151 123431.0151
123409.0000 123417.2031 123417.2031
123861.0000 123403.3910 123403.3910
124089.0000 123389.5790 123389.5790
124004.0000 123375.7669 123375.7669
123575.0000 123361.9549 123361.9549
124084.0000 123348.1428 123348.1428
123791.0000 123334.3307 123334.3307
124126.0000 123320.5187 123320.5187
123968.0000 123306.7066 123306.7066
123040.0000 123292.8946 123292.8946
123850.0000 123279.0825 123279.0825
123918.0000 123265.2705 123265.2705
123025.0000 123251.4584 123251.4584
123815.0000 123237.6463 123237.6463
123203.0000 123223.8343 123223.8343
124069.0000 123210.0222 123210.0222
123195.0000 123196.2102 123196.2102
123411.0000 123182.3981 123182.3981
124068.0000 123168.5860 123168.5860
123506.0000 123154.7740 123154.7740
123026.0000 123140.9619 123140.9619
123655.0000 123127.1499 123127.1499
123380.0000 123113.3378 123113.3378
123084.0000 123099.5258 123099.5258
123483.0000 123085.7137 123085.7137
123881.0000 123071.9016 123071.9016
123111.0000 123058.0896 123058.0896
123710.0000 123044.2775 123044.2775
123388.0000 123030.4655 123030.4655
123302.0000 123016.6534 123016.6534
123213.0000 123002.8414 123002.8414
122912.0000 122989.0293 122989.0293
122720.0000 122984.0932 122984.0932
123114.0000 122979.1571 122979.1571
123631.0000 122974.2210 122974.2210
123560.0000 122969.2849 122969.2849
123275.0000 122964.3488 122964.3488
123582.0000 122959.4127 122959.4127
122805.0000 122954.4766 122954.4766
123255.0000 122949.5405 122949.5405
123001.0000 122944.6044 122944.6044
122503.0000 122939.6683 122939.6683
122579.0000 122934.7322 122934.7322
123471.0000 122929.7961 122929.7961
123015.0000 122924.8600 122924.8600
122981.0000 122919.9239 122919.9239
123372.0000 122914.9878 122914.9878
122954.0000 122910.0517 122910.0517
122841.0000 122905.1156 122905.1156
123181.0000 122900.1795 122900.1795
122904.0000 122895.2434 122895.2434
122493.0000 122890.3073 122890.3073
122413.0000 122885.3712 122885.3712
123019.0000 122880.4351 122880.4351
123089.0000 122875.4990 122875.4990
122542.0000 122870.5629 122870.5629
122810.0000 122865.6268 122865.6268
123402.0000 122860.6907 122860.6907
123419.0000 122855.7546 122855.7546
123011.0000 122850.8185 122850.8185
123156.0000 122845.8824 122845.8824
122525.0000 122840.9463 122840.9463
122662.0000 122836.0102 122836.0102
123501.0000 122831.0741 122831.0741
123218.0000 122826.1380 122826.1380
123035.0000 122821.2019 122821.2019
122370.0000 122816.2658 122816.2658
123174.0000 122811.3297 122811.3297
122641.0000 122806.3936 122806.3936
122942.0000 122801.4575 122801.4575
122932.0000 122796.5214 122796.5214
122543.0000 122791.5853 122791.5853
122244.0000 122786.6492 122786.6492
122583.0000 122781.7131 122781.7131
122392.0000 122776.7770 122776.7770
122491.0000 122771.8409 122771.8409
122311.0000 122766.9048 122766.9048
123347.0000 122761.9687 122761.9687
122604.0000 122757.0326 122757.0326
122181.0000 122752.0965 122752.0965
122905.0000 122747.1604 122747.1604
123200.0000 122742.2243 122742.2243
123113.0000 122737.2882 122737.2882
122634.0000 122732.3521 122732.3521
122552.0000 122727.4160 122727.4160
122773.0000 122716.3736 122716.3736
122761.0000 122705.3312 122705.3312
122277.0000 122694.2888 122694.2888
122489.0000 122683.2464 122683.2464
122641.0000 122672.2039 122672.2039
123013.0000 122661.1615 122661.1615
122898.0000 122650.1191 122650.1191
122663.0000 122639.0767 122639.0767
122416.0000 122628.0343 122628.0343
122622.0000 122616.9919 122616.9919
122356.0000 122605.9494 122605.9494
122585.0000 122594.9070 122594.9070
122520.0000 122583.8646 122583.8646
122648.0000 122572.8222 122572.8222
122598.0000 122561.7798 122561.7798
122458.0000 122550.7374 122550.7374
122431.0000 122539.6949 122539.6949
122161.0000 122528.6525 122528.6525
122151.0000 122517.6101 122517.6101
122433.0000 122506.5677 122506.5677
121942.0000 122495.5253 122495.5253
122634.0000 122484.4829 122484.4829
122318.0000 122473.4404 122473.4404
122704.0000 122462.3980 122462.3980
122298.0000 122451.3556 122451.3556
122597.0000 122440.3132 122440.3132
122535.0000 122429.2708 122429.2708
122329.0000 122418.2284 122418.2284
121874.0000 122407.1860 122407.1860
122129.0000 122396.1435 122396.1435
122670.0000 122385.1011 122385.1011
122320.0000 122374.0587 122374.0587
122828.0000 122363.0163 122363.0163
122394.0000 122351.9739 122351.9739
122657.0000 122340.9315 122340.9315
122353.0000 122329.8890 122329.8890
122358.0000 122318.8466 122318.8466
122467.0000 122307.8042 122307.8042
121933.0000 122296.7618 122296.7618
121991.0000 122285.7194 122285.7194
122215.0000 122274.6770 122274.6770
121670.0000 122263.6345 122263.6345
122029.0000 122252.5921 122252.5921
121810.0000 122241.5497 122241.5497
122165.0000 122230.5073 122230.5073
122242.0000 122219.4649 122219.4649
121963.0000 122208.4225 122208.4225
122061.0000 122197.3800 122197.3800
122209.0000 122186.3376 122186.3376
121719.0000 122175.2952 122175.2952
121645.0000 122164.2528 122164.2528
122021.0000 122153.2104 122153.2104
122292.0000 122142.1680 122142.1680
122426.0000 122124.5782 122124.5782
122070.0000 122106.9884 122106.9884
121276.0000 122089.3985 122089.3985
121792.0000 122071.8087 122071.8087
121925.0000 122054.2189 122054.2189
122423.0000 122036.6291 122036.6291
122072.0000 122019.0393 122019.0393
121863.0000 122001.4495 122001.4495
121624.0000 121983.8597 121983.8597
121875.0000 121966.2699 121966.2699
121760.0000 121948.6801 121948.6801
121937.0000 121931.0903 121931.0903
122116.0000 121913.5005 121913.5005
121978.0000 121895.9107 121895.9107
122272.0000 121878.3209 121878.3209
121912.0000 121860.7311 121860.7311
122210.0000 121843.1413 121843.1413
121775.0000 121825.5514 121825.5514
121201.0000 121807.9616 121807.9616
121118.0000 121790.3718 121790.3718
121588.0000 121772.7820 121772.7820
121188.0000 121755.1922 121755.1922
121634.0000 121737.6024 121737.6024
121392.0000 121720.0126 121720.0126
121552.0000 121702.4228 121702.4228
121714.0000 121684.8330 121684.8330
121759.0000 121667.2432 121667.2432
121766.0000 121649.6534 121649.6534
121627.0000 121632.0636 121632.0636
121195.0000 121614.4738 121614.4738
121240.0000 121596.8840 121596.8840
121012.0000 121579.2941 121579.2941
121039.0000 121561.7043 121561.7043
121531.0000 121544.1145 121544.1145
121949.0000 121526.5247 121526.5247
121747.0000 121508.9349 121508.9349
121730.0000 121491.3451 121491.3451
121912.0000 121473.7553 121473.7553
121725.0000 121456.1655 121456.1655
121449.0000 121438.5757 121438.5757
121064.0000 121420.9859 121420.9859
121347.0000 121403.3961 121403.3961
120787.0000 121385.8063 121385.8063
121437.0000 121368.2165 121368.2165
121493.0000 121350.6267 121350.6267
121674.0000 121333.0369 121333.0369
121295.0000 121315.4470 121315.4470
121492.0000 121297.8572 121297.8572
121153.0000 121280.2674 121280.2674
121473.0000 121262.6776 121262.6776
121405.0000 121245.0878 121245.0878
121350.0000 121227.4980 121227.4980
121100.0000 121209.9082 121209.9082
121230.0000 121194.5109 121194.5109
120956.0000 121179.1137 121179.1137
121475.0000 121163.7164 121163.7164
121465.0000 121148.3192 121148.3192
121255.0000 121132.9219 121132.9219
121030.0000 121117.5247 121117.5247
120899.0000 121102.1274 121102.1274
121557.0000 121086.7301 121086.7301
121106.0000 121071.3329 121071.3329
121155.0000 121055.9356 121055.9356
120954.0000 121040.5384 121040.5384
121182.0000 121025.1411 121025.1411
120971.0000 121009.7438 121009.7438
120851.0000 120994.3466 120994.3466
121151.0000 120978.9493 120978.9493
121927.0000 120963.5521 120963.5521
121192.0000 120948.1548 120948.1548
120876.0000 120932.7576 120932.7576
120277.0000 120917.3603 120917.3603
120563.0000 120901.9630 120901.9630
121074.0000 120886.5658 120886.5658
121546.0000 120871.1685 120871.1685
121270.0000 120855.7713 120855.7713
121185.0000 120840.3740 120840.3740
121674.0000 120824.9767 120824.9767
120915.0000 120809.5795 120809.5795
120837.0000 120794.1822 120794.1822
121233.0000 120778.7850 120778.7850
120792.0000 120763.3877 120763.3877
120968.0000 120747.9905 120747.9905
120860.0000 120732.5932 120732.5932
120760.0000 120717.1959 120717.1959
120280.0000 120701.7987 120701.7987
120782.0000 120686.4014 120686.4014
121466.0000 120671.0042 120671.0042
121313.0000 120655.6069 120655.6069
120732.0000 120640.2096 120640.2096
121214.0000 120624.8124 120624.8124
120427.0000 120609.4151 120609.4151
121469.0000 120594.0179 120594.0179
120780.0000 120578.6206 120578.6206
120577.0000 120563.2234 120563.2234
120896.0000 120547.8261 120547.8261
121357.0000 120532.4288 120532.4288
121190.0000 120517.0316 120517.0316
120824.0000 120501.6343 120501.6343
121486.0000 120486.2371 120486.2371
121359.0000 120470.8398 120470.8398
120852.0000 120455.4425 120455.4425
120682.0000 120440.0453 120440.0453
120225.0000 120424.6480 120424.6480
120289.0000 120409.2508 120409.2508
120534.0000 120393.8535 120393.8535
120640.0000 120384.2988 120384.2988
120269.0000 120374.7440 120374.7440
120417.0000 120365.1892 120365.1892
120829.0000 120355.6345 120355.6345
120704.0000 120346.0797 120346.0797
120571.0000 120336.5249 120336.5249
120510.0000 120326.9702 120326.9702
120304.0000 120317.4154 120317.4154
120599.0000 120307.8607 120307.8607
120352.0000 120298.3059 120298.3059
121163.0000 120288.7511 120288.7511
120689.0000 120279.1964 120279.1964
120604.0000 120269.6416 120269.6416
120745.0000 120260.0869 120260.0869
121157.0000 120250.5321 120250.5321
120054.0000 120240.9773 120240.9773
119624.0000 120231.4226 120231.4226
120765.0000 120221.8678 120221.8678
120474.0000 120212.3131 120212.3131
120397.0000 120202.7583 120202.7583
119758.0000 120193.2035 120193.2035
120489.0000 120183.6488 120183.6488
119812.0000 120174.0940 120174.0940
119778.0000 120164.5392 120164.5392
120944.0000 120154.9845 120154.9845
120023.0000 120145.4297 120145.4297
120378.0000 120135.8750 120135.8750
120822.0000 120126.3202 120126.3202
120149.0000 120116.7654 120116.7654
119617.0000 120107.2107 120107.2107
120156.0000 120097.6559 120097.6559
120243.0000 120088.1012 120088.1012
119829.0000 120078.5464 120078.5464
120134.0000 120068.9916 120068.9916
120363.0000 120059.4369 120059.4369
119820.0000 120049.8821 120049.8821
119655.0000 120040.3274 120040.3274
119586.0000 120030.7726 120030.7726
119554.0000 120021.2178 120021.2178
119607.0000 120011.6631 120011.6631
120063.0000 120002.1083 120002.1083
119476.0000 119992.5535 119992.5535
120046.0000 119982.9988 119982.9988
120147.0000 119973.4440 119973.4440
120126.0000 119963.8893 119963.8893
120127.0000 119954.3345 119954.3345
119334.0000 119944.7797 119944.7797
120103.0000 119935.2250 119935.2250
119706.0000 119925.6702 119925.6702
119681.0000 119916.1155 119916.1155
119527.0000 119906.5607 119906.5607
119767.0000 119897.0059 119897.0059
119973.0000 119887.4512 119887.4512
120137.0000 119872.7188 119872.7188
119873.0000 119857.9865 119857.9865
119488.0000 119843.2541 119843.2541
119815.0000 119828.5218 119828.5218
119907.0000 119813.7894 119813.7894
120538.0000 119799.0571 119799.0571
119958.0000 119784.3247 119784.3247
119790.0000 119769.5924 119769.5924
120052.0000 119754.8600 119754.8600
119990.0000 119740.1277 119740.1277
119462.0000 119725.3953 119725.3953
119461.0000 119710.6630 119710.6630
119668.0000 119695.9306 119695.9306
120144.0000 119681.1983 119681.1983
120027.0000 119666.4659 119666.4659
119273.0000 119651.7336 119651.7336
119861.0000 119637.0013 119637.0013
118889.0000 119622.2689 119622.2689
119183.0000 119607.5366 119607.5366
119816.0000 119592.8042 119592.8042
119725.0000 119578.0719 119578.0719
120274.0000 119563.3395 119563.3395
119620.0000 119548.6072 119548.6072
119961.0000 119533.8748 119533.8748
119039.0000 119519.1425 119519.1425
119132.0000 119504.4101 119504.4101
118982.0000 119489.6778 119489.6778
119458.0000 119474.9454 119474.9454
119193.0000 119460.2131 119460.2131
119564.0000 119445.4807 119445.4807
119404.0000 119430.7484 119430.7484
118997.0000 119416.0160 119416.0160
119247.0000 119401.2837 119401.2837
119283.0000 119386.5513 119386.5513
119860.0000 119371.8190 119371.8190
119246.0000 119357.0866 119357.0866
119345.0000 119342.3543 119342.3543
119294.0000 119327.6219 119327.6219
118966.0000 119312.8896 119312.8896
119145.0000 119298.1572 119298.1572
119736.0000 119283.4249 119283.4249
119743.0000 119268.6925 119268.6925
119418.0000 119253.9602 119253.9602
119696.0000 119239.2279 119239.2279
119234.0000 119224.4955 119224.4955
118840.0000 119209.7632 119209.7632
118204.0000 119195.0308 119195.0308
118859.0000 119180.2985 119180.2985
119101.0000 119165.5661 119165.5661
119180.0000 119150.8338 119150.8338
119477.0000 119136.1014 119136.1014
119185.0000 119121.3691 119121.3691
118532.0000 119106.6367 119106.6367
119292.0000 119094.2629 119094.2629
119476.0000 119081.8892 119081.8892
119951.0000 119069.5154 119069.5154
119948.0000 119057.1416 119057.1416
118965.0000 119044.7678 119044.7678
117924.0000 119032.3940 119032.3940
118489.0000 119020.0202 119020.0202
119408.0000 119007.6464 119007.6464
118404.0000 118995.2727 118995.2727
119009.0000 118982.8989 118982.8989
118930.0000 118970.5251 118970.5251
119220.0000 118958.1513 118958.1513
119339.0000 118945.7775 118945.7775
118842.0000 118933.4037 118933.4037
118341.0000 118921.0300 118921.0300
118883.0000 118908.6562 118908.6562
118938.0000 118896.2824 119190.5700
119079.0000 118883.9086 119182.6803
118947.0000 118871.5348 119174.8938
118862.0000 118859.1610 119167.2138
119009.0000 118846.7873 119159.6435
118576.0000 118834.4135 119152.1864
118567.0000 118822.0397 119144.8460
118449.0000 118809.6659 119137.6262
118312.0000 118797.2921 119130.5308
118466.0000 118784.9183 119123.5638
119289.0000 118772.5446 119116.7294
118583.0000 118760.1708 119110.0319
118936.0000 118747.7970 119103.4761
118986.0000 118735.4232 119097.0664
119313.0000 118723.0494 119090.8081
119069.0000 118710.6756 119084.7061
118897.0000 118698.3018 119078.7658
118909.0000 118685.9281 119072.9929
118705.0000 118673.5543 119067.3932
118746.0000 118661.1805 119061.9729
118860.0000 118648.8067 119056.7382
119013.0000 118636.4329 119051.6960
118756.0000 118624.0591 119046.8530
118403.0000 118611.6854 119042.2168
119051.0000 118599.3116 119037.7947
118873.0000 118586.9378 119033.5950
118718.0000 118574.5640 119029.6258
118783.0000 118562.1902 119025.8960
117908.0000 118549.8164 119022.4147
117616.0000 118537.4427 119019.1916
118573.0000 118525.0689 119016.2366
118925.0000 118512.6951 119013.5605
118764.0000 118500.3213 119011.1743
118482.0000 118487.9475 119009.0897
118926.0000 118475.5737 119007.3189
118365.0000 118463.2000 119005.8748
118486.0000 118450.8262 119004.7710
118472.0000 118445.9900 119011.5593
118168.0000 118441.1538 119018.7172
118366.0000 118436.3177 119026.2605
118758.0000 118431.4815 119034.2059
118347.0000 118426.6453 119042.5709
117740.0000 118421.8092 119051.3741
117896.0000 118416.9730 119060.6351
118713.0000 118412.1368 119070.3746
118418.0000 118407.3007 119080.6146
118483.0000 118402.4645 119091.3781
118648.0000 118397.6283 119102.6897
118514.0000 118392.7922 119114.5752
118595.0000 118387.9560 119127.0624
117961.0000 118383.1198 119140.1802
118095.0000 118378.2837 119153.9597
118432.0000 118373.4475 119168.4338
118233.0000 118368.6113 119183.6375
117737.0000 118363.7752 119199.6078
118229.0000 118358.9390 119216.3844
118330.0000 118354.1028 119234.0095
118198.0000 118349.2666 119252.5280
119331.0000 118344.4305 119271.9879
118449.0000 118339.5943 119292.4404
117875.0000 118334.7581 119313.9403
118149.0000 118329.9220 119336.5461
118546.0000 118325.0858 119360.3206
119107.0000 118320.2496 119385.3311
118911.0000 118315.4135 119411.6496
118907.0000 118310.5773 119439.3537
118565.0000 118305.7411 119468.5266
118209.0000 118300.9050 119499.2579
118479.0000 118296.0688 119531.6443
118401.0000 118291.2326 119565.7899
119070.0000 118286.3965 119601.8072
118290.0000 118281.5603 119639.8177
119052.0000 118276.7241 119679.9531
118585.0000 118271.8880 119722.3560
118178.0000 118267.0518 119767.1812
118621.0000 118262.2156 119814.5968
119105.0000 118257.3795 119864.7860
118325.0000 118252.5433 119917.9482
118883.0000 118247.7071 119974.3011
119069.0000 118242.8710 120034.0826
119425.0000 118238.0348 120097.5532
119174.0000 118233.1986 120164.9986
118347.0000 118228.3625 120236.7325
118913.0000 118223.5263 120313.1004
119397.0000 118218.6901 120394.4828
118623.0000 118213.8539 120481.3003
119130.0000 118209.0178 120574.0184
119065.0000 118204.1816 120673.1531
119025.0000 118199.3454 120779.2782
118529.0000 118194.5093 120893.0329
119732.0000 118181.7823 121007.2398
118837.0000 118169.0552 121130.5886
118817.0000 118156.3282 121263.9757
118650.0000 118143.6012 121408.4096
119454.0000 118130.8742 121565.0283
119737.0000 118118.1472 121735.1196
119801.0000 118105.4201 121920.1453
119786.0000 118092.6931 122121.7700
119944.0000 118079.9661 122341.8957
119944.0000 118067.2391 122582.7035
119371.0000 118054.5121 122846.7039
120405.0000 118041.7851 123136.7976
120336.0000 118029.0580 123456.3509
120650.0000 118016.3310 123809.2871
120817.0000 118003.6040 124200.2002
121347.0000 117990.8770 124634.4962
121780.0000 117978.1500 125118.5703
122154.0000 117965.4229 125660.0300
122422.0000 117952.6959 126267.9787
123795.0000 117939.9689 126953.3792
124049.0000 117927.2419 127729.5235
124939.0000 117914.5149 128612.6447
125404.0000 117901.7879 129622.7272
126296.0000 117889.0608 130784.6041
127820.0000 117876.3338 132129.5228
129492.0000 117863.6068 133697.6331
131829.0000 117850.8798 135542.6724
134156.0000 117838.1528 137742.4127
137927.0000 117825.4257 140424.0761
142563.0000 117812.6987 143825.7343
148853.0000 117799.9717 148434.3811
158252.0000 117787.2447 155263.2892
170989.0000 117774.5177 166332.0501
190858.0000 117761.7906 185345.1680
220854.0000 117749.0636 218377.7415
268430.0000 117736.3366 274078.8065
347233.0000 117723.6096 362652.3052
476428.0000 117710.8826 492987.2909
670891.0000 117698.1556 668044.4646
913543.0000 117685.4285 879757.6765
1148565.0000 117672.7015 1105392.3313
1314590.0000 117659.9745 1306946.7868
1395510.0000 117647.2475 1436236.0888
1394425.0000 117634.5205 1452718.8700
1296974.0000 117621.7934 1350547.7219
1135282.0000 117609.0664 1163408.7840
931741.0000 117596.3394 939878.4623
722611.0000 117583.6124 721546.0845
534135.0000 117570.8854 535323.2354
387184.0000 117558.1584 392939.7370
288909.0000 117545.4313 293905.8360
230140.0000 117532.7043 230412.3371
194269.0000 117519.9773 192242.7551
173397.0000 117500.3409 170157.4288
158231.0000 117480.7045 157384.4462
149594.0000 117461.0681 149644.7902
142528.0000 117441.4317 144541.1546
137275.0000 117421.7953 140847.7864
133639.0000 117402.1589 137971.7232
131018.0000 117382.5225 135626.4166
128497.0000 117362.8861 133663.2989
126536.0000 117343.2497 131994.8593
125601.0000 117323.6134 130562.3499
124658.0000 117303.9770 129322.5961
123381.0000 117284.3406 128242.2735
122832.0000 117264.7042 127295.0156
122250.0000 117245.0678 126459.6654
121787.0000 117225.4314 125719.0769
121301.0000 117205.7950 125059.2398
120676.0000 117186.1586 124468.6203
119746.0000 117166.5222 123937.6578
119640.0000 117146.8858 123458.3759
119155.0000 117127.2494 123024.0797
119904.0000 117107.6130 122629.1182
119445.0000 117087.9766 122268.6955
119084.0000 117068.3402 121938.7213
118786.0000 117048.7038 121635.6906
118727.0000 117029.0674 121356.5861
118111.0000 117009.4311 121098.7995
118042.0000 116989.7947 120860.0673
118054.0000 116970.1583 120638.4172
117714.0000 116950.5219 120432.1249
118218.0000 116930.8855 120239.6775
118017.0000 116911.2491 120059.7432
118203.0000 116891.6127 119891.1462
118241.0000 116871.9763 119732.8452
117972.0000 116852.3399 119583.9153
117336.0000 116832.7035 119443.5331
117261.0000 116813.0671 119310.9633
116930.0000 116793.4307 119185.5478
117065.0000 116773.7943 119066.6963
117740.0000 116754.1579 118953.8779
117346.0000 116734.5215 118846.6143
117859.0000 116714.8851 118744.4735
117684.0000 116695.2487 118647.0646
117040.0000 116675.6124 118554.0332
116958.0000 116655.9760 118465.0576
116745.0000 116636.3396 118379.8448
117161.0000 116616.7032 118298.1279
116670.0000 116597.0668 118219.6631
116709.0000 116577.4304 118144.2276
116777.0000 116557.7940 118071.6172
116724.0000 116538.1576 118001.6447
117009.0000 116518.5212 117934.1380
116469.0000 116498.8848 117868.9390
116986.0000 116479.2484 117805.9017
116858.0000 116459.6120 117744.8919
116929.0000 116439.9756 117685.7852
116888.0000 116420.3392 117628.4669
116413.0000 116400.7028 117572.8308
116626.0000 116381.0664 117518.7781
116606.0000 116361.4300 117466.2176
116294.0000 116341.7937 117415.0643
116297.0000 116322.1573 117365.2393
115958.0000 116302.5209 117316.6689
116623.0000 116282.8845 117269.2847
116598.0000 116263.2481 117223.0228
116641.0000 116243.6117 117177.8235
116439.0000 116223.9753 117133.6311
116443.0000 116204.3389 117160.0993
116120.0000 116184.7025 117118.8152
116110.0000 116165.0661 117078.4151
115883.0000 116145.4297 117038.8567
115980.0000 116125.7933 117000.1006
116461.0000 116106.1569 116962.1099
115973.0000 116086.5205 116924.8497
115873.0000 116066.8841 116888.2875
116117.0000 116047.2477 116852.3926
116371.0000 116027.6114 116817.1364
116135.0000 116007.9750 116782.4919
115878.0000 115988.3386 116748.4337
115603.0000 115968.7022 116714.9379
116085.0000 115949.0658 116681.9821
115545.0000 115929.4294 116649.5452
115910.0000 115909.7930 116617.6074
116191.0000 115890.1566 116586.1499
116647.0000 115870.5202 116555.1552
116195.0000 115850.8838 116524.6068
115917.0000 115831.2474 116494.4892
116151.0000 115811.6110 116464.7876
116469.0000 115791.9746 116435.4885
115725.0000 115772.3382 116406.5788
115441.0000 115752.7018 116378.0466
115505.0000 115733.0654 116349.8804
116294.0000 115713.4290 116322.0696
116033.0000 115693.7927 116294.6043
115320.0000 115674.1563 116267.4752
116375.0000 115654.5199 116240.6736
115726.0000 115634.8835 116214.1914
115771.0000 115615.2471 116188.0211
115794.0000 115595.6107 116162.1559
115306.0000 115575.9743 116136.5893
115436.0000 115556.3379 116111.3155
115912.0000 115536.7015 116086.3291
115699.0000 115517.0651 116061.6253
115276.0000 115497.4287 116037.1997
115535.0000 115477.7923 116013.0484
115626.0000 115458.1559 115989.1680
115439.0000 115438.5195 115965.5555
115120.0000 115433.5647 115956.8901
115794.0000 115428.6100 115948.4881
115705.0000 115423.6552 115940.3480
115631.0000 115418.7004 115932.4685
115890.0000 115413.7456 115924.8492
115486.0000 115408.7908 115917.4897
114795.0000 115403.8360 115910.3905
115604.0000 115398.8813 115903.5522
115320.0000 115393.9265 115896.9761
115194.0000 115388.9717 115890.6641
115368.0000 115384.0169 115884.6184
115512.0000 115379.0621 115878.8418
115606.0000 115374.1073 115873.3379
115658.0000 115369.1526 115868.1106
115235.0000 115364.1978 115863.1644
115705.0000 115359.2430 115858.5047
115182.0000 115354.2882 115854.1374
115514.0000 115349.3334 115850.0691
115038.0000 115344.3786 115559.5547
115591.0000 115339.4239 115560.3247
115256.0000 115334.4691 115561.3260
115638.0000 115329.5143 115562.5712
115270.0000 115324.5595 115564.0738
115476.0000 115319.6047 115565.8482
115084.0000 115314.6499 115567.9099
115258.0000 115309.6952 115570.2755
115258.0000 115304.7404 115572.9628
115066.0000 115299.7856 115575.9908
115247.0000 115294.8308 115579.3800
115534.0000 115289.8760 115583.1527
115013.0000 115284.9212 115587.3326
115189.0000 115279.9665 115591.9454
115527.0000 115275.0117 115597.0189
115773.0000 115270.0569 115602.5830
115633.0000 115265.1021 115608.6703
115661.0000 115260.1473 115615.3160
114845.0000 115255.1925 115622.5583
115735.0000 115250.2378 115630.4387
115480.0000 115245.2830 115639.0026
115573.0000 115240.3282 115648.2991
115379.0000 115235.3734 115658.3822
115113.0000 115230.4186 115669.3106
114733.0000 115225.4638 115681.1488
115067.0000 115220.5091 115693.9674
115420.0000 115215.5543 115707.8442
115261.0000 115210.5995 115722.8646
115517.0000 115205.6447 115739.1229
115271.0000 115200.6899 115756.7233
115401.0000 115195.7351 115775.7811
114710.0000 115190.7804 115796.4243
115462.0000 115185.8256 115818.7952
115711.0000 115180.8708 115843.0523
115050.0000 115175.9160 115869.3727
115849.0000 115170.9612 115897.9548
115600.0000 115166.0064 115929.0213
115625.0000 115161.0517 115962.8227
115770.0000 115156.0969 115999.6421
115715.0000 115151.1421 116039.7998
115626.0000 115146.1873 116083.6595
115950.0000 115141.2325 116131.6360
115309.0000 115136.2777 116184.2030
115382.0000 115131.3230 116241.9043
116095.0000 115126.3682 116305.3662
116220.0000 115121.4134 116375.3128
116981.0000 115116.4586 116452.5851
116287.0000 115111.5038 116538.1638
116426.0000 115106.5490 116633.1981
116670.0000 115101.5943 116739.0418
116401.0000 115096.6395 116857.2971
116417.0000 115091.6847 116989.8723
116662.0000 115086.7299 117139.0528
116516.0000 115081.7751 117307.5934
117120.0000 115076.8203 117498.8380
117538.0000 115071.8656 117716.8752
117794.0000 115066.9108 117966.7455
117991.0000 115061.9560 118254.7259
119463.0000 115057.0012 118588.7479
119825.0000 115052.0464 118979.0978
120257.0000 115047.0916 119439.8163
122026.0000 115042.1369 119991.9252
122679.0000 115037.1821 120671.2509
124776.0000 115032.2273 121546.7929
126846.0000 115027.2725 122760.3225
131275.0000 115022.3177 124601.9565
136176.0000 115017.3629 127633.1410
143477.0000 115012.4082 132846.5242
154329.0000 115007.4534 141802.6996
170650.0000 115002.4986 156616.5533
195984.0000 114997.5438 179626.0088
233042.0000 114992.5890 212634.4923
279982.0000 114987.6342 255813.3182
331333.0000 114982.6795 306597.0404
374252.0000 114977.7247 358993.7808
403718.0000 114972.7699 403640.3269
415890.0000 114967.8151 429376.8794
410564.0000 114962.8603 427962.1526
389336.0000 114957.9055 399888.8042
355919.0000 114952.9508 353979.2601
316592.0000 114947.9960 301365.7394
275729.0000 114943.0412 251113.0425
238358.0000 114938.0864 208863.4229
205813.0000 114933.1316 176872.7326
181593.0000 114928.1768 154756.6600
164015.0000 114923.2221 140614.1215
150715.0000 114918.2673 132102.6219
140943.0000 114913.3125 127179.2097
134943.0000 114902.3499 124285.3587
129917.0000 114891.3873 122509.3742
126824.0000 114880.4247 121323.2756
124556.0000 114869.4621 120456.2078
122888.0000 114858.4995 119776.2138
121755.0000 114847.5369 119218.8666
119221.0000 114836.5743 118750.3761
118166.0000 114825.6117 118350.6476
118651.0000 114814.6491 118006.1098
118001.0000 114803.6865 117706.7540
117353.0000 114792.7239 117444.8365
116694.0000 114781.7614 117214.2180
116747.0000 114770.7988 117009.9633
116943.0000 114759.8362 116828.0656
116044.0000 114748.8736 116665.2459
115550.0000 114737.9110 116518.8005
116228.0000 114726.9484 116386.4854
115750.0000 114715.9858 116266.4260
115379.0000 114705.0232 116157.0470
115604.0000 114694.0606 116057.0173
115377.0000 114683.0980 115965.2063
115649.0000 114672.1354 115880.6486
115239.0000 114661.1728 115802.5164
115120.0000 114650.2102 115730.0965
115589.0000 114639.2476 115662.7721
115207.0000 114628.2850 115600.0074
114917.0000 114617.3224 115541.3356
114617.0000 114606.3598 115486.3481
114507.0000 114595.3972 115434.6864
114598.0000 114584.4346 115386.0351
114860.0000 114573.4720 115340.1152
115014.0000 114562.5094 115296.6800
114697.0000 114551.5468 115255.5103
114883.0000 114540.5842 115216.4109
114787.0000 114529.6216 115179.2077
114455.0000 114518.6591 115143.7448
114327.0000 114507.6965 115109.8826
114189.0000 114496.7339 115077.4955
114347.0000 114485.7713 115046.4707
114916.0000 114474.8087 115016.7062
114470.0000 114463.8461 114988.1101
114150.0000 114452.8835 114960.5991
114167.0000 114441.9209 114934.0978
114587.0000 114430.9583 114908.5377
114480.0000 114419.9957 114883.8567
114367.0000 114409.0331 114859.9982
114462.0000 114398.0705 114836.9107
114515.0000 114387.1079 114814.5474
114862.0000 114376.1453 114792.8654
114169.0000 114365.1827 114771.8258
113978.0000 114354.2201 114751.3931
114096.0000 114343.2575 114731.5347
114506.0000 114332.2949 114712.2210
114589.0000 114329.8417 114701.9346
114315.0000 114327.3885 114692.1413
113383.0000 114324.9352 114682.8189
113589.0000 114322.4820 114673.9471
113740.0000 114320.0287 114665.5075
114438.0000 114317.5755 114657.4836
114098.0000 114315.1223 114649.8604
114021.0000 114312.6690 114642.6246
113582.0000 114310.2158 114635.7643
113955.0000 114307.7626 114629.2693
113686.0000 114305.3093 114623.1303
113683.0000 114302.8561 114617.3397
114064.0000 114300.4029 114611.8911
113880.0000 114297.9496 114606.7791
114447.0000 114295.4964 114601.9998
114371.0000 114293.0432 114597.5503
113978.0000 114290.5899 114593.4292
113991.0000 114288.1367 114589.6359
114030.0000 114285.6834 114586.1713
113965.0000 114283.2302 114583.0374
113920.0000 114280.7770 114580.2378
113352.0000 114278.3237 114577.7771
113536.0000 114275.8705 114575.6613
113208.0000 114273.4173 114573.8982
113628.0000 114270.9640 114572.4967
114280.0000 114268.5108 114571.4678
113919.0000 114266.0576 114570.8240
113556.0000 114263.6043 114570.5798
113566.0000 114261.1511 114570.7518
114605.0000 114258.6979 114571.3589
114630.0000 114256.2446 114572.4224
114004.0000 114253.7914 114573.9665
114250.0000 114251.3381 114576.0182
114092.0000 114248.8849 114578.6079
114051.0000 114246.4317 114581.7701
113442.0000 114243.9784 114585.5429
113895.0000 114241.5252 114589.9696
113636.0000 114239.0720 114595.0985
113229.0000 114236.6187 114600.9840
113690.0000 114234.1655 114607.6872
114420.0000 114231.7123 114615.2768
113989.0000 114229.2590 114623.8307
113830.0000 114226.8058 114633.4364
113561.0000 114224.3526 114644.1934
113771.0000 114221.8993 114656.2143
114241.0000 114219.4461 114669.6275
113965.0000 114216.9929 114684.5792
114151.0000 114214.5396 114701.2368
113600.0000 114212.0864 114719.7927
113881.0000 114209.6331 114740.4681
113801.0000 114207.1799 114763.5191
113954.0000 114204.7267 114789.2425
114160.0000 114202.2734 114817.9847
114670.0000 114197.8079 114848.1383
114097.0000 114193.3423 114882.1925
114737.0000 114188.8767 114920.7105
114055.0000 114184.4111 114964.3620
114230.0000 114179.9455 115013.9474
114206.0000 114175.4800 115070.4295
113726.0000 114171.0144 115134.9740
114448.0000 114166.5488 115209.0021
114578.0000 114162.0832 115294.2607
115329.0000 114157.6176 115392.9170
114618.0000 114153.1520 115507.6952
115200.0000 114148.6865 115642.0974
115440.0000 114144.2209 115800.8273
115243.0000 114139.7553 115990.7366
116520.0000 114135.2897 116223.0943
117524.0000 114130.8241 116518.9397
117729.0000 114126.3586 116920.8110
119221.0000 114121.8930 117515.7225
120689.0000 114117.4274 118405.4669
122978.0000 114112.9618 120035.8504
126553.0000 114108.4962 122835.7606
132063.0000 114104.0307 127510.0638
139072.0000 114099.5651 134891.2450
150704.0000 114095.0995 145718.2932
166783.0000 114090.6339 160278.9238
184778.0000 114086.1683 178006.3138
202426.0000 114081.7028 197175.9435
215998.0000 114077.2372 214822.8989
223915.0000 114072.7716 227053.3230
225542.0000 114068.3060 230278.6179
219542.0000 114063.8404 223396.1741
207139.0000 114059.3749 208670.8532
191816.0000 114054.9093 190031.5760
174080.0000 114050.4437 171106.7799
158775.0000 114045.9781 154409.9398
145880.0000 114041.5125 141212.7892
136195.0000 114037.0469 131721.3257
128755.0000 114032.5814 125432.9066
124716.0000 114028.1158 121538.3539
122457.0000 114023.6502 119234.9583
119926.0000 114019.1846 117891.5407
118362.0000 114014.7190 117085.3241
117161.0000 114010.2535 116566.4106
117049.0000 114005.7879 116200.9680
116432.0000 114001.3223 115922.0930
115106.0000 113996.8567 115697.1828
114956.0000 113992.3911 115509.7574
114745.0000 113987.9256 115350.5918
114158.0000 113983.4600 115213.7987
114715.0000 113978.9944 115095.1911
115001.0000 113974.5288 114991.5889
113289.0000 113970.0632 114900.4935
114175.0000 113965.5977 114819.9057
113929.0000 113955.3210 114742.3968
113808.0000 113945.0443 114672.4573
114180.0000 113934.7676 114609.0012
113832.0000 113924.4909 114551.1289
113675.0000 113914.2143 114498.0906
114197.0000 113903.9376 114449.2573
113655.0000 113893.6609 114404.0985
113445.0000 113883.3842 114362.1644
113550.0000 113873.1075 114323.0714
113707.0000 113862.8309 114286.4911
113601.0000 113852.5542 114252.1411
114083.0000 113842.2775 114219.7772
114355.0000 113832.0008 114189.1878
113951.0000 113821.7241 114160.1885
113571.0000 113811.4474 114132.6181
113126.0000 113801.1708 114106.3354
113503.0000 113790.8941 114081.2161
113722.0000 113780.6174 114057.1505
113822.0000 113770.3407 114034.0414
113730.0000 113760.0640 114011.8027
113399.0000 113749.7874 113990.3575
113404.0000 113739.5107 113969.6375
113800.0000 113729.2340 113949.5813
113687.0000 113718.9573 113930.1339
113566.0000 113708.6806 113911.2461
113529.0000 113698.4040 113892.8732
113057.0000 113688.1273 113874.9752
113209.0000 113677.8506 113857.5156
113330.0000 113667.5739 113840.4615
113798.0000 113657.2972 113823.7831
113531.0000 113647.0206 113807.4532
113886.0000 113636.7439 113791.4468
113547.0000 113626.4672 113775.7415
113122.0000 113616.1905 113760.3165
113373.0000 113605.9138 113745.1529
113218.0000 113595.6372 113730.2334
113473.0000 113585.3605 113715.5418
113371.0000 113575.0838 113701.0637
113119.0000 113564.8071 113686.7854
113550.0000 113554.5304 113672.6946
112944.0000 113544.2538 113658.7796
113409.0000 113533.9771 113645.0300
113518.0000 113523.7004 113631.4357
113733.0000 113513.4237 113617.9877
113224.0000 113503.1470 113604.6776
113428.0000 113492.8704 113591.4974
113943.0000 113482.5937 113578.4398
113591.0000 113472.3170 113565.4982
113670.0000 113462.0403 113552.6660
113208.0000 113451.7636 113539.9374
113050.0000 113441.4870 113527.3069
113221.0000 113431.2103 113514.7693
113724.0000 113420.9336 113502.3198
113575.0000 113419.5270 113498.8240
113262.0000 113418.1204 113495.4076
113229.0000 113416.7138 113492.0665
113448.0000 113415.3073 113488.7971
113247.0000 113413.9007 113485.5959
112841.0000 113412.4941 113482.4595
113279.0000 113411.0875 113479.3850
113303.0000 113409.6809 113476.3694
113218.0000 113408.2744 113473.4099
113194.0000 113406.8678 113470.5040
113459.0000 113405.4612 113467.6492
113322.0000 113404.0546 113464.8433
113455.0000 113402.6480 113462.0841
112983.0000 113401.2415 113459.3694
113553.0000 113399.8349 113456.6975
113370.0000 113398.4283 113454.0664
113590.0000 113397.0217 113451.4744
113545.0000 113395.6151 113448.9199
113596.0000 113394.2085 113446.4012
113552.0000 113392.8020 113443.9170
113347.0000 113391.3954 113441.4658
112986.0000 113389.9888 113439.0463
113122.0000 113388.5822 113436.6572
113253.0000 113387.1756 113434.2973
113075.0000 113385.7691 113431.9655
113294.0000 113384.3625 113429.6606
113599.0000 113382.9559 113427.3817
113383.0000 113381.5493 113425.1277
113213.0000 113380.1427 113422.8977
113283.0000 113378.7361 113420.6908
112949.0000 113377.3296 113418.5062
113450.0000 113375.9230 113416.3430
112944.0000 113374.5164 113414.2005
112878.0000 113373.1098 113412.0779
113228.0000 113371.7032 113409.9745
112994.0000 113370.2967 113407.8895
113784.0000 113368.8901 113405.8225
112927.0000 113367.4835 113403.7727
113449.0000 113366.0769 113401.7396
113309.0000 113364.6703 113399.7225
113553.0000 113363.2637 113397.7210
112688.0000 113361.8572 113395.7345
113431.0000 113360.4506 113393.7625
112915.0000 113359.0440 113391.8045
112853.0000 113357.6374 113389.8601
112752.0000 113356.2308 113387.9288
113442.0000 113354.8243 113386.0103
113825.0000 113353.4177 113384.1040
113528.0000 113352.0111 113382.2097
112935.0000 113350.6045 113380.3268
113414.0000 113349.1979 113378.4552
113301.0000 113347.7913 113376.5944
113259.0000 113346.3848 113374.7441
113417.0000 113344.3889 113372.3146
113513.0000 113342.3930 113369.8950
113795.0000 113340.3971 113367.4850
113365.0000 113338.4012 113365.0842
113069.0000 113336.4053 113362.6925
113799.0000 113334.4094 113360.3095
113529.0000 113332.4135 113332.4135
113935.0000 113330.4176 113330.4176
113593.0000 113328.4217 113328.4217
113667.0000 113326.4259 113326.4259
113472.0000 113324.4300 113324.4300
113461.0000 113322.4341 113322.4341
113658.0000 113320.4382 113320.4382
113735.0000 113318.4423 113318.4423
113687.0000 113316.4464 113316.4464
113642.0000 113314.4505 113314.4505
113589.0000 113312.4546 113312.4546
112681.0000 113310.4587 113310.4587
113328.0000 113308.4628 113308.4628
113307.0000 113306.4669 113306.4669
113717.0000 113304.4711 113304.4711
113501.0000 113302.4752 113302.4752
113483.0000 113300.4793 113300.4793
113383.0000 113298.4834 113298.4834
113734.0000 113296.4875 113296.4875
113660.0000 113294.4916 113294.4916
113356.0000 113292.4957 113292.4957
113902.0000 113290.4998 113290.4998
112755.0000 113288.5039 113288.5039
113220.0000 113286.5080 113286.5080
113853.0000 113284.5121 113284.5121
113107.0000 113282.5163 113282.5163
112863.0000 113280.5204 113280.5204
113297.0000 113278.5245 113278.5245
113531.0000 113276.5286 113276.5286
112980.0000 113274.5327 113274.5327
113049.0000 113272.5368 113272.5368
113281.0000 113270.5409 113270.5409
113270.0000 113268.5450 113268.5450
112802.0000 113266.5491 113266.5491
113311.0000 113264.5532 113264.5532
113093.0000 113262.5573 113262.5573
112938.0000 113260.5614 113260.5614
112539.0000 113258.5656 113258.5656
113016.0000 113256.5697 113256.5697
112629.0000 113254.5738 113254.5738
113465.0000 113252.5779 113252.5779
113106.0000 113250.5820 113250.5820
113486.0000 113248.5861 113248.5861
113663.0000 113246.5902 113246.5902
113937.0000 113244.5943 113244.5943
113058.0000 113242.5984 113242.5984
113423.0000 113240.6025 113240.6025
114107.0000 113238.6066 113238.6066
113496.0000 113236.6108 113236.6108
113815.0000 113234.6149 113234.6149
112986.0000 113232.6190 113232.6190
113504.0000 113230.6231 113230.6231
113712.0000 113228.6272 113228.6272
113323.0000 113226.6313 113226.6313
113090.0000 113224.6354 113224.6354
112948.0000 113222.6395 113222.6395
113253.0000 113220.6436 113220.6436
113194.0000 113218.6477 113218.6477
113081.0000 113216.6518 113216.6518
112802.0000 113214.6560 113214.6560
112868.0000 113212.6601 113212.6601
112933.0000 113210.6642 113210.6642
113247.0000 113208.6683 113208.6683
113456.0000 113206.6724 113206.6724
113700.0000 113204.6765 113204.6765
113442.0000 113202.6806 113202.6806
113033.0000 113200.6847 113200.6847
113011.0000 113198.6888 113198.6888
113096.0000 113196.6929 113196.6929
113154.0000 113194.6970 113194.6970
113371.0000 113192.7012 113192.7012
113110.0000 113190.7053 113190.7053
113393.0000 113188.7094 113188.7094
113237.0000 113186.7135 113186.7135
113257.0000 113184.7176 113184.7176
113904.0000 113182.7217 113182.7217
113227.0000 113180.7258 113180.7258
113120.0000 113178.7299 113178.7299
113624.0000 113176.7340 113176.7340
113308.0000 113174.7381 113174.7381
113167.0000 113172.7422 113172.7422
113558.0000 113170.7464 113170.7464
113320.0000 113168.7505 113168.7505
113178.0000 113166.7546 113166.7546
112502.0000 113164.7587 113164.7587
112935.0000 113162.7628 113162.7628
113370.0000 113160.7669 113160.7669
112974.0000 113158.7710 113158.7710
113249.0000 113156.7751 113156.7751
113119.0000 113154.7792 113154.7792
113403.0000 113152.7833 113152.7833
113399.0000 113150.7874 113150.7874
112591.0000 113148.7915 113148.7915
113014.0000 113146.7957 113146.7957
112938.0000 113144.7998 113144.7998
112886.0000 113142.8039 113142.8039
113051.0000 113140.8080 113140.8080
112865.0000 113138.8121 113138.8121
113213.0000 113136.8162 113136.8162
113082.0000 113134.8203 113134.8203
113479.0000 113136.3762 113136.3762
112834.0000 113137.9320 113137.9320
113081.0000 113139.4879 113139.4879
113766.0000 113141.0438 113141.0438
113586.0000 113142.5996 113142.5996
113812.0000 113144.1555 113144.1555
113872.0000 113145.7114 113145.7114
113425.0000 113147.2672 113147.2672
112883.0000 113148.8231 113148.8231
113310.0000 113150.3790 113150.3790
113822.0000 113151.9348 113151.9348
113992.0000 113153.4907 113153.4907
113638.0000 113155.0466 113155.0466
113600.0000 113156.6024 113156.6024
113491.0000 113158.1583 113158.1583
112998.0000 113159.7142 113159.7142
113307.0000 113161.2700 113161.2700
113260.0000 113162.8259 113162.8259
112668.0000 113164.3818 113164.3818
112681.0000 113165.9376 113165.9376
112759.0000 113167.4935 113167.4935
113120.0000 113169.0494 113169.0494
113331.0000 113170.6052 113170.6052
113190.0000 113172.1611 113172.1611
113531.0000 113173.7170 113173.7170
112877.0000 113175.2728 113175.2728
113716.0000 113176.8287 113176.8287
113460.0000 113178.3846 113178.3846
113845.0000 113179.9404 113179.9404
112860.0000 113181.4963 113181.4963
112819.0000 113183.0522 113183.0522
112981.0000 113184.6080 113184.6080
113585.0000 113186.1639 113186.1639
113353.0000 113187.7198 113187.7198
112765.0000 113189.2756 113189.2756
113169.0000 113190.8315 113190.8315
113487.0000 113192.3874 113192.3874
112640.0000 113193.9432 113193.9432
113441.0000 113195.4991 113195.4991
113317.0000 113197.0550 113197.0550
113705.0000 113198.6108 113198.6108
113766.0000 113200.1667 113200.1667
113770.0000 113201.7226 113201.7226
113547.0000 113203.2784 113203.2784
113599.0000 113204.8343 113204.8343
113314.0000 113206.3902 113206.3902
113324.0000 113207.9460 113207.9460
113803.0000 113209.5019 113209.5019
113455.0000 113211.0578 113211.0578
113572.0000 113212.6136 113212.6136
113224.0000 113214.1695 113214.1695
113401.0000 113215.7254 113215.7254
114074.0000 113217.2813 113217.2813
113535.0000 113218.8371 113218.8371
113531.0000 113220.3930 113220.3930
113002.0000 113221.9489 113221.9489
113254.0000 113223.5047 113223.5047
113243.0000 113225.0606 113225.0606
113743.0000 113226.6165 113226.6165
113284.0000 113228.1723 113228.1723
113679.0000 113229.7282 113229.7282
113470.0000 113231.2841 113231.2841
113265.0000 113232.8399 113232.8399
113266.0000 113234.3958 113234.3958
113490.0000 113235.9517 113235.9517
114032.0000 113237.5075 113237.5075
113709.0000 113239.0634 113239.0634
112726.0000 113240.6193 113240.6193
113833.0000 113242.1751 113242.1751
114510.0000 113243.7310 113243.7310
114107.0000 113245.2869 113245.2869
114001.0000 113246.8427 113246.8427
113953.0000 113248.3986 113248.3986
113935.0000 113249.9545 113249.9545
113349.0000 113251.5103 113251.5103
113112.0000 113253.0662 113253.0662
113688.0000 113254.6221 113254.6221
113592.0000 113256.1779 113256.1779
112992.0000 113257.7338 113257.7338
113554.0000 113259.2897 113259.2897
113506.0000 113260.8455 113260.8455
113331.0000 113262.4014 113262.4014
113129.0000 113263.9573 113263.9573
113347.0000 113265.5131 113265.5131
113799.0000 113267.0690 113267.0690
113199.0000 113268.6249 113268.6249
112704.0000 113270.1807 113270.1807
112915.0000 113271.7366 113271.7366
113366.0000 113273.2925 113273.2925
113407.0000 113274.8483 113274.8483
113567.0000 113276.4042 113276.4042
113324.0000 113277.9601 113277.9601
113330.0000 113279.5159 113279.5159
113335.0000 113281.0718 113281.0718
113679.0000 113282.6277 113282.6277
112974.0000 113284.1835 113284.1835
113190.0000 113285.7394 113285.7394
113633.0000 113287.2953 113287.2953
113325.0000 113288.8511 113288.8511
113031.0000 113290.4070 113290.4070
113138.0000 113291.9629 113291.9629
113552.0000 113293.5187 113293.5187
113248.0000 113295.0746 113295.0746
114046.0000 113296.6305 113296.6305
113967.0000 113298.1863 113298.1863
113642.0000 113299.7422 113299.7422
113210.0000 113293.6428 113293.6428
113292.0000 113287.5434 113287.5434
113350.0000 113281.4440 113281.4440
113260.0000 113275.3446 113275.3446
113406.0000 113269.2452 113269.2452
113120.0000 113263.1459 113263.1459
113015.0000 113257.0465 113257.0465
112990.0000 113250.9471 113250.9471
113247.0000 113244.8477 113244.8477
112772.0000 113238.7483 113238.7483
113075.0000 113232.6489 113232.6489
113506.0000 113226.5495 113226.5495
112991.0000 113220.4501 113220.4501
113367.0000 113214.3508 113214.3508
113273.0000 113208.2514 113208.2514
112905.0000 113202.1520 113202.1520
113031.0000 113196.0526 113196.0526
113270.0000 113189.9532 113189.9532
113050.0000 113183.8538 113183.8538
113016.0000 113177.7544 113177.7544
112892.0000 113171.6550 113171.6550
113321.0000 113165.5556 113165.5556
114139.0000 113159.4563 113159.4563
113326.0000 113153.3569 113153.3569
113851.0000 113147.2575 113147.2575
113872.0000 113141.1581 113141.1581
113931.0000 113135.0587 113135.0587
113747.0000 113128.9593 113128.9593
113545.0000 113122.8599 113122.8599
113675.0000 113116.7605 113116.7605
113459.0000 113110.6612 113110.6612
113340.0000 113104.5618 113104.5618
113300.0000 113098.4624 113098.4624
113518.0000 113092.3630 113092.3630
113328.0000 113086.2636 113086.2636
113475.0000 113080.1642 113080.1642
113641.0000 113074.0648 113074.0648
112887.0000 113067.9654 113067.9654
113466.0000 113061.8660 113061.8660
112901.0000 113055.7667 113055.7667
113412.0000 113049.6673 113049.6673
113172.0000 113043.5679 113043.5679
112600.0000 113037.4685 113037.4685
112847.0000 113031.3691 113031.3691
113068.0000 113025.2697 113025.2697
113383.0000 113019.1703 113019.1703
113294.0000 113013.0709 113013.0709
113060.0000 113006.9716 113006.9716
112812.0000 113000.8722 113000.8722
112617.0000 112994.7728 112994.7728
112955.0000 112988.6734 112988.6734
112701.0000 112982.5740 112982.5740
113133.0000 112976.4746 112976.4746
112926.0000 112965.2061 112965.2061
113259.0000 112953.9375 112953.9375
112891.0000 112942.6690 112942.6690
112357.0000 112931.4004 112931.4004
113171.0000 112920.1319 112920.1319
113203.0000 112908.8633 112908.8633
113039.0000 112897.5948 112897.5948
113130.0000 112886.3262 112886.3262
113266.0000 112875.0577 112875.0577
113365.0000 112863.7891 112863.7891
113605.0000 112852.5206 112852.5206
113696.0000 112841.2520 112841.2520
113364.0000 112829.9835 112829.9835
113810.0000 112818.7149 112818.7149
113603.0000 112807.4464 112807.4464
112966.0000 112796.1778 112796.1778
113057.0000 112784.9093 112784.9093
113480.0000 112773.6407 112773.6407
113093.0000 112762.3722 112762.3722
113080.0000 112751.1036 112751.1036
113325.0000 112739.8351 112739.8351
112873.0000 112728.5665 112728.5665
112476.0000 112717.2980 112717.2980
112975.0000 112706.0294 112706.0294
113930.0000 112694.7609 112694.7609
113281.0000 112683.4923 112683.4923
112891.0000 112672.2238 112672.2238
112336.0000 112660.9552 112660.9552
113307.0000 112649.6867 112649.6867
112701.0000 112638.4181 112638.4181
113098.0000 112627.1496 112627.1496
114123.0000 112615.8810 112615.8810
113469.0000 112604.6125 112604.6125
112859.0000 112593.3439 112593.3439
113382.0000 112582.0754 112582.0754
113320.0000 112570.8068 112570.8068
113257.0000 112559.5383 112559.5383
113316.0000 112548.2697 112548.2697
112975.0000 112537.0012 112537.0012
112715.0000 112525.7326 112525.7326
112631.0000 112514.4641 112514.4641
113152.0000 112503.1955 112503.1955
113431.0000 112491.9270 112491.9270
113534.0000 112480.6584 112480.6584
113001.0000 112469.3899 112469.3899
112791.0000 112458.1213 112458.1213
113466.0000 112446.8528 112446.8528
112891.0000 112435.5842 112435.5842
112729.0000 112424.3157 112424.3157
112849.0000 112413.0471 112413.0471
113524.0000 112401.7786 112401.7786
113167.0000 112390.5100 112390.5100
113045.0000 112379.2415 112379.2415
113156.0000 112360.1084 112360.1084
113072.0000 112340.9754 112340.9754
112901.0000 112321.8424 112321.8424
113308.0000 112302.7094 112302.7094
113118.0000 112283.5764 112283.5764
113090.0000 112264.4433 112264.4433
113334.0000 112245.3103 112245.3103
113076.0000 112226.1773 112226.1773
113451.0000 112207.0443 112207.0443
113493.0000 112187.9113 112187.9113
113463.0000 112168.7783 112168.7783
113405.0000 112149.6452 112149.6452
113075.0000 112130.5122 112130.5122
113095.0000 112111.3792 112111.3792
113158.0000 112092.2462 112092.2462
113685.0000 112073.1132 112073.1132
113935.0000 112053.9801 112053.9801
113661.0000 112034.8471 112034.8471
113936.0000 112015.7141 112015.7141
113332.0000 111996.5811 111996.5811
113727.0000 111977.4481 111977.4481
114182.0000 111958.3150 111958.3150
113600.0000 111939.1820 111939.1820
113446.0000 111920.0490 111920.0490
113748.0000 111900.9160 111900.9160
113638.0000 111881.7830 111881.7830
113264.0000 111862.6500 111862.6500
113392.0000 111843.5169 111843.5169
113206.0000 111824.3839 111824.3839
114166.0000 111805.2509 111805.2509
114389.0000 111786.1179 111786.1179
113979.0000 111766.9849 111766.9849
114190.0000 111747.8518 111747.8518
114570.0000 111728.7188 111728.7188
114385.0000 111709.5858 111709.5858
114051.0000 111690.4528 111690.4528
114082.0000 111671.3198 111671.3198
113604.0000 111652.1867 111652.1867
114460.0000 111633.0537 111633.0537
114578.0000 111613.9207 111613.9207
114819.0000 111594.7877 111594.7877
114900.0000 111575.6547 111575.6547
115501.0000 111556.5217 111556.5217
115700.0000 111537.3886 111537.3886
116565.0000 111518.2556 111518.2556
116799.0000 111499.1226 111499.1226
117407.0000 111479.9896 111479.9896
118770.0000 111460.8566 111460.8566
119692.0000 111441.7235 111441.7235
120376.0000 111422.5905 111422.5905
121617.0000 111403.4575 111403.4575
122462.0000 111384.3245 111384.3245
122755.0000 111365.1915 111365.1915
122637.0000 111346.0584 111346.0584
121888.0000 111326.9254 111326.9254
120458.0000 111307.7924 111307.7924
119377.0000 111288.6594 111288.6594
118105.0000 111269.5264 111269.5264
117020.0000 111250.3934 111250.3934
116183.0000 111231.2603 111231.2603
115477.0000 111212.1273 111212.1273
115848.0000 111192.9943 111192.9943
115331.0000 111173.8613 111173.8613
114931.0000 111154.7283 111154.7283
114470.0000 111135.5952 111135.5952
114514.0000 111116.4622 111116.4622
114190.0000 111097.3292 111097.3292
114430.0000 111078.1962 111078.1962
113753.0000 111059.0632 111059.0632
113447.0000 111039.9302 111039.9302
113300.0000 111020.7971 111020.7971
113302.0000 111001.6641 111001.6641
113190.0000 110982.5311 110982.5311
113082.0000 110963.3981 110963.3981
112720.0000 110944.2651 110944.2651
112722.0000 110925.1320 110925.1320
112997.0000 110905.9990 110905.9990
112930.0000 110886.8660 110886.8660
113371.0000 110867.7330 110867.7330
112909.0000 110848.6000 110848.6000
112757.0000 110829.4669 110829.4669
112870.0000 110810.3339 110810.3339
112619.0000 110791.2009 110791.2009
113525.0000 110772.0679 110772.0679
113123.0000 110752.9349 110752.9349
112985.0000 110733.8019 110733.8019
112419.0000 110714.6688 110714.6688
112397.0000 110695.5358 110695.5358
111890.0000 110676.4028 110676.4028
111889.0000 110657.2698 110657.2698
111778.0000 110638.1368 110638.1368
111590.0000 110619.0037 110619.0037
112059.0000 110599.8707 110599.8707
111694.0000 110580.7377 110580.7377
111973.0000 110561.6047 110561.6047
112018.0000 110542.4717 110542.4717
112211.0000 110523.3386 110523.3386
112270.0000 110504.2056 110504.2056
111742.0000 110485.0726 110485.0726
111608.0000 110465.9396 110465.9396
112266.0000 110446.8066 110446.8066
112027.0000 110427.6736 110427.6736
111949.0000 110408.5405 110408.5405
112130.0000 110389.4075 110389.4075
111959.0000 110370.2745 110370.2745
111428.0000 110351.1415 110351.1415
111420.0000 110324.1440 110324.1440
111215.0000 110297.1465 110297.1465
111382.0000 110270.1490 110270.1490
111593.0000 110243.1515 110243.1515
111111.0000 110216.1540 110216.1540
111043.0000 110189.1566 110189.1566
111009.0000 110162.1591 110162.1591
110985.0000 110135.1616 110135.1616
110950.0000 110108.1641 110108.1641
110899.0000 110081.1666 110081.1666
110822.0000 110054.1691 110054.1691
110647.0000 110027.1716 110027.1716
110733.0000 110000.1741 110000.1741
110984.0000 109973.1767 109973.1767
110909.0000 109946.1792 109946.1792
110467.0000 109919.1817 109919.1817
109953.0000 109892.1842 109892.1842
110331.0000 109865.1867 109865.1867
110396.0000 109838.1892 109838.1892
110183.0000 109811.1917 109811.1917
110500.0000 109784.1942 109784.1942
110600.0000 109757.1968 109757.1968
110684.0000 109730.1993 109730.1993
110314.0000 109703.2018 109703.2018
110367.0000 109676.2043 109676.2043
110301.0000 109649.2068 109649.2068
109857.0000 109622.2093 109622.2093
110210.0000 109595.2118 109595.2118
110206.0000 109568.2144 109568.2144
109990.0000 109541.2169 109541.2169
109506.0000 109514.2194 109514.2194
109753.0000 109487.2219 109487.2219
109729.0000 109460.2244 109460.2244
110213.0000 109433.2269 109433.2269
109611.0000 109406.2294 109406.2294
110512.0000 109379.2319 109379.2319
110688.0000 109352.2345 109352.2345
110092.0000 109325.2370 109325.2370
109613.0000 109298.2395 109298.2395
110143.0000 109271.2420 109271.2420
110041.0000 109244.2445 109244.2445
109554.0000 109217.2470 109217.2470
109952.0000 109190.2495 109190.2495
109240.0000 109163.2520 109163.2520
108992.0000 109136.2546 109136.2546
109369.0000 109109.2571 109109.2571
110150.0000 109082.2596 109082.2596
109162.0000 109055.2621 109055.2621
108650.0000 109028.2646 109028.2646
109413.0000 109001.2671 109001.2671
109444.0000 108974.2696 108974.2696
109391.0000 108947.2721 108947.2721
109315.0000 108920.2747 108920.2747
109475.0000 108883.2062 108883.2062
109091.0000 108846.1377 108846.1377
109056.0000 108809.0693 108809.0693
108772.0000 108772.0008 108772.0008
109053.0000 108734.9324 108734.9324
109431.0000 108697.8639 108697.8639
108963.0000 108660.7955 108660.7955
108654.0000 108623.7270 108623.7270
108881.0000 108586.6586 108586.6586
109171.0000 108549.5901 108549.5901
108709.0000 108512.5216 108512.5216
108469.0000 108475.4532 108475.4532
108593.0000 108438.3847 108438.3847
108808.0000 108401.3163 108401.3163
108971.0000 108364.2478 108364.2478
108631.0000 108327.1794 108327.1794
108375.0000 108290.1109 108290.1109
108170.0000 108253.0424 108253.0424
108350.0000 108215.9740 108215.9740
108569.0000 108178.9055 108178.9055
108751.0000 108141.8371 108141.8371
108342.0000 108104.7686 108104.7686
108729.0000 108067.7002 108067.7002
108657.0000 108030.6317 108030.6317
108242.0000 107993.5633 107993.5633
107722.0000 107956.4948 107956.4948
107491.0000 107919.4263 107919.4263
108548.0000 107882.3579 107882.3579
108115.0000 107845.2894 107845.2894
108491.0000 107808.2210 107808.2210
108399.0000 107771.1525 107771.1525
108026.0000 107734.0841 107734.0841
108383.0000 107697.0156 107697.0156
108394.0000 107659.9472 107659.9472
108526.0000 107622.8787 107622.8787
107417.0000 107585.8102 107585.8102
107436.0000 107548.7418 107548.7418
107462.0000 107511.6733 107511.6733
107921.0000 107474.6049 107474.6049
107971.0000 107437.5364 107437.5364
107852.0000 107400.4680 107400.4680
108336.0000 107363.3995 107363.3995
107403.0000 107326.3310 107326.3310
107114.0000 107289.2626 107289.2626
107690.0000 107252.1941 107252.1941
107521.0000 107215.1257 107215.1257
107534.0000 107178.0572 107178.0572
107849.0000 107140.9888 107140.9888
107267.0000 107103.9203 107103.9203
107085.0000 107066.8519 107066.8519
106879.0000 107029.7834 107029.7834
107320.0000 106992.7149 106992.7149
107171.0000 106955.6465 106955.6465
106274.0000 106918.2588 106918.2588
107333.0000 106880.8710 106880.8710
107231.0000 106843.4833 106843.4833
106884.0000 106806.0956 106806.0956
107405.0000 106768.7078 106768.7078
107097.0000 106731.3201 106731.3201
107141.0000 106693.9324 106693.9324
107411.0000 106656.5446 106656.5446
107318.0000 106619.1569 106619.1569
107473.0000 106581.7692 106581.7692
107037.0000 106544.3814 106544.3814
107349.0000 106506.9937 106506.9937
106642.0000 106469.6060 106469.6060
106928.0000 106432.2182 106432.2182
106702.0000 106394.8305 106394.8305
105795.0000 106357.4428 106357.4428
106360.0000 106320.0550 106320.0550
106554.0000 106282.6673 106282.6673
106709.0000 106245.2796 106245.2796
106648.0000 106207.8918 106207.8918
105854.0000 106170.5041 106170.5041
105734.0000 106133.1164 106133.1164
106180.0000 106095.7286 106095.7286
106314.0000 106058.3409 106058.3409
106233.0000 106020.9532 106020.9532
106255.0000 105983.5654 105983.5654
105638.0000 105946.1777 105946.1777
106352.0000 105908.7900 105908.7900
106142.0000 105871.4023 105871.4023
106060.0000 105834.0145 105834.0145
106607.0000 105796.6268 105796.6268
105963.0000 105759.2391 105759.2391
105497.0000 105721.8513 105721.8513
105333.0000 105684.4636 105684.4636
105107.0000 105647.0759 105647.0759
105300.0000 105609.6881 105609.6881
105909.0000 105572.3004 105572.3004
105857.0000 105534.9127 105534.9127
105667.0000 105497.5249 105497.5249
105941.0000 105460.1372 105460.1372
104877.0000 105422.7495 105422.7495
105184.0000 105385.3617 105385.3617
105122.0000 105347.9740 105347.9740
105112.0000 105310.5863 105310.5863
105187.0000 105273.1985 105273.1985
104984.0000 105235.8108 105235.8108
104484.0000 105198.4231 105198.4231
105376.0000 105161.0353 105161.0353
105440.0000 105123.6476 105123.6476
104957.0000 105086.2599 105086.2599
105002.0000 105048.8721 105048.8721
105569.0000 105011.4844 105011.4844
105837.0000 104974.0967 104974.0967
105042.0000 104936.7089 104936.7089
104710.0000 104899.3212 104899.3212
105254.0000 104861.9335 104861.9335
105144.0000 104824.5458 104824.5458
104340.0000 104787.1580 104787.1580
104529.0000 104749.7703 104749.7703
105083.0000 104712.3826 104712.3826
104984.0000 104674.9948 104674.9948
104332.0000 104637.6071 104637.6071
104612.0000 104600.2194 104600.2194
104740.0000 104562.8316 104562.8316
104917.0000 104525.4439 104525.4439
104815.0000 104488.0562 104488.0562
104055.0000 104450.6684 104450.6684
103718.0000 104413.2807 104413.2807
103874.0000 104375.8930 104375.8930
104037.0000 104338.5052 104338.5052
104047.0000 104301.1175 104365.5972
104279.0000 104263.7298 104329.1002
104279.0000 104226.3420 104292.6217
104238.0000 104188.9543 104256.1624
104575.0000 104151.5666 104219.7227
103893.0000 104114.1788 104183.3032
103740.0000 104076.7911 104146.9045
104000.0000 104039.4034 104110.5271
103878.0000 104002.0156 104074.1717
104082.0000 103964.6279 104037.8390
104153.0000 103927.2402 104001.5296
103993.0000 103889.8524 103965.2441
103980.0000 103852.4647 103928.9834
103928.0000 103815.0770 103892.7481
104098.0000 103777.6893 103856.5390
103733.0000 103740.3015 103820.3570
104419.0000 103702.9138 103784.2028
103778.0000 103665.5261 103748.0773
103492.0000 103628.1383 103711.9815
103784.0000 103590.7506 103675.9162
103432.0000 103553.3629 103639.8824
103770.0000 103515.9751 103603.8812
103911.0000 103478.5874 103567.9136
104038.0000 103441.1997 103531.9806
103897.0000 103403.8119 103496.0834
103892.0000 103366.4242 103460.2232
103168.0000 103329.0365 103424.4013
103822.0000 103291.6487 103388.6189
103853.0000 103254.2610 103352.8773
104026.0000 103216.8733 103317.1781
104064.0000 103179.4855 103281.5225
103863.0000 103142.0978 103245.9121
103931.0000 103104.7101 103210.3486
103206.0000 103067.3223 103174.8336
103798.0000 103029.9346 103139.3687
103402.0000 102992.5469 103103.9559
102948.0000 102947.7321 103061.1700
103537.0000 102902.9172 103018.4399
102721.0000 102858.1024 102975.7678
103393.0000 102813.2876 102933.1558
103153.0000 102768.4728 102890.6063
102710.0000 102723.6579 102848.1215
103118.0000 102678.8431 102805.7040
102927.0000 102634.0283 102763.3564
102931.0000 102589.2135 102721.0815
102303.0000 102544.3987 102678.8820
102214.0000 102499.5838 102636.7611
102244.0000 102454.7690 102594.7219
102253.0000 102409.9542 102552.7677
101836.0000 102365.1394 102510.9021
101896.0000 102320.3246 102469.1287
102420.0000 102275.5097 102427.4515
102191.0000 102230.6949 102385.8744
101943.0000 102185.8801 102344.4019
102342.0000 102141.0653 102303.0385
102854.0000 102096.2504 102261.7889
102551.0000 102051.4356 102220.6583
101846.0000 102006.6208 102179.6519
102520.0000 101961.8060 102138.7754
101203.0000 101916.9912 102098.0348
101231.0000 101872.1763 102057.4365
102211.0000 101827.3615 102016.9870
101941.0000 101782.5467 101976.6935
101873.0000 101737.7319 101936.5635
102082.0000 101692.9170 101896.6050
101800.0000 101648.1022 101856.8264
101532.0000 101603.2874 101817.2368
101644.0000 101558.4726 101777.8456
101975.0000 101513.6578 101738.6630
101769.0000 101468.8429 101699.7000
101510.0000 101424.0281 101660.9680
101237.0000 101379.2133 101622.4793
100878.0000 101334.3985 101584.2470
101317.0000 101289.5837 101546.2853
101165.0000 101244.7688 101508.6091
100729.0000 101199.9540 101471.2344
101134.0000 101155.1392 101434.1785
100909.0000 101110.3244 101397.4599
101946.0000 101065.5095 101361.0982
100640.0000 101020.6947 101325.1149
100755.0000 100975.8799 101289.5327
101248.0000 100931.0651 101254.3764
101138.0000 100886.2503 101219.6724
101390.0000 100841.4354 101185.4494
100950.0000 100796.6206 101151.7384
101033.0000 100751.8058 101118.5727
100930.0000 100706.9910 101085.9888
100391.0000 100662.1761 101054.0259
100706.0000 100617.3613 101022.7265
100648.0000 100577.7214 100997.3122
100487.0000 100538.0814 100972.6584
100378.0000 100498.4415 100948.8202
100016.0000 100458.8016 100925.8578
100246.0000 100419.1616 100903.8370
100880.0000 100379.5217 100882.8298
100354.0000 100339.8817 100862.9152
100534.0000 100300.2418 100844.1803
100227.0000 100260.6018 100826.7206
100249.0000 100220.9619 100810.6418
100727.0000 100181.3220 100796.0605
100287.0000 100141.6820 100920.7119
100151.0000 100102.0421 100911.4002
100950.0000 100062.4021 100904.0567
100889.0000 100022.7622 100898.8604
100530.0000 99983.1222 100896.0111
100305.0000 99943.4823 100895.7326
100610.0000 99903.8423 100898.2762
100820.0000 99864.2024 100903.9247
100706.0000 99824.5625 100912.9975
100280.0000 99784.9225 100925.8560
100292.0000 99745.2826 100942.9108
101105.0000 99705.6426 100964.6301
100348.0000 99666.0027 100991.5488
100395.0000 99626.3627 101024.2811
101264.0000 99586.7228 101063.5342
100436.0000 99547.0829 101110.1262
100480.0000 99507.4429 101165.0074
100642.0000 99467.8030 101229.2861
101006.0000 99428.1630 101304.2616
100932.0000 99388.5231 101391.4644
101279.0000 99348.8831 101492.7066
101950.0000 99309.2432 101610.1465
102002.0000 99269.6033 101746.3694
102051.0000 99229.9633 101904.4927
102583.0000 99190.3234 102088.3022
103294.0000 99150.6834 102302.4366
103595.0000 99111.0435 102552.6519
104638.0000 99071.4035 102846.2459
105931.0000 99031.7636 103192.8482
106571.0000 98992.1237 103606.0922
107537.0000 98952.4837 104107.3632
109623.0000 98912.8438 104734.1108
112066.0000 98873.2038 105557.2270
115122.0000 98833.5639 106714.2069
118607.0000 98793.9239 108465.3515
123384.0000 98754.2840 111275.3873
131036.0000 98714.6441 115907.9481
139732.0000 98675.0041 123493.7934
152602.0000 98635.3642 135503.1404
169092.0000 98595.7242 153539.2840
192694.0000 98556.0843 178903.0477
219530.0000 98516.4443 211967.9296
250806.0000 98476.8044 251519.8760
282205.0000 98437.1644 294268.6476
311461.0000 98397.5245 334686.0024
332301.0000 98357.8846 365397.6544
342179.0000 98318.2446 378916.6861
341450.0000 98278.6047 371265.8027
328396.0000 98238.9647 344737.7827
304605.0000 98199.3248 306233.2453
276019.0000 98159.6848 263425.1949
244482.0000 98120.0449 222450.3593
213915.0000 98080.4050 187243.3874
187650.0000 98040.7650 159577.4969
166343.0000 98001.1251 139471.8634
149886.0000 97961.4851 125823.0118
137676.0000 97921.8452 117059.9417
128908.0000 97882.2052 111643.3505
122250.0000 97842.5653 108335.6902
117521.0000 97802.9254 106272.0830
113563.0000 97763.2854 104911.3957
111234.0000 97723.6455 103943.9062
108591.0000 97684.0055 103203.7328
107056.0000 97644.3656 102605.1336
105487.0000 97604.7256 102103.3916
103569.0000 97565.0857 101673.6662
103166.0000 97525.4458 101300.6383
102150.0000 97485.8058 100973.7795
101577.0000 97446.1659 100685.2497
100779.0000 97406.5259 100428.9268
100143.0000 97366.8860 100199.9073
100020.0000 97327.2460 99994.2075
99790.0000 97287.6061 99808.5609
99694.0000 97247.9662 99640.2697
99482.0000 97208.3262 99487.0930
98733.0000 97168.6863 99347.1585
98535.0000 97129.0463 99218.8950
98401.0000 97089.4064 99100.9781
97954.0000 97049.7664 98992.2871
97925.0000 97010.1265 98891.8710
97768.0000 96970.4865 98798.9207
97942.0000 96930.8466 98712.7467
97843.0000 96891.2067 98632.7607
97895.0000 96851.5667 98558.4612
97666.0000 96811.9268 98489.4210
97536.0000 96772.2868 98425.2772
97360.0000 96732.6469 98365.7233
97104.0000 96693.0069 98310.5022
97064.0000 96653.3670 98259.4008
96939.0000 96613.7271 98212.2455
96932.0000 96574.0871 98168.8985
96957.0000 96534.4472 98129.2548
96489.0000 96494.8072 98093.2400
96542.0000 96455.1673 98060.8088
96426.0000 96415.5273 98031.9431
96423.0000 96377.0682 98007.8327
96237.0000 96338.6091 97987.3324
96397.0000 96300.1499 97970.5042
96956.0000 96261.6908 97957.4373
96370.0000 96223.2317 97948.2487
96368.0000 96184.7726 97943.0849
96334.0000 96146.3134 97942.1235
96185.0000 96107.8543 97945.5755
96325.0000 96069.3952 97953.6881
96270.0000 96030.9360 97966.7484
96491.0000 95992.4769 97985.0874
96393.0000 95954.0178 98009.0849
96363.0000 95915.5586 98039.1761
96204.0000 95877.0995 98075.8580
95749.0000 95838.6404 98119.6982
96381.0000 95800.1812 98171.3450
96155.0000 95761.7221 98231.5396
96165.0000 95723.2630 98301.1298
96649.0000 95684.8038 98381.0879
96121.0000 95646.3447 98472.5308
96140.0000 95607.8856 98576.7452
95985.0000 95569.4264 98695.2176
96143.0000 95530.9673 98829.6710
96008.0000 95492.5082 98982.1098
96234.0000 95454.0490 99154.8748
96697.0000 95415.5899 99350.7117
95889.0000 95377.1308 99572.8556
96154.0000 95338.6717 99825.1371
96434.0000 95300.2125 100112.1168
96540.0000 95261.7534 100439.2543
96793.0000 95223.2943 100813.1277
96985.0000 95184.8351 101241.7175
97032.0000 95146.3760 101734.7912
97877.0000 95107.9169 102304.4541
98018.0000 95069.4577 102966.0366
98479.0000 95030.9986 103739.7405
99032.0000 94992.5395 104654.1035
100206.0000 94954.0803 105753.6966
100357.0000 94915.6212 107116.0447
101523.0000 94877.1621 108886.7216
103479.0000 94838.7029 111345.9463
105976.0000 94800.2438 115021.1713
109487.0000 94761.7847 120850.9284
113997.0000 94723.3255 130376.6540
121573.0000 94684.8664 145887.8226
134139.0000 94646.4073 170385.2417
158196.0000 94607.9482 207197.3203
203410.0000 94569.4890 259139.2165
285600.0000 94531.0299 327273.5790
403421.0000 94492.5708 409557.7974
530475.0000 94454.1116 499788.1681
643406.0000 94415.6525 587163.0001
725600.0000 94377.1934 656839.8417
770424.0000 94333.4382 692864.1782
767543.0000 94289.6831 685081.8912
709032.0000 94245.9280 635799.2760
607585.0000 94202.1729 558115.6999
485479.0000 94158.4178 468176.3767
365823.0000 94114.6627 379600.9407
264733.0000 94070.9076 301612.1464
193183.0000 94027.1525 238900.4111
152366.0000 93983.3973 192300.2662
131298.0000 93939.6422 159992.6743
118934.0000 93895.8871 138862.9989
111547.0000 93852.1320 125624.4484
107331.0000 93808.3769 117497.9127
104024.0000 93764.6218 112459.0716
101765.0000 93720.8667 109194.3544
100365.0000 93677.1115 106927.4687
99094.0000 93633.3564 105231.7832
98179.0000 93589.6013 103883.3802
97022.0000 93545.8462 102765.6280
96258.0000 93502.0911 101815.1014
96147.0000 93458.3360 100994.0214
96019.0000 93414.5809 100277.2826
95779.0000 93370.8258 99646.6106
95029.0000 93327.0706 99087.9051
94997.0000 93283.3155 98589.9296
94843.0000 93239.5604 98143.5697
94529.0000 93195.8053 97741.3514
94864.0000 93152.0502 97377.0956
94684.0000 93108.2951 97045.6594
93915.0000 93064.5400 96742.7352
94004.0000 93020.7849 96464.6947
93900.0000 92977.0297 96208.4651
93725.0000 92933.2746 95971.4307
93766.0000 92889.5195 95751.3544
93500.0000 92845.7644 95546.3139
93303.0000 92802.0093 95354.6505
93770.0000 92758.2542 95174.9272
93635.0000 92714.4991 95005.8939
93649.0000 92670.7439 94846.4595
93169.0000 92626.9888 94695.6681
93124.0000 92583.2337 94552.6795
93390.0000 92539.4786 94416.7529
93203.0000 92495.7235 94287.2331
93398.0000 92451.9684 94163.5391
92802.0000 92408.2133 94045.1540
92820.0000 92364.4582 93867.7609
93056.0000 92320.7030 93759.5201
92279.0000 92276.9479 93655.3291
92701.0000 92233.1928 93554.8565
92800.0000 92189.4377 93457.8045
92299.0000 92145.6826 93363.9040
92504.0000 92101.9275 93272.9120
92150.0000 92058.1724 93184.6085
92386.0000 92014.4173 93098.7937
92397.0000 91970.6621 93015.2860
91983.0000 91926.9070 92933.9201
91990.0000 91883.1519 92854.5452
92234.0000 91839.3968 92777.0235
92339.0000 91795.6417 92701.2289
91991.0000 91751.8866 92627.0457
92321.0000 91708.1315 92554.3680
92035.0000 91664.3763 92483.0982
92231.0000 91620.6212 92413.1464
91673.0000 91576.8661 92344.4301
92220.0000 91533.1110 92276.8729
91815.0000 91489.3559 92210.4041
92057.0000 91445.6008 92144.9586
92056.0000 91401.8457 92080.4759
91888.0000 91358.0906 92016.8998
91703.0000 91314.3354 91954.1784
92023.0000 91270.5803 91892.2633
91495.0000 91226.8252 91831.1095
91794.0000 91183.0701 91770.6750
91963.0000 91139.3150 91710.9209
91659.0000 91095.5599 91651.8106
91826.0000 91051.8048 91593.3101
92004.0000 91008.0496 91535.3875
91840.0000 90964.2945 91478.0132
91659.0000 90920.5394 91421.1591
91693.0000 90876.7843 91364.7992
91935.0000 90833.0292 91308.9090
91894.0000 90789.2741 91253.4653
92126.0000 90745.5190 91198.4466
91963.0000 90701.7639 91143.8326
92018.0000 90658.0087 91089.6041
92116.0000 90614.2536 91035.7431
92052.0000 90570.4985 90982.2326
91678.0000 90526.7434 90929.0566
92092.0000 90482.9883 90876.2001
92304.0000 90439.2332 90823.6486
92356.0000 90395.4781 90771.3888
92080.0000 90351.7230 90719.4080
93158.0000 90307.9678 90667.6939
92771.0000 90264.2127 90616.2354
92551.0000 90220.4576 90565.0215
93369.0000 90176.7025 90514.0419
93322.0000 90132.9474 90463.2871
93329.0000 90089.1923 90412.7477
93770.0000 90045.4372 90362.4151
94664.0000 90001.6820 90312.2809
95102.0000 89957.9269 90262.3372
95636.0000 89914.1718 90212.5765
97015.0000 89870.4167 90162.9917
98422.0000 89826.6616 90113.5759
99704.0000 89782.9065 90064.3228
101175.0000 89739.1514 90015.2261
102192.0000 89690.1003 89960.9839
102916.0000 89641.0492 89906.8868
102987.0000 89591.9981 89852.9292
102147.0000 89542.9470 89799.1062
101565.0000 89493.8959 89745.4128
100793.0000 89444.8448 89691.8444
98679.0000 89395.7937 89638.3966
97506.0000 89346.7426 89585.0650
95914.0000 89297.6915 89531.8457
95323.0000 89248.6404 89478.7348
94057.0000 89199.5893 89425.7284
93199.0000 89150.5382 89372.8232
92641.0000 89101.4871 89320.0155
92059.0000 89052.4360 89267.3023
91274.0000 89003.3849 89214.6803
91216.0000 88954.3339 89162.1466
90869.0000 88905.2828 89109.6982
91001.0000 88856.2317 89057.3324
90877.0000 88807.1806 89005.0466
90635.0000 88758.1295 88952.8381
90556.0000 88709.0784 88900.7046
90552.0000 88660.0273 88848.6437
90164.0000 88610.9762 88796.6531
90384.0000 88561.9251 88744.7307
90104.0000 88512.8740 88692.8743
89694.0000 88463.8229 88641.0820
89740.0000 88414.7718 88589.3518
89604.0000 88365.7207 88537.6819
89970.0000 88316.6696 88486.0704
89314.0000 88267.6185 88434.5157
89102.0000 88218.5674 88383.0160
89217.0000 88169.5163 88331.5698
89125.0000 88120.4652 88280.1756
88660.0000 88071.4142 88228.8318
88685.0000 88022.3631 88177.5370
88830.0000 87973.3120 88126.2898
88898.0000 87924.2609 88075.0888
88783.0000 87875.2098 88023.9329
88468.0000 87826.1587 87972.8207
88412.0000 87777.1076 87921.7511
88271.0000 87728.0565 87870.7228
88225.0000 87679.0054 87819.7348
88146.0000 87629.9543 87768.7859
88157.0000 87580.9032 87580.9032
87840.0000 87531.8521 87531.8521
87787.0000 87482.8010 87482.8010
87586.0000 87433.7499 87433.7499
87711.0000 87384.6988 87384.6988
87829.0000 87335.6477 87335.6477
87763.0000 87286.5966 87286.5966
87384.0000 87237.5455 87237.5455
87454.0000 87188.4945 87188.4945
86956.0000 87139.4434 87139.4434
87029.0000 87086.2839 87086.2839
86937.0000 87033.1245 87033.1245
87264.0000 86979.9651 86979.9651
87060.0000 86926.8057 86926.8057
86680.0000 86873.6463 86873.6463
86757.0000 86820.4868 86820.4868
86522.0000 86767.3274 86767.3274
86691.0000 86714.1680 86714.1680
86621.0000 86661.0086 86661.0086
86508.0000 86607.8492 86607.8492
86759.0000 86554.6897 86554.6897
86481.0000 86501.5303 86501.5303
86601.0000 86448.3709 86448.3709
86799.0000 86395.2115 86395.2115
86620.0000 86342.0521 86342.0521
86612.0000 86288.8927 86288.8927
86243.0000 86235.7332 86235.7332
86333.0000 86182.5738 86182.5738
86442.0000 86129.4144 86129.4144
86082.0000 86076.2550 86076.2550
85956.0000 86023.0956 86023.0956
85863.0000 85969.9361 85969.9361
85674.0000 85916.7767 85916.7767
85078.0000 85863.6173 85863.6173
85462.0000 85810.4579 85810.4579
85500.0000 85757.2985 85757.2985
85454.0000 85704.1390 85704.1390
85693.0000 85650.9796 85650.9796
85542.0000 85597.8202 85597.8202
84619.0000 85544.6608 85544.6608
85113.0000 85491.5014 85491.5014
85356.0000 85438.3419 85438.3419
84935.0000 85385.1825 85385.1825
85205.0000 85332.0231 85332.0231
85226.0000 85278.8637 85278.8637
85183.0000 85225.7043 85225.7043
84878.0000 85172.5448 85172.5448
84851.0000 85119.3854 85119.3854
85023.0000 85066.2260 85066.2260
85313.0000 85013.0666 85013.0666
84605.0000 84959.9072 84959.9072
84771.0000 84906.7478 84906.7478
84414.0000 84853.5883 84853.5883
84882.0000 84800.4289 84800.4289
84471.0000 84747.2695 84747.2695
84553.0000 84694.1101 84694.1101
84444.0000 84640.9507 84640.9507
84586.0000 84587.7912 84587.7912
84615.0000 84534.6318 84534.6318
84403.0000 84481.4724 84481.4724
84241.0000 84428.3130 84428.3130
84480.0000 84375.1536 84375.1536
84474.0000 84321.9941 84321.9941
84141.0000 84268.1006 84268.1006
84196.0000 84214.2071 84214.2071
83751.0000 84160.3135 84160.3135
84025.0000 84106.4200 84106.4200
84350.0000 84052.5265 84052.5265
84079.0000 83998.6329 83998.6329
83830.0000 83944.7394 83944.7394
83629.0000 83890.8459 83890.8459
83768.0000 83836.9523 83836.9523
83075.0000 83783.0588 83783.0588
83009.0000 83729.1652 83729.1652
83232.0000 83675.2717 83675.2717
83249.0000 83621.3782 83621.3782
83112.0000 83567.4846 83567.4846
83516.0000 83513.5911 83526.2172
83434.0000 83459.6976 83472.4889
83543.0000 83405.8040 83418.7638
83114.0000 83351.9105 83365.0421
83387.0000 83298.0170 83311.3239
83404.0000 83244.1234 83257.6091
83206.0000 83190.2299 83203.8980
83298.0000 83136.3363 83150.1906
83309.0000 83082.4428 83096.4871
82758.0000 83028.5493 83042.7875
82701.0000 82974.6557 82989.0919
83072.0000 82920.7622 82935.4005
83092.0000 82866.8687 82881.7133
82478.0000 82812.9751 82828.0305
82491.0000 82759.0816 82774.3523
82442.0000 82705.1881 82720.6787
82667.0000 82651.2945 82667.0099
82317.0000 82597.4010 82613.3460
82073.0000 82543.5074 82559.6872
82398.0000 82489.6139 82506.0336
82321.0000 82435.7204 82452.3854
82129.0000 82381.8268 82398.7428
81973.0000 82327.9333 82345.1058
82317.0000 82274.0398 82291.4747
82234.0000 82220.1462 82237.8497
82401.0000 82166.2527 82184.2309
82148.0000 82112.3592 82130.6185
82271.0000 82058.4656 82077.0128
82319.0000 82004.5721 82023.4140
82208.0000 81950.6785 81969.8222
81894.0000 81896.7850 81916.2378
82093.0000 81842.8915 81862.6609
81716.0000 81788.9979 81809.0917
81548.0000 81735.1044 81755.5307
82023.0000 81681.2109 81701.9779
81933.0000 81627.3173 81648.4337
81480.0000 81573.4238 81594.8984
81632.0000 81519.5303 81541.3723
81323.0000 81465.6367 81487.8558
81546.0000 81424.2712 81446.8771
81396.0000 81382.9057 81405.9085
81225.0000 81341.5402 81364.9506
81296.0000 81300.1747 81324.0035
81729.0000 81258.8093 81283.0678
81576.0000 81217.4438 81242.1437
81717.0000 81176.0783 81201.2319
81800.0000 81134.7128 81160.3326
81183.0000 81093.3473 81119.4464
81268.0000 81051.9818 81078.5738
80718.0000 81010.6163 81037.7153
81051.0000 80969.2508 80996.8714
81245.0000 80927.8853 80956.0426
81008.0000 80886.5198 80915.2297
81240.0000 80845.1543 80874.4332
80755.0000 80803.7888 80833.6538
81078.0000 80762.4233 80792.8921
80853.0000 80721.0579 80752.1489
80732.0000 80679.6924 80711.4250
80729.0000 80638.3269 80670.7211
80777.0000 80596.9614 80630.0381
80286.0000 80555.5959 80589.3768
80633.0000 80514.2304 80548.7383
80142.0000 80472.8649 80508.1235
80768.0000 80431.4994 80467.5334
80141.0000 80390.1339 80426.9692
80255.0000 80348.7684 80386.4320
80213.0000 80307.4029 80345.9230
80524.0000 80266.0374 80305.4435
80585.0000 80224.6719 80264.9949
80181.0000 80183.3065 80224.5787
79964.0000 80141.9410 80184.1963
80130.0000 80100.5755 80143.8495
80392.0000 80059.2100 80103.5399
80166.0000 80017.8445 80063.2694
80052.0000 79976.4790 80023.0399
79781.0000 79935.1135 79982.8535
79669.0000 79893.7480 79942.7124
79551.0000 79852.3825 79902.6190
79823.0000 79811.0170 79862.5757
79717.0000 79769.6515 79822.5853
79987.0000 79728.2860 79782.6505
79785.0000 79686.9205 79742.7745
79512.0000 79645.5551 79702.9604
79659.0000 79604.1896 79663.2118
79558.0000 79562.8241 79623.5323
79062.0000 79521.4586 79583.9260
79425.0000 79480.0931 79544.3973
79669.0000 79438.7276 79504.9505
79849.0000 79397.3621 79465.5908
79206.0000 79355.9966 79426.3235
79163.0000 79314.6311 79387.1543
79329.0000 79273.2656 79348.0894
79280.0000 79236.4031 79313.6386
79328.0000 79199.5406 79279.3059
79463.0000 79162.6781 79245.0994
79175.0000 79125.8156 79211.0275
79166.0000 79088.9531 79177.0995
78792.0000 79052.0906 79143.3253
79499.0000 79015.2281 79109.7159
78902.0000 78978.3656 79076.2833
79134.0000 78941.5031 79043.0404
78857.0000 78904.6406 79010.0013
78958.0000 78867.7780 78977.1818
78607.0000 78830.9155 78944.5989
78649.0000 78794.0530 78912.2714
78850.0000 78757.1905 78880.2198
78922.0000 78720.3280 78848.4670
79023.0000 78683.4655 78817.0382
78679.0000 78646.6030 78785.9613
78377.0000 78609.7405 78755.2672
78606.0000 78572.8780 78724.9902
78323.0000 78536.0155 78695.1688
78363.0000 78499.1530 78665.8457
78533.0000 78462.2905 78637.0688
78841.0000 78425.4280 78608.8921
78610.0000 78388.5654 78581.3761
78893.0000 78351.7029 78554.5891
78681.0000 78314.8404 78528.6086
78294.0000 78277.9779 78503.5226
77958.0000 78241.1154 78479.4310
78091.0000 78204.2529 78456.4485
78286.0000 78167.3904 78434.7064
78677.0000 78130.5279 78414.3557
77949.0000 78093.6654 78395.5713
78186.0000 78056.8029 78378.5560
78331.0000 78019.9404 78363.5461
78242.0000 77983.0779 78350.8186
78312.0000 77946.2154 78340.6992
78451.0000 77909.3529 78333.5733
78462.0000 77872.4903 78329.8994
78664.0000 77835.6278 78330.2258
78240.0000 77798.7653 78335.2132
78089.0000 77761.9028 78345.6643
78075.0000 77725.0403 78362.5658
78484.0000 77688.1778 78387.1564
79173.0000 77651.3153 78421.0487
78630.0000 77614.4528 78466.4780
78813.0000 77577.5903 78526.8362
79429.0000 77540.7278 78607.8083
79417.0000 77503.8653 78719.6773
80328.0000 77467.0028 78881.6483
80245.0000 77430.1403 79129.1777
81107.0000 77393.2777 79524.8921
82083.0000 77356.4152 80172.2118
83318.0000 77319.5527 81227.9063
85361.0000 77282.6902 82905.9317
88176.0000 77245.8277 85461.8583
90945.0000 77208.9652 89148.0645
95520.0000 77172.1027 94137.4109
100759.0000 77135.2402 100426.6778
106341.0000 77098.3777 107743.9847
112173.0000 77061.5152 115486.2931
116707.0000 77024.6527 122704.5514
120071.0000 76987.7902 128173.4188
121518.0000 76950.9277 130666.8216
120187.0000 76914.0652 129509.6171
118056.0000 76877.2026 125010.5438
113761.0000 76840.3401 118252.8025
109749.0000 76803.4776 110511.8390
104750.0000 76766.6151 102861.6757
99610.0000 76729.7526 96043.2879
94896.0000 76692.8901 90454.0360
91190.0000 76656.0276 86193.2173
87786.0000 76619.1651 83145.4787
85409.0000 76582.3026 81079.1519
83752.0000 76545.4401 79732.7508
82293.0000 76508.5776 78872.5958
81249.0000 76471.7151 78318.9969
80367.0000 76434.8526 77948.7197
80162.0000 76397.9901 77684.7382
79336.0000 76361.1275 77482.3773
78829.0000 76324.2650 77317.0929
78051.0000 76287.4025 77175.7448
77685.0000 76250.5400 77070.5224
77182.0000 76213.6775 76958.9158
77030.0000 76176.8150 76857.4022
77136.0000 76139.9525 76764.1639
76773.0000 76103.0900 76677.8346
76748.0000 76066.2275 76597.3382
76572.0000 76029.3650 76521.8058
76673.0000 75992.5025 76450.5249
76453.0000 75955.6400 76382.9059
76494.0000 75918.7775 76318.4573
76162.0000 75881.9149 76256.7669
75871.0000 75845.0524 76197.4870
76305.0000 75808.1899 76140.3227
76122.0000 75771.3274 76085.0227
75728.0000 75734.4649 76031.3718
75736.0000 75697.6024 75979.1850
76297.0000 75660.7399 75928.3025
75771.0000 75623.8774 75878.5857
75951.0000 75587.0149 75829.9141
75342.0000 75550.1524 75782.1822
75375.0000 75513.2899 75735.2980
75426.0000 75476.4274 75689.1801
75457.0000 75439.5649 75643.7570
75025.0000 75402.7024 75598.9655
75384.0000 75365.8398 75554.7494
75552.0000 75328.5899 75510.6714
75517.0000 75291.3399 75467.0744
74945.0000 75254.0900 75423.9187
74880.0000 75216.8400 75381.1686
75358.0000 75179.5900 75338.7923
75072.0000 75142.3401 75296.7610
75112.0000 75105.0901 75255.0489
74972.0000 75067.8401 75213.6325
74490.0000 75030.5902 75172.4908
74451.0000 74993.3402 75131.6047
74352.0000 74956.0902 75090.9567
74890.0000 74918.8403 75050.5312
74365.0000 74881.5903 75010.3139
75034.0000 74844.3404 74970.2916
74879.0000 74807.0904 74930.4526
74694.0000 74769.8404 74890.7860
74078.0000 74732.5905 74851.2819
74778.0000 74695.3405 74811.9313
74621.0000 74658.0905 74772.7259
74629.0000 74620.8406 74733.6582
74943.0000 74583.5906 74694.7213
74674.0000 74546.3407 74655.9089
74008.0000 74509.0907 74617.2153
74094.0000 74471.8407 74578.6351
74757.0000 74434.5908 74540.1636
74025.0000 74397.3408 74501.7964
74477.0000 74360.0908 74463.5295
74386.0000 74322.8409 74425.3593
74244.0000 74285.5909 74387.2826
74263.0000 74248.3409 74349.2963
74181.0000 74211.0910 74311.3979
73684.0000 74173.8410 74273.5848
74425.0000 74136.5911 74235.8551
74343.0000 74099.3411 74198.2068
74292.0000 74062.0911 74160.6383
73658.0000 74024.8412 74123.1482
73347.0000 73987.5912 74085.7354
73963.0000 73950.3412 74048.3989
73653.0000 73913.0913 74011.1378
73608.0000 73875.8413 73973.9517
74012.0000 73838.5914 73936.8402
74048.0000 73801.3414 73899.8030
73806.0000 73764.0914 73862.8403
73451.0000 73726.8415 73825.9521
73439.0000 73689.5915 73789.1390
73686.0000 73652.3415 73752.4013
73247.0000 73615.0916 73715.7400
73271.0000 73577.8416 73679.1560
73204.0000 73540.5916 73642.6504
73671.0000 73503.3417 73606.2246
73608.0000 73466.0917 73569.8802
73518.0000 73428.8418 73533.6189
73031.0000 73391.5918 73497.4427
73599.0000 73369.9588 73476.9708
73384.0000 73348.3257 73456.5888
73671.0000 73326.6927 73436.2994
74142.0000 73305.0597 73416.1056
73487.0000 73283.4266 73396.0107
73462.0000 73261.7936 73376.0183
73230.0000 73240.1606 73356.1324
73611.0000 73218.5275 73336.3571
73384.0000 73196.8945 73316.6972
73424.0000 73175.2615 73297.1576
73921.0000 73153.6284 73277.7439
73555.0000 73131.9954 73258.4619
73140.0000 73110.3624 73239.3181
73209.0000 73088.7293 73220.3194
73733.0000 73067.0963 73201.4734
73536.0000 73045.4633 73182.7882
73384.0000 73023.8302 73164.2726
73060.0000 73002.1972 73145.9363
73229.0000 72980.5642 73127.7897
72756.0000 72958.9311 73109.8441
72514.0000 72937.2981 73092.1119
72302.0000 72915.6651 73074.6063
72748.0000 72894.0320 73057.3419
72872.0000 72872.3990 73040.3347
72631.0000 72850.7660 73023.6020
72424.0000 72829.1329 73007.1626
72547.0000 72807.4999 72991.0373
72860.0000 72785.8669 72975.2487
72271.0000 72764.2338 72959.8217
72156.0000 72742.6008 72944.7835
72580.0000 72720.9678 72930.1643
72747.0000 72699.3347 72915.9971
71894.0000 72677.7017 72902.3185
72285.0000 72656.0687 72889.2735
72302.0000 72634.4356 72876.6988
72272.0000 72612.8026 72864.7476
72026.0000 72591.1696 72853.4750
71895.0000 72569.5365 72842.9428
72149.0000 72547.9035 72833.2197
71835.0000 72526.2705 72824.3830
71846.0000 72504.6374 72816.5193
71894.0000 72483.0044 72809.7260
72034.0000 72461.3714 72804.1134
71437.0000 72439.7383 72799.8060
72307.0000 72418.1053 72796.9454
71792.0000 72396.4723 72795.6930
72175.0000 72374.8392 72796.2330
71992.0000 72353.2062 72798.7771
72097.0000 72331.5732 72803.5687
71643.0000 72309.9401 72810.8892
71849.0000 72288.3071 72821.0653
72139.0000 72266.6740 72834.4777
72282.0000 72245.0410 72851.5722
72531.0000 72213.5516 72863.0169
72279.0000 72182.0622 72879.2886
72199.0000 72150.5729 72901.1248
72257.0000 72119.0835 72929.4082
72513.0000 72087.5941 72965.2026
72440.0000 72056.1047 73009.8022
72660.0000 72024.6153 73052.4380
72676.0000 71993.1259 73120.0290
73057.0000 71961.6365 73202.7385
73462.0000 71930.1471 73304.4087
73823.0000 71898.6578 73431.0649
74670.0000 71867.1684 73593.0417
74725.0000 71835.6790 73809.1126
75535.0000 71804.1896 74113.8661
76465.0000 71772.7002 74569.5506
77665.0000 71741.2108 75282.6710
79262.0000 71709.7214 76423.0942
81567.0000 71678.2321 78239.1284
84081.0000 71646.7427 81056.9989
88130.0000 71615.2533 85250.1854
93082.0000 71583.7639 91167.2418
100329.0000 71552.2745 99018.7272
108778.0000 71520.7851 108742.3330
118604.0000 71489.2957 119880.1806
128223.0000 71457.8063 131501.0013
136254.0000 71426.3170 142189.0137
143231.0000 71394.8276 150157.9015
146095.0000 71363.3382 153665.3087
144992.0000 71331.8488 151796.4839
140509.0000 71300.3594 145038.6984
132582.0000 71268.8700 134961.2411
123235.0000 71237.3806 123402.1746
113318.0000 71205.8913 111919.3979
103169.0000 71174.4019 101603.6063
95223.0000 71142.9125 93060.0502
89116.0000 71111.4231 86467.1486
84508.0000 71079.9337 81687.6465
81222.0000 71048.4443 78403.6210
79062.0000 71016.9549 76239.6109
77420.0000 70985.4655 74848.9089
76052.0000 70953.9762 73956.7980
75295.0000 70922.4868 73369.2217
74279.0000 70890.9974 72961.2627
73039.0000 70859.5080 72658.3773
72513.0000 70828.0186 72418.5685
72277.0000 70796.5292 72218.9504
71745.0000 70765.0398 72047.0404
71532.0000 70733.5504 71895.7273
70909.0000 70702.0611 71760.6144
70393.0000 70670.5717 71638.7102
70873.0000 70639.0823 71527.8071
70879.0000 70607.5929 71426.1852
70363.0000 70576.1035 71332.4616
70716.0000 70535.2771 71236.1671
69986.0000 70494.4507 71145.7020
69809.0000 70453.6242 71060.2850
69623.0000 70412.7978 70979.2604
69764.0000 70371.9714 70902.0746
69746.0000 70331.1449 70828.2581
70055.0000 70290.3185 70757.4102
70003.0000 70249.4921 70689.1878
69914.0000 70208.6656 70623.2956
69993.0000 70167.8392 70559.4785
69865.0000 70127.0128 70497.5150
69829.0000 70086.1864 70437.2126
69449.0000 70045.3599 70378.4025
69502.0000 70004.5335 70320.9372
69524.0000 69963.7071 70264.6867
69350.0000 69922.8806 70209.5362
69656.0000 69882.0542 70155.3843
69488.0000 69841.2278 70102.1409
69110.0000 69800.4013 70049.7256
69442.0000 69759.5749 69998.0671
69466.0000 69718.7485 69947.1013
69117.0000 69677.9221 69896.7708
69137.0000 69637.0956 69847.0240
69176.0000 69596.2692 69797.8146
69133.0000 69555.4428 69749.1006
68985.0000 69514.6163 69700.8441
69115.0000 69473.7899 69653.0109
68864.0000 69432.9635 69605.5697
69263.0000 69392.1371 69558.4923
69040.0000 69351.3106 69511.7529
69756.0000 69310.4842 69465.3279
68896.0000 69269.6578 69419.1959
69086.0000 69228.8313 69373.3372
69002.0000 69188.0049 69327.7338
69015.0000 69147.1785 69282.3693
68989.0000 69106.3520 69237.2284
69145.0000 69065.5256 69192.2972
68814.0000 69024.6992 69147.5630
68802.0000 68983.8728 69103.0138
68706.0000 68943.0463 69058.6389
68677.0000 68902.2199 69014.4281
68633.0000 68861.3935 68970.3723
69042.0000 68820.5670 68926.4629
68709.0000 68779.7406 68882.6919
68601.0000 68738.9142 68839.0522
68323.0000 68698.0877 68795.5370
68874.0000 68657.2613 68752.1402
68400.0000 68616.4349 68708.8560
68299.0000 68575.6085 68665.6792
68860.0000 68534.7820 68622.6051
68314.0000 68493.9556 68579.6294
68646.0000 68453.1292 68536.7480
68442.0000 68412.3027 68493.9575
68331.0000 68381.8105 68461.5890
68086.0000 68351.3184 68429.3054
67825.0000 68320.8262 68397.1045
68123.0000 68290.3340 68364.9844
68434.0000 68259.8418 68332.9435
67801.0000 68229.3496 68300.9809
67534.0000 68198.8574 68269.0960
67702.0000 68168.3652 68237.2890
68092.0000 68137.8730 68205.5607
67975.0000 68107.3809 68173.9124
68095.0000 68076.8887 68142.3467
68345.0000 68046.3965 68110.8668
67592.0000 68015.9043 68079.4776
67318.0000 67985.4121 68048.1855
67779.0000 67954.9199 68016.9992
67762.0000 67924.4277 67985.9308
67849.0000 67893.9355 67954.9984
68045.0000 67863.4434 67924.2309
67422.0000 67832.9512 67893.6783
67893.0000 67802.4590 67863.4316
68049.0000 67771.9668 67833.6585
67805.0000 67741.4746 67804.6604
67701.0000 67710.9824 67776.9532
67588.0000 67680.4902 67751.3643
67710.0000 67649.9980 67729.1132
67630.0000 67619.5059 67711.8267
67147.0000 67589.0137 67701.4145
67401.0000 67558.5215 67699.7464
67461.0000 67528.0293 67708.1178
67608.0000 67497.5371 67726.5816
67568.0000 67467.0449 67753.2994
67273.0000 67436.5527 67784.0844
67568.0000 67406.0605 67812.2455
67373.0000 67375.5684 67828.9272
67213.0000 67345.0762 67824.6622
67212.0000 67314.5840 67792.9202
67389.0000 67284.0918 67733.8543
66844.0000 67253.5996 67654.1998
66832.0000 67223.1074 67563.4542
66985.0000 67192.6152 67470.4016
67446.0000 67162.1230 67381.6313
67527.0000 67131.6309 67301.2272
67041.0000 67101.1387 67230.9383
66969.0000 67070.6465 67170.6461
66546.0000 67040.1543 67119.0176
66995.0000 67009.6621 67074.1710
67206.0000 66979.1699 67034.2018
67340.0000 66948.6777 66997.4974
67240.0000 66918.1855 66962.8536
66876.0000 66887.6934 66929.4565
66804.0000 66857.2012 66896.7989
66898.0000 66826.7090 66864.5848
66583.0000 66796.2168 66832.6492
66924.0000 66768.8174 66803.9942
66921.0000 66741.4180 66775.4766
67034.0000 66714.0186 66747.0661
66737.0000 66686.6192 66718.7432
66712.0000 66659.2198 66690.4939
66193.0000 66631.8204 66662.3075
66537.0000 66604.4210 66634.1756
66538.0000 66577.0216 66606.0912
66452.0000 66549.6222 66578.0485
66431.0000 66522.2228 66550.0428
66224.0000 66494.8234 66522.0701
66319.0000 66467.4240 66494.1267
66282.0000 66440.0247 66466.2098
66149.0000 66412.6253 66438.3169
66706.0000 66385.2259 66410.4458
66489.0000 66357.8265 66382.5945
66160.0000 66330.4271 66354.7615
65785.0000 66303.0277 66326.9452
65935.0000 66275.6283 66299.1443
66290.0000 66248.2289 66271.3579
66041.0000 66220.8295 66243.5847
66021.0000 66193.4301 66215.8240
65939.0000 66166.0307 66188.0749
66078.0000 66138.6313 66160.3367
66261.0000 66111.2319 66132.6087
65899.0000 66083.8325 66104.8904
66111.0000 66056.4331 66077.1812
66130.0000 66029.0337 66030.3222
65559.0000 66001.6343 66002.8686
65758.0000 65974.2349 65975.4183
65698.0000 65946.8355 65947.9712
65804.0000 65919.4361 65920.5268
66012.0000 65892.0367 65893.0850
65867.0000 65864.6373 65865.6457
65516.0000 65837.2379 65838.2086
65800.0000 65809.8386 65810.7736
65857.0000 65782.4392 65783.3404
65571.0000 65755.0398 65755.9091
65646.0000 65727.6404 65728.4795
65467.0000 65700.2410 65701.0513
65443.0000 65672.8416 65673.6247
65199.0000 65645.4422 65646.1994
65537.0000 65618.0428 65618.7753
65639.0000 65590.6434 65591.3524
65304.0000 65563.2440 65563.9307
65449.0000 65535.8446 65536.5100
65537.0000 65508.4452 65509.0902
64945.0000 65481.0458 65481.6714
65546.0000 65453.6464 65454.2534
65412.0000 65426.2470 65426.8363
65519.0000 65398.8476 65399.4199
65406.0000 65371.4482 65372.0042
65284.0000 65344.0488 65344.5893
65294.0000 65323.4587 65323.9841
65281.0000 65302.8685 65303.3796
65170.0000 65282.2783 65282.7757
65324.0000 65261.6881 65262.1723
65360.0000 65241.0980 65241.5695
65057.0000 65220.5078 65220.9671
65360.0000 65199.9176 65200.3652
64734.0000 65179.3274 65179.7637
65118.0000 65158.7372 65159.1627
65394.0000 65138.1471 65138.5621
65424.0000 65117.5569 65117.9618
65210.0000 65096.9667 65097.3619
65317.0000 65076.3765 65076.7624
65124.0000 65055.7864 65056.1631
64735.0000 65035.1962 65035.5642
64987.0000 65014.6060 65014.9656
65017.0000 64994.0158 64994.3673
65295.0000 64973.4257 64973.7693
64834.0000 64952.8355 64953.1715
64886.0000 64932.2453 64932.5739
64813.0000 64911.6551 64911.9766
64712.0000 64891.0650 64891.3796
64977.0000 64870.4748 64870.7827
64992.0000 64849.8846 64850.1861
65009.0000 64829.2944 64829.5896
64643.0000 64808.7043 64808.9934
64798.0000 64788.1141 64788.3973
64828.0000 64767.5239 64767.8014
64913.0000 64746.9337 64747.2057
64638.0000 64726.3436 64726.6102
64647.0000 64705.7534 64706.0148
64501.0000 64685.1632 64685.4196
64471.0000 64664.5730 64664.8245
64411.0000 64643.9829 64644.2295
64286.0000 64623.3927 64623.6347
64541.0000 64602.8025 64603.0400
64709.0000 64582.2123 64582.4454
64787.0000 64561.6222 64561.8510
64404.0000 64541.0320 64541.2567
64445.0000 64520.4418 64520.6625
63918.0000 64499.8516 64500.0684
64527.0000 64479.2615 64479.4743
64380.0000 64458.6713 64458.8804
64287.0000 64438.0811 64438.2866
64318.0000 64417.4909 64417.6929
64402.0000 64396.9008 64397.0993
63880.0000 64376.3106 64376.5058
64339.0000 64355.7204 64355.9123
63927.0000 64335.1302 64335.3190
63802.0000 64314.5401 64314.7257
64546.0000 64293.9499 64294.1325
64591.0000 64273.3597 64273.5393
63973.0000 64252.7695 64252.9462
64185.0000 64229.6904 64229.8643
63971.0000 64206.6113 64206.7824
64082.0000 64183.5322 64183.7006
63867.0000 64160.4531 64160.6189
63603.0000 64137.3739 64137.5372
63966.0000 64114.2948 64114.4556
63656.0000 64091.2157 64091.3740
64284.0000 64068.1366 64068.2925
64034.0000 64045.0575 64045.2110
64189.0000 64021.9783 64022.1296
64149.0000 63998.8992 63999.0482
63949.0000 63975.8201 63975.9669
63948.0000 63952.7410 63952.8857
64330.0000 63929.6619 63929.8045
63677.0000 63906.5827 63906.7233
63636.0000 63883.5036 63883.6422
63896.0000 63860.4245 63860.5611
63551.0000 63837.3454 63837.4800
63249.0000 63814.2663 63814.3990
63689.0000 63791.1871 63791.3181
63812.0000 63768.1080 63768.2372
63658.0000 63745.0289 63745.1563
63593.0000 63721.9498 63722.0754
63679.0000 63698.8707 63698.9946
63680.0000 63675.7915 63675.9138
63354.0000 63652.7124 63652.8331
63589.0000 63629.6333 63629.7524
63642.0000 63606.5542 63606.6717
63175.0000 63583.4751 63583.5910
63427.0000 63560.3959 63560.5104
63897.0000 63537.3168 63537.4298
63811.0000 63514.2377 63514.3492
63423.0000 63491.1586 63491.2687
63477.0000 63468.0795 63468.1882
63113.0000 63445.0003 63445.1077
63134.0000 63421.9212 63422.0272
63710.0000 63398.8421 63398.8421
63440.0000 63375.7630 63375.7630
63454.0000 63352.6839 63352.6839
63504.0000 63329.6047 63329.6047
63991.0000 63306.5256 63306.5256
63600.0000 63283.4465 63283.4465
63069.0000 63260.3674 63260.3674
62874.0000 63237.2883 63237.2883
63107.0000 63214.2091 63214.2091
63430.0000 63191.1300 63191.1300
63323.0000 63168.0509 63168.0509
63238.0000 63144.9718 63144.9718
63390.0000 63121.8927 63121.8927
63361.0000 63098.8135 63098.8135
62920.0000 63075.7344 63075.7344
62971.0000 63052.6553 63052.6553
63138.0000 63029.5762 63029.5762
63099.0000 63008.8009 63008.8009
62964.0000 62988.0257 62988.0257
63246.0000 62967.2504 62967.2504
63187.0000 62946.4752 62946.4752
63512.0000 62925.7000 62925.7000
62951.0000 62904.9247 62904.9247
62886.0000 62884.1495 62884.1495
62889.0000 62863.3742 62863.3742
62659.0000 62842.5990 62842.5990
63072.0000 62821.8237 62821.8237
63120.0000 62801.0485 62801.0485
63209.0000 62780.2733 62780.2733
62940.0000 62759.4980 62759.4980
62899.0000 62738.7228 62738.7228
63129.0000 62717.9475 62717.9475
63213.0000 62697.1723 62697.1723
62980.0000 62676.3970 62676.3970
62523.0000 62655.6218 62655.6218
62679.0000 62634.8466 62634.8466
62497.0000 62614.0713 62614.0713
62933.0000 62593.2961 62593.2961
63103.0000 62572.5208 62572.5208
63025.0000 62551.7456 62551.7456
62660.0000 62530.9703 62530.9703
62751.0000 62510.1951 62510.1951
62971.0000 62489.4198 62489.4198
62993.0000 62468.6446 62468.6446
62963.0000 62447.8694 62447.8694
63185.0000 62427.0941 62427.0941
63208.0000 62406.3189 62406.3189
63029.0000 62385.5436 62385.5436
63115.0000 62364.7684 62364.7684
63100.0000 62343.9931 62343.9931
63037.0000 62323.2179 62323.2179
62838.0000 62302.4427 62302.4427
62739.0000 62281.6674 62281.6674
63055.0000 62260.8922 62260.8922
62972.0000 62240.1169 62240.1169
63119.0000 62219.3417 62219.3417
62826.0000 62198.5664 62198.5664
62990.0000 62177.7912 62177.7912
63100.0000 62157.0160 62157.0160
63037.0000 62136.2407 62136.2407
63104.0000 62115.4655 62115.4655
63619.0000 62094.6902 62094.6902
63704.0000 62073.9150 62073.9150
63788.0000 62053.1397 62053.1397
64368.0000 62032.3645 62032.3645
64328.0000 62011.5893 62011.5893
64070.0000 61990.8140 61990.8140
64483.0000 61970.0388 61970.0388
64678.0000 61949.2635 61949.2635
64966.0000 61928.4883 61928.4883
66289.0000 61907.7130 61907.7130
66651.0000 61886.9378 61886.9378
67372.0000 61866.1626 61866.1626
68281.0000 61845.3873 61845.3873
68477.0000 61824.6121 61824.6121
68758.0000 61803.8368 61803.8368
68891.0000 61783.0616 61783.0616
68540.0000 61762.2863 61762.2863
68104.0000 61741.5111 61741.5111
67576.0000 61720.7358 61720.7358
66877.0000 61699.9606 61699.9606
65884.0000 61679.1854 61679.1854
65439.0000 61658.4101 61658.4101
64620.0000 61637.6349 61637.6349
64428.0000 61616.8596 61616.8596
63918.0000 61596.0844 61596.0844
63768.0000 61575.3091 61575.3091
63240.0000 61554.5339 61554.5339
63485.0000 61533.7587 61533.7587
63610.0000 61512.9834 61512.9834
62550.0000 61492.2082 61492.2082
62890.0000 61471.4329 61471.4329
62901.0000 61450.6577 61450.6577
62531.0000 61429.8824 61429.8824
62659.0000 61409.1072 61409.1072
62323.0000 61388.3320 61388.3320
62280.0000 61367.5567 61385.3871
62134.0000 61346.7815 61364.8250
62056.0000 61326.0062 61344.2669
61754.0000 61305.2310 61323.7127
61538.0000 61284.4557 61303.1625
61648.0000 61263.6805 61282.6165
61623.0000 61242.9053 61262.0746
61510.0000 61222.1300 61241.5372
61565.0000 61201.3548 61221.0042
61411.0000 61180.5795 61200.4757
61076.0000 61159.8043 61179.9519
61239.0000 61139.0290 61159.4330
61365.0000 61118.2538 61138.9189
61187.0000 61097.4786 61118.4099
61106.0000 61076.7033 61097.9060
61273.0000 61055.9281 61077.4075
61294.0000 61035.1528 61056.9144
61002.0000 61014.3776 61036.4269
61261.0000 60993.6023 61015.9452
60928.0000 60972.8271 60995.4694
60735.0000 60952.0518 60974.9996
60810.0000 60931.2766 60954.5360
60803.0000 60910.5014 60934.0788
60732.0000 60889.7261 60913.6282
61019.0000 60868.9509 60893.1844
60812.0000 60848.1756 60872.7474
60764.0000 60827.4004 60852.3176
60961.0000 60798.3026 60823.5726
60536.0000 60769.2047 60794.8351
60774.0000 60740.1069 60766.1053
61063.0000 60711.0090 60737.3835
60438.0000 60681.9112 60708.6700
60275.0000 60652.8133 60679.9649
60417.0000 60623.7155 60651.2685
60654.0000 60594.6177 60622.5810
60573.0000 60565.5198 60593.9028
59727.0000 60536.4220 60565.2342
60263.0000 60507.3241 60536.5753
60264.0000 60478.2263 60507.9265
60593.0000 60449.1285 60479.2881
60376.0000 60420.0306 60450.6605
60212.0000 60390.9328 60422.0440
60501.0000 60361.8349 60393.4388
60047.0000 60332.7371 60364.8455
59804.0000 60303.6393 60336.2644
60116.0000 60274.5414 60307.6958
59766.0000 60245.4436 60279.1402
59926.0000 60216.3457 60250.5979
60042.0000 60187.2479 60222.0696
59885.0000 60158.1501 60193.5555
59916.0000 60129.0522 60165.0563
59683.0000 60099.9544 60136.5723
59742.0000 60070.8565 60108.1042
60113.0000 60041.7587 60079.6524
59896.0000 60012.6609 60051.2176
60006.0000 59983.5630 60022.8003
59363.0000 59954.4652 59994.4012
59686.0000 59925.3673 59966.0210
59617.0000 59896.2695 59937.6602
59506.0000 59867.1717 59909.3196
59825.0000 59838.0738 59881.0000
59842.0000 59808.9760 59852.7021
59762.0000 59779.8781 59824.4268
59431.0000 59750.7803 59796.1749
59359.0000 59721.6825 59767.9473
59641.0000 59692.5846 59739.7449
59717.0000 59663.4868 59711.5688
59617.0000 59634.3889 59683.4199
58874.0000 59605.2911 59655.2994
59573.0000 59576.1932 59627.2084
59879.0000 59547.0954 59599.1480
59214.0000 59517.9976 59571.1196
59147.0000 59488.8997 59543.1245
59264.0000 59459.8019 59515.1641
59484.0000 59430.7040 59487.2397
58982.0000 59401.6062 59459.3530
59189.0000 59372.5084 59431.5057
59641.0000 59343.4105 59403.6993
59391.0000 59314.3127 59375.9358
59295.0000 59285.2148 59348.2170
58901.0000 59261.4041 59325.8321
59329.0000 59237.5933 59303.4960
59052.0000 59213.7825 59281.2111
58824.0000 59189.9717 59258.9798
58824.0000 59166.1609 59236.8045
58904.0000 59142.3501 59214.6880
58892.0000 59118.5393 59192.6331
59174.0000 59094.7285 59170.6428
59278.0000 59070.9177 59148.7204
59031.0000 59047.1069 59126.8692
59047.0000 59023.2961 59105.0929
59100.0000 58999.4853 59083.3953
59085.0000 58975.6745 59061.7806
59050.0000 58951.8637 59040.2530
59318.0000 58928.0529 59018.8174
58934.0000 58904.2422 58997.4786
58942.0000 58880.4314 58976.2421
59064.0000 58856.6206 58955.1135
59165.0000 58832.8098 58934.0988
59058.0000 58808.9990 58913.2048
59007.0000 58785.1882 58892.4383
58831.0000 58761.3774 58871.8069
58735.0000 58737.5666 58851.3188
58753.0000 58713.7558 58830.9826
58832.0000 58689.9450 58810.8077
58650.0000 58666.1342 58790.8043
58980.0000 58642.3234 58770.9832
58532.0000 58618.5126 58751.3563
58950.0000 58594.7018 58731.9363
58905.0000 58570.8910 58712.7371
59079.0000 58547.0803 58693.7737
58755.0000 58523.2695 58675.0625
58698.0000 58499.4587 58656.6211
58937.0000 58475.6479 58638.4688
59139.0000 58451.8371 58620.6269
59001.0000 58428.0263 58603.1182
59197.0000 58404.2155 58585.9680
59630.0000 58380.4047 58569.2039
59493.0000 58356.5939 58552.8563
59239.0000 58332.7831 58536.9584
59643.0000 58308.9723 58521.5471
59741.0000 58285.1615 58506.6629
60107.0000 58261.3507 58492.3506
59991.0000 58237.5399 58478.6599
60301.0000 58213.7291 58465.6461
59524.0000 58189.9184 58453.3705
60406.0000 58166.1076 58441.9018
59848.0000 58142.2968 58431.3164
60050.0000 58118.4860 58421.7004
59526.0000 58094.6752 58413.1503
59096.0000 58070.8644 58405.7748
59823.0000 58047.0536 58399.6968
60376.0000 58023.2428 58395.0556
59832.0000 57999.4320 58392.0097
60322.0000 57975.6212 58390.7396
60745.0000 57951.8104 58391.4520
60695.0000 57927.9996 58394.3845
60240.0000 57904.1888 58399.8106
60851.0000 57880.3780 58408.0472
60852.0000 57856.5672 58419.4625
60624.0000 57832.7565 58434.4862
60711.0000 57808.9457 58453.6224
61016.0000 57785.1349 58477.4650
60407.0000 57761.3241 58506.7182
60083.0000 57737.5133 58542.2223
60254.0000 57713.7025 58584.9895
60086.0000 57689.8917 58636.2567
60063.0000 57666.0809 58697.5730
60356.0000 57642.2701 58770.9604
60594.0000 57618.4593 58859.2298
60698.0000 57594.6485 58966.6181
61253.0000 57570.8377 59100.0419
61137.0000 57547.0269 59271.4520
62102.0000 57523.2161 59501.9531
63098.0000 57499.4053 59828.4137
63955.0000 57475.5946 60312.9665
64954.0000 57451.7838 61054.8072
66602.0000 57427.9730 62201.8117
68811.0000 57404.1622 63956.9159
71603.0000 57380.3514 66571.8126
75237.0000 57356.5406 70319.9735
80962.0000 57332.7298 75444.1100
87357.0000 57308.9190 82080.6584
94600.0000 57285.1082 90173.7118
102125.0000 57261.2974 99397.7281
108837.0000 57237.4866 109106.5738
115143.0000 57213.6758 118319.7233
119379.0000 57189.8650 125772.5212
120504.0000 57166.0542 130123.6979
119406.0000 57142.2434 130414.8464
117317.0000 57118.4327 126571.1456
112038.0000 57094.6219 119446.6281
105778.0000 57070.8111 110360.6548
99003.0000 57047.0003 100607.8062
92728.0000 57023.1895 91215.9896
87412.0000 56999.3787 82880.8114
82130.0000 56975.5679 75972.6700
78486.0000 56951.7571 70582.8410
74758.0000 56927.9463 66597.8176
71837.0000 56904.1355 63785.3726
69035.0000 56880.3247 61872.6408
67250.0000 56856.5139 60602.4366
66203.0000 56832.7031 59763.8265
64195.0000 56808.8923 59201.0042
63217.0000 56785.0815 58808.2708
62558.0000 56761.2708 58518.8050
60891.0000 56730.2360 58285.4554
60526.0000 56699.2012 58092.5004
60026.0000 56668.1664 57926.9506
59426.0000 56637.1317 57781.3296
59055.0000 56606.0969 57651.1043
58858.0000 56575.0621 57533.3041
58749.0000 56544.0273 57425.8162
58698.0000 56512.9926 57327.0342
58695.0000 56481.9578 57235.6820
58113.0000 56450.9230 57150.7181
57574.0000 56419.8882 57071.2794
57498.0000 56388.8535 56996.6436
56871.0000 56357.8187 56926.2016
57331.0000 56326.7839 56859.4374
57381.0000 56295.7491 56795.9110
57074.0000 56264.7144 56735.2460
57124.0000 56233.6796 56677.1185
56954.0000 56202.6448 56621.2489
56783.0000 56171.6100 56567.3948
56372.0000 56140.5753 56515.3453
56742.0000 56109.5405 56464.9161
56579.0000 56078.5057 56415.9459
56411.0000 56047.4710 56368.2926
55727.0000 56016.4362 56321.8312
55831.0000 55985.4014 56276.4508
55997.0000 55954.3666 56232.0533
56017.0000 55923.3319 56188.5512
55823.0000 55892.2971 56145.8668
56098.0000 55861.2623 56103.9302
55951.0000 55830.2275 56062.6791
55824.0000 55799.1928 56022.0575
55843.0000 55768.1580 55982.0147
55980.0000 55737.1232 55942.5054
55870.0000 55706.0884 55903.4884
55540.0000 55675.0537 55864.9263
55564.0000 55644.0189 55826.7854
55495.0000 55612.9841 55789.0349
55566.0000 55581.9493 55751.6468
55398.0000 55550.9146 55714.5955
55599.0000 55519.8798 55677.8578
55852.0000 55488.8450 55641.4123
55707.0000 55457.8102 55605.2393
55317.0000 55426.7755 55569.3210
55557.0000 55395.7407 55533.6409
55513.0000 55364.7059 55498.1836
55407.0000 55333.6712 55462.9353
55259.0000 55302.6364 55427.8829
55564.0000 55271.6016 55393.0146
55445.0000 55240.5668 55358.3193
55010.0000 55209.5321 55323.7868
55015.0000 55178.4973 55289.4075
55216.0000 55147.4625 55255.1727
55114.0000 55116.4277 55221.0742
55144.0000 55093.8137 55195.5250
55248.0000 55071.1996 55170.0975
54730.0000 55048.5856 55144.7848
55370.0000 55025.9715 55119.5810
55256.0000 55003.3575 55094.4802
55517.0000 54980.7434 55069.4770
55274.0000 54958.1293 55044.5664
54835.0000 54935.5153 55019.7438
54883.0000 54912.9012 54995.0046
55086.0000 54890.2872 54970.3447
54680.0000 54867.6731 54945.7602
54905.0000 54845.0591 54921.2475
54795.0000 54822.4450 54896.8031
54716.0000 54799.8310 54872.4238
54965.0000 54777.2169 54848.1066
55177.0000 54754.6029 54823.8485
55189.0000 54731.9888 54799.6469
54855.0000 54709.3747 54775.4992
54905.0000 54686.7607 54751.4030
54968.0000 54664.1466 54727.3561
54576.0000 54641.5326 54703.3562
54440.0000 54618.9185 54679.4013
54680.0000 54596.3045 54655.4896
54635.0000 54573.6904 54631.6191
54349.0000 54551.0764 54607.7882
54661.0000 54528.4623 54583.9952
54684.0000 54505.8482 54560.2385
54790.0000 54483.2342 54536.5167
54813.0000 54460.6201 54512.8284
54539.0000 54438.0061 54489.1722
54500.0000 54415.3920 54465.5469
54588.0000 54392.7780 54441.9513
54311.0000 54370.1639 54418.3841
54381.0000 54347.5499 54394.8444
54393.0000 54324.9358 54371.3310
54227.0000 54302.3217 54347.8431
54170.0000 54279.7077 54324.3796
54254.0000 54257.0936 54300.9396
54214.0000 54234.4796 54277.5223
54431.0000 54211.8655 54254.1269
54309.0000 54189.2515 54230.7525
53899.0000 54166.6374 54207.3985
53964.0000 54144.0234 54184.0640
54152.0000 54121.4093 54160.7485
54354.0000 54098.7953 54137.4512
54400.0000 54076.1812 54114.1716
53875.0000 54053.5671 54090.9090
54118.0000 54030.9531 54067.6629
54085.0000 54008.3390 54044.4326
54002.0000 53985.7250 54036.5988
53791.0000 53963.1109 54013.5748
54062.0000 53940.4969 53990.5682
54018.0000 53917.8828 53967.5787
53880.0000 53896.2899 53945.6269
53646.0000 53874.6969 53923.6914
54102.0000 53853.1040 53901.7718
54141.0000 53831.5111 53879.8679
53952.0000 53809.9181 53857.9793
53796.0000 53788.3252 53836.1058
54037.0000 53766.7322 53814.2470
53988.0000 53745.1393 53792.4028
53636.0000 53723.5464 53770.5729
53869.0000 53701.9534 53748.7571
53938.0000 53680.3605 53726.9552
53673.0000 53658.7675 53705.1669
53920.0000 53637.1746 53683.3922
53752.0000 53615.5817 53661.6308
54165.0000 53593.9887 53639.8826
53869.0000 53572.3958 53618.1474
53772.0000 53550.8028 53596.4252
53683.0000 53529.2099 53574.7158
54117.0000 53507.6170 53553.0192
53761.0000 53486.0240 53531.3351
53601.0000 53464.4311 53509.6636
53722.0000 53442.8381 53488.0046
53595.0000 53421.2452 53466.3581
53836.0000 53399.6523 53444.7239
53558.0000 53378.0593 53423.1021
53147.0000 53356.4664 53401.4926
53348.0000 53334.8735 53379.8955
53401.0000 53313.2805 53358.3107
53257.0000 53291.6876 53336.7383
53740.0000 53270.0946 53315.1782
53323.0000 53248.5017 53293.6305
53023.0000 53226.9088 53272.0953
53320.0000 53205.3158 53250.5727
53100.0000 53183.7229 53229.0626
53387.0000 53162.1299 53207.5652
53060.0000 53140.5370 53186.0805
52655.0000 53118.9441 53164.6088
52594.0000 53097.3511 53143.1500
52964.0000 53075.7582 53121.7044
52912.0000 53054.1652 53100.2720
53150.0000 53032.5723 53078.8530
53256.0000 53010.9794 53057.4477
53172.0000 52989.3864 53036.0562
53010.0000 52967.7935 53014.6786
52831.0000 52946.2005 52993.3153
52708.0000 52924.6076 52971.9663
52788.0000 52903.0147 52950.6321
53077.0000 52881.4217 52911.8676
53036.0000 52859.8288 52890.7663
52637.0000 52838.2358 52869.6769
52700.0000 52816.6429 52848.5999
52541.0000 52795.0500 52827.5358
52871.0000 52773.4570 52806.4848
52813.0000 52758.5362 52792.1196
53052.0000 52743.6153 52777.7686
52924.0000 52728.6944 52763.4321
52692.0000 52713.7735 52749.1107
52677.0000 52698.8526 52734.8050
52725.0000 52683.9318 52720.5155
52540.0000 52669.0109 52706.2428
52756.0000 52654.0900 52691.9874
52671.0000 52639.1691 52677.7500
52726.0000 52624.2482 52663.5313
52929.0000 52609.3274 52649.3319
52763.0000 52594.4065 52635.1525
52646.0000 52579.4856 52620.9939
52281.0000 52564.5647 52606.8569
52611.0000 52549.6438 52592.7423
52576.0000 52534.7230 52578.6510
52578.0000 52519.8021 52564.5838
52765.0000 52504.8812 52550.5417
52528.0000 52489.9603 52536.5257
52513.0000 52475.0394 52522.5369
52560.0000 52460.1186 52508.5763
52515.0000 52445.1977 52494.6451
52499.0000 52430.2768 52480.7445
52476.0000 52415.3559 52466.8757
52277.0000 52400.4350 52453.0402
52525.0000 52385.5142 52439.2393
52612.0000 52370.5933 52425.4745
52393.0000 52355.6724 52411.7474
52585.0000 52340.7515 52398.0597
52107.0000 52325.8306 52384.4130
52143.0000 52310.9098 52370.8092
52225.0000 52295.9889 52357.2503
52171.0000 52281.0680 52343.7383
52129.0000 52266.1471 52330.2754
52179.0000 52251.2262 52316.8639
52078.0000 52236.3054 52303.5063
52121.0000 52221.3845 52290.2051
52461.0000 52206.4636 52276.9632
52554.0000 52191.5427 52263.7833
51952.0000 52176.6218 52250.6686
51884.0000 52161.7010 52237.6224
52210.0000 52146.7801 52224.6482
52001.0000 52131.8592 52211.7497
52279.0000 52116.9383 52198.9309
52217.0000 52102.0174 52186.1960
52049.0000 52087.0966 52173.5496
52245.0000 52072.1757 52160.9964
52403.0000 52057.2548 52148.5417
52185.0000 52042.3339 52136.1910
51970.0000 52027.4130 52123.9501
51966.0000 52012.4922 52111.8254
51846.0000 51997.5713 52099.8238
51954.0000 51982.6504 52087.9524
52138.0000 51969.1959 52077.6857
52047.0000 51955.7414 52067.5655
52321.0000 51942.2869 52057.6011
52021.0000 51928.8324 52047.8023
51690.0000 51915.3779 52038.1797
51958.0000 51901.9233 52028.7448
51712.0000 51888.4688 52019.5099
51805.0000 51875.0143 52010.4886
51627.0000 51861.5598 52001.6955
51958.0000 51848.1053 51993.1465
52034.0000 51834.6508 51984.8588
51687.0000 51821.1963 51976.8513
51968.0000 51807.7418 51969.1446
51687.0000 51794.2873 51961.7611
51532.0000 51780.8328 51954.7254
51575.0000 51767.3783 51948.0646
51927.0000 51753.9238 51941.8082
52064.0000 51740.4693 51935.9890
51895.0000 51727.0148 51930.6428
51521.0000 51713.5603 51925.8094
51694.0000 51700.1057 51921.5328
51636.0000 51686.6512 51917.8617
51359.0000 51673.1967 51914.8504
51618.0000 51659.7422 51912.5591
51703.0000 51646.2877 51911.0552
52066.0000 51632.8332 51910.4142
51938.0000 51619.3787 51910.7206
51587.0000 51605.9242 51912.0697
51714.0000 51592.4697 51914.5686
51938.0000 51579.0152 51918.3387
52006.0000 51565.5607 51923.5178
51471.0000 51552.1062 51930.2625
52374.0000 51538.6517 51938.7518
52059.0000 51525.1972 51949.1905
52087.0000 51511.7426 51961.8144
51949.0000 51498.2881 51976.8953
52049.0000 51484.8336 51994.7485
52279.0000 51471.3791 52015.7407
52496.0000 51457.9246 52040.3004
52052.0000 51444.4701 52068.9312
52139.0000 51431.0156 52102.2279
52501.0000 51417.5611 52140.8980
52250.0000 51404.1066 52185.7921
52395.0000 51390.6521 52237.9494
52900.0000 51377.1976 52298.6746
52672.0000 51363.7431 52369.6802
53167.0000 51350.2886 52453.3611
53696.0000 51336.8341 52553.3324
53726.0000 51323.3796 52675.4522
54555.0000 51309.9250 52829.6734
55158.0000 51296.4705 53033.1799
56013.0000 51283.0160 53315.2722
56752.0000 51269.5615 53724.2283
57852.0000 51256.1070 54335.6940
58757.0000 51242.6525 55260.9407
60707.0000 51229.1980 56651.6955
62843.0000 51215.7435 58696.7102
65570.0000 51202.2890 61604.7626
69109.0000 51188.8345 65570.4481
72829.0000 51175.3800 70723.4787
77945.0000 51161.9255 77068.3590
83628.0000 51148.4710 84426.4515
89409.0000 51135.0165 92392.8407
95138.0000 51121.5619 100315.7720
100440.0000 51108.1074 107308.4361
103128.0000 51094.6529 112334.9192
104688.0000 51081.1984 114453.4087
104392.0000 51067.7439 113203.5459
101338.0000 51054.2894 108857.2441
96677.0000 51040.8349 102265.6359
90676.0000 51027.3804 94471.3713
84502.0000 51013.9259 86415.0970
78723.0000 51000.4714 78815.2713
73429.0000 50987.0169 72142.6756
69106.0000 50973.5624 66633.8013
65536.0000 50960.1079 62328.4299
62747.0000 50946.6534 59124.6493
60596.0000 50933.1989 56839.8464
58808.0000 50919.7443 55264.9563
57487.0000 50906.2898 54203.4478
56436.0000 50892.8353 53492.7553
55704.0000 50879.3808 53010.8827
54686.0000 50865.9263 52673.2846
54185.0000 50852.4718 52425.1386
53668.0000 50839.0173 52232.7633
53333.0000 50825.5628 52076.2586
53237.0000 50812.1083 51944.0891
52633.0000 50798.6538 51829.5155
52002.0000 50785.1993 51728.4439
51959.0000 50771.7448 51638.2174
51933.0000 50758.2903 51556.9739
51741.0000 50744.8358 51483.3162
51794.0000 50731.3812 51416.1428
51996.0000 50717.9267 51354.5576
52045.0000 50704.4722 51297.8175
51480.0000 50691.0177 51245.2997
50974.0000 50677.5632 51196.4778
51135.0000 50664.1087 51150.9043
51188.0000 50650.6542 51108.1969
51154.0000 50637.1997 51068.0273
51158.0000 50623.7452 51030.1126
50796.0000 50610.2907 50994.2079
50697.0000 50596.8362 50960.1005
50831.0000 50583.3817 50927.6049
50589.0000 50569.9272 50896.5586
50405.0000 50556.4727 50866.8191
50516.0000 50535.2084 50830.4512
50799.0000 50513.9442 50795.1536
50805.0000 50492.6799 50760.8281
50691.0000 50471.4157 50727.3874
50860.0000 50450.1514 50694.7537
50152.0000 50428.8872 50662.8576
50690.0000 50407.6230 50631.6369
50584.0000 50386.3587 50601.0358
50511.0000 50365.0945 50571.0042
50508.0000 50343.8302 50541.4969
50361.0000 50322.5660 50512.4730
50282.0000 50301.3017 50483.8957
50491.0000 50280.0375 50455.7313
50436.0000 50258.7733 50427.9495
50632.0000 50237.5090 50400.5226
50598.0000 50216.2448 50373.4254
50755.0000 50194.9805 50346.6348
50680.0000 50173.7163 50320.1298
50894.0000 50152.4520 50293.8911
50844.0000 50131.1878 50267.9010
50988.0000 50109.9236 50242.1432
50651.0000 50088.6593 50216.6029
50676.0000 50067.3951 50191.2662
50732.0000 50046.1308 50166.1204
50993.0000 50024.8666 50141.1538
50943.0000 50003.6023 50116.3557
51153.0000 49982.3381 50091.7158
51042.0000 49961.0739 50067.2250
51471.0000 49939.8096 50042.8746
51898.0000 49918.5454 50018.6566
52018.0000 49897.2811 49994.5635
52555.0000 49876.0169 49970.5884
52901.0000 49854.7526 49946.7249
53472.0000 49833.4884 49922.9669
53726.0000 49812.2241 49899.3088
54055.0000 49790.9599 49875.7454
54172.0000 49769.6957 49852.2716
54344.0000 49748.4314 49828.8830
53926.0000 49727.1672 49805.5752
53749.0000 49705.9029 49782.3442
53398.0000 49684.6387 49759.1861
52562.0000 49663.3744 49736.0974
52163.0000 49642.1102 49713.0749
51750.0000 49620.8460 49690.1152
51292.0000 49599.5817 49667.2155
51410.0000 49578.3175 49644.3730
50983.0000 49557.0532 49621.5850
50468.0000 49535.7890 49598.8491
50354.0000 49514.5247 49576.1629
50377.0000 49493.2605 49553.5242
50353.0000 49471.9963 49530.9309
50294.0000 49450.7320 49508.3810
50165.0000 49429.4678 49485.8727
50021.0000 49408.2035 49463.4042
49817.0000 49386.9393 49440.9738
49852.0000 49365.6750 49419.1908
49849.0000 49344.4108 49396.8387
50019.0000 49323.1466 49374.5203
49879.0000 49301.8823 49352.2342
49361.0000 49280.6181 49329.9792
49144.0000 49259.3538 49307.7541
49357.0000 49238.0896 49285.5576
49604.0000 49216.8253 49263.3886
49251.0000 49195.5611 49241.2462
49449.0000 49174.2969 49219.1292
49608.0000 49153.0326 49197.0368
49396.0000 49131.7684 49174.9681
49460.0000 49110.5041 49152.9221
49258.0000 49089.2399 49130.8980
49307.0000 49067.9756 49108.8951
49673.0000 49046.7114 49086.9126
49392.0000 49025.4472 49064.9498
48889.0000 49004.1829 49043.0059
48784.0000 48982.9187 49021.0804
49174.0000 48961.6544 48999.1725
49110.0000 48940.3902 48977.2818
49053.0000 48919.1259 48955.4076
49504.0000 48897.8617 48969.5050
49306.0000 48876.5975 48948.0579
49206.0000 48855.3332 48926.6322
48881.0000 48834.0690 48905.2277
48810.0000 48812.8047 48883.8441
49162.0000 48791.5405 48862.4810
48937.0000 48770.2762 48841.1383
48864.0000 48749.0120 48819.8155
48984.0000 48727.7478 48798.5126
48806.0000 48706.4835 48777.2294
48531.0000 48685.2193 48755.9655
48518.0000 48663.9550 48734.7209
48819.0000 48642.6908 48713.4955
48963.0000 48621.4265 48692.2890
48734.0000 48600.1623 48671.1015
48568.0000 48578.8981 48649.9328
48585.0000 48557.6338 48628.7827
48478.0000 48536.3696 48607.6514
48591.0000 48515.1053 48586.5387
48255.0000 48493.8411 48565.4447
48381.0000 48472.5768 48544.3692
48312.0000 48451.3126 48523.3124
48660.0000 48430.0483 48502.2742
48809.0000 48408.7841 48481.2548
48523.0000 48387.5199 48460.2541
48436.0000 48366.2556 48439.2723
48347.0000 48344.9914 48418.3094
48147.0000 48323.7271 48397.3655
48327.0000 48302.4629 48376.4409
48430.0000 48285.7817 48360.1186
48295.0000 48269.1004 48343.8158
48449.0000 48252.4192 48327.5326
48095.0000 48235.7379 48311.2693
48243.0000 48219.0567 48295.0262
48564.0000 48202.3755 48278.8033
48462.0000 48185.6942 48262.6010
48413.0000 48169.0130 48246.4195
48136.0000 48152.3318 48230.2592
48070.0000 48135.6505 48214.1202
47763.0000 48118.9693 48198.0031
48055.0000 48102.2881 48181.9080
47879.0000 48085.6068 48165.8355
47910.0000 48068.9256 48149.7857
48080.0000 48052.2444 48133.7593
47839.0000 48035.5631 48117.7565
48014.0000 48018.8819 48101.7779
47587.0000 48002.2007 48085.8240
48061.0000 47985.5194 48069.8952
47911.0000 47968.8382 48053.9921
47767.0000 47952.1570 48038.1152
47900.0000 47935.4757 48022.2651
47815.0000 47918.7945 48006.4425
47694.0000 47902.1132 47990.6479
47822.0000 47885.4320 47974.8821
47506.0000 47868.7508 47959.1458
47843.0000 47852.0695 47943.4397
47883.0000 47835.3883 47927.7645
47761.0000 47818.7071 47912.1211
47842.0000 47802.0258 47896.5104
47603.0000 47785.3446 47880.9331
47817.0000 47768.6634 47850.1358
47592.0000 47751.9821 47834.7993
47597.0000 47735.3009 47819.4964
47739.0000 47718.6197 47804.2283
47496.0000 47701.9384 47788.9960
47707.0000 47685.2572 47773.8009
47431.0000 47668.5760 47758.6441
47531.0000 47651.8947 47743.5271
47864.0000 47635.2135 47728.4513
47506.0000 47618.5322 47713.4180
47680.0000 47601.8510 47698.4288
47698.0000 47585.1698 47683.4853
47320.0000 47568.4885 47668.5892
47149.0000 47551.8073 47653.7422
47375.0000 47535.1261 47638.9461
47504.0000 47518.4448 47624.2028
47589.0000 47501.7636 47609.5143
47667.0000 47485.0824 47594.8828
47531.0000 47468.4011 47580.3103
47506.0000 47451.7199 47565.7992
47401.0000 47435.0387 47551.3519
47297.0000 47418.3574 47536.9710
47638.0000 47413.9183 47534.9011
47183.0000 47409.4792 47532.9030
47240.0000 47405.0401 47530.9797
46957.0000 47400.6009 47529.1341
47197.0000 47396.1618 47527.3696
47176.0000 47391.7227 47525.6895
47093.0000 47387.2836 47524.0975
47239.0000 47382.8445 47522.5974
47228.0000 47378.4053 47521.1931
47418.0000 47373.9662 47519.8889
47163.0000 47369.5271 47518.6892
47360.0000 47365.0880 47517.5988
47377.0000 47360.6488 47516.6226
47439.0000 47356.2097 47515.7659
47390.0000 47351.7706 47515.0343
47855.0000 47347.3315 47514.4337
47553.0000 47342.8924 47513.9703
47100.0000 47338.4532 47513.6508
47256.0000 47334.0141 47513.4822
47163.0000 47329.5750 47513.4721
47018.0000 47325.1359 47513.6284
46788.0000 47320.6967 47513.9595
47123.0000 47316.2576 47514.4746
46947.0000 47311.8185 47515.1831
47135.0000 47307.3794 47516.0954
46637.0000 47302.9403 47517.2224
46956.0000 47298.5011 47518.5758
47342.0000 47294.0620 47554.3101
47154.0000 47289.6229 47556.5249
46673.0000 47285.1838 47559.0124
46959.0000 47280.7447 47561.7881
47063.0000 47276.3055 47564.8688
47052.0000 47271.8664 47568.2724
47003.0000 47267.4273 47572.0180
47146.0000 47262.9882 47576.1266
47164.0000 47258.5490 47580.6205
46969.0000 47254.1099 47585.5238
46828.0000 47249.6708 47590.8629
46818.0000 47245.2317 47596.6660
46933.0000 47240.7926 47602.9638
46875.0000 47236.3534 47609.7898
46794.0000 47231.9143 47617.1802
46971.0000 47227.4752 47625.1747
47219.0000 47223.0361 47633.8166
46578.0000 47218.5970 47643.1530
46781.0000 47214.1578 47653.2357
47077.0000 47209.7187 47664.1218
46922.0000 47205.2796 47675.8737
46839.0000 47200.8405 47688.5606
47085.0000 47196.4013 47702.2588
47192.0000 47191.9622 47717.0530
47008.0000 47187.5231 47733.0374
47195.0000 47183.0840 47750.3170
47146.0000 47169.9859 47760.3505
47520.0000 47156.8878 47771.9292
47713.0000 47143.7897 47785.2030
47508.0000 47130.6916 47800.3438
47606.0000 47117.5935 47817.5521
47337.0000 47104.4954 47837.0684
47663.0000 47091.3973 47859.1945
47457.0000 47078.2992 47884.3299
47714.0000 47065.2011 47913.0363
48053.0000 47052.1030 47946.1416
48143.0000 47039.0049 47984.9006
48261.0000 47025.9068 48031.2176
48378.0000 47012.8087 48087.9215
48299.0000 46999.7106 48159.0490
48348.0000 46986.6125 48250.0445
48492.0000 46973.5144 48367.7380
48918.0000 46960.4163 48519.9395
48967.0000 46947.3182 48714.5164
49223.0000 46934.2201 48957.9281
49752.0000 46921.1220 49253.3589
50017.0000 46908.0239 49598.7679
50370.0000 46894.9258 49985.2497
50766.0000 46881.8277 50396.0127
51483.0000 46868.7296 50806.1644
51910.0000 46855.6315 51183.9151
52251.0000 46842.5334 51495.2352
52962.0000 46829.4353 51714.3686
53355.0000 46816.3372 51837.1622
54146.0000 46803.2391 51886.8263
54496.0000 46790.1410 51907.4342
55813.0000 46777.0429 51954.1910
56915.0000 46763.9448 52090.3558
58122.0000 46750.8467 52392.4585
59973.0000 46737.7486 52961.7025
62132.0000 46724.6505 53939.6569
65179.0000 46711.5524 55525.7147
68856.0000 46698.4543 57991.3930
73608.0000 46685.3562 61683.6080
79284.0000 46672.2581 67007.2743
86934.0000 46659.1600 74378.7034
95263.0000 46646.0619 84146.6160
107184.0000 46632.9638 96486.8957
120301.0000 46619.8658 111287.6298
133852.0000 46606.7677 128047.0136
146708.0000 46593.6696 145803.3430
158461.0000 46580.5715 163107.9842
167742.0000 46567.4734 178065.8518
174072.0000 46554.3753 188538.7890
176642.0000 46541.2772 192662.7485
175393.0000 46528.1791 189599.9190
168537.0000 46515.0810 179973.2542
159585.0000 46501.9829 165537.5292
147614.0000 46488.8848 148431.1716
135179.0000 46475.7867 130605.8596
122877.0000 46462.6886 113583.5024
111854.0000 46449.5905 98399.1636
101740.0000 46436.4924 85620.0383
93266.0000 46423.3943 75409.1286
85512.0000 46410.2962 67623.1736
78951.0000 46397.1981 61935.3597
73755.0000 46384.1000 57910.4339
69390.0000 46371.0019 55138.7341
66095.0000 46357.9038 53256.0264
63142.0000 46344.8057 51974.9032
60856.0000 46331.7076 51086.0415
58682.0000 46318.6095 50446.8820
56737.0000 46305.5114 49965.6267
55563.0000 46292.4133 49585.7247
54127.0000 46279.3152 49273.3499
52889.0000 46266.2171 49008.4603
52173.0000 46253.1190 48778.9883
51560.0000 46240.0209 48577.3427
50609.0000 46226.9228 48398.4281
50024.0000 46213.8247 48238.5756
49425.0000 46200.7266 48094.9791
49197.0000 46187.6285 47965.3980
48662.0000 46174.5304 47847.9932
48191.0000 46161.4323 47741.2296
48018.0000 46148.3342 47643.8130
47736.0000 46135.2361 47554.6439
47763.0000 46122.1380 47472.7841
47662.0000 46109.0399 47397.4287
47322.0000 46095.9418 47327.8851
47296.0000 46082.8437 47263.5548
47088.0000 46069.7456 47203.9195
46709.0000 46056.6475 47148.5285
46327.0000 46043.5494 47096.9893
46388.0000 46030.4513 47048.9591
46356.0000 46017.3532 47004.1382
46449.0000 46004.2551 46962.2640
46466.0000 45991.1570 46923.1063
46351.0000 45978.0589 46886.4633
46191.0000 45964.9608 46852.1579
46251.0000 45951.8627 46820.0352
45968.0000 45938.7646 46789.9596
45880.0000 45925.6665 46761.8130
46127.0000 45912.5684 46735.4929
46189.0000 45899.4703 46710.9111
45763.0000 45886.3722 46687.9924
45987.0000 45873.2741 46666.6730
45696.0000 45860.1760 46646.9008
45713.0000 45847.0779 46628.6335
45711.0000 45833.9798 46611.8387
45693.0000 45820.8817 46596.4936
45611.0000 45807.7836 46582.5841
45986.0000 45794.6855 46570.1051
45700.0000 45781.9073 46559.3804
45869.0000 45769.1291 46550.1026
45721.0000 45756.3509 46542.2935
45400.0000 45743.5726 46535.9841
45483.0000 45730.7944 46531.2150
45461.0000 45718.0162 46528.0373
45349.0000 45705.2379 46526.5130
45519.0000 45692.4597 46526.7157
45642.0000 45679.6815 46528.7322
45472.0000 45666.9033 46532.6631
45480.0000 45654.1250 46538.6247
45085.0000 45641.3468 46546.7504
45345.0000 45628.5686 46557.1932
45522.0000 45615.7904 46570.1278
45367.0000 45603.0121 46585.7535
45597.0000 45590.2339 46604.2979
45420.0000 45577.4557 46702.1605
45603.0000 45564.6774 46728.1666
45652.0000 45551.8992 46757.9998
45588.0000 45539.1210 46792.0488
45637.0000 45526.3428 46830.7604
45673.0000 45513.5645 46874.6488
45602.0000 45500.7863 46924.3073
45512.0000 45488.0081 46980.4232
45574.0000 45475.2298 47043.7954
45849.0000 45462.4516 47115.3556
45805.0000 45449.6734 47196.1962
45812.0000 45436.8952 47287.6054
45667.0000 45424.1169 47391.1144
46057.0000 45411.3387 47508.5673
45986.0000 45398.5605 47642.2322
46158.0000 45385.7822 47794.9939
46379.0000 45373.0040 47970.7106
46612.0000 45360.2258 48174.8863
46653.0000 45347.4476 48415.9233
46888.0000 45334.6693 48707.3771
47470.0000 45321.8911 49071.8089
48108.0000 45309.1129 49546.9463
48407.0000 45296.3346 50194.7752
49174.0000 45283.5564 51113.6716
50141.0000 45270.7782 52452.5316
51326.0000 45258.0000 54423.9779
53714.0000 45245.2217 57311.3680
56598.0000 45232.4435 61462.2624
59873.0000 45219.6653 67260.4992
65729.0000 45206.8871 75071.4259
74169.0000 45194.1088 85160.8577
86984.0000 45181.3306 97596.8992
105238.0000 45168.5524 112151.5189
128076.0000 45155.7741 128220.8091
151347.0000 45142.9959 144777.0084
173207.0000 45130.2177 160361.4352
192280.0000 45117.4395 173155.0493
207033.0000 45104.6612 181236.3626
212845.0000 45091.8830 183131.6512
207293.0000 45079.1048 178458.9302
191879.0000 45066.3265 168127.3095
169802.0000 45053.5483 153884.4979
144104.0000 45040.7701 137658.1376
117764.0000 45027.9919 121131.2110
96438.0000 45015.2136 105581.6827
80346.0000 45002.4354 91853.5149
69550.0000 44989.6572 80382.8500
62256.0000 44976.8789 71260.5418
57873.0000 44964.1007 64321.9341
55120.0000 44951.3225 59247.5610
53068.0000 44938.5443 55655.7260
50694.0000 44925.7660 53172.9578
49809.0000 44912.9878 51477.0015
49008.0000 44900.2096 50314.7587
48263.0000 44887.4313 49502.0777
48009.0000 44874.6531 48913.3124
48162.0000 44861.8749 48467.2196
47487.0000 44849.0967 48113.4466
47339.0000 44836.3184 47821.6486
47462.0000 44823.5402 47573.6994
47448.0000 44810.7620 47358.6003
46910.0000 44797.9837 47169.3902
47099.0000 44785.2055 47001.3796
47064.0000 44772.4273 46851.1869
47183.0000 44759.6491 46716.2246
46921.0000 44746.8708 46594.4265
46784.0000 44734.0926 46484.0963
46220.0000 44721.3144 46383.8176
46471.0000 44708.5362 46292.3957
46571.0000 44695.7579 46208.8158
46169.0000 44682.9797 46132.2120
45743.0000 44670.2015 46061.8420
45630.0000 44657.4232 45997.0681
45316.0000 44644.6450 45937.3406
45442.0000 44631.8668 45882.1848
45155.0000 44619.0886 45831.1902
44914.0000 44606.3103 45784.0015
45012.0000 44593.5321 45740.3112
44940.0000 44580.7539 45699.8535
44746.0000 44567.9756 45662.3995
44796.0000 44555.1974 45627.7523
44389.0000 44542.4192 45595.7444
44584.0000 44529.6410 45566.2342
44520.0000 44516.8627 45539.1044
44502.0000 44504.0845 45514.2595
44609.0000 44491.3063 45491.6251
44234.0000 44478.5280 45471.1467
44341.0000 44465.7498 45452.1803
44470.0000 44452.9716 45435.9345
44363.0000 44440.1934 45421.7975
44517.0000 44428.5174 45410.8954
44581.0000 44416.8414 45402.1715
44199.0000 44405.1654 45395.6939
44165.0000 44393.4894 45391.5564
44460.0000 44381.8134 45389.8806
44499.0000 44370.1375 45390.8199
44376.0000 44358.4615 45394.5648
44369.0000 44346.7855 45401.3482
44367.0000 44335.1095 45411.4544
44703.0000 44323.4335 45425.2303
44519.0000 44311.7575 45443.1019
44922.0000 44300.0816 45465.6024
44782.0000 44288.4056 45493.4199
44736.0000 44276.7296 45527.4867
44733.0000 44265.0536 45569.1459
45191.0000 44253.3776 45620.4592
45646.0000 44241.7016 45684.7537
45883.0000 44230.0256 45767.5460
46032.0000 44218.3497 45878.0020
46074.0000 44206.6737 46031.0675
46713.0000 44194.9977 46214.6540
47368.0000 44183.3217 46535.7694
48052.0000 44171.6457 47008.5975
48986.0000 44159.9697 47699.7160
49804.0000 44148.2938 48690.5342
50855.0000 44136.6178 50070.8975
52584.0000 44124.9418 51926.6256
54757.0000 44113.2658 54321.0920
57033.0000 44101.5898 57272.8447
59149.0000 44089.9138 60733.0001
61906.0000 44078.2379 64566.6536
65029.0000 44066.5619 68541.3122
68197.0000 44054.8859 72324.2708
70520.0000 44043.2099 75496.1734
72032.0000 44031.5339 77603.9455
72609.0000 44019.8579 78279.7589
72638.0000 44008.1820 77392.7488
71560.0000 43996.5060 75115.4081
68988.0000 43984.8300 71837.4971
66171.0000 43973.1540 68013.0164
62642.0000 43961.4780 64050.9508
60036.0000 43949.8020 60270.0183
57177.0000 43938.1261 56888.4106
54972.0000 43926.4501 54027.9013
52711.0000 43914.7741 51726.5353
51478.0000 43903.0981 49958.0250
49615.0000 43891.4221 48654.5941
48617.0000 43879.7461 47728.9864
48340.0000 43868.0701 47092.1080
47338.0000 43856.3942 46664.5867
46455.0000 43844.7182 46382.3773
46044.0000 43833.0422 46197.7536
45478.0000 43821.3662 46077.4608
45365.0000 43809.6902 45999.6267
45420.0000 43798.0142 45950.5549
45152.0000 43786.3383 45922.0055
44615.0000 43774.6623 45909.1701
44837.0000 43762.9863 45909.3028
44376.0000 43751.3103 45920.8652
44929.0000 43739.6343 45943.0272
44674.0000 43727.9583 45975.3918
44616.0000 43716.2824 46017.8508
44451.0000 43704.6064 46070.5127
44185.0000 43692.9304 46133.6706
44499.0000 43681.2544 46207.7893
44312.0000 43669.5784 46293.5060
44817.0000 43657.9024 46391.6383
44926.0000 43646.2265 46503.2001
44603.0000 43634.5505 46629.4227
44898.0000 43622.8745 46771.7846
45082.0000 43611.1985 46932.0496
45447.0000 43599.5225 47112.3154
45684.0000 43587.8465 47315.0779
45644.0000 43576.1705 47543.3168
46083.0000 43564.4946 47800.6194
46647.0000 43552.8186 48091.3709
46663.0000 43541.1426 48421.0772
47796.0000 43529.4666 48796.9438
48730.0000 43517.7906 49228.9516
49452.0000 43506.1146 49731.8515
50085.0000 43494.4387 50328.7661
51202.0000 43482.7627 51057.4160
52574.0000 43471.0867 51980.2728
55186.0000 43459.4107 53199.9854
57361.0000 43447.7347 54880.8675
60461.0000 43436.0587 57275.6711
64964.0000 43424.3828 60753.9797
70511.0000 43412.7068 65824.4550
76718.0000 43401.0308 73138.7407
85586.0000 43389.3548 83461.9276
97635.0000 43377.6788 97595.6251
112830.0000 43366.0028 116247.0406
133555.0000 43354.3269 139851.1908
161786.0000 43342.6509 168369.9363
195859.0000 43330.9749 201103.3304
234641.0000 43319.2989 236547.2862
271410.0000 43307.6229 272317.5942
306002.0000 43295.9469 305162.8362
335488.0000 43284.2710 331168.3839
353037.0000 43272.5950 346396.8899
357835.0000 43260.9190 348101.4679
346626.0000 43249.2430 335948.7066
320980.0000 43237.5670 312188.6338
285200.0000 43225.8910 280598.1058
244193.0000 43214.2150 245178.8077
203337.0000 43202.5391 209373.4114
166481.0000 43184.0136 175775.3645
136678.0000 43165.4881 146104.9279
115015.0000 43146.9626 121246.3689
98438.0000 43128.4371 101382.3214
85917.0000 43109.9116 86173.9163
77200.0000 43091.3861 74962.2359
70589.0000 43072.8606 66954.5010
65190.0000 43054.3351 61367.6452
60791.0000 43035.8096 57518.1636
58069.0000 43017.2841 54862.0291
55181.0000 42998.7585 52997.4705
53227.0000 42980.2330 51645.9022
51615.0000 42961.7075 50624.1344
50299.0000 42943.1820 49816.7302
49470.0000 42924.6565 49153.0774
48442.0000 42906.1310 48590.5243
47295.0000 42887.6055 48103.0619
46820.0000 42869.0800 47674.2721
46070.0000 42850.5545 47293.1945
45683.0000 42832.0290 46952.0163
45235.0000 42813.5035 46644.8205
44870.0000 42794.9780 46366.9122
44460.0000 42776.4525 46114.4479
44071.0000 42757.9270 45884.2186
43821.0000 42739.4015 45673.5124
43701.0000 42720.8760 45480.0181
43802.0000 42702.3505 45301.7551
43619.0000 42683.8250 45137.0173
43786.0000 42665.2995 44984.3291
43154.0000 42646.7740 44808.7845
43506.0000 42628.2485 44676.8720
43166.0000 42609.7230 44553.6287
42747.0000 42591.1975 44438.1977
42795.0000 42572.6720 44329.8247
42628.0000 42554.1465 44227.8439
42608.0000 42535.6210 44131.6654
42449.0000 42517.0955 44040.7659
42566.0000 42498.5700 43954.6790
42041.0000 42480.0445 43872.9888
42131.0000 42461.5190 43795.3231
42479.0000 42442.9935 43721.3480
42709.0000 42424.4680 43650.7635
42526.0000 42405.9425 43583.2993
42403.0000 42387.4170 43518.7114
42722.0000 42368.8915 43456.7791
42495.0000 42350.3660 43397.3025
41989.0000 42331.8405 43340.1000
42158.0000 42313.3150 43285.0065
42204.0000 42294.7895 43231.8716
42144.0000 42276.2640 43180.5580
42289.0000 42257.7385 43130.9401
42077.0000 42239.2130 43082.9031
42133.0000 42220.6875 43036.3417
42270.0000 42206.7696 42995.7666
42458.0000 42192.8517 42956.4814
42309.0000 42178.9339 42918.4042
42007.0000 42165.0160 42881.4595
41954.0000 42151.0981 42845.5774
42295.0000 42137.1802 42810.6937
42386.0000 42123.2624 42776.7487
42612.0000 42109.3445 42743.6871
42397.0000 42095.4266 42711.4578
42360.0000 42081.5087 42680.0130
42480.0000 42067.5909 42649.3086
42470.0000 42053.6730 42619.3035
42587.0000 42039.7551 42589.9592
42429.0000 42025.8372 42561.2400
42612.0000 42011.9194 42533.1127
42466.0000 41998.0015 42531.3027
42329.0000 41984.0836 42504.5314
42429.0000 41970.1657 42478.2683
42284.0000 41956.2478 42452.4880
42007.0000 41942.3300 42427.1666
42042.0000 41928.4121 42402.2817
41942.0000 41914.4942 42377.8124
41940.0000 41900.5763 42353.7389
41718.0000 41886.6585 42330.0427
41893.0000 41872.7406 42306.7063
41985.0000 41858.8227 42283.7132
41862.0000 41844.9048 42261.0480
41973.0000 41830.9870 42238.6962
41749.0000 41817.0691 42216.6439
41753.0000 41803.1512 42194.8783
41827.0000 41789.2333 42173.3869
41611.0000 41775.3154 42152.1583
41875.0000 41761.3976 42131.1816
41694.0000 41747.4797 42110.4462
41844.0000 41733.5618 42089.9426
41554.0000 41719.6439 42069.6613
41699.0000 41705.7261 42049.5935
41638.0000 41691.8082 42029.7311
41648.0000 41677.8903 42010.0660
41739.0000 41663.9724 41990.5908
41839.0000 41650.0546 41971.2984
41565.0000 41636.1367 41952.1820
41540.0000 41622.2188 41933.2352
41556.0000 41608.3009 41914.4519
41816.0000 41594.3831 41895.8264
41923.0000 41580.4652 41877.3531
41762.0000 41566.5473 41859.0269
41760.0000 41552.6294 41840.8427
41567.0000 41538.7115 41822.7959
41735.0000 41524.7937 41804.8819
42067.0000 41510.8758 41787.0965
42085.0000 41496.9579 41769.4356
42018.0000 41483.0400 41751.8953
41738.0000 41469.1222 41734.4719
41895.0000 41455.2043 41717.1619
42264.0000 41441.2864 41699.9621
42648.0000 41427.3685 41682.8691
42496.0000 41413.4507 41665.8799
42515.0000 41399.5328 41648.9918
42762.0000 41385.6149 41632.2019
42723.0000 41371.6970 41615.5076
43278.0000 41357.7791 41598.9065
43353.0000 41343.8613 41582.3963
43476.0000 41329.9434 41565.9745
43473.0000 41316.0255 41549.6392
43322.0000 41302.1076 41525.1735
42649.0000 41288.1898 41509.0912
42385.0000 41274.2719 41493.0883
42209.0000 41260.3540 41477.1631
42360.0000 41246.4361 41461.3139
42191.0000 41232.5183 41445.5392
42101.0000 41218.6004 41429.8377
41823.0000 41204.6825 41414.2080
41798.0000 41190.7646 41398.6487
41640.0000 41176.8468 41383.1589
41425.0000 41162.9289 41367.7373
41077.0000 41149.0110 41352.3830
41738.0000 41135.0931 41337.0949
41464.0000 41121.1752 41321.8722
41171.0000 41107.2574 41306.7141
41291.0000 41093.3395 41291.6199
41025.0000 41079.4216 41276.5889
41045.0000 41065.5037 41261.6204
41310.0000 41051.5859 41246.7140
41481.0000 41037.6680 41231.8692
41055.0000 41023.7501 41217.0855
40974.0000 41009.8322 41202.3626
41419.0000 40995.9144 41187.7003
41375.0000 40981.9965 41173.0984
41213.0000 40968.0786 41158.5566
41221.0000 40954.1607 41144.0749
41113.0000 40940.2429 41129.6533
41191.0000 40926.3250 41115.2918
41101.0000 40912.4071 41100.9906
41498.0000 40898.4892 41086.7498
41367.0000 40884.5713 41072.5697
41185.0000 40870.6535 41058.4506
41099.0000 40856.7356 41044.3929
40996.0000 40842.8177 41030.3970
41146.0000 40828.8998 41016.4636
41224.0000 40814.9820 41002.5932
41198.0000 40801.0641 40988.7864
41040.0000 40787.1462 40975.0442
40784.0000 40773.2283 40961.3673
40605.0000 40759.3105 40947.7566
40881.0000 40745.3926 40934.2133
40637.0000 40733.9902 40923.2540
40902.0000 40722.5879 40912.3644
40839.0000 40711.1855 40901.5457
40576.0000 40699.7832 40890.7995
40573.0000 40688.3809 40880.1273
40241.0000 40676.9785 40869.5307
40531.0000 40665.5762 40859.0115
40596.0000 40654.1738 40848.5716
40790.0000 40642.7715 40838.2130
40649.0000 40631.3691 40827.9380
40216.0000 40619.9668 40817.7488
40463.0000 40608.5645 40807.6480
40532.0000 40597.1621 40797.6381
40325.0000 40585.7598 40787.7220
40421.0000 40574.3574 40777.9028
40302.0000 40562.9551 40768.1835
40320.0000 40551.5527 40758.5677
40350.0000 40540.1504 40749.0589
40121.0000 40528.7480 40739.6611
40236.0000 40517.3457 40730.3782
40908.0000 40505.9434 40721.2148
40695.0000 40494.5410 40712.1755
40593.0000 40483.1387 40703.2653
40568.0000 40471.7363 40694.4894
40714.0000 40460.3340 40685.8535
40571.0000 40448.9316 40601.8277
40497.0000 40437.5293 40594.2770
40344.0000 40426.1270 40586.8734
40388.0000 40414.7246 40579.6244
40280.0000 40403.3223 40572.5382
40266.0000 40391.9199 40565.6233
39983.0000 40380.5176 40558.8890
40288.0000 40369.1152 40552.3449
40239.0000 40357.7129 40546.0016
40729.0000 40346.3105 40539.8702
40308.0000 40334.9082 40533.9628
40182.0000 40323.5059 40528.2921
40052.0000 40312.1035 40522.8720
40098.0000 40300.7012 40517.7171
40451.0000 40289.2988 40512.8435
39679.0000 40277.8965 40508.2681
40228.0000 40266.4941 40504.0093
40451.0000 40255.0918 40500.0871
40311.0000 40243.6895 40496.5227
40165.0000 40232.2871 40493.3394
39912.0000 40220.8848 40490.5621
40062.0000 40209.4824 40488.2179
40146.0000 40198.0801 40486.3362
40415.0000 40186.6777 40484.9490
40167.0000 40175.2754 40484.0909
40160.0000 40163.8730 40483.7998
40032.0000 40152.4707 40484.1168
40273.0000 40141.0684 40485.0870
40179.0000 40130.0404 40487.1339
40019.0000 40119.0124 40489.9371
40238.0000 40107.9844 40493.5559
40250.0000 40096.9564 40498.0552
40315.0000 40085.9284 40503.5068
40265.0000 40074.9004 40509.9897
40338.0000 40063.8724 40517.5913
40294.0000 40052.8445 40526.4083
40266.0000 40041.8165 40536.5482
40036.0000 40030.7885 40548.1304
40304.0000 40019.7605 40561.2881
40247.0000 40008.7325 40576.1699
40085.0000 39997.7045 40592.9427
40418.0000 39986.6765 40611.7933
40228.0000 39975.6485 40632.9324
40564.0000 39964.6205 40656.5976
40725.0000 39953.5926 40683.0581
40540.0000 39942.5646 40712.6192
40438.0000 39931.5366 40745.6289
40842.0000 39920.5086 40782.4847
40567.0000 39909.4806 40823.6424
41115.0000 39898.4526 40869.6265
41028.0000 39887.4246 40921.0431
41213.0000 39876.3966 40978.5955
41241.0000 39865.3686 41043.1047
41532.0000 39854.3407 41115.5357
41537.0000 39843.3127 41197.0361
41645.0000 39832.2847 41288.9944
42321.0000 39821.2567 41393.1372
42859.0000 39810.2287 41511.7007
43002.0000 39799.2007 41647.7424
43410.0000 39788.1727 41805.7050
43986.0000 39777.1447 41993.0940
44596.0000 39766.1167 42219.4480
45112.0000 39755.0888 42503.1303
46100.0000 39744.0608 42872.7243
47067.0000 39733.0328 43373.4274
48428.0000 39722.0048 44074.2721
50175.0000 39710.9768 45076.0698
52340.0000 39699.9488 46518.3276
54532.0000 39688.9208 48582.2632
57631.0000 39677.8928 51486.1515
61748.0000 39666.8648 55469.1280
66653.0000 39655.8369 60760.8306
72398.0000 39644.8089 67537.1226
79754.0000 39633.7809 75866.1672
88508.0000 39622.7529 85652.8980
97232.0000 39611.7249 96591.3720
107182.0000 39600.6969 108132.2148
115503.0000 39589.6689 119468.9859
122606.0000 39578.6409 129553.6731
128347.0000 39567.6129 137181.4382
131997.0000 39556.5850 141215.7926
131807.0000 39545.5570 140956.8821
128841.0000 39534.5290 136449.7874
122699.0000 39523.5010 128462.7670
115390.0000 39512.4730 118156.6435
106502.0000 39501.4450 106726.6711
97656.0000 39490.4170 95196.0613
89475.0000 39479.3890 84342.3806
81981.0000 39468.3611 74686.5587
75156.0000 39457.3331 66508.8734
69384.0000 39446.3051 59883.4282
64173.0000 39435.2771 54727.1195
60531.0000 39424.2491 50855.4635
57140.0000 39413.2211 48035.7801
54465.0000 39402.1931 46030.0381
52219.0000 39391.1651 44623.5667
50160.0000 39380.1371 43639.7850
48668.0000 39369.1092 42943.7919
47324.0000 39358.0812 42438.7357
46067.0000 39347.0532 42058.6595
45254.0000 39336.0252 41760.5708
44647.0000 39324.9972 41517.3668
43642.0000 39313.9692 41312.2998
43260.0000 39302.9412 41135.0456
42571.0000 39291.9132 40979.1173
42613.0000 39280.8852 40840.2679
41984.0000 39269.8573 40715.5544
41397.0000 39258.8293 40602.8100
41524.0000 39247.8013 40500.3531
41390.0000 39236.7733 40406.8261
41052.0000 39225.7453 40321.1044
40834.0000 39214.7173 40242.2409
40672.0000 39203.6893 40169.4288
40550.0000 39192.6613 40101.9769
40099.0000 39181.6333 40039.2889
40301.0000 39170.6054 39980.8487
40001.0000 39159.5774 39926.2076
40057.0000 39148.5494 39898.5865
39701.0000 39137.5214 39850.6518
39398.0000 39126.4934 39805.4841
39749.0000 39115.4654 39762.8183
39516.0000 39104.4374 39722.4200
39797.0000 39093.4094 39684.0817
39526.0000 39082.3814 39647.6187
39322.0000 39071.3535 39612.8666
39482.0000 39060.3255 39579.6787
39250.0000 39049.2975 39547.9236
39438.0000 39038.2695 39517.4832
39440.0000 39027.2415 39488.2517
39154.0000 39016.2135 39460.1333
39284.0000 39005.1855 39433.0418
38736.0000 38994.1575 39406.8992
38941.0000 38983.1296 39381.6347
39131.0000 38972.1016 39357.1841
38928.0000 38960.7430 39333.1582
38991.0000 38949.3844 39309.8345
39067.0000 38938.0259 39287.1642
38861.0000 38926.6673 39265.1030
38808.0000 38915.3087 39243.6103
39293.0000 38903.9502 39222.6486
38858.0000 38892.5916 39202.1838
38626.0000 38881.2330 39182.1844
38928.0000 38869.8745 39162.6215
39182.0000 38858.5159 39143.4682
38692.0000 38847.1574 39124.7001
38661.0000 38835.7988 39106.2942
38836.0000 38824.4402 39088.2297
38770.0000 38813.0817 39070.4870
38534.0000 38801.7231 39053.0480
38503.0000 38790.3645 39035.8959
38357.0000 38779.0060 39019.0153
39213.0000 38767.6474 39002.3917
38899.0000 38756.2888 38986.0115
38678.0000 38744.9303 38969.8624
38725.0000 38733.5717 38953.9325
38072.0000 38722.2131 38938.2112
38139.0000 38710.8546 38922.6881
38440.0000 38699.4960 38907.3538
38296.0000 38688.1375 38892.1995
39005.0000 38676.7789 38877.2168
38693.0000 38665.4203 38862.3982
38753.0000 38654.0618 38847.7362
38375.0000 38642.7032 38833.2241
38616.0000 38631.3446 38818.8556
38448.0000 38619.9861 38804.6248
38319.0000 38608.6275 38790.5260
38626.0000 38597.2689 38776.5540
39101.0000 38585.9104 38762.7040
38685.0000 38574.5518 38748.9714
38496.0000 38563.1932 38735.3518
38465.0000 38551.8347 38721.8413
38377.0000 38540.4761 38708.4360
38653.0000 38529.1176 38695.1325
38786.0000 38517.7590 38681.9274
38369.0000 38506.4004 38668.8176
38339.0000 38495.0419 38655.8003
38313.0000 38483.6833 38642.8728
38592.0000 38472.3247 38630.0325
38508.0000 38460.9662 38617.2771
38466.0000 38449.6076 38604.6044
38274.0000 38438.2490 38592.0125
38241.0000 38426.8905 38579.4995
38175.0000 38415.5319 38567.0635
38316.0000 38404.1733 38554.7032
38443.0000 38392.8148 38542.4169
38303.0000 38381.4562 38530.2035
38249.0000 38370.0977 38518.0617
38507.0000 38361.1951 38508.4466
38402.0000 38352.2926 38498.9010
38084.0000 38343.3901 38489.4243
38287.0000 38334.4875 38480.0157
38143.0000 38325.5850 38470.6747
38360.0000 38316.6825 38461.4007
38270.0000 38307.7800 38452.1934
37863.0000 38298.8774 38443.0526
38153.0000 38289.9749 38433.9782
38074.0000 38281.0724 38424.9701
38352.0000 38272.1698 38416.0284
38414.0000 38263.2673 38407.1535
38142.0000 38254.3648 38398.3455
38004.0000 38245.4623 38389.6051
38169.0000 38236.5597 38380.9328
38188.0000 38227.6572 38372.3293
38020.0000 38218.7547 38363.7956
38401.0000 38209.8522 38355.3327
38186.0000 38200.9496 38346.9418
38193.0000 38192.0471 38338.6242
37674.0000 38183.1446 38330.3815
38035.0000 38174.2420 38322.2153
38047.0000 38165.3395 38314.1277
38139.0000 38156.4370 38306.1206
38224.0000 38147.5345 38298.1965
37971.0000 38138.6319 38290.3580
38192.0000 38129.7294 38282.6080
38082.0000 38120.8269 38274.9496
37877.0000 38111.9243 38267.3863
38181.0000 38103.0218 38259.9220
38281.0000 38094.1193 38252.5609
38093.0000 38085.2168 38245.3078
38048.0000 38076.3142 38238.1677
37776.0000 38067.4117 38231.1464
38043.0000 38058.5092 38224.2503
38064.0000 38049.6066 38217.4862
38093.0000 38040.7041 38210.8620
38004.0000 38031.8016 38204.3863
38089.0000 38022.8991 38198.0688
38126.0000 38013.9965 38191.9202
38024.0000 38005.0940 38185.9526
38226.0000 37996.1915 38180.1796
37681.0000 37987.2890 38174.6165
37837.0000 37978.3864 38169.2808
37768.0000 37969.4839 38164.1922
38125.0000 37960.5814 38159.3733
37751.0000 37951.6788 38154.8501
38048.0000 37942.7763 38150.6528
37945.0000 37933.8738 38146.8169
37794.0000 37924.9713 38143.3848
38250.0000 37916.0687 38140.4091
37845.0000 37907.1662 38137.9575
37861.0000 37898.2637 38136.1222
37807.0000 37892.3370 38138.0125
37997.0000 37886.4104 38140.8554
38091.0000 37880.4837 38144.9699
37984.0000 37874.5571 38150.8642
38166.0000 37868.6304 38159.3424
38249.0000 37862.7038 38171.6482
38261.0000 37856.7771 38189.6400
38195.0000 37850.8505 38215.9760
38289.0000 37844.9238 38254.2637
38460.0000 37838.9972 38309.1065
38638.0000 37833.0705 38385.9598
38343.0000 37827.1438 38490.7142
38832.0000 37821.2172 38628.9522
39175.0000 37815.2905 38804.8914
39089.0000 37809.3639 39020.1189
39233.0000 37803.4372 39272.2964
39975.0000 37797.5106 39554.0486
39950.0000 37791.5839 39852.1917
40625.0000 37785.6573 40147.3834
40797.0000 37779.7306 40414.4020
41133.0000 37773.8040 40623.8939
41275.0000 37767.8773 40747.2041
41283.0000 37761.9507 40764.7656
41111.0000 37756.0240 40674.1251
40928.0000 37750.0974 40491.0964
40663.0000 37744.1707 40242.9570
39946.0000 37738.2441 39959.5693
40220.0000 37732.3174 39667.5496
39308.0000 37726.3908 39387.8914
39147.0000 37720.4641 39135.4267
39028.0000 37714.5375 38919.0496
38834.0000 37708.6108 38742.3859
38454.0000 37702.6842 38604.8300
38563.0000 37696.7575 38502.8120
38517.0000 37690.8309 38431.0928
38425.0000 37684.9042 38383.8886
38500.0000 37678.9776 38355.7014
38632.0000 37673.0509 38341.8184
38265.0000 37667.1242 38313.0531
38578.0000 37661.1976 38317.8680
38977.0000 37655.2709 38328.6687
38730.0000 37649.3443 38344.2717
38823.0000 37643.4176 38363.9999
38794.0000 37637.4910 38387.5330
38978.0000 37631.5643 38414.7959
39000.0000 37625.6377 38445.8836
39295.0000 37619.7110 38481.0139
39297.0000 37613.7844 38520.5033
39316.0000 37607.8577 38564.7570
39755.0000 37601.9311 38614.2688
39766.0000 37596.0044 38669.6295
40197.0000 37590.0778 38731.5412
40387.0000 37584.1511 38800.8397
40797.0000 37578.2245 38878.5279
40969.0000 37572.2978 38965.8298
41420.0000 37566.3712 39064.2815
41355.0000 37560.4445 39175.8910
41582.0000 37554.5179 39303.4233
42073.0000 37548.5912 39450.9057
42466.0000 37542.6646 39624.4972
42771.0000 37536.7379 39833.9257
43538.0000 37530.8113 40094.7443
44438.0000 37524.8846 40431.6563
45751.0000 37518.9580 40883.0607
46949.0000 37513.0313 41506.6992
47877.0000 37507.1046 42385.8042
49822.0000 37501.1780 43634.4521
52509.0000 37495.2513 45400.0350
55306.0000 37489.3247 47860.1268
59063.0000 37483.3980 51210.9092
63218.0000 37477.4714 55645.1126
69170.0000 37471.5447 61319.3281
75907.0000 37465.6181 68313.3059
83600.0000 37459.6914 76586.6434
91272.0000 37453.7648 85939.7247
100203.0000 37447.8381 95984.7296
107500.0000 37441.9115 106129.7823
114771.0000 37435.9848 115580.4601
119238.0000 37430.0582 123378.3144
121297.0000 37424.1315 128524.3468
121157.0000 37418.2049 130226.6628
118121.0000 37412.2782 128195.1852
113445.0000 37406.3516 122772.1807
107277.0000 37400.4249 114779.5377
99926.0000 37394.4983 105220.7675
92867.0000 37388.5716 95043.4285
85776.0000 37382.6450 85025.2422
79648.0000 37376.7183 75740.2614
73660.0000 37370.7917 67559.2749
69039.0000 37364.8650 60666.8744
64479.0000 37358.9384 55091.4699
61164.0000 37353.0117 50744.9795
57751.0000 37347.0850 47466.1803
54949.0000 37341.1584 45060.8975
53104.0000 37335.2317 43333.8379
50977.0000 37329.3051 42109.7049
49224.0000 37323.3784 41243.9479
47953.0000 37317.4518 40625.2972
46436.0000 37311.5251 40172.9443
44998.0000 37305.5985 39831.0489
44212.0000 37299.6718 39562.5940
43866.0000 37293.7452 39343.8185
43174.0000 37287.8185 39167.0950
41782.0000 37281.8919 39008.5040
41524.0000 37275.9652 38869.3553
40945.0000 37270.0386 38745.7468
40383.0000 37257.2836 38628.1530
40055.0000 37244.5286 38521.4291
39802.0000 37231.7736 38424.0536
39601.0000 37219.0186 38334.8041
39527.0000 37206.2636 38252.6704
39031.0000 37193.5086 38176.8018
38702.0000 37180.7536 38106.4733
38544.0000 37167.9986 38041.0622
38572.0000 37155.2436 37980.0304
38380.0000 37142.4885 37922.9111
38051.0000 37129.7335 37869.2973
38117.0000 37116.9785 37818.8333
37947.0000 37104.2235 37771.2071
38002.0000 37091.4685 37726.1439
37623.0000 37078.7135 37683.4012
37487.0000 37065.9585 37642.7645
37425.0000 37053.2035 37604.0431
37289.0000 37040.4485 37567.0675
37342.0000 37027.6935 37531.6863
37217.0000 37014.9385 37497.7642
37364.0000 37002.1835 37465.1798
37158.0000 36989.4285 37433.8241
37439.0000 36976.6735 37403.5988
37425.0000 36963.9185 37374.4154
37303.0000 36951.1635 37346.1938
36947.0000 36938.4085 37318.8613
37179.0000 36925.6535 37292.3522
36966.0000 36912.8985 37266.6065
36725.0000 36900.1435 37241.5697
37099.0000 36887.3885 37217.1920
37070.0000 36874.6335 37193.4280
36825.0000 36861.8785 37170.2361
36759.0000 36849.1235 37147.5782
36891.0000 36836.3685 37125.4192
36750.0000 36823.6135 37103.7270
36769.0000 36810.8585 37082.4720
36721.0000 36798.1035 37061.6270
36919.0000 36785.3485 37041.1667
37002.0000 36772.5935 37021.0679
36694.0000 36759.8385 37001.3091
36680.0000 36747.0835 36981.8705
36708.0000 36734.3285 36962.7334
36768.0000 36721.5735 36943.8809
36509.0000 36708.8185 36925.2969
36642.0000 36696.0635 36906.9668
36371.0000 36683.3085 36888.8767
36552.0000 36670.5535 36871.0137
36479.0000 36657.7985 36853.3660
36483.0000 36645.0434 36835.9224
36446.0000 36632.2884 36818.6724
36641.0000 36619.5334 36801.6063
36817.0000 36606.7784 36784.7149
36517.0000 36594.0234 36767.9897
36495.0000 36582.0039 36752.1582
36502.0000 36569.9843 36736.4774
36426.0000 36557.9647 36720.9402
36783.0000 36545.9452 36705.5401
36371.0000 36533.9256 36690.2708
36647.0000 36521.9060 36675.1265
36399.0000 36509.8865 36660.1017
36770.0000 36497.8669 36645.1913
36647.0000 36485.8473 36630.3902
36456.0000 36473.8278 36615.6941
36410.0000 36461.8082 36601.0985
36221.0000 36449.7886 36586.5994
36338.0000 36437.7691 36572.1930
36736.0000 36425.7495 36557.8755
36785.0000 36413.7299 36543.6437
36514.0000 36401.7103 36529.4942
36743.0000 36389.6908 36515.4240
36599.0000 36377.6712 36501.4302
36116.0000 36365.6516 36487.5102
36350.0000 36353.6321 36473.6614
36366.0000 36341.6125 36459.8812
36462.0000 36329.5929 36446.1675
36500.0000 36317.5734 36432.5181
36361.0000 36305.5538 36418.9309
36607.0000 36293.5342 36405.4041
36638.0000 36281.5147 36391.9357
36582.0000 36269.4951 36378.5241
36565.0000 36257.4755 36365.1677
36540.0000 36245.4560 36351.8649
36809.0000 36233.4364 36338.6144
36613.0000 36221.4168 36325.4148
36876.0000 36209.3973 36312.2647
36745.0000 36197.3777 36299.1631
36571.0000 36185.3581 36286.1089
36506.0000 36173.3386 36273.1009
36258.0000 36161.3190 36260.1383
36473.0000 36149.2994 36247.2202
36308.0000 36137.2798 36234.3457
36576.0000 36125.2603 36221.5141
36451.0000 36113.2407 36208.7247
36269.0000 36101.2211 36195.9768
36288.0000 36089.2016 36183.2698
36435.0000 36077.1820 36170.6034
36462.0000 36065.1624 36157.9769
36227.0000 36053.1429 36145.3901
36358.0000 36041.1233 36132.8425
36277.0000 36029.1037 36120.3339
36096.0000 36017.0842 36107.8640
36333.0000 36005.0646 36095.4327
36285.0000 35993.0450 36083.0399
36193.0000 35981.0255 36070.6855
35953.0000 35969.0059 36058.3694
36010.0000 35956.9863 36056.9563
35760.0000 35951.0714 36050.9245
36032.0000 35945.1564 36044.9330
36069.0000 35939.2415 36038.9820
36006.0000 35933.3265 36033.0717
35949.0000 35927.4116 36027.2026
36183.0000 35921.4966 36021.3751
35857.0000 35915.5817 36015.5898
35624.0000 35909.6668 36009.8472
35974.0000 35903.7518 36004.1481
35706.0000 35897.8369 35998.4931
35823.0000 35891.9219 35992.8831
36244.0000 35886.0070 35987.3190
35351.0000 35880.0920 35981.1247
35861.0000 35874.1771 35975.6621
36181.0000 35868.2621 35970.2486
35551.0000 35862.3472 35964.8856
35718.0000 35856.4322 35959.5743
35731.0000 35850.5173 35954.3163
35660.0000 35844.6023 35949.1132
35889.0000 35838.6874 35943.9669
35726.0000 35832.7724 35938.8792
35722.0000 35826.8575 35933.8523
35976.0000 35820.9425 35928.8882
35880.0000 35815.0276 35923.9894
35844.0000 35809.1127 35919.1586
35927.0000 35803.1977 35914.3983
35746.0000 35797.2828 35909.7117
35923.0000 35791.3678 35905.1019
35685.0000 35785.4529 35900.5724
35572.0000 35779.5379 35896.1268
35805.0000 35773.6230 35891.7693
35771.0000 35767.7080 35887.5040
36113.0000 35761.7931 35883.3357
35849.0000 35755.8781 35879.2693
35812.0000 35749.9632 35875.3102
35676.0000 35744.0482 35871.4644
35530.0000 35738.1333 35867.7381
35828.0000 35732.2183 35864.1380
35957.0000 35726.3034 35860.6718
35602.0000 35720.3885 35857.3472
35637.0000 35714.4735 35854.1731
35389.0000 35708.5586 35851.1589
35911.0000 35702.6436 35848.3148
35778.0000 35696.7287 35845.6520
35711.0000 35690.8137 35843.1827
35858.0000 35684.8988 35840.9203
35765.0000 35678.9838 35838.8792
35695.0000 35673.0689 35837.0753
35808.0000 35667.1539 35835.5261
35809.0000 35661.2390 35834.2507
35950.0000 35655.3240 35833.2702
35820.0000 35649.4091 35832.6078
35631.0000 35643.4941 35832.2890
35499.0000 35636.9107 35831.6737
35362.0000 35630.3273 35831.4616
35790.0000 35623.7439 35831.6875
35962.0000 35617.1605 35832.3901
35697.0000 35610.5771 35833.6124
35824.0000 35603.9937 35835.4026
35755.0000 35597.4102 35837.8146
35549.0000 35590.8268 35840.9088
35568.0000 35584.2434 35844.7534
35742.0000 35577.6600 35849.4251
35575.0000 35571.0766 35855.0109
35549.0000 35564.4932 35861.6093
35528.0000 35557.9098 35869.3327
35813.0000 35551.3264 35878.3092
35639.0000 35544.7429 35888.6858
35462.0000 35538.1595 35900.6317
35676.0000 35531.5761 35914.3425
35682.0000 35524.9927 35930.0460
35724.0000 35518.4093 35948.0101
35782.0000 35511.8259 35945.1921
35652.0000 35505.2425 35968.9337
35737.0000 35498.6591 35996.1342
35986.0000 35492.0756 36027.4427
36027.0000 35485.4922 36063.7616
36208.0000 35478.9088 36106.4119
36154.0000 35472.3254 36157.4098
36303.0000 35465.7420 36219.9098
36458.0000 35459.1586 36298.8775
36548.0000 35452.5752 36402.0506
37021.0000 35445.9917 36541.2128
37243.0000 35439.4083 36733.7261
37409.0000 35432.8249 37004.1415
37875.0000 35426.2415 37385.5306
38464.0000 35419.6581 37919.9946
38723.0000 35413.0747 38657.6620
39640.0000 35406.4913 39653.4817
41013.0000 35399.9079 40961.3260
42385.0000 35393.3244 42625.3879
43887.0000 35386.7410 44669.5220
45777.0000 35380.1576 47085.8484
48626.0000 35373.5742 49824.3087
51693.0000 35366.9908 52784.6463
54724.0000 35360.4074 55811.6095
57861.0000 35353.8240 58694.1644
60508.0000 35347.2405 61172.5420
62610.0000 35340.6571 62963.8524
63894.0000 35334.0737 63819.0734
64005.0000 35327.4903 63602.8864
63019.0000 35320.9069 62349.3864
61242.0000 35314.3235 60247.2197
58386.0000 35307.7401 57567.3918
55422.0000 35301.1567 54588.6979
52281.0000 35294.5732 51553.7347
48852.0000 35287.9898 48652.1945
46416.0000 35281.4064 46017.6931
44131.0000 35274.8230 43730.2979
42141.0000 35268.2396 41822.6288
40691.0000 35261.6562 40288.9517
39801.0000 35255.0728 39096.1919
38789.0000 35248.4893 38195.2360
38298.0000 35241.9059 37530.9174
37830.0000 35235.3225 37049.6096
37346.0000 35228.7391 36704.0483
37150.0000 35222.1557 36455.6097
37017.0000 35215.5723 36274.6426
36420.0000 35208.9889 36139.5644
36152.0000 35202.4055 36035.3673
36033.0000 35195.8220 35952.0060
36177.0000 35189.2386 35882.9521
36031.0000 35182.6552 35824.0405
35745.0000 35176.0718 35772.6254
35596.0000 35169.4884 35727.0039
35510.0000 35162.9050 35686.0452
35776.0000 35156.3216 35648.9626
35517.0000 35149.7382 35615.1789
35405.0000 35143.1547 35584.2494
35345.0000 35136.5713 35555.8168
35534.0000 35129.9879 35529.5864
35320.0000 35123.4045 35505.3101
35243.0000 35116.8211 35482.7767
35032.0000 35110.2377 35461.8049
35255.0000 35103.6543 35442.2382
35068.0000 35097.0708 35423.9414
35418.0000 35090.4874 35406.7969
35235.0000 35083.9040 35390.7024
35127.0000 35077.3206 35375.5687
34720.0000 35070.7372 35361.3183
34861.0000 35064.1538 35347.8831
34884.0000 35057.5704 35335.2039
35098.0000 35050.9870 35323.2291
34881.0000 35044.4035 35311.9137
34921.0000 35037.8201 35301.2186
34965.0000 35031.2367 35291.1103
34586.0000 35024.6533 35281.5596
35181.0000 35018.0699 35272.5420
35144.0000 35011.4865 35264.0369
35138.0000 35004.9031 35256.0271
35078.0000 34998.3196 35248.4990
34829.0000 34991.7362 35241.4422
35041.0000 34985.1528 35234.8491
34898.0000 34978.5694 35228.7153
34910.0000 34971.9860 35223.0389
34916.0000 34965.4026 35217.8209
34982.0000 34958.8192 35213.0650
34889.0000 34952.2358 35208.7779
34950.0000 34945.6523 35204.9689
34934.0000 34937.9439 35200.5252
34962.0000 34930.2355 35196.5873
34963.0000 34922.5271 35193.1736
34808.0000 34914.8187 35190.3061
34611.0000 34907.1103 35188.0107
35146.0000 34899.4019 35186.3169
35146.0000 34891.6935 35185.2590
34614.0000 34883.9850 35184.8756
34849.0000 34876.2766 35185.2112
34802.0000 34868.5682 35186.3159
35272.0000 34860.8598 35188.2464
35547.0000 34853.1514 35191.0670
35215.0000 34845.4430 35194.8505
35116.0000 34837.7346 35199.6792
35096.0000 34830.0261 35205.6463
34904.0000 34822.3177 35212.8575
35038.0000 34814.6093 35221.4328
34957.0000 34806.9009 35231.5090
35189.0000 34799.1925 35243.2419
35106.0000 34791.4841 35256.8097
35204.0000 34783.7757 35272.4167
35417.0000 34776.0673 35290.2982
35343.0000 34768.3588 35310.7258
35559.0000 34760.6504 35334.0154
35117.0000 34752.9420 35360.5377
35520.0000 34745.2336 35390.7326
35677.0000 34737.5252 35425.1339
35591.0000 34729.8168 35464.4082
36126.0000 34722.1084 35509.4234
35860.0000 34714.3999 35561.3664
36337.0000 34706.6915 35621.9458
36527.0000 34698.9831 35693.7307
36827.0000 34691.2747 35780.6944
37228.0000 34683.5663 35889.0486
37640.0000 34675.8579 36028.4486
37630.0000 34668.1495 36213.6221
38220.0000 34660.4411 36466.3852
39025.0000 34652.7326 36817.8670
39331.0000 34645.0242 37310.5450
40296.0000 34637.3158 37999.4496
41271.0000 34629.6074 38951.6685
42364.0000 34621.8990 40243.2014
43653.0000 34614.1906 41952.3652
45552.0000 34606.4822 44149.4400
47618.0000 34598.7738 46883.0351
50233.0000 34591.0653 50164.5786
52987.0000 34583.3569 53953.0445
56443.0000 34575.6485 58142.1235
59702.0000 34567.9401 62551.3353
62970.0000 34560.2317 66921.8319
66349.0000 34552.5233 70919.2101
68714.0000 34544.8149 74152.5728
70604.0000 34537.1064 76228.0117
70799.0000 34529.3980 76846.0783
70726.0000 34521.6896 75908.5468
69015.0000 34513.9812 73559.7644
66606.0000 34506.2728 70126.9669
63107.0000 34498.5644 66009.9202
58937.0000 34490.8560 61591.2256
55295.0000 34483.1476 57191.1455
52058.0000 34475.4391 53052.9831
49213.0000 34467.7307 49342.0794
47109.0000 34460.0223 46151.0097
45065.0000 34452.3139 43509.3191
43380.0000 34444.6055 41396.9855
41757.0000 34436.8971 39759.9228
41032.0000 34429.1887 38525.2719
40093.0000 34421.4802 37614.4697
39612.0000 34413.7718 36952.8706
38893.0000 34406.0634 36475.6144
38375.0000 34398.3550 36130.1767
37846.0000 34390.6466 35876.4525
37870.0000 34382.9382 35685.3256
37574.0000 34375.2298 35536.5522
37152.0000 34367.5214 35416.5540
36907.0000 34359.8129 35316.4697
36500.0000 34352.1045 35230.6109
36471.0000 34344.3961 35155.3360
36261.0000 34336.6877 35088.2797
36062.0000 34328.9793 35027.8565
35883.0000 34321.2709 34972.9535
35490.0000 34313.5625 34922.7483
35338.0000 34305.8540 34876.6029
35092.0000 34298.1456 34834.0027
35312.0000 34290.4372 34794.5208
34810.0000 34282.7288 34757.7963
34900.0000 34275.0204 34723.5206
34927.0000 34267.3120 34691.4271
34626.0000 34259.6036 34661.2848
34693.0000 34251.8952 34632.8920
34480.0000 34244.1867 34606.0725
34213.0000 34236.4783 34580.6713
34447.0000 34228.7699 34556.5520
34468.0000 34221.0615 34533.5941
34364.0000 34213.3531 34511.6908
34517.0000 34205.6447 34490.7472
34369.0000 34197.9363 34470.6789
33993.0000 34190.2279 34451.4103
34393.0000 34182.5194 34432.8740
34262.0000 34174.8110 34415.0093
34154.0000 34167.1026 34397.7618
34074.0000 34159.3942 34381.0824
34326.0000 34151.6858 34364.9267
33992.0000 34143.9774 34349.2548
34169.0000 34136.2690 34334.0302
34110.0000 34128.5605 34319.2199
34091.0000 34115.8171 34299.7589
34216.0000 34103.0737 34280.6550
34001.0000 34090.3303 34261.8830
33871.0000 34077.5869 34243.4202
33980.0000 34064.8435 34225.2457
33797.0000 34052.1001 34207.3402
33959.0000 34039.3567 34189.6863
33833.0000 34026.6133 34172.2678
34237.0000 34013.8699 34155.0696
33775.0000 34001.1265 34138.0782
33534.0000 33988.3831 34121.2807
33948.0000 33975.6397 34104.6655
34090.0000 33962.8963 34088.2218
33644.0000 33950.1529 34071.9393
33929.0000 33937.4095 34055.8090
33798.0000 33924.6661 34039.8220
33774.0000 33911.9227 34023.9703
33802.0000 33899.1793 34008.2464
33867.0000 33886.4359 33992.6433
33764.0000 33873.6925 33977.1546
33854.0000 33860.9491 33961.7741
33871.0000 33848.2057 33946.4962
33546.0000 33835.4623 33931.3156
33760.0000 33822.7189 33916.2272
33775.0000 33809.9755 33901.2265
33849.0000 33797.2321 33886.3091
33711.0000 33784.4886 33871.4708
33574.0000 33771.7452 33856.7079
33594.0000 33759.0018 33842.0167
33744.0000 33746.2584 33827.3938
33679.0000 33733.5150 33812.8361
33416.0000 33720.7716 33798.3404
33607.0000 33708.0282 33783.9040
33885.0000 33695.2848 33769.5242
33445.0000 33682.5414 33755.1985
33815.0000 33669.7980 33740.9244
33587.0000 33657.0546 33726.6998
33681.0000 33644.3112 33712.5224
33645.0000 33631.5678 33698.3903
33624.0000 33618.8244 33684.3016
33612.0000 33606.0810 33670.2544
34020.0000 33593.3376 33656.2470
33701.0000 33580.5942 33642.2778
33763.0000 33567.8508 33628.3453
33622.0000 33555.1074 33614.4479
33302.0000 33542.3640 33593.3624
33396.0000 33529.6206 33579.5992
33501.0000 33516.8772 33565.8664
33668.0000 33504.1338 33552.1625
33474.0000 33491.3904 33538.4866
33384.0000 33478.6470 33524.8376
33306.0000 33465.9036 33511.2144
33510.0000 33453.1602 33497.6161
33629.0000 33445.2637 33488.8886
33351.0000 33437.3672 33480.1842
33267.0000 33429.4707 33471.5020
33176.0000 33421.5742 33462.8412
33488.0000 33413.6777 33454.2011
33370.0000 33405.7813 33445.5808
33642.0000 33397.8848 33436.9798
33399.0000 33389.9883 33428.3972
33186.0000 33382.0918 33419.8326
33301.0000 33374.1953 33411.2852
33225.0000 33366.2988 33402.7545
33262.0000 33358.4023 33394.2399
33566.0000 33350.5059 33385.7409
33392.0000 33342.6094 33377.2569
33154.0000 33334.7129 33368.7875
33248.0000 33326.8164 33360.3322
33465.0000 33318.9199 33351.8905
33294.0000 33311.0234 33343.4620
33158.0000 33303.1270 33335.0462
32965.0000 33295.2305 33326.6428
33061.0000 33287.3340 33318.2514
33367.0000 33279.4375 33309.8715
33479.0000 33271.5410 33301.5030
33495.0000 33263.6445 33293.1452
33199.0000 33255.7480 33284.7981
33124.0000 33247.8516 33276.4612
33082.0000 33239.9551 33268.1342
33015.0000 33232.0586 33259.8169
33294.0000 33224.1621 33251.5089
33403.0000 33216.2656 33243.2100
33112.0000 33208.3691 33234.9199
32998.0000 33200.4727 33226.6384
33176.0000 33192.5762 33223.2204
32965.0000 33184.6797 33214.9991
32872.0000 33176.7832 33206.7862
33051.0000 33168.8867 33198.5816
33314.0000 33160.9902 33190.3850
32956.0000 33153.0938 33182.1963
32755.0000 33145.1973 33174.0151
32988.0000 33137.3008 33165.8415
33029.0000 33129.4043 33157.6751
33215.0000 33121.5078 33149.5159
33201.0000 33113.6113 33141.3636
32995.0000 33105.7148 33133.2182
33125.0000 33097.8184 33125.0794
32976.0000 33089.9219 33116.9472
33042.0000 33082.0254 33108.8213
32888.0000 33074.1289 33100.7017
33058.0000 33066.2324 33092.5882
33125.0000 33058.3359 33084.4807
33088.0000 33050.4395 33076.3791
33029.0000 33042.5430 33068.2833
33070.0000 33034.6465 33060.1931
33052.0000 33028.9802 33054.3387
32794.0000 33023.3140 33048.4898
33061.0000 33017.6478 33042.6463
32938.0000 33011.9815 33036.8081
32900.0000 33006.3153 33030.9750
32752.0000 33000.6491 33025.1470
32973.0000 32994.9828 33019.3241
32992.0000 32989.3166 33013.5061
32896.0000 32983.6504 33007.6929
32580.0000 32977.9841 33001.8846
32785.0000 32972.3179 32996.0810
32860.0000 32966.6516 32990.2820
32976.0000 32960.9854 32984.4877
32654.0000 32955.3192 32978.6979
32889.0000 32949.6529 32972.9126
32970.0000 32943.9867 32967.1317
32909.0000 32938.3205 32961.3553
32884.0000 32932.6542 32955.5831
32991.0000 32926.9880 32949.8153
32853.0000 32921.3217 32944.0517
33020.0000 32915.6555 32938.2924
32854.0000 32909.9893 32932.5372
32807.0000 32904.3230 32926.7862
32899.0000 32898.6568 32921.0393
32701.0000 32892.9906 32915.2965
33090.0000 32887.3243 32909.5577
32879.0000 32881.6581 32903.8230
32658.0000 32875.9919 32898.0923
32738.0000 32870.3256 32892.3656
32507.0000 32864.6594 32886.6429
32865.0000 32858.9931 32880.9242
32925.0000 32853.3269 32875.2094
32731.0000 32847.6607 32869.4986
32627.0000 32841.9944 32863.7917
32632.0000 32836.3282 32858.0888
32805.0000 32830.6620 32852.3897
32750.0000 32824.9957 32846.6947
32685.0000 32819.3295 32841.0036
32781.0000 32813.6633 32835.3164
32667.0000 32807.9970 32829.6332
32728.0000 32802.3308 32823.9539
32793.0000 32796.6645 32818.2786
32638.0000 32790.9983 32812.6073
32637.0000 32785.3321 32806.9401
32913.0000 32779.6658 32801.2768
32443.0000 32773.9996 32795.6177
32683.0000 32768.3334 32789.9626
32594.0000 32762.6671 32784.3116
32732.0000 32757.0009 32778.6647
32665.0000 32751.3346 32773.0221
32715.0000 32745.6684 32767.3836
32677.0000 32740.0022 32761.7494
32757.0000 32734.3359 32756.1195
32709.0000 32724.8100 32746.6342
32777.0000 32715.2840 32737.1533
32493.0000 32705.7580 32716.9335
32430.0000 32696.2320 32707.5611
32366.0000 32686.7060 32698.1919
32450.0000 32677.1801 32688.8260
32524.0000 32667.6541 32679.4635
32691.0000 32658.1281 32670.1044
32659.0000 32648.6021 32660.7488
32583.0000 32639.0761 32651.3970
32333.0000 32629.5502 32642.0489
32365.0000 32620.0242 32632.7046
32354.0000 32610.4982 32623.3644
32412.0000 32600.9722 32614.0283
32566.0000 32591.4462 32604.6964
32357.0000 32581.9203 32595.3688
32454.0000 32572.3943 32586.0458
32444.0000 32562.8683 32576.7273
32864.0000 32553.3423 32567.4137
32387.0000 32543.8163 32558.1049
32598.0000 32534.2904 32548.8012
32341.0000 32524.7644 32539.5028
32577.0000 32515.2384 32530.2097
32435.0000 32505.7124 32520.9222
32326.0000 32496.1864 32511.6404
32508.0000 32486.6605 32502.3645
32213.0000 32477.1345 32493.0948
32547.0000 32467.6085 32483.8313
32563.0000 32458.0825 32474.5744
32508.0000 32448.5565 32465.3243
32215.0000 32439.0305 32456.0811
32151.0000 32429.5046 32446.8451
32165.0000 32419.9786 32437.6166
32247.0000 32410.4526 32428.3958
32411.0000 32400.9266 32419.1829
32362.0000 32391.4006 32409.9783
32261.0000 32381.8747 32400.7823
32728.0000 32372.3487 32391.5951
32428.0000 32362.8227 32382.4171
32168.0000 32353.2967 32373.2487
32425.0000 32343.7707 32364.0900
31987.0000 32334.2448 32354.9416
32162.0000 32324.7188 32345.8039
32341.0000 32315.1928 32336.6771
32143.0000 32305.6668 32327.5617
32261.0000 32296.1408 32318.4583
32280.0000 32286.6149 32309.3671
32355.0000 32277.0889 32300.2888
32190.0000 32267.5629 32291.2238
32140.0000 32258.0369 32282.1726
32170.0000 32248.5109 32273.1359
32234.0000 32238.9850 32264.1141
32197.0000 32229.4590 32255.1080
32169.0000 32225.6287 32251.8139
32472.0000 32221.7984 32248.5367
32478.0000 32217.9681 32245.2771
32360.0000 32214.1378 32242.0361
32117.0000 32210.3075 32238.8142
32223.0000 32206.4772 32235.6125
32081.0000 32202.6469 32232.4317
32380.0000 32198.8166 32229.2728
32145.0000 32194.9863 32226.1369
32116.0000 32191.1560 32223.0249
32314.0000 32187.3257 32219.9381
31919.0000 32183.4954 32216.8775
32169.0000 32179.6651 32213.8443
32344.0000 32175.8348 32210.8401
32334.0000 32172.0045 32207.8660
32162.0000 32168.1742 32204.9237
32181.0000 32164.3439 32202.0148
32036.0000 32160.5136 32199.1408
32233.0000 32156.6833 32196.3036
32340.0000 32152.8530 32193.5051
32455.0000 32149.0227 32190.7473
32368.0000 32145.1924 32188.0324
32285.0000 32141.3621 32185.3627
32439.0000 32137.5318 32182.7407
32259.0000 32133.7015 32180.1690
31964.0000 32129.8712 32177.6505
32140.0000 32126.0409 32175.1881
32005.0000 32122.2106 32172.7850
32094.0000 32118.3803 32170.4449
32090.0000 32114.5500 32168.1714
31858.0000 32110.7197 32165.9685
31769.0000 32106.8894 32163.8406
31933.0000 32103.0591 32161.7922
32274.0000 32099.2288 32159.8285
32286.0000 32095.3985 32157.9548
32197.0000 32091.5682 32156.1771
32303.0000 32087.7379 32154.5016
32252.0000 32083.9076 32152.9352
32052.0000 32080.0773 32151.4854
31964.0000 32076.2470 32150.1603
31991.0000 32072.4167 32148.9687
32027.0000 32068.5864 32147.9242
32096.0000 32064.7561 32147.0294
32081.0000 32060.9258 32146.2997
31879.0000 32057.0955 32145.7475
32154.0000 32053.2652 32145.3867
32112.0000 32049.4349 32145.2322
32151.0000 32045.6046 32145.3009
32173.0000 32041.7743 32145.6108
31865.0000 32037.9440 32146.1822
31955.0000 32034.1137 32147.0374
31972.0000 32030.2834 32148.2011
32063.0000 32026.4531 32149.7009
32120.0000 32021.6859 32150.6303
32013.0000 32016.9187 32151.9603
32139.0000 32012.1514 32153.7291
32076.0000 32007.3842 32155.9794
32104.0000 32002.6170 32158.7591
32288.0000 31997.8498 32162.1221
32176.0000 31993.0825 32166.1296
32378.0000 31988.3153 32170.8505
32154.0000 31983.5481 32176.3633
32277.0000 31978.7808 32182.7576
32395.0000 31974.0136 32190.1356
32238.0000 31969.2464 32198.6153
32174.0000 31964.4792 32208.3332
32584.0000 31959.7119 32219.4494
32600.0000 31954.9447 32232.1542
32527.0000 31950.1775 32246.6796
32656.0000 31945.4102 32263.3171
33009.0000 31940.6430 32282.4493
33099.0000 31935.8758 32304.6018
33048.0000 31931.1086 32330.5296
32943.0000 31926.3413 32361.3565
33274.0000 31921.5741 32408.0977
33553.0000 31916.8069 32458.7291
33618.0000 31912.0397 32518.6879
33360.0000 31907.2724 32597.7394
33977.0000 31902.5052 32704.4388
33962.0000 31897.7380 32850.7612
34342.0000 31892.9707 33052.7992
34928.0000 31888.2035 33331.1839
35226.0000 31883.4363 33710.9579
35419.0000 31878.6691 34220.5987
35992.0000 31873.9018 34889.9338
36761.0000 31869.1346 35746.8177
37349.0000 31864.3674 36812.6682
38196.0000 31859.6001 38097.2314
38901.0000 31854.8329 39593.1925
40512.0000 31850.0657 41271.3362
41158.0000 31845.2985 43076.8294
42452.0000 31840.5312 44926.9049
43653.0000 31835.7640 46710.2485
44534.0000 31830.9968 48289.6190
45557.0000 31826.2295 49512.1016
45936.0000 31821.4623 50233.1494
45967.0000 31816.6951 50354.1194
45611.0000 31811.9279 49856.8192
45495.0000 31807.1606 48810.6845
44706.0000 31802.3934 47346.7354
43469.0000 31797.6262 45618.3275
42454.0000 31792.8590 43770.8740
40918.0000 31788.0917 41926.7048
39729.0000 31783.3245 40180.0958
38984.0000 31778.5573 38596.8991
37837.0000 31773.7900 37216.2423
36972.0000 31769.0228 36053.7038
36114.0000 31764.2556 35105.7540
35631.0000 31759.4884 34355.0073
35035.0000 31754.7211 33775.6022
34936.0000 31749.9539 33338.0351
34387.0000 31745.1867 33012.9675
34093.0000 31740.4194 32773.8034
33810.0000 31735.6522 32598.0846
33306.0000 31730.8850 32467.9232
33214.0000 31726.1178 32369.7650
33339.0000 31721.3505 32293.7742
32997.0000 31716.5833 32233.0727
32884.0000 31711.8161 32182.9951
33046.0000 31707.0488 32140.4472
32965.0000 31702.2816 32103.4023
32944.0000 31697.5144 32070.5332
32993.0000 31692.7472 32040.9571
32963.0000 31687.9799 32014.0694
32586.0000 31683.2127 31989.4381
32503.0000 31678.4455 31966.7398
32654.0000 31673.6783 31945.7215
32471.0000 31668.9110 31926.1779
32440.0000 31664.1438 31907.9379
32212.0000 31659.3766 31890.8562
32043.0000 31654.6093 31874.8082
32072.0000 31649.8421 31859.6854
32081.0000 31645.0749 31845.3938
32068.0000 31640.3077 31831.8507
31807.0000 31635.5404 31818.9836
31740.0000 31630.7732 31806.7285
31918.0000 31626.0060 31795.0288
32092.0000 31621.2387 31783.8343
31659.0000 31616.4715 31773.1006
31860.0000 31611.7043 31762.7878
31841.0000 31606.9371 31752.8604
31834.0000 31602.1698 31743.2867
31574.0000 31597.4026 31734.0381
31659.0000 31592.6354 31725.0891
31519.0000 31587.8681 31716.4164
31537.0000 31583.1009 31707.9992
31649.0000 31578.3337 31699.8188
31437.0000 31573.5665 31691.8579
31644.0000 31568.7992 31684.1012
31610.0000 31564.0320 31676.5345
31882.0000 31559.2648 31669.1449
31618.0000 31554.4975 31661.9209
31634.0000 31549.7303 31654.8517
31638.0000 31544.9631 31647.9276
31446.0000 31540.1959 31641.1397
31743.0000 31535.4286 31634.4798
31436.0000 31530.6614 31627.9405
31505.0000 31525.8942 31621.5148
31576.0000 31521.1270 31615.1964
31537.0000 31520.0339 31612.6537
31339.0000 31518.9408 31610.2073
31785.0000 31517.8477 31607.8521
31422.0000 31516.7546 31605.5837
31181.0000 31515.6615 31603.3978
31457.0000 31514.5684 31601.2908
31023.0000 31513.4753 31599.2589
31411.0000 31512.3823 31597.2990
31432.0000 31511.2892 31595.4081
31486.0000 31510.1961 31593.5833
31179.0000 31509.1030 31591.8222
31336.0000 31508.0099 31590.1223
31322.0000 31506.9168 31588.4816
31548.0000 31505.8237 31586.8980
31487.0000 31504.7307 31585.3697
31458.0000 31503.6376 31583.8951
31172.0000 31502.5445 31582.4727
31299.0000 31501.4514 31581.1010
31353.0000 31500.3583 31579.7789
31533.0000 31499.2652 31578.5052
31533.0000 31498.1721 31577.2788
31519.0000 31497.0790 31576.0990
31106.0000 31495.9860 31574.9648
31445.0000 31494.8929 31573.8756
31368.0000 31493.7998 31572.8308
31372.0000 31492.7067 31571.8298
31383.0000 31491.6136 31570.8723
31204.0000 31490.5205 31569.9579
31371.0000 31489.4274 31569.0864
31395.0000 31488.3344 31568.2576
31308.0000 31487.2413 31567.4714
31514.0000 31486.1482 31566.7277
31646.0000 31485.0551 31566.0268
31446.0000 31483.9620 31565.3686
31332.0000 31482.8689 31564.7535
31246.0000 31481.7758 31564.1817
31545.0000 31480.6827 31563.6536
31517.0000 31479.5897 31563.1697
31578.0000 31478.4966 31562.7305
31713.0000 31477.4035 31562.3366
31522.0000 31476.3104 31561.9887
31667.0000 31475.2173 31561.6875
31367.0000 31474.1242 31561.4340
31497.0000 31473.0311 31561.2291
31441.0000 31471.9381 31561.0739
31781.0000 31470.8450 31560.9694
31487.0000 31469.7519 31560.9169
31630.0000 31468.6588 31560.9176
31697.0000 31467.5657 31560.9732
31540.0000 31466.4726 31561.0850
31690.0000 31465.3795 31561.2548
31815.0000 31464.2864 31561.4842
31911.0000 31463.1934 31561.7753
31670.0000 31462.1003 31562.1300
31502.0000 31461.0072 31562.5506
31350.0000 31459.9141 31563.0392
31453.0000 31458.8210 31563.5985
31270.0000 31457.7279 31564.2309
31025.0000 31456.6348 31564.9395
31259.0000 31455.5418 31565.7270
31271.0000 31454.4487 31566.5968
31449.0000 31453.3556 31567.5522
31382.0000 31452.2625 31568.5969
31274.0000 31451.1694 31569.7348
31478.0000 31450.0763 31570.9699
31531.0000 31448.9832 31572.3067
31011.0000 31447.8901 31573.7498
31259.0000 31446.7971 31575.3044
31167.0000 31445.7040 31576.9757
31347.0000 31444.6109 31578.7695
31556.0000 31443.5178 31580.6919
31640.0000 31442.4247 31582.7494
31477.0000 31441.3316 31584.9492
30895.0000 31440.2385 31587.2986
30990.0000 31439.1455 31589.8057
31276.0000 31438.0524 31592.4793
31192.0000 31436.9593 31595.3285
31156.0000 31435.8662 31598.3634
31166.0000 31434.7731 31601.5946
31105.0000 31433.6800 31605.0338
31060.0000 31432.5869 31608.6934
31071.0000 31431.4938 31612.5868
31197.0000 31430.4008 31616.7287
31171.0000 31429.3077 31621.1346
30960.0000 31428.2146 31625.8218
31132.0000 31427.1215 31630.8088
31171.0000 31426.0284 31636.1160
31168.0000 31424.9353 31641.7657
31121.0000 31423.8422 31647.7826
31025.0000 31422.7492 31654.1943
31194.0000 31421.6561 31661.0315
31122.0000 31420.5630 31668.3294
31344.0000 31419.4699 31676.1276
31380.0000 31418.3768 31684.4720
31239.0000 31417.2837 31693.4145
31221.0000 31416.1906 31703.0147
30972.0000 31415.0975 31713.3394
31226.0000 31414.0045 31724.4629
31326.0000 31412.9114 31736.4653
31560.0000 31411.8183 31749.4315
31125.0000 31410.7252 31763.4481
31312.0000 31409.6321 31778.6006
31204.0000 31408.5390 31794.9709
31037.0000 31407.4459 31812.6346
31390.0000 31406.3529 31831.6599
31329.0000 31405.2598 31852.1078
31610.0000 31399.4724 31869.3386
31676.0000 31393.6850 31888.0988
31713.0000 31387.8977 31908.4478
31726.0000 31382.1103 31930.4712
32066.0000 31376.3229 31954.3110
31859.0000 31370.5356 31980.1969
31819.0000 31364.7482 32009.5763
32022.0000 31358.9608 32040.6606
32051.0000 31353.1735 32075.0629
32196.0000 31347.3861 32113.3619
32200.0000 31341.5987 32156.2171
32427.0000 31335.8114 32204.4033
32287.0000 31330.0240 32258.8756
32501.0000 31324.2366 32320.8792
32601.0000 31318.4493 32392.1314
32885.0000 31312.6619 32475.1115
33287.0000 31306.8745 32573.5099
33424.0000 31301.0872 32692.8934
33362.0000 31295.2998 32841.6454
33717.0000 31289.5124 33032.2196
34447.0000 31283.7251 33282.6993
35252.0000 31277.9377 33618.5696
35513.0000 31272.1503 34095.7514
36147.0000 31266.3629 34717.0945
37091.0000 31260.5756 35559.9131
37950.0000 31254.7882 36690.3603
39230.0000 31249.0008 38181.2135
40897.0000 31243.2135 40105.8764
42610.0000 31237.4261 42529.5735
45307.0000 31231.6387 45498.1573
48270.0000 31225.8514 49025.5422
51291.0000 31220.0640 53081.2230
55504.0000 31214.2766 57579.3972
60549.0000 31208.4893 62370.7930
66310.0000 31202.7019 67237.7440
71655.0000 31196.9145 71893.5424
75442.0000 31191.1272 75990.5199
78749.0000 31185.3398 79147.6964
81784.0000 31179.5524 81010.8473
83553.0000 31173.7651 81341.0274
82354.0000 31167.9777 80093.0197
79417.0000 31162.1903 77431.6716
75166.0000 31156.4030 73673.9582
69076.0000 31150.6156 69198.4933
63273.0000 31144.8282 64371.6179
57390.0000 31139.0409 59507.3850
52704.0000 31133.2535 54852.8209
48930.0000 31127.4661 50585.6684
46204.0000 31121.6788 46817.7035
43291.0000 31115.8914 43601.5863
41495.0000 31110.1040 40940.7011
40549.0000 31104.3167 38801.1364
38746.0000 31098.5293 37124.4049
37853.0000 31092.7419 35839.3651
37111.0000 31086.9546 34872.1142
36429.0000 31081.1672 34148.3921
35712.0000 31075.3798 33617.1651
34903.0000 31069.5925 33223.7310
34171.0000 31063.8051 32929.1023
33787.0000 31058.0177 32704.1080
33924.0000 31052.2304 32527.7361
33191.0000 31046.4430 32385.3327
33210.0000 31040.6556 32266.9383
32964.0000 31034.8683 32165.9035
32705.0000 31029.0809 32077.8236
32277.0000 31023.2935 31999.7673
32181.0000 31017.5062 31929.7477
32170.0000 31011.7188 31866.3743
32024.0000 31005.9314 31808.6333
31978.0000 31000.1441 31755.7524
32053.0000 30994.3567 31707.1186
31810.0000 30988.5693 31662.2295
31673.0000 30982.7820 31620.6630
31774.0000 30976.9946 31582.0590
31446.0000 30971.2072 31546.1064
31731.0000 30965.4198 31512.5342
31649.0000 30959.6325 31481.1057
31540.0000 30953.8451 31451.6125
31484.0000 30948.0577 31423.8711
31765.0000 30942.2704 31397.7191
31628.0000 30936.4830 31373.0123
31685.0000 30930.6956 31349.6225
31401.0000 30924.9083 31327.4356
31299.0000 30919.1209 31306.3493
31321.0000 30913.3335 31286.2721
31707.0000 30907.5462 31267.1220
31534.0000 30901.7588 31248.8249
31475.0000 30895.9714 31231.3144
31621.0000 30890.1841 31214.5300
31703.0000 30884.3967 31198.4175
31439.0000 30878.6093 31182.9275
31664.0000 30872.8220 31168.0150
31730.0000 30867.0346 31153.6392
32058.0000 30861.2472 31139.7631
31565.0000 30855.4599 31126.3527
31415.0000 30849.6725 31113.3770
31174.0000 30843.8851 31100.8076
31234.0000 30838.0978 31088.6186
31205.0000 30832.3104 31076.7861
30988.0000 30826.5230 31065.2882
31437.0000 30820.7357 31054.1047
31010.0000 30814.9483 31043.2171
31268.0000 30809.1609 31040.5764
30973.0000 30803.3736 31030.2977
30797.0000 30797.5862 31020.2684
30703.0000 30791.7988 31010.4748
30921.0000 30783.8015 30998.6948
30660.0000 30775.8042 30987.1266
30830.0000 30767.8069 30975.7596
31019.0000 30759.8096 30964.5839
30811.0000 30751.8123 30953.5903
31006.0000 30743.8150 30942.7704
30962.0000 30735.8177 30932.1162
31114.0000 30727.8203 30921.6203
30769.0000 30719.8230 30911.2761
30735.0000 30711.8257 30901.0771
30717.0000 30703.8284 30891.0175
30667.0000 30695.8311 30881.0918
30704.0000 30687.8338 30871.2950
30395.0000 30679.8365 30861.6223
30680.0000 30671.8392 30852.0694
30652.0000 30663.8419 30842.6322
30800.0000 30655.8446 30833.3071
30698.0000 30647.8473 30824.0904
30263.0000 30639.8499 30814.9791
30635.0000 30631.8526 30805.9701
30996.0000 30623.8553 30797.0608
30614.0000 30615.8580 30788.2487
30706.0000 30607.8607 30779.5314
30847.0000 30599.8634 30770.9068
30402.0000 30591.8661 30762.3732
30397.0000 30583.8688 30753.9288
30713.0000 30575.8715 30745.5719
30811.0000 30567.8742 30737.3014
30651.0000 30559.8768 30729.1159
30540.0000 30551.8795 30721.0145
30874.0000 30543.8822 30712.9961
30870.0000 30535.8849 30705.0602
30663.0000 30527.8876 30697.2059
30367.0000 30519.8903 30689.4330
30538.0000 30511.8930 30681.7411
30421.0000 30503.8957 30674.1299
30908.0000 30495.8984 30666.5995
30750.0000 30487.9011 30659.1499
30449.0000 30479.9037 30651.7813
30677.0000 30471.9064 30644.4940
30343.0000 30463.9091 30637.2886
30361.0000 30455.9118 30630.1656
30298.0000 30447.9145 30623.1258
30728.0000 30439.9172 30616.1700
30612.0000 30431.9199 30609.2994
30241.0000 30423.9226 30602.5149
30290.0000 30415.9253 30595.8181
30487.0000 30407.9280 30589.2102
30436.0000 30399.9306 30582.6930
30476.0000 30391.9333 30576.2681
30273.0000 30383.9360 30569.9376
30375.0000 30375.9387 30563.7034
30545.0000 30367.9414 30557.5679
30235.0000 30378.3178 30569.9073
30393.0000 30388.6941 30582.3504
30150.0000 30399.0705 30594.9001
30443.0000 30409.4469 30607.5596
30654.0000 30419.8232 30620.3319
30690.0000 30430.1996 30633.2208
30604.0000 30440.5760 30646.4426
30237.0000 30450.9523 30659.5777
30481.0000 30461.3287 30672.8413
30280.0000 30471.7050 30686.2380
30374.0000 30482.0814 30699.7726
30198.0000 30492.4578 30713.4505
29928.0000 30502.8341 30727.2771
30317.0000 30513.2105 30741.2584
30386.0000 30523.5869 30755.4006
30518.0000 30533.9632 30769.7106
30449.0000 30544.3396 30784.1956
30393.0000 30554.7159 30798.8631
30535.0000 30565.0923 30813.7214
30074.0000 30575.4687 30828.7793
30419.0000 30585.8450 30844.0462
30370.0000 30596.2214 30860.6988
30034.0000 30606.5978 30876.4239
30479.0000 30616.9741 30892.3903
30731.0000 30627.3505 30908.6101
30399.0000 30637.7269 30925.0966
30744.0000 30648.1032 30941.8638
30596.0000 30658.4796 30958.9269
30877.0000 30668.8559 30976.3022
30491.0000 30679.2323 30994.0071
30467.0000 30689.6087 31012.0605
30318.0000 30699.9850 31030.4828
30282.0000 30710.3614 31049.2957
30575.0000 30720.7378 31068.5229
30350.0000 30731.1141 31088.1900
30381.0000 30741.4905 31108.3245
30676.0000 30751.8669 31128.9565
30391.0000 30762.2432 31150.1184
30388.0000 30772.6196 31171.8455
30754.0000 30782.9959 31194.1762
30518.0000 30793.3723 31217.1524
30436.0000 30803.7487 31240.8197
30680.0000 30814.1250 31265.2279
30845.0000 30824.5014 31290.4318
30788.0000 30834.8778 31316.4911
30505.0000 30845.2541 31343.4717
30996.0000 30855.6305 31371.4460
30629.0000 30866.0069 31400.4939
30955.0000 30876.3832 31430.7037
30862.0000 30886.7596 31462.1735
30599.0000 30897.1359 31495.0123
30755.0000 30907.5123 31529.3418
30973.0000 30917.8887 31565.2990
31040.0000 30918.9590 31593.7330
31144.0000 30920.0293 31632.5793
31141.0000 30921.0997 31665.2141
30996.0000 30922.1700 31700.2677
30946.0000 30923.2403 31738.0455
30901.0000 30924.3107 31778.9349
31122.0000 30925.3810 31823.4424
31232.0000 30926.4513 31872.2468
31644.0000 30927.5217 31926.2743
31783.0000 30928.5920 31986.7959
32176.0000 30929.6623 32055.5482
31917.0000 30930.7326 32134.8709
32431.0000 30931.8030 32227.8462
32111.0000 30932.8733 32338.4148
32240.0000 30933.9436 32471.4329
32884.0000 30935.0140 32632.6290
33067.0000 30936.0843 32828.4166
33755.0000 30937.1546 33065.5374
33949.0000 30938.2250 33350.5331
34344.0000 30939.2953 33689.0913
34791.0000 30940.3656 34085.3622
35533.0000 30941.4360 34541.3859
36420.0000 30942.5063 35056.8267
37213.0000 30943.5766 35629.1198
38067.0000 30944.6469 36254.2306
38911.0000 30945.7173 36928.0637
40160.0000 30946.7876 37648.7430
40804.0000 30947.8579 38420.2605
42371.0000 30948.9283 39258.2826
43689.0000 30949.9986 40198.2622
44716.0000 30951.0689 41303.6877
46674.0000 30952.1393 42669.7910
49083.0000 30953.2096 44418.8736
51245.0000 30954.2799 46687.7440
53592.0000 30955.3503 49610.8483
57101.0000 30956.4206 53301.9954
60855.0000 30957.4909 57835.7500
65034.0000 30958.5612 63229.1311
70796.0000 30959.6316 69424.8500
77186.0000 30960.7019 76277.6419
83820.0000 30961.7722 83544.7577
89528.0000 30962.8426 90881.0883
95776.0000 30963.9129 97840.6626
101290.0000 30964.9832 103891.9214
105393.0000 30966.0536 108463.2674
108329.0000 30967.1239 111036.1101
109638.0000 30968.1942 111275.3227
108026.0000 30969.2646 109137.8100
104743.0000 30970.3349 104886.5419
99679.0000 30971.4052 98999.6128
92939.0000 30972.4755 92038.3387
86044.0000 30973.5459 84543.0105
79423.0000 30974.6162 76977.6988
73042.0000 30975.6865 69710.2962
66233.0000 30976.7569 63009.5181
60743.0000 30977.8272 57049.2589
56455.0000 30978.8975 51917.5885
52301.0000 30979.9679 47620.6187
49171.0000 30981.0382 44131.8863
46269.0000 30982.1085 41369.8474
43804.0000 30983.1789 39228.8673
42019.0000 30984.2492 37599.9883
40788.0000 30985.3195 36378.1387
39410.0000 30986.3899 35469.3827
38173.0000 30987.4602 34794.6521
37117.0000 30988.5305 34290.6788
36424.0000 30989.6008 33909.0062
35615.0000 30990.6712 33613.9122
34764.0000 30991.7415 33379.9158
34495.0000 30992.8118 33189.3316
34180.0000 30993.8822 33030.1364
33949.0000 30994.9525 32894.2579
33313.0000 30996.0228 32776.2883
33059.0000 30997.0932 32672.5694
32793.0000 30998.1635 32580.5699
32378.0000 30999.2338 32498.4791
32153.0000 31000.3042 32424.9495
31990.0000 31001.3745 32358.9378
31850.0000 31002.4448 32299.6080
31684.0000 31003.5151 32246.2722
31725.0000 31004.5855 32198.3538
31556.0000 31005.6558 32155.3646
31315.0000 31006.7261 32116.8880
31285.0000 31007.7965 32082.5687
30926.0000 31008.8668 32052.1038
30831.0000 31009.9371 32025.2367
31059.0000 31011.0075 32001.7517
31022.0000 31012.0778 31981.4706
31013.0000 31013.1481 31964.2491
30980.0000 31014.2185 31949.9747
30606.0000 31015.2888 31938.5651
30925.0000 31016.3591 31929.9672
30852.0000 31017.4294 31924.1564
30803.0000 31018.4998 31921.1373
30640.0000 31019.5701 31920.9446
30707.0000 31020.6404 31923.6446
30759.0000 31021.7108 31929.3391
30655.0000 31022.7811 31938.1698
30600.0000 31023.8514 31950.3269
30783.0000 31024.9218 31966.0623
30711.0000 31025.9921 31985.7114
30984.0000 31027.0624 32009.7297
31097.0000 31028.1328 32038.7520
30912.0000 31029.2031 32073.6887
31040.0000 31030.2734 32115.8766
30978.0000 31031.3438 32167.3084
31092.0000 31031.0187 32229.5716
31224.0000 31030.6936 32308.5026
31335.0000 31030.3685 32410.6175
31401.0000 31030.0434 32545.2728
31748.0000 31029.7183 32725.5365
32210.0000 31029.3932 32969.0730
32348.0000 31029.0681 33298.8750
32401.0000 31028.7430 33743.6100
33004.0000 31028.4179 34337.2886
34141.0000 31028.0928 35117.9518
34851.0000 31027.7677 36125.1228
36020.0000 31027.4426 37395.9104
37249.0000 31027.1175 38959.8679
38927.0000 31026.7924 40832.9751
41138.0000 31026.4673 43011.3469
44220.0000 31026.1422 45465.3860
47198.0000 31025.8172 48134.9984
50705.0000 31025.4921 50926.2172
54403.0000 31025.1670 53709.4045
58729.0000 31024.8419 56319.8211
61890.0000 31024.5168 58563.5556
64312.0000 31024.1917 60234.9456
65667.0000 31023.8666 61151.1562
66687.0000 31023.5415 61198.9724
65066.0000 31023.2164 60371.7735
62201.0000 31022.8913 58771.8849
58947.0000 31022.5662 56576.5610
54330.0000 31022.2411 53990.9244
49959.0000 31021.9160 51211.4087
45754.0000 31021.5909 48406.5567
42323.0000 31021.2658 45710.1306
40122.0000 31020.9407 43220.1359
37973.0000 31020.6156 41000.4125
36491.0000 31020.2906 39083.8389
34922.0000 31019.9655 37476.9659
33844.0000 31019.6404 36165.7693
33279.0000 31019.3153 35121.9262
32682.0000 31018.9902 34308.8990
32387.0000 31018.6651 33687.2015
32042.0000 31018.3400 33218.4489
31948.0000 31018.0149 32868.0585
31716.0000 31017.6898 32606.6941
32247.0000 31017.3647 32410.6951
32353.0000 31017.0396 32261.7927
32104.0000 31016.7145 32146.4085
31812.0000 31016.3894 32054.7780
31788.0000 31016.0643 31980.0713
32064.0000 31015.7392 31917.6126
32203.0000 31015.4141 31864.2447
32320.0000 31015.0891 31817.8454
32556.0000 31014.7640 31776.9777
32253.0000 31014.4389 31740.6500
31638.0000 31014.1138 31708.1569
31481.0000 31005.8786 31671.0676
31435.0000 30997.6435 31636.8923
31040.0000 30989.4084 31605.3136
30487.0000 30981.1732 31576.0725
30529.0000 30972.9381 31548.9539
30258.0000 30964.7030 31523.7776
30579.0000 30956.4679 31500.3923
30264.0000 30948.2327 31478.6724
30234.0000 30939.9976 31458.5161
30059.0000 30931.7625 31439.8452
30268.0000 30923.5273 31422.6070
30032.0000 30915.2922 31406.7787
30334.0000 30907.0571 31392.3739
29939.0000 30898.8219 31379.4539
29794.0000 30890.5868 31368.1421
30090.0000 30882.3517 31358.6430
30067.0000 30874.1166 31351.2637
30030.0000 30865.8814 31346.4368
30212.0000 30857.6463 31344.7401
30200.0000 30849.4112 31346.9074
29981.0000 30841.1760 31353.8247
30147.0000 30832.9409 31366.5020
29960.0000 30824.7058 31386.0180
30097.0000 30816.4706 31413.4319
30106.0000 30808.2355 31449.6682
30266.0000 30800.0004 31495.3835
30035.0000 30791.7652 31550.8332
30200.0000 30783.5301 31615.7595
30421.0000 30775.2950 31689.3203
30766.0000 30767.0599 31770.0733
30818.0000 30758.8247 31856.0193
30713.0000 30750.5896 31944.7155
31171.0000 30742.3545 32033.5080
30789.0000 30734.1193 32120.0058
30972.0000 30725.8842 32202.9310
31246.0000 30717.6491 32283.2785
31639.0000 30709.4139 32365.2850
31565.0000 30701.1788 32456.4906
31615.0000 30692.9437 32566.6239
31664.0000 30684.7086 32705.7740
31792.0000 30676.4734 32882.5479
32018.0000 30668.2383 33102.5843
32041.0000 30660.0032 33367.4474
32563.0000 30651.7680 33673.8224
32745.0000 30643.5329 34012.9687
32824.0000 30635.2978 34370.4208
33269.0000 30627.0626 34725.9705
33567.0000 30618.8275 35054.1442
33425.0000 30610.5924 35325.7754
33723.0000 30602.3572 35511.5905
33664.0000 30594.1221 35588.1342
33895.0000 30585.8870 35544.3236
33559.0000 30577.6519 35385.0163
33244.0000 30569.4167 35129.1427
33208.0000 30561.1816 34803.8050
33036.0000 30552.9465 34438.0257
32955.0000 30544.7113 34058.6020
32783.0000 30536.4762 33688.2264
32828.0000 30528.2411 33344.9966
32726.0000 30520.0059 33042.5880
32584.0000 30511.7708 32790.7947
32709.0000 30503.5357 32596.3942
32914.0000 30495.3006 32464.3363
33045.0000 30487.0654 32399.2125
33005.0000 30478.8303 32406.9083
33306.0000 30470.5952 32496.2871
33968.0000 30462.3600 32680.7236
34672.0000 30454.1249 32979.2695
35049.0000 30445.8898 33417.2034
35509.0000 30437.6546 34025.7013
36220.0000 30429.4195 34840.3758
37184.0000 30421.1844 35898.5062
38189.0000 30412.9492 37234.9184
39543.0000 30404.7141 38876.6829
41320.0000 30396.4790 40837.0376
43420.0000 30388.2439 43109.1432
45057.0000 30380.0087 45660.3563
47526.0000 30371.7736 48427.5862
49819.0000 30363.5385 51314.0294
52008.0000 30355.3033 54187.4394
54210.0000 30347.0682 56880.7457
56198.0000 30338.8331 59198.0015
57256.0000 30330.5979 60931.6184
58301.0000 30322.3628 61896.3239
58442.0000 30314.1277 61975.1740
57906.0000 30305.8926 61156.6510
55980.0000 30297.6574 59538.6471
54208.0000 30289.4223 57296.4398
51556.0000 30281.1872 54636.3393
48855.0000 30272.9520 51758.4112
46308.0000 30264.7169 48836.1523
43939.0000 30256.4818 46008.8180
41811.0000 30248.2466 43380.0501
40095.0000 30240.0115 41019.2167
38721.0000 30231.7764 38964.3428
37090.0000 30223.5412 37226.4301
36256.0000 30215.3061 35794.9248
35466.0000 30207.0710 34643.8101
34566.0000 30198.8359 33737.6533
33788.0000 30190.6007 33036.9789
33413.0000 30182.3656 32502.5361
33032.0000 30174.1305 32098.2742
32444.0000 30165.8953 31793.0669
32097.0000 30157.6602 31561.3832
32030.0000 30149.4251 31383.1856
31820.0000 30141.1899 31243.3423
31743.0000 30125.0448 31122.8940
31216.0000 30108.8996 31020.8105
30694.0000 30092.7544 30933.8615
30567.0000 30076.6093 30857.2271
30440.0000 30060.4641 30788.3934
30050.0000 30044.3189 30725.6522
30220.0000 30028.1738 30667.8260
30325.0000 30012.0286 30614.0807
30169.0000 29995.8834 30563.8046
29926.0000 29979.7383 30516.5308
29969.0000 29963.5931 30471.8894
29714.0000 29947.4479 30429.5772
29883.0000 29931.3028 30389.3400
29783.0000 29915.1576 30350.9603
29954.0000 29899.0124 30314.2498
29638.0000 29882.8673 30279.0442
29754.0000 29866.7221 30245.1991
29565.0000 29850.5769 30191.4552
29589.0000 29834.4318 30160.1410
29221.0000 29818.2866 30129.8447
29450.0000 29802.1414 30100.4768
29408.0000 29785.9963 30071.9577
29432.0000 29769.8511 30044.2158
29420.0000 29753.7059 30017.1871
29485.0000 29737.5608 29990.8140
29403.0000 29721.4156 29965.0445
29469.0000 29705.2704 29939.8318
29264.0000 29689.1253 29915.1332
29230.0000 29672.9801 29890.9105
29439.0000 29656.8349 29867.1285
29262.0000 29640.6898 29843.7556
29329.0000 29624.5446 29820.7626
29498.0000 29608.3994 29798.1233
29528.0000 29592.2543 29775.8132
29151.0000 29576.1091 29753.8104
29265.0000 29559.9639 29732.0945
29311.0000 29543.8188 29710.6467
29294.0000 29527.6736 29689.4500
29303.0000 29511.5284 29668.4886
29156.0000 29495.3833 29647.7478
29172.0000 29479.2381 29627.2141
29483.0000 29463.0929 29606.8752
29227.0000 29446.9478 29586.7195
29297.0000 29430.8026 29566.7363
29322.0000 29414.6574 29546.9157
28882.0000 29398.5123 29527.2485
29023.0000 29382.3671 29507.7261
29083.0000 29366.2219 29488.3406
29236.0000 29350.0768 29469.0846
29407.0000 29333.9316 29449.9511
29272.0000 29317.7864 29430.9336
29340.0000 29301.6413 29412.0262
29292.0000 29285.4961 29393.2231
29175.0000 29275.4652 29380.6334
29293.0000 29265.4344 29368.1379
29260.0000 29255.4036 29355.7318
29241.0000 29245.3727 29343.4108
29111.0000 29235.3419 29331.1708
28995.0000 29225.3110 29319.0080
29089.0000 29215.2802 29306.9187
29422.0000 29205.2493 29294.8995
29464.0000 29195.2185 29282.9472
29366.0000 29185.1876 29271.0589
28940.0000 29175.1568 29259.2315
29329.0000 29165.1260 29247.4624
29422.0000 29155.0951 29235.7491
29519.0000 29145.0643 29224.0892
29400.0000 29135.0334 29212.4803
29583.0000 29125.0026 29200.9204
29512.0000 29114.9717 29189.4073
29513.0000 29104.9409 29177.9391
29657.0000 29094.9100 29166.5140
29585.0000 29084.8792 29155.1303
29747.0000 29074.8484 29144.1913
29702.0000 29064.8175 29132.8886
29372.0000 29054.7867 29121.6226
29369.0000 29044.7558 29110.3918
29318.0000 29034.7250 29099.1949
29335.0000 29024.6941 29088.0306
29387.0000 29014.6633 29076.8977
29293.0000 29004.6324 29065.7949
29406.0000 28994.6016 29054.7213
29228.0000 28984.5708 29043.6757
29380.0000 28974.5399 29032.6572
29245.0000 28964.5091 29021.6647
29263.0000 28954.4782 29010.6973
29329.0000 28944.4474 28999.7542
28926.0000 28934.4165 28988.8399
29142.0000 28924.3857 28977.9429
29082.0000 28914.3548 28967.0676
29177.0000 28904.3240 28956.2135
29279.0000 28894.2932 28945.3797
28929.0000 28884.2623 28934.5657
28983.0000 28874.2315 28923.7707
28665.0000 28864.2006 28912.9942
28715.0000 28854.1698 28902.2355
28917.0000 28844.1389 28891.4940
28786.0000 28834.1081 28880.7694
28822.0000 28824.0772 28870.0609
29080.0000 28814.0464 28859.3681
29071.0000 28804.0156 28848.6905
29028.0000 28793.9847 28838.0276
28990.0000 28783.9539 28827.3791
28756.0000 28773.9230 28808.8350
28711.0000 28763.8922 28798.2794
28766.0000 28753.8613 28787.7360
28826.0000 28750.2510 28783.6249
28750.0000 28746.6406 28779.5254
28760.0000 28743.0302 28775.4370
28719.0000 28739.4198 28771.3595
28936.0000 28735.8095 28767.2925
28815.0000 28732.1991 28763.2357
28622.0000 28728.5887 28759.1889
28737.0000 28724.9784 28755.1516
28908.0000 28721.3680 28751.1238
28916.0000 28717.7576 28747.1051
28850.0000 28714.1473 28743.0952
28823.0000 28710.5369 28752.1477
29042.0000 28706.9265 28754.0571
28799.0000 28703.3161 28750.2227
28491.0000 28699.7058 28746.3980
28658.0000 28696.0954 28742.5829
28811.0000 28692.4850 28738.7771
28714.0000 28688.8747 28734.9805
28722.0000 28685.2643 28731.1929
28568.0000 28681.6539 28727.4142
28880.0000 28678.0436 28723.6442
28653.0000 28674.4332 28719.8828
28660.0000 28670.8228 28716.1299
28547.0000 28667.2124 28712.3853
28539.0000 28663.6021 28708.6489
28621.0000 28659.9917 28704.9206
28768.0000 28656.3813 28701.2002
28894.0000 28652.7710 28697.4878
28729.0000 28649.1606 28693.7831
28770.0000 28645.5502 28690.0861
28684.0000 28641.9399 28686.3966
28809.0000 28638.3295 28682.7147
28596.0000 28634.7191 28679.0402
28797.0000 28631.1087 28675.3731
28523.0000 28627.4984 28671.7132
28558.0000 28623.8880 28668.0606
28465.0000 28620.2776 28664.4151
28495.0000 28616.6673 28660.7767
28548.0000 28613.0569 28657.1453
28525.0000 28609.4465 28653.5210
28714.0000 28605.8362 28649.9036
28677.0000 28602.2258 28646.2931
28826.0000 28598.6154 28642.6895
28819.0000 28595.0050 28639.0927
28838.0000 28591.3947 28635.5027
28768.0000 28587.7843 28631.9195
28924.0000 28584.1739 28628.3431
28764.0000 28580.5636 28624.7734
28487.0000 28576.9532 28621.2105
28684.0000 28573.3428 28617.6543
28551.0000 28569.7325 28614.1047
28601.0000 28566.1221 28610.5619
28479.0000 28562.5117 28607.0258
28662.0000 28562.3764 28606.9715
28583.0000 28562.2410 28606.9238
28542.0000 28562.1057 28606.8829
28889.0000 28561.9703 28606.8487
28679.0000 28561.8349 28606.8213
28513.0000 28561.6996 28606.8006
28708.0000 28561.5642 28606.7868
28667.0000 28561.4289 28606.7798
28609.0000 28561.2935 28606.7796
28704.0000 28561.1582 28606.7863
28593.0000 28561.0228 28606.8000
28533.0000 28560.8875 28606.6084
28343.0000 28560.7521 28606.6378
28548.0000 28560.6167 28606.6743
28310.0000 28560.4814 28606.7178
28646.0000 28560.3460 28606.7685
28637.0000 28560.2107 28606.8264
28605.0000 28560.0753 28606.8916
28659.0000 28559.9400 28606.9642
28830.0000 28559.8046 28607.0441
28648.0000 28559.6693 28607.1316
28583.0000 28559.5339 28607.2266
28422.0000 28559.3985 28607.3292
28557.0000 28559.2632 28607.4397
28722.0000 28559.1278 28607.5579
28421.0000 28558.9925 28607.6841
28637.0000 28558.8571 28607.8183
28487.0000 28558.7218 28606.8004
28407.0000 28558.5864 28606.9605
28507.0000 28558.4511 28607.1289
28593.0000 28558.3157 28607.3056
28739.0000 28558.1804 28607.4908
28408.0000 28558.0450 28607.6847
28591.0000 28557.9096 28607.8873
28457.0000 28557.7743 28608.0988
28517.0000 28557.6389 28608.3193
28556.0000 28557.5036 28608.5490
28541.0000 28557.3682 28608.7881
28312.0000 28557.2329 28609.0368
28449.0000 28557.0975 28609.2951
28314.0000 28556.9622 28609.5633
28435.0000 28556.8268 28609.8415
28674.0000 28556.6914 28610.1300
28605.0000 28556.5561 28610.4290
28540.0000 28556.4207 28610.7386
28555.0000 28556.2854 28611.0590
28814.0000 28556.1500 28611.3905
28493.0000 28556.0147 28611.7334
28609.0000 28555.8793 28612.0877
28601.0000 28555.7440 28612.4539
28553.0000 28555.6086 28612.8321
28376.0000 28555.4732 28613.2226
28588.0000 28555.3379 28613.6257
28748.0000 28556.1976 28615.0367
28470.0000 28557.0573 28616.4608
28522.0000 28557.9170 28617.8984
28583.0000 28558.7767 28619.3498
28614.0000 28559.6364 28620.8152
28483.0000 28560.4961 28622.2951
28432.0000 28561.3558 28623.7897
28447.0000 28562.2155 28625.2995
28330.0000 28563.0753 28618.4293
28513.0000 28563.9350 28620.0392
28387.0000 28564.7947 28621.6646
28633.0000 28565.6544 28623.3060
28762.0000 28566.5141 28624.9636
28652.0000 28567.3738 28626.6380
28252.0000 28568.2335 28628.3297
28474.0000 28569.0932 28630.0392
28632.0000 28569.9529 28631.7670
28604.0000 28570.8126 28633.5136
28298.0000 28571.6723 28635.2796
28646.0000 28572.5320 28637.0656
28573.0000 28573.3917 28638.8721
28395.0000 28574.2514 28640.6998
28298.0000 28575.1111 28642.5493
28325.0000 28575.9709 28644.4213
28234.0000 28576.8306 28646.3164
28271.0000 28577.6903 28648.2355
28438.0000 28578.5500 28650.1793
28530.0000 28579.4097 28652.1484
28473.0000 28580.2694 28654.1439
28621.0000 28581.1291 28656.1664
28545.0000 28581.9888 28658.2170
28449.0000 28582.8485 28660.2964
28807.0000 28583.7082 28662.4057
28618.0000 28584.5679 28664.5459
28253.0000 28585.4276 28666.7180
28322.0000 28586.2873 28668.9232
28475.0000 28587.1470 28671.1624
28469.0000 28588.0067 28673.4370
28549.0000 28588.8665 28675.7482
28251.0000 28589.7262 28678.0973
28340.0000 28590.5859 28680.4856
28395.0000 28591.4456 28682.9146
28681.0000 28592.3053 28685.3857
28698.0000 28593.1650 28687.9006
28430.0000 28594.0247 28690.4608
28633.0000 28594.8844 28693.0681
28474.0000 28595.7441 28695.7242
28750.0000 28596.6038 28698.4312
28413.0000 28597.4635 28701.1910
28712.0000 28598.3232 28704.0056
28959.0000 28599.1829 28706.8773
28545.0000 28600.0426 28709.8084
28444.0000 28600.9023 28712.8013
28609.0000 28605.3234 28719.4201
28721.0000 28609.7445 28726.1061
28768.0000 28614.1656 28732.8621
28819.0000 28618.5867 28739.6912
28754.0000 28623.0078 28746.5966
28778.0000 28627.4290 28753.5818
28624.0000 28631.8501 28760.6504
28784.0000 28636.2712 28767.8061
28678.0000 28640.6923 28775.0532
28808.0000 28645.1134 28782.3960
28728.0000 28649.5345 28789.8390
28574.0000 28653.9556 28797.3873
28750.0000 28658.3767 28805.0462
28912.0000 28662.7978 28812.8211
28819.0000 28667.2189 28820.7183
28738.0000 28671.6400 28828.7443
28586.0000 28676.0611 28836.9058
28797.0000 28680.4822 28845.2105
28711.0000 28684.9033 28853.6665
28733.0000 28689.3244 28862.2824
28633.0000 28693.7455 28871.0677
28721.0000 28698.1666 28880.0327
28487.0000 28702.5877 28889.1884
28516.0000 28707.0088 28898.5470
28715.0000 28711.4299 28908.1218
28926.0000 28715.8510 28917.9273
28849.0000 28720.2721 28927.9796
28589.0000 28724.6932 28938.2965
28633.0000 28729.1143 28948.8980
28684.0000 28733.5354 28960.5040
28680.0000 28737.9565 28971.7519
28656.0000 28742.3776 28983.3649
28599.0000 28746.7987 28995.3813
28335.0000 28751.2198 29007.8502
28658.0000 28755.6409 29020.8357
28882.0000 28760.0620 29034.4253
28495.0000 28764.4831 29048.7406
28372.0000 28768.9042 29063.9522
28493.0000 28773.3253 29080.3005
28662.0000 28777.7464 29098.1208
28846.0000 28782.1675 29117.8742
28768.0000 28786.5886 29140.1806
28621.0000 28791.0097 29165.8508
28694.0000 28795.4308 29195.9114
28714.0000 28799.8519 29231.6144
28582.0000 28804.2730 29274.4211
28913.0000 28808.6941 29325.9512
29272.0000 28813.1152 29387.8880
29295.0000 28817.5363 29461.8363
29117.0000 28821.9574 29549.1368
29004.0000 28826.3785 29650.6465
29196.0000 28830.7996 29766.5059
29515.0000 28835.2207 29895.9149
29465.0000 28834.4156 30031.7140
29865.0000 28833.6105 30175.9144
29954.0000 28832.8054 30323.9230
30122.0000 28832.0003 30469.7313
30125.0000 28831.1952 30605.9960
30164.0000 28830.3901 30724.3871
30291.0000 28829.5851 30816.4397
30460.0000 28828.7800 30875.0412
30656.0000 28827.9749 30896.2264
30509.0000 28827.1698 30880.4236
30713.0000 28826.3647 30832.3637
30614.0000 28825.5596 30759.7122
30476.0000 28824.7545 30671.2734
30277.0000 28823.9494 30575.5759
30179.0000 28823.1443 30480.0953
30101.0000 28822.3392 30390.9534
30080.0000 28821.5341 30312.8615
30145.0000 28820.7290 30249.1713
30426.0000 28819.9239 30201.9855
30263.0000 28819.1188 30172.3240
30538.0000 28818.3138 30160.3412
30414.0000 28817.5087 30165.5857
30697.0000 28816.7036 30187.2830
30775.0000 28815.8985 30224.6166
30702.0000 28815.0934 30276.9866
31109.0000 28814.2883 30344.2423
31365.0000 28813.4832 30426.9137
31430.0000 28812.6781 30526.4857
32053.0000 28811.8730 30645.7651
32279.0000 28811.0679 30789.3926
32634.0000 28810.2628 30964.5444
32913.0000 28809.4577 31181.8614
33481.0000 28808.6526 31456.6146
34431.0000 28807.8475 31810.0763
34952.0000 28807.0425 32270.9908
35809.0000 28806.2374 32876.9566
37106.0000 28805.4323 33675.4283
38196.0000 28804.6272 34723.9527
39659.0000 28803.8221 36089.1959
41449.0000 28803.0170 37844.3226
43061.0000 28802.2119 40064.3888
45560.0000 28801.4068 42819.6243
48505.0000 28800.6017 46166.7893
51871.0000 28799.7966 50139.1572
56265.0000 28798.9915 54735.9926
60853.0000 28798.1864 59912.5600
66075.0000 28797.3813 65571.5934
71598.0000 28796.5762 71556.8030
77480.0000 28795.7712 77648.6578
82916.0000 28794.9661 83563.1097
88028.0000 28794.1610 88956.1768
92121.0000 28793.3559 93441.6175
95621.0000 28792.5508 96631.9995
96229.0000 28784.0823 98199.4979
95448.0000 28775.6139 97978.0083
93391.0000 28767.1455 95991.8327
90027.0000 28758.6770 92455.6090
84953.0000 28750.2086 87712.3476
79165.0000 28741.7402 82154.1257
73260.0000 28733.2717 76159.7213
67784.0000 28724.8033 70059.9165
62273.0000 28716.3349 64123.7411
57646.0000 28707.8664 58555.6775
53728.0000 28699.3980 53497.7374
50396.0000 28690.9295 49034.2272
46710.0000 28682.4611 45198.7481
44568.0000 28673.9927 41983.1382
42491.0000 28665.5242 39347.6807
40515.0000 28657.0558 37231.5958
38876.0000 28648.5874 35562.8012
37763.0000 28640.1189 34266.1371
36716.0000 28631.6505 33269.5904
35767.0000 28623.1820 32508.4132
34795.0000 28614.7136 31927.3196
33797.0000 28606.2452 31481.1297
33301.0000 28597.7767 31134.3090
33237.0000 28589.3083 30859.8349
32720.0000 28580.8399 30637.7541
32067.0000 28572.3714 30453.6986
31422.0000 28563.9030 30297.5283
31425.0000 28555.4346 30162.1872
31134.0000 28546.9661 30042.7978
30660.0000 28538.4977 29935.9814
30500.0000 28530.0292 29839.3680
30413.0000 28521.5608 29751.2577
30120.0000 28513.0924 29670.3932
29808.0000 28504.6239 29595.8115
29798.0000 28496.1555 29526.7488
29688.0000 28487.6871 29462.5798
29363.0000 28479.2186 29402.7802
29609.0000 28470.7502 29346.9016
29437.0000 28462.2817 29294.5553
29218.0000 28453.8133 29245.4015
29420.0000 28445.3449 29199.1407
29201.0000 28436.8764 29155.5081
28905.0000 28428.4080 29114.2682
28906.0000 28419.9396 29075.2112
29035.0000 28411.4711 29038.1497
28854.0000 28403.0027 29002.9157
28768.0000 28394.5343 28969.3584
28658.0000 28386.0658 28937.3421
28761.0000 28377.5974 28906.7445
28959.0000 28369.1289 28877.4551
28897.0000 28360.6605 28849.3738
28797.0000 28352.1921 28822.4099
28789.0000 28343.7236 28796.4810
28649.0000 28335.2552 28771.5121
28443.0000 28326.7868 28747.4348
28821.0000 28318.3183 28724.1868
28385.0000 28309.8499 28701.7110
28417.0000 28301.3814 28679.9552
28476.0000 28292.9130 28658.8713
28739.0000 28284.4446 28638.4154
28710.0000 28275.9761 28618.5471
28737.0000 28267.5077 28599.2290
28482.0000 28259.0393 28580.4269
28330.0000 28250.5708 28562.1090
28658.0000 28242.1024 28544.2459
28452.0000 28233.6340 28526.8106
28207.0000 28225.1655 28509.7779
28131.0000 28216.6971 28493.1245
28231.0000 28208.2286 28477.9098
28324.0000 28199.7602 28461.9600
28181.0000 28191.2918 28446.3291
28114.0000 28182.8233 28430.9998
28298.0000 28174.3549 28415.9559
28468.0000 28165.8865 28401.1822
28014.0000 28157.4180 28386.6645
28230.0000 28148.9496 28372.3898
28056.0000 28140.4812 28358.3456
27961.0000 28132.0127 28344.5204
28081.0000 28123.5443 28330.9033
28249.0000 28115.0758 28317.4843
28271.0000 28106.6074 28304.2538
28036.0000 28098.1390 28291.2028
28122.0000 28089.6705 28278.3231
28245.0000 28081.2021 28265.6066
28144.0000 28072.7337 28253.0461
28042.0000 28064.2652 28240.6344
28037.0000 28055.7968 28228.3652
28231.0000 28047.3283 28216.2321
28300.0000 28038.8599 28204.2294
28162.0000 28030.3915 28192.3516
28048.0000 28021.9230 28180.5935
28070.0000 28013.4546 28168.9503
28134.0000 28004.9862 28157.4173
28159.0000 27996.5177 28145.9902
28310.0000 27988.0493 28134.6650
28220.0000 27979.5809 28123.4376
28235.0000 27971.1124 28112.3046
28411.0000 27962.6440 28101.2625
28259.0000 27954.1755 28090.3081
28030.0000 27945.7071 28079.4382
28358.0000 27937.2387 28068.6500
28211.0000 27928.7702 28057.9408
28329.0000 27920.3018 28047.3080
28123.0000 27911.8334 28036.7493
27796.0000 27903.3649 28026.2623
27794.0000 27894.8965 28015.8451
27942.0000 27897.3646 28016.4321
28084.0000 27899.8327 28017.0849
27913.0000 27902.3009 28017.8019
27926.0000 27904.7690 28018.5815
27928.0000 27907.2371 28019.4221
28171.0000 27909.7052 28020.3224
28122.0000 27912.1733 28021.2811
28015.0000 27914.6415 28022.2972
27930.0000 27917.1096 28023.3696
28168.0000 27919.5777 28024.4974
27761.0000 27922.0458 28025.6798
27994.0000 27924.5140 28026.9162
27997.0000 27926.9821 28028.2060
28037.0000 27929.4502 28029.5487
27877.0000 27931.9183 28030.9439
28144.0000 27934.3865 28032.3916
27987.0000 27936.8546 28033.8917
28097.0000 27939.3227 28035.4441
28045.0000 27941.7908 28037.0491
27908.0000 27944.2590 28038.7071
27935.0000 27946.7271 28040.4185
27979.0000 27949.1952 28042.1839
28198.0000 27951.6633 28044.0044
27922.0000 27954.1314 28045.8808
27984.0000 27956.5996 28047.8144
27821.0000 27959.0677 28049.8067
27738.0000 27961.5358 28051.8593
28020.0000 27964.0039 28053.9743
28006.0000 27966.4721 28056.1539
28312.0000 27968.9402 28058.4007
28044.0000 27971.4083 28060.7176
27940.0000 27973.8764 28063.1079
27777.0000 27976.3446 28065.5754
27782.0000 27978.8127 28068.1245
27837.0000 27981.2808 28070.7598
27889.0000 27983.7489 28073.4868
28028.0000 27986.2171 28076.3117
27850.0000 27988.6852 28079.2414
27974.0000 27991.1533 28082.2838
28022.0000 27993.6214 28085.4477
28047.0000 27996.0895 28088.7432
27701.0000 27998.5577 28092.1819
27951.0000 28001.0258 28095.7770
28025.0000 28003.4939 28099.5437
28063.0000 28005.9620 28103.5000
28069.0000 28008.4302 28107.6673
27929.0000 28010.8983 28112.0715
27706.0000 28013.3664 28116.7454
28064.0000 28015.8345 28121.7314
28148.0000 28018.3027 28127.0866
27956.0000 28020.7708 28132.8897
28080.0000 28023.2389 28139.2520
28121.0000 28025.7070 28146.3328
27935.0000 28024.5007 28150.6864
27925.0000 28023.2944 28156.3140
27898.0000 28022.0880 28163.6769
28177.0000 28020.8817 28173.4146
28070.0000 28019.6754 28186.3928
27864.0000 28018.4690 28203.7529
28123.0000 28017.2627 28226.9535
28267.0000 28016.0564 28257.7933
28217.0000 28014.8501 28298.4039
28182.0000 28013.6437 28351.1958
28386.0000 28012.4374 28418.7467
28316.0000 28011.2311 28503.6224
28661.0000 28010.0247 28608.1303
28915.0000 28008.8184 28734.0155
28945.0000 28007.6121 28882.1205
29222.0000 28006.4057 29052.0391
29041.0000 28005.1994 29241.7973
29545.0000 28003.9931 29447.5869
29673.0000 28002.7867 29663.5681
29764.0000 28001.5804 29881.7440
30339.0000 28000.3741 30091.9360
30433.0000 27999.1677 30281.9700
30630.0000 27997.9614 30438.3317
30935.0000 27996.7551 30547.6361
30715.0000 27995.5488 30599.0084
30967.0000 27994.3424 30586.7617
30994.0000 27993.1361 30512.0713
30545.0000 27991.9298 30382.6130
30329.0000 27990.7234 30210.4006
30091.0000 27989.5171 30009.0855
30213.0000 27988.3108 29791.8524
29525.0000 27987.1044 29570.2546
29038.0000 27985.8981 29353.7519
28862.0000 27984.6918 29149.6148
28933.0000 27983.4854 28962.9901
28714.0000 27982.2791 28797.0505
28577.0000 27981.0728 28653.2161
28578.0000 27979.8665 28531.4404
28633.0000 27978.6601 28430.5418
28367.0000 27977.4538 28348.5514
28012.0000 27976.2475 28283.0446
28133.0000 27975.0411 28231.4273
28015.0000 27973.8348 28191.1605
28061.0000 27972.6285 28159.9168
28150.0000 27971.4221 28135.6718
27801.0000 27970.2158 28116.7403
27670.0000 27969.0095 28101.7728
27950.0000 27967.8031 28089.7243
27965.0000 27966.5968 28079.8096
28203.0000 27965.3905 28071.0520
28030.0000 27964.1841 28063.9055
28047.0000 27962.9778 28057.5541
27892.0000 27961.7715 28051.8549
27877.0000 27960.0272 28046.1281
28008.0000 27958.2828 28040.8125
28014.0000 27956.5385 28035.8372
27955.0000 27954.7942 28031.1503
28001.0000 27953.0499 28026.7127
27936.0000 27951.3055 28022.4938
27868.0000 27949.5612 28018.4691
28092.0000 27947.8169 28014.6179
27846.0000 27946.0726 28010.9231
28154.0000 27944.3282 28007.3696
28152.0000 27942.5839 28003.9445
27835.0000 27940.8396 28000.6310
27777.0000 27939.0953 27997.4297
27788.0000 27937.3509 27994.3264
27761.0000 27935.6066 27991.3130
27701.0000 27933.8623 27988.3824
27909.0000 27932.1180 27985.5283
27913.0000 27930.3736 27982.7451
27604.0000 27928.6293 27980.0275
27714.0000 27926.8850 27977.3711
27657.0000 27925.1407 27974.7716
27762.0000 27923.3963 27972.2254
28116.0000 27921.6520 27969.7291
27877.0000 27919.9077 27967.2798
27702.0000 27918.1634 27964.8746
27853.0000 27916.4190 27962.5111
27753.0000 27914.6747 27960.1871
27805.0000 27912.9304 27957.9006
27896.0000 27911.1861 27955.6497
27663.0000 27909.4417 27953.4329
27677.0000 27907.6974 27951.2486
27736.0000 27905.9531 27949.0955
27946.0000 27904.2088 27946.9726
27844.0000 27902.4644 27944.8786
28119.0000 27900.7201 27942.8128
27917.0000 27898.9758 27940.7742
27871.0000 27897.2315 27938.7622
28239.0000 27895.4871 27936.7761
28216.0000 27893.7428 27934.8154
28190.0000 27891.9985 27932.8798
28351.0000 27890.2542 27930.9688
28380.0000 27888.5098 27929.0822
28150.0000 27886.7655 27927.2197
28083.0000 27885.0212 27912.3946
27908.0000 27883.2769 27904.9406
27745.0000 27881.5325 27903.2952
27777.0000 27879.7882 27901.6725
27837.0000 27878.0439 27900.0725
27956.0000 27876.2996 27898.4956
27825.0000 27874.5552 27896.9423
27879.0000 27872.8109 27895.4130
27814.0000 27871.0666 27893.9082
27686.0000 27869.3223 27892.4286
28148.0000 27870.0013 27893.3983
27816.0000 27870.6804 27894.3947
27885.0000 27871.3594 27895.4189
27624.0000 27872.0384 27896.4718
27782.0000 27872.7175 27897.5547
27900.0000 27873.3965 27898.6688
27994.0000 27874.0756 27899.8155
28009.0000 27874.7546 27900.9964
28064.0000 27875.4336 27902.2133
27929.0000 27876.1127 27903.4680
27768.0000 27876.7917 27904.7626
28232.0000 27877.4708 27906.0995
28020.0000 27878.1498 27907.4810
27955.0000 27878.8289 27908.9101
27831.0000 27879.5079 27910.3897
28184.0000 27880.1869 27911.9231
28064.0000 27880.8660 27913.5140
28151.0000 27881.5450 27915.1664
27844.0000 27882.2241 27916.8847
27908.0000 27882.9031 27918.6739
28148.0000 27883.5822 27920.5392
28215.0000 27884.2612 27922.4866
28145.0000 27884.9402 27924.5227
27921.0000 27885.6193 27926.6549
28049.0000 27886.2983 27928.8911
28116.0000 27886.9774 27931.2404
27883.0000 27887.6564 27933.7128
27947.0000 27888.3355 27936.3195
27790.0000 27889.0145 27939.0731
28121.0000 27889.6935 27953.4599
27997.0000 27890.3726 27956.6359
27922.0000 27891.0516 27960.0075
28019.0000 27891.7307 27963.5954
28025.0000 27892.4097 27967.4230
28065.0000 27893.0888 27971.5180
28177.0000 27893.7678 27975.9129
28281.0000 27894.4468 27980.6475
27959.0000 27895.1259 27985.7716
27644.0000 27895.8049 27991.3492
28055.0000 27896.4840 27997.4664
28028.0000 27897.1630 28004.2407
27880.0000 27897.8421 28011.8376
27835.0000 27898.5211 28020.4916
28357.0000 27899.2001 28030.5374
28072.0000 27899.8792 28042.4496
27960.0000 27900.5582 28056.8938
28117.0000 27901.2373 28074.7873
28101.0000 27901.9163 28097.3674
28152.0000 27902.5954 28126.2597
28553.0000 27903.2744 28163.5384
28491.0000 27903.9534 28211.7619
28631.0000 27904.6325 28273.9686
28626.0000 27905.3115 28353.6120
28746.0000 27905.9906 28454.4169
28726.0000 27906.6696 28580.1455
28751.0000 27907.3487 28734.2691
29241.0000 27908.0277 28919.5569
29264.0000 27908.7067 29137.6068
29529.0000 27909.3858 29388.3581
29732.0000 27910.0648 29669.6286
30141.0000 27910.7439 29976.7170
30162.0000 27911.4229 30302.0940
30502.0000 27912.1019 30635.1900
31079.0000 27912.7810 30962.2988
31353.0000 27913.4600 31266.6972
31860.0000 27914.1391 31529.2597
31763.0000 27914.8181 31730.0258
31661.0000 27915.4972 31851.0710
31659.0000 27916.1762 31880.3003
31514.0000 27916.8552 31814.6939
31579.0000 27917.5343 31661.2041
31389.0000 27918.2133 31434.7419
31083.0000 27918.8924 31154.4790
30723.0000 27919.5714 30840.3088
30207.0000 27920.2505 30510.5115
29938.0000 27920.9295 30180.6310
29796.0000 27921.6085 29863.1072
29299.0000 27922.2876 29567.2645
29225.0000 27922.9666 29299.4607
28937.0000 27923.6457 29063.3390
28862.0000 27924.3247 28860.1738
28820.0000 27925.0038 28689.2991
28599.0000 27925.6828 28548.5858
28282.0000 27926.3618 28434.9279
28121.0000 27927.0409 28344.6916
28408.0000 27927.7199 28274.0953
28196.0000 27928.3990 28219.5010
27990.0000 27929.0780 28177.6102
28013.0000 27929.7571 28145.5739
28019.0000 27930.4361 28121.0312
27970.0000 27931.1151 28102.0950
27908.0000 27931.7942 28087.3041
27793.0000 27932.4732 28075.5589
27748.0000 27933.1523 28066.0512
27746.0000 27933.8313 28058.1995
27909.0000 27934.5104 28051.5912
27988.0000 27935.1894 28045.9361
28139.0000 27935.8684 28041.0307
27830.0000 27936.5475 28036.7313
27886.0000 27937.2265 28032.9345
27775.0000 27937.9056 28029.5643
27796.0000 27938.5846 28026.5630
27599.0000 27939.2637 28023.8854
27816.0000 27939.9427 28021.4948
27709.0000 27940.6217 28019.3610
28095.0000 27941.3008 28017.4582
28026.0000 27939.6405 28013.4248
28011.0000 27937.9802 28009.5806
27778.0000 27936.3200 28005.9088
27917.0000 27934.6597 28002.3940
27951.0000 27932.9994 27999.0230
27789.0000 27931.3392 27995.7837
27482.0000 27929.6789 27992.6654
27603.0000 27928.0186 27989.6586
28204.0000 27926.3584 27986.7546
28095.0000 27924.6981 27983.9457
27887.0000 27923.0378 27981.2249
27938.0000 27921.3776 27978.5859
27917.0000 27919.7173 27976.0229
28088.0000 27918.0570 27973.5308
28352.0000 27916.3968 27971.1049
28182.0000 27914.7365 27968.7409
28185.0000 27913.0762 27966.4349
28188.0000 27911.4160 27964.1835
27887.0000 27909.7557 27961.9834
27675.0000 27908.0954 27959.8316
27857.0000 27906.4352 27957.7255
28206.0000 27904.7749 27955.6626
27740.0000 27903.1146 27953.6407
27898.0000 27901.4544 27951.6577
28010.0000 27899.7941 27949.7118
27824.0000 27898.1338 27947.8013
27492.0000 27896.4736 27945.9245
27835.0000 27894.8133 27944.0800
27591.0000 27893.1530 27942.2666
27727.0000 27891.4928 27940.4830
27633.0000 27889.8325 27938.7281
27875.0000 27888.1722 27937.0009
27791.0000 27886.5120 27935.3006
27792.0000 27884.8517 27933.6262
27858.0000 27883.1914 27931.9770
27889.0000 27881.5312 27930.3524
27909.0000 27879.8709 27928.7518
27688.0000 27878.2106 27927.1745
27769.0000 27876.5504 27925.6202
27691.0000 27874.8901 27924.0883
27779.0000 27873.2298 27922.5785
27955.0000 27871.5696 27921.0906
27928.0000 27869.9093 27919.6241
27836.0000 27868.2490 27918.1789
27643.0000 27866.5888 27916.7548
27676.0000 27864.9285 27915.3516
27605.0000 27863.2682 27913.9693
27719.0000 27861.6080 27912.6079
27775.0000 27859.9477 27911.2672
27772.0000 27858.2874 27909.9474
27709.0000 27856.6272 27908.6484
27848.0000 27854.9669 27907.3705
27973.0000 27853.3066 27906.1138
27783.0000 27855.8944 27909.1264
27764.0000 27858.4821 27912.1607
27888.0000 27861.0699 27915.2168
27702.0000 27863.6576 27918.2952
27586.0000 27866.2454 27921.3962
27878.0000 27868.8331 27924.5202
27777.0000 27871.4208 27927.6678
27682.0000 27874.0086 27930.8394
27956.0000 27876.5963 27934.2999
27764.0000 27879.1841 27937.5234
28020.0000 27881.7718 27940.7729
28016.0000 27884.3596 27944.0493
27910.0000 27886.9473 27947.3534
27862.0000 27889.5350 27950.6863
27586.0000 27892.1228 27954.0490
27570.0000 27894.7105 27957.4426
27786.0000 27897.2983 27960.8685
27651.0000 27899.8860 27964.3281
27978.0000 27902.4738 27967.8231
27831.0000 27905.0615 27971.3551
27779.0000 27907.6492 27974.2309
27868.0000 27910.2370 27977.8489
27908.0000 27912.8247 27981.5110
28102.0000 27915.4125 27985.2205
27955.0000 27918.0002 27988.9815
28212.0000 27920.5880 27992.7990
28245.0000 27923.1757 27996.6798
28114.0000 27925.7635 28000.6331
28068.0000 27928.3512 28004.6714
27659.0000 27930.9389 28008.8121
27476.0000 27933.5267 28013.0797
27855.0000 27936.1144 28017.5077
27946.0000 27938.7022 28022.1421
27900.0000 27941.2899 28027.0445
28129.0000 27943.8777 28032.2961
28062.0000 27946.4654 28038.0002
28061.0000 27949.0531 28052.6954
28014.0000 27951.6409 28059.7753
28058.0000 27954.2286 28067.7666
27795.0000 27956.8164 28076.8633
27892.0000 27959.4041 28087.2661
27769.0000 27961.9919 28099.1681
27705.0000 27964.5796 28112.7352
27751.0000 27967.1673 28128.0831
27962.0000 27969.7551 28145.2531
27902.0000 27972.3428 28164.1871
27786.0000 27974.9306 28184.7060
28000.0000 27977.5183 28206.4919
28102.0000 27980.1061 28229.0739
28054.0000 27982.6938 28251.8207
28116.0000 27985.2815 28273.9387
27871.0000 27987.8693 28294.4868
28033.0000 27990.4570 28312.4259
28043.0000 27996.1712 28329.8510
27965.0000 28001.8853 28342.7842
27939.0000 28007.5995 28350.7487
28089.0000 28013.3136 28353.7745
28311.0000 28019.0277 28352.3904
27844.0000 28024.7419 28347.4822
28006.0000 28030.4560 28340.0961
28102.0000 28036.1702 28331.2732
28031.0000 28041.8843 28321.9491
27855.0000 28047.5985 28312.9095
28033.0000 28053.3126 28304.7782
27912.0000 28059.0268 28298.0186
27937.0000 28064.7409 28292.9430
28169.0000 28070.4550 28289.7267
28010.0000 28076.1692 28288.4261
28032.0000 28081.8833 28289.0013
27838.0000 28087.5975 28291.3405
27858.0000 28093.3116 28295.2847
27869.0000 28099.0258 28300.6506
27853.0000 28104.7399 28307.2488
28027.0000 28110.4540 28314.8993
28098.0000 28116.1682 28323.4405
27834.0000 28121.8823 28332.7351
28045.0000 28127.5965 28342.6720
27768.0000 28133.3106 28353.1657
28003.0000 28139.0248 28364.1539
28016.0000 28144.7389 28375.5941
27899.0000 28150.4531 28387.4608
27842.0000 28156.1672 28399.7415
27821.0000 28161.8813 28412.4347
28345.0000 28167.5955 28425.5468
28229.0000 28173.3096 28439.0910
28213.0000 28179.0238 28453.0857
28006.0000 28184.7379 28467.5538
28261.0000 28190.4521 28482.5225
28424.0000 28196.1662 28498.0225
28114.0000 28201.8803 28514.0883
28197.0000 28207.5945 28530.7585
28034.0000 28213.3086 28548.0758
28003.0000 28219.0228 28566.0871
28042.0000 28224.7369 28584.8445
28067.0000 28230.4511 28604.4055
28106.0000 28236.1652 28624.8335
28268.0000 28241.8793 28646.1986
28124.0000 28247.5935 28668.5785
28515.0000 28253.3076 28692.0595
28386.0000 28259.0218 28716.7370
28523.0000 28264.7359 28742.7177
28605.0000 28270.4501 28770.1202
28505.0000 28276.1642 28799.0772
28665.0000 28281.8784 28829.7377
28306.0000 28287.5925 28862.2694
28041.0000 28293.3066 28896.8621
28365.0000 28294.3214 28929.0333
28602.0000 28295.3362 28963.7325
28676.0000 28296.3510 29001.2524
29053.0000 28297.3658 29041.9430
28967.0000 28298.3806 29086.2321
28918.0000 28299.3954 29134.6595
29365.0000 28300.4102 29187.9264
29212.0000 28301.4250 29246.9711
29332.0000 28302.4398 29313.0810
29489.0000 28303.4546 29388.0529
29641.0000 28304.4694 29474.4173
30116.0000 28305.4842 29575.7415
29979.0000 28306.4990 29697.0230
30039.0000 28307.5138 29845.1777
30601.0000 28308.5286 30029.6127
30918.0000 28309.5434 30262.8531
31125.0000 28310.5582 30561.1634
31523.0000 28311.5730 30945.0716
32023.0000 28312.5878 31439.6676
32694.0000 28313.6026 32074.5229
33327.0000 28314.6174 32883.0636
34797.0000 28315.6321 33901.2432
35788.0000 28316.6469 35165.4074
36879.0000 28317.6617 36709.3263
38274.0000 28318.6765 38560.4816
40483.0000 28319.6913 40735.8239
42833.0000 28320.7061 43237.3215
45091.0000 28321.7209 46047.6830
48466.0000 28322.7357 49126.6019
52278.0000 28323.7505 52407.7503
56502.0000 28324.7653 55796.6019
60254.0000 28325.7801 59169.1795
64081.0000 28326.7949 62372.3422
68100.0000 28327.8097 65227.5369
71275.0000 28328.8245 67541.6872
74163.0000 28329.8393 69129.1656
75680.0000 28330.8541 69844.5743
74858.0000 28331.8689 69617.0091
73665.0000 28332.8837 68469.5781
70852.0000 28333.8985 66512.8372
67211.0000 28334.9133 63916.1011
63180.0000 28335.9281 60872.1117
58282.0000 28336.9429 57568.9326
53704.0000 28337.9577 54173.6825
49704.0000 28338.9725 50825.6324
46518.0000 28339.9872 47634.4779
43531.0000 28341.0020 44680.9340
41192.0000 28342.0168 42018.4615
39056.0000 28343.0316 39675.8475
37484.0000 28344.0464 37660.5912
36124.0000 28345.0612 35962.9486
34936.0000 28346.0760 34560.3411
33947.0000 28347.0908 33421.7525
33370.0000 28348.1056 32511.7500
32918.0000 28349.1204 31793.8577
31988.0000 28350.1352 31233.1253
31681.0000 28351.1500 30797.8660
31197.0000 28352.1648 30460.6281
30720.0000 28353.1796 30198.5383
30563.0000 28354.1944 29993.1785
30149.0000 28355.2092 29830.1609
29990.0000 28356.2240 29698.5435
29979.0000 28357.2388 29590.1961
29782.0000 28358.2536 29499.1946
29543.0000 28359.2684 29421.2863
29388.0000 28360.2832 29353.4470
29147.0000 28361.2980 29293.5330
29145.0000 28362.3128 29240.0168
29296.0000 28363.3276 29190.7187
29002.0000 28364.3423 29146.9893
28711.0000 28365.3571 29107.1276
28964.0000 28366.3719 29070.6529
28656.0000 28367.3867 29037.1783
28132.0000 28368.4015 29006.3838
28289.0000 28369.4163 28977.9988
28327.0000 28370.4311 28951.7904
28465.0000 28371.4459 28927.5554
28458.0000 28372.4607 28905.1153
28205.0000 28373.4755 28884.3119
28319.0000 28374.4903 28865.0046
28109.0000 28375.5051 28847.0675
28090.0000 28376.5199 28830.3881
28388.0000 28377.5347 28814.8652
28192.0000 28378.5495 28800.4080
28113.0000 28379.5643 28786.9342
28217.0000 28380.5791 28774.3698
28062.0000 28381.5939 28762.6476
28099.0000 28382.6087 28751.7069
28118.0000 28383.6235 28741.4925
28148.0000 28384.6383 28731.9540
28226.0000 28385.6531 28723.0459
28124.0000 28386.6679 28714.7264
28152.0000 28387.6827 28706.9575
28332.0000 28388.6974 28699.7044
28133.0000 28389.7122 28692.9353
28051.0000 28390.7270 28686.6212
28343.0000 28391.7418 28680.7353
28115.0000 28392.7566 28675.2532
28342.0000 28393.7714 28670.1524
28563.0000 28394.7862 28665.4123
28511.0000 28395.8010 28661.0140
28564.0000 28396.8158 28656.9401
28372.0000 28397.8306 28653.1746
28538.0000 28398.8454 28649.7028
28265.0000 28399.8602 28646.5113
28445.0000 28400.8750 28643.5876
28255.0000 28401.4294 28649.0800
28665.0000 28401.9837 28646.2596
28487.0000 28402.5381 28643.6764
28119.0000 28403.0924 28641.3220
28146.0000 28403.6468 28639.1883
28176.0000 28404.2011 28637.2681
28307.0000 28404.7555 28635.5552
27943.0000 28405.3098 28634.0435
27934.0000 28405.8642 28632.7281
28027.0000 28406.4186 28631.6041
28390.0000 28406.9729 28630.6677
28188.0000 28407.5273 28629.9153
28442.0000 28408.0816 28629.3440
28016.0000 28408.6360 28628.9513
28074.0000 28409.1903 28628.7354
27941.0000 28409.7447 28628.6947
27868.0000 28410.2990 28628.8283
27982.0000 28410.8534 28629.1358
28061.0000 28411.4078 28629.6172
28117.0000 28411.9621 28630.2730
28169.0000 28412.5165 28631.1043
28157.0000 28413.0708 28632.1125
28260.0000 28413.6252 28633.2998
28019.0000 28414.1795 28634.6687
27981.0000 28414.7339 28636.2224
27773.0000 28415.2883 28637.9647
27950.0000 28415.8426 28639.8999
28193.0000 28416.3970 28642.0331
28357.0000 28416.9513 28644.3701
27648.0000 28417.5057 28646.9172
27925.0000 28418.0600 28649.6818
28086.0000 28418.6144 28652.6720
28031.0000 28419.1687 28655.8969
27804.0000 28419.7231 28659.3665
27976.0000 28420.2775 28663.0921
28016.0000 28420.8318 28667.0862
27929.0000 28421.3862 28671.3625
28184.0000 28421.9405 28675.9367
28146.0000 28422.4949 28680.8259
27992.0000 28423.0492 28686.0499
28219.0000 28423.6036 28691.6309
28281.0000 28424.1579 28697.5951
28432.0000 28424.7123 28703.9730
28052.0000 28425.2667 28710.8018
27777.0000 28425.8210 28718.1275
28172.0000 28426.3754 28726.0083
28188.0000 28426.9297 28734.5195
28252.0000 28427.4841 28743.7596
28538.0000 28428.0384 28753.8591
28733.0000 28428.5928 28764.9899
28456.0000 28429.1471 28777.3780
28325.0000 28429.7015 28791.3166
28425.0000 28430.2559 28807.1798
28487.0000 28429.0271 28823.6512
28532.0000 28427.7983 28843.0819
28780.0000 28426.5696 28866.1419
28818.0000 28425.3408 28893.5941
28783.0000 28424.1121 28926.2716
29019.0000 28422.8833 28965.0389
29212.0000 28421.6546 29010.7358
29047.0000 28420.4258 29064.1055
29342.0000 28419.1971 29125.7096
29442.0000 28417.9683 29195.8374
29612.0000 28416.7396 29274.4151
30048.0000 28415.5108 29360.9249
29738.0000 28414.2820 29454.3378
30173.0000 28413.0533 29553.0654
30282.0000 28411.8245 29663.0880
30224.0000 28410.5958 29765.3819
30711.0000 28409.3670 29864.7434
30682.0000 28408.1383 29957.4984
30897.0000 28406.9095 30039.9771
30886.0000 28405.6808 30109.1539
31202.0000 28404.4520 30163.4778
30986.0000 28403.2232 30203.6266
31340.0000 28401.9945 30232.8665
31388.0000 28400.7657 30256.9139
31472.0000 28399.5370 30283.5070
31743.0000 28398.3082 30322.0274
32049.0000 28397.0795 30383.3823
31957.0000 28395.8507 30480.1523
32427.0000 28394.6220 30626.8901
33206.0000 28393.3932 30840.4236
33467.0000 28392.1644 31140.0328
33678.0000 28390.9357 31547.3840
34664.0000 28389.7069 32086.1118
35111.0000 28388.4782 32780.9560
36148.0000 28387.2494 33656.3852
36884.0000 28386.0207 34734.6951
37928.0000 28384.7919 36033.6349
39212.0000 28383.5632 37563.6953
40619.0000 28382.3344 39325.2602
42533.0000 28381.1057 41305.8570
44141.0000 28379.8769 43477.7229
46148.0000 28378.6481 45795.8317
48303.0000 28377.4194 48196.4287
50434.0000 28376.1906 50596.1313
51892.0000 28374.9619 52891.9478
54218.0000 28373.7331 54963.3505
55276.0000 28372.5044 56678.6460
56347.0000 28371.2756 57908.2774
57335.0000 28370.0469 58545.5389
57060.0000 28368.8181 58529.8046
56855.0000 28367.5893 57862.2841
55632.0000 28366.3606 56605.6698
54187.0000 28365.1318 54867.8818
52222.0000 28363.9031 52778.7562
50016.0000 28362.6743 50469.5565
48173.0000 28361.4456 48059.9606
46270.0000 28360.2168 45651.8953
44548.0000 28358.9881 43327.5654
42294.0000 28357.7593 41149.4758
40572.0000 28356.5305 39161.3532
38964.0000 28355.3018 37389.5771
37718.0000 28354.0730 35845.4331
36773.0000 28352.8443 34527.2351
35586.0000 28351.6155 33423.3774
34831.0000 28350.3868 32515.1900
34116.0000 28349.1580 31779.7242
33225.0000 28347.9293 31192.2014
32517.0000 28346.7005 30727.9881
32285.0000 28345.4718 30364.0384
31828.0000 28344.2430 30079.8131
31201.0000 28343.0142 29857.7400
31026.0000 28341.7855 29683.3098
30928.0000 28340.5567 29544.9122
30353.0000 28339.3280 29433.5128
30089.0000 28338.0992 29342.2522
29939.0000 28336.8705 29266.0323
30000.0000 28335.6417 29201.1295
29685.0000 28334.4130 29144.8597
29681.0000 28333.1842 29095.3023
29293.0000 28331.9554 29051.0851
28922.0000 28330.7267 29011.2493
29465.0000 28329.4979 28975.0194
28805.0000 28328.2692 28941.8871
28672.0000 28327.0404 28911.4423
28898.0000 28325.8117 28883.3615
28771.0000 28324.5829 28857.3825
28672.0000 28323.3542 28833.2871
28572.0000 28322.1254 28810.8899
28833.0000 28320.8967 28790.0306
28620.0000 28319.6679 28770.5691
28521.0000 28318.4391 28752.3819
28509.0000 28317.2104 28735.3593
28986.0000 28315.9816 28719.4034
28674.0000 28314.7529 28704.4268
28477.0000 28313.5241 28690.3508
28370.0000 28312.2954 28677.1046
28776.0000 28311.0666 28664.6245
28461.0000 28309.8379 28652.8529
28784.0000 28308.6091 28641.7376
28409.0000 28307.3803 28631.2313
28377.0000 28306.1516 28621.2910
28403.0000 28304.9228 28611.8778
28420.0000 28303.6941 28602.9560
28468.0000 28302.4653 28594.4931
28263.0000 28301.2366 28586.4597
28313.0000 28300.0078 28578.8284
28246.0000 28293.0718 28565.8674
28317.0000 28286.1358 28560.5801
27961.0000 28279.1997 28548.3584
28126.0000 28272.2637 28536.4520
28343.0000 28265.3277 28524.8433
28087.0000 28258.3917 28513.5161
28063.0000 28251.4556 28502.4556
27901.0000 28244.5196 28491.6480
27930.0000 28237.5836 28481.0808
28152.0000 28230.6476 28470.7424
28031.0000 28223.7115 28460.6221
27984.0000 28216.7755 28450.7099
27973.0000 28209.8395 28440.9969
28010.0000 28202.9034 28431.4747
27994.0000 28195.9674 28422.1356
28023.0000 28189.0314 28412.9725
28121.0000 28182.0954 28403.9790
28298.0000 28175.1593 28395.1490
27879.0000 28168.2233 28386.4772
28091.0000 28161.2873 28377.9585
28259.0000 28154.3513 28369.5883
28004.0000 28147.4152 28361.3627
27955.0000 28140.4792 28353.2778
27986.0000 28133.5432 28345.3303
28244.0000 28126.6072 28337.5173
28155.0000 28119.6711 28329.8359
28026.0000 28112.7351 28322.2840
27888.0000 28105.7991 28314.8595
28179.0000 28098.8631 28307.5607
28065.0000 28091.9270 28300.3861
28174.0000 28084.9910 28293.3348
27888.0000 28078.0550 28286.4056
27857.0000 28071.1190 28279.5983
28097.0000 28064.1829 28272.9123
28005.0000 28057.2469 28266.3477
28018.0000 28050.3109 28259.9047
27869.0000 28043.3749 28253.5839
27874.0000 28036.4388 28247.3859
28064.0000 28029.5028 28241.3119
27836.0000 28022.5668 28235.3632
27774.0000 28015.6307 28229.5413
28020.0000 28008.6947 28223.8482
27838.0000 28001.7587 28218.2862
27697.0000 27994.8227 28212.8576
27925.0000 27987.8866 28207.5654
27841.0000 27980.9506 28191.0641
27749.0000 27974.0146 28186.1368
27753.0000 27967.0786 28181.3555
27621.0000 27960.1425 28176.7245
27955.0000 27953.2065 28172.2486
27878.0000 27946.2705 28167.9327
28084.0000 27939.3345 28163.7826
27805.0000 27932.3984 28159.8042
27933.0000 27943.1545 28173.6963
27947.0000 27953.9106 28187.7739
28141.0000 27964.6666 28202.0447
28052.0000 27975.4227 28216.5171
28313.0000 27986.1787 28231.2003
28003.0000 27996.9348 28246.1040
28356.0000 28007.6908 28261.2388
27933.0000 28018.4469 28276.6163
27962.0000 28029.2030 28292.2488
28080.0000 28039.9590 28308.1499
28118.0000 28050.7151 28324.3341
28183.0000 28061.4711 28340.8172
28093.0000 28072.2272 28357.6163
28490.0000 28082.9832 28374.7501
28203.0000 28093.7393 28392.2388
27994.0000 28104.4954 28410.1042
28268.0000 28115.2514 28428.3703
28122.0000 28126.0075 28447.0630
28168.0000 28136.7635 28466.2108
28132.0000 28147.5196 28485.8445
28220.0000 28158.2756 28505.9980
28309.0000 28169.0317 28526.7084
28555.0000 28179.7878 28548.0161
28377.0000 28190.5438 28569.9658
28324.0000 28201.2999 28592.6063
28765.0000 28212.0559 28615.9917
28839.0000 28222.8120 28640.1812
28623.0000 28233.5680 28665.2407
28800.0000 28244.3241 28691.2427
28629.0000 28255.0802 28718.2680
28679.0000 28265.8362 28746.4062
28815.0000 28276.5923 28775.7576
29094.0000 28287.3483 28806.4341
28996.0000 28298.1044 28838.5621
29072.0000 28308.8604 28872.2846
29110.0000 28319.6165 28907.7655
29142.0000 28330.3726 28945.1945
29215.0000 28341.1286 28984.7957
29022.0000 28351.8847 29026.8389
29140.0000 28362.6407 29072.2620
29230.0000 28373.3968 29120.2849
29473.0000 28384.1529 29172.0625
29719.0000 28394.9089 29228.3380
29788.0000 28405.6650 29290.1263
29939.0000 28416.4210 29358.8307
30162.0000 28427.1771 29436.4000
30252.0000 28437.9331 29525.5354
30693.0000 28448.6892 29629.9507
31104.0000 28459.4453 29754.6865
31105.0000 28470.2013 29906.4680
31543.0000 28480.9574 30094.0854
31926.0000 28491.7134 30328.7582
32349.0000 28502.4695 30624.4275
32823.0000 28505.2796 30989.9561
33438.0000 28508.0897 31452.8797
33944.0000 28510.8999 32035.1566
34804.0000 28513.7100 32760.2910
35747.0000 28516.5201 33652.0457
36696.0000 28519.3303 34732.6734
37694.0000 28522.1404 36020.7158
38887.0000 28524.9505 37528.4834
40115.0000 28527.7607 39259.3877
41710.0000 28530.5708 41205.3332
43418.0000 28533.3809 43344.3674
45369.0000 28536.1911 45638.7292
47289.0000 28539.0012 48033.3530
49429.0000 28541.8113 50454.8516
51325.0000 28544.6215 52811.1672
53164.0000 28547.4316 54992.6241
54662.0000 28550.2417 56876.0484
56298.0000 28553.0519 58334.3545
57595.0000 28555.8620 59253.1455
58151.0000 28558.6721 59552.1572
57702.0000 28561.4823 59204.1651
57243.0000 28564.2924 58242.1332
56398.0000 28567.1025 56750.6108
54688.0000 28569.9127 54846.1527
52576.0000 28572.7228 52656.0994
50376.0000 28575.5329 50302.6456
48457.0000 28578.3431 47893.8875
46175.0000 28581.1532 45520.1014
43858.0000 28583.9633 43252.8844
41994.0000 28586.7735 41145.5884
40166.0000 28589.5836 39234.3869
38727.0000 28592.3937 37539.8163
37003.0000 28595.2038 36068.7703
36015.0000 28598.0140 34816.8826
34898.0000 28600.8241 33771.1501
34450.0000 28603.6342 32912.5952
33668.0000 28606.4444 32218.7623
32930.0000 28609.2545 31665.8809
32782.0000 28612.0646 31230.5882
32227.0000 28614.8748 30891.1711
31886.0000 28617.6849 30628.3453
31181.0000 28620.4950 30425.6331
31176.0000 28623.3052 30269.4240
31122.0000 28626.1153 30148.8112
30848.0000 28628.9254 30055.2900
30459.0000 28631.7356 29982.3905
30179.0000 28634.5457 29925.2993
30192.0000 28637.3558 29880.5060
30155.0000 28640.1660 29845.4960
30135.0000 28642.9761 29818.4965
30144.0000 28645.7862 29798.2781
30066.0000 28648.5964 29784.0044
29859.0000 28651.4065 29775.1237
29754.0000 28654.2166 29771.2955
29894.0000 28657.0268 29772.3437
29655.0000 28659.8369 29778.2335
29729.0000 28662.6470 29789.0667
29828.0000 28665.4572 29805.0978
30057.0000 28668.2673 29826.7695
30057.0000 28671.0774 29854.7741
29982.0000 28673.8876 29890.1433
30024.0000 28676.6977 29934.3763
30336.0000 28679.5078 29989.6092
30381.0000 28682.3179 30058.8340
30296.0000 28685.1281 30146.1664
30689.0000 28687.9382 30263.3510
31003.0000 28690.7483 30405.3689
31159.0000 28693.5585 30587.8137
31527.0000 28696.3686 30822.5370
31651.0000 28699.1787 31123.9902
32239.0000 28701.9889 31509.2341
32653.0000 28704.7990 31997.6875
33188.0000 28707.6091 32610.5343
33881.0000 28710.4193 33369.7283
34600.0000 28713.2294 34296.5637
35634.0000 28716.0395 35409.8335
36788.0000 28718.8497 36723.6484
37689.0000 28721.6598 38245.0523
39672.0000 28724.4699 39971.6080
41058.0000 28727.2801 41889.1389
43341.0000 28730.0902 43969.7797
45771.0000 28732.9003 46170.4207
48666.0000 28735.7105 48431.5652
51586.0000 28738.5206 50676.6678
54239.0000 28741.3307 52812.3215
57068.0000 28744.1409 54730.3540
58772.0000 28746.9510 56313.4810
60288.0000 28749.7611 57448.1472
61498.0000 28752.5713 58040.7201
62188.0000 28755.3814 58038.0587
61422.0000 28758.1915 57440.4164
59590.0000 28761.0017 56301.3720
56481.0000 28763.8118 54714.5655
53155.0000 28766.6219 52794.1638
49764.0000 28769.4321 50657.1346
46471.0000 28772.2422 48411.5154
43731.0000 28775.0523 46150.5433
41388.0000 28777.8624 43950.5857
39569.0000 28780.6726 41870.9631
37791.0000 28783.4827 39954.6172
36722.0000 28786.2928 38229.2564
35394.0000 28789.1030 36708.9157
34651.0000 28791.9131 35395.9094
33793.0000 28794.7232 34283.0907
32801.0000 28797.5334 33356.2672
32477.0000 28800.3435 32596.5838
32157.0000 28795.2077 31974.7541
31647.0000 28790.0719 31476.7375
31154.0000 28784.9361 31081.3250
30732.0000 28779.8003 30769.0770
30432.0000 28774.6645 30522.9116
30134.0000 28769.5287 30328.3531
30076.0000 28764.3930 30173.5194
29988.0000 28759.2572 30048.9309
29448.0000 28754.1214 29947.2133
29448.0000 28748.9856 29854.4097
29310.0000 28743.8498 29783.0903
28851.0000 28738.7140 29721.7735
28832.0000 28733.5782 29668.2280
29009.0000 28728.4424 29620.8451
28901.0000 28723.3066 29578.4659
28761.0000 28718.1708 29540.2514
28756.0000 28713.0350 29505.5865
28677.0000 28707.8992 29474.0124
28574.0000 28702.7634 29445.1792
28415.0000 28697.6276 29418.8136
28514.0000 28692.4919 29394.6979
28432.0000 28687.3561 29372.6551
28124.0000 28682.2203 29352.5405
28324.0000 28677.0845 29334.2352
28289.0000 28671.9487 29317.6424
28263.0000 28666.8129 29302.6856
28290.0000 28661.6771 29289.3072
28188.0000 28656.5413 29277.4677
28106.0000 28651.4055 29267.1462
28014.0000 28646.2697 29258.3405
27887.0000 28641.1339 29251.0673
28047.0000 28635.9981 29245.3622
28063.0000 28630.8623 29241.2794
28059.0000 28625.7265 29238.8903
27788.0000 28620.5908 29238.2816
28078.0000 28615.4550 29239.5516
28204.0000 28610.3192 29242.8054
27929.0000 28605.1834 29248.1497
27676.0000 28600.0476 29255.6861
27719.0000 28594.9118 29265.5044
27946.0000 28589.7760 29277.6775
28058.0000 28584.6402 29292.2561
27897.0000 28579.5044 29309.2677
27920.0000 28574.3686 29328.7177
28062.0000 28569.2328 29350.5952
28308.0000 28564.0970 29374.8859
28058.0000 28558.9612 29401.5941
28047.0000 28553.8254 29430.7832
28114.0000 28548.6897 29462.6437
28202.0000 28543.5539 29497.6002
28430.0000 28538.4181 29536.4620
28650.0000 28533.2823 29580.6052
28544.0000 28528.1465 29632.1663
28486.0000 28520.1497 29691.3698
28407.0000 28512.1529 29765.2996
28481.0000 28504.1561 29859.5224
28628.0000 28496.1593 29981.1840
28738.0000 28488.1625 30139.2561
29346.0000 28480.1657 30344.7548
29293.0000 28472.1689 30610.8711
29173.0000 28464.1721 30952.9430
29911.0000 28456.1753 31388.1997
30307.0000 28448.1785 31935.2127
31024.0000 28440.1818 32613.0050
31600.0000 28432.1850 33439.7998
32437.0000 28424.1882 34431.4309
33312.0000 28416.1914 35599.4825
34565.0000 28408.1946 36949.2740
36062.0000 28400.1978 38477.8357
38432.0000 28392.2010 40172.0259
40737.0000 28384.2042 42006.9121
43765.0000 28376.2074 43944.4784
47490.0000 28368.2106 45932.6747
51344.0000 28360.2138 47904.8668
54969.0000 28352.2170 49780.0132
57908.0000 28344.2202 51464.5022
60587.0000 28336.2234 52857.0614
63326.0000 28328.2266 53858.9316
64566.0000 28320.2298 54388.7605
65368.0000 28312.2330 54399.2270
64384.0000 28304.2363 53888.4998
61615.0000 28296.2395 52900.7040
57477.0000 28288.2427 51515.1416
53178.0000 28280.2459 49829.8301
48623.0000 28272.2491 47946.1851
44341.0000 28264.2523 45958.6215
41165.0000 28256.2555 43949.1901
37879.0000 28248.2587 41985.5906
35802.0000 28240.2619 40120.9105
34510.0000 28232.2651 38394.1375
33018.0000 28224.2683 36831.0852
32166.0000 28216.2715 35445.6631
31371.0000 28208.2747 34241.4759
30378.0000 28200.2779 33213.6965
30156.0000 28192.2811 32351.0912
29777.0000 28184.2843 31638.0488
29353.0000 28176.2876 31056.4650
29280.0000 28168.2908 30587.3635
28874.0000 28160.2940 30212.1807
28804.0000 28152.2972 29913.6890
28462.0000 28144.3004 29676.5745
28510.0000 28136.3036 29487.7159
28354.0000 28128.3068 29336.2267
28252.0000 28120.3100 29213.3296
28224.0000 28112.3132 29112.1267
28130.0000 28104.3164 29027.3183
28030.0000 28098.9619 28957.5546
27770.0000 28093.6073 28897.2350
28017.0000 28088.2528 28844.1942
27647.0000 28082.8983 28796.8600
27697.0000 28077.5438 28754.0934
27610.0000 28072.1892 28715.0657
27521.0000 28066.8347 28679.1677
27991.0000 28061.4802 28650.9865
27897.0000 28056.1256 28620.1204
27739.0000 28050.7711 28591.3047
27804.0000 28045.4166 28564.3180
27726.0000 28040.0621 28538.9772
27481.0000 28034.7075 28515.1273
27628.0000 28029.3530 28492.6356
27566.0000 28023.9985 28471.3864
27419.0000 28018.6439 28451.2781
27582.0000 28013.2894 28432.2211
27715.0000 28007.9349 28414.1360
27358.0000 28002.5804 28396.9520
27534.0000 27997.2258 28380.6062
27505.0000 27991.8713 28365.0428
27461.0000 27986.5168 28350.2119
27612.0000 27981.1622 28336.0695
27625.0000 27975.8077 28322.5764
27559.0000 27970.4532 28309.6984
27722.0000 27965.0987 28297.4054
27560.0000 27959.7441 28285.6717
27622.0000 27954.3896 28274.4754
27459.0000 27949.0351 28263.7983
27484.0000 27943.6805 28253.6262
27609.0000 27938.3260 28243.9491
27731.0000 27932.9715 28235.0464
27548.0000 27927.6169 28226.3493
27525.0000 27922.2624 28218.1468
27622.0000 27916.9079 28210.4532
27509.0000 27911.5534 28203.2934
27821.0000 27906.1988 28196.7075
27856.0000 27900.8443 28190.7563
27708.0000 27895.4898 28185.5287
27675.0000 27890.1352 28181.1529
27632.0000 27884.7807 28177.8090
27525.0000 27879.4262 28175.7459
27791.0000 27874.0717 28175.3009
27763.0000 27868.7171 28176.9210
27915.0000 27863.3626 28181.1864
28078.0000 27858.0081 28188.8304
27887.0000 27852.6535 28200.7567
28063.0000 27847.2990 28218.0455
28067.0000 27841.9445 28241.9465
27866.0000 27836.5900 28273.8523
28367.0000 27831.2354 28315.2476
28310.0000 27825.8809 28367.6318
28259.0000 27820.5264 28432.4133
28155.0000 27815.1718 28510.7791
28422.0000 27809.8173 28603.5457
28598.0000 27804.4628 28711.0006
28574.0000 27799.1083 28832.7455
28877.0000 27793.7537 28967.5537
29111.0000 27788.3992 29113.2485
29112.0000 27783.0447 29266.6073
29313.0000 27777.6901 29423.2922
29354.0000 27772.3356 29577.8131
29922.0000 27766.9811 29723.5553
29694.0000 27761.6265 29852.9487
29891.0000 27756.2720 29957.9091
29929.0000 27750.9175 30030.6744
29881.0000 27745.5630 30065.0150
29956.0000 27740.2084 30057.5135
29623.0000 27734.8539 30008.3865
29667.0000 27729.4994 29921.4310
29601.0000 27724.1448 29803.1220
29258.0000 27718.7903 29661.3170
29109.0000 27713.4358 29504.0786
29259.0000 27708.0813 29338.8866
28603.0000 27702.7267 29172.2352
28395.0000 27697.3722 29009.4855
28652.0000 27692.0177 28854.8488
28612.0000 27686.6631 28711.4276
28245.0000 27681.3086 28581.2882
28063.0000 27675.9541 28465.5599
28193.0000 27670.5996 28364.5592
28108.0000 27665.2450 28277.9344
28193.0000 27659.8905 28204.8232
28087.0000 27654.5360 28144.0110
27803.0000 27649.1814 28094.0781
27826.0000 27643.8269 28053.5278
27804.0000 27638.4724 28020.8886
27768.0000 27633.1179 27994.7888
27671.0000 27627.7633 27974.0042
27790.0000 27622.4088 27957.4827
27748.0000 27617.0543 27944.3493
27644.0000 27611.6997 27933.8982
27466.0000 27606.3452 27917.0222
27638.0000 27600.9907 27910.4661
27748.0000 27595.6361 27905.3022
27739.0000 27590.2816 27901.3038
27545.0000 27584.9271 27898.3122
27759.0000 27579.5726 27896.2210
27800.0000 27574.2180 27894.9629
27528.0000 27568.8635 27894.4998
27415.0000 27563.5090 27894.8161
27935.0000 27558.1544 27895.9129
27733.0000 27552.7999 27897.8046
27760.0000 27547.4454 27900.5171
27561.0000 27542.0909 27904.0859
27289.0000 27536.7363 27908.5560
27637.0000 27533.9831 27916.5830
27790.0000 27531.2298 27925.6298
27579.0000 27528.4765 27935.7716
27827.0000 27525.7233 27947.0960
27912.0000 27522.9700 27959.7056
27891.0000 27520.2168 27973.7215
27837.0000 27517.4635 27989.2888
27724.0000 27514.7102 28006.5843
27944.0000 27511.9570 28025.8282
27956.0000 27509.2037 28047.3020
27962.0000 27506.4505 28071.3734
28091.0000 27503.6972 28098.5327
28070.0000 27500.9439 28129.4444
28476.0000 27498.1907 28165.0172
28278.0000 27495.4374 28206.4983
28674.0000 27492.6841 28255.5942
28700.0000 27489.9309 28314.6229
28993.0000 27487.1776 28386.6951
29161.0000 27484.4244 28475.9206
29415.0000 27481.6711 28587.6282
29869.0000 27478.9178 28728.5802
29983.0000 27476.1646 28907.1517
30232.0000 27473.4113 29133.4384
30824.0000 27470.6581 29419.2447
31085.0000 27467.9048 29777.9060
31442.0000 27465.1515 30223.8950
32320.0000 27462.3983 30772.1776
32758.0000 27459.6450 31437.3003
33566.0000 27456.8917 32232.2219
34295.0000 27454.1385 33166.9311
34958.0000 27451.3852 34246.9320
36428.0000 27448.6320 35471.6964
37539.0000 27445.8787 36833.1972
39047.0000 27443.1254 38314.6168
40230.0000 27440.3722 39889.2871
41620.0000 27437.6189 41519.8778
43281.0000 27434.8657 43157.8513
44832.0000 27432.1124 44743.3351
46280.0000 27429.3591 46205.9012
47476.0000 27426.6059 47467.2617
48803.0000 27423.8526 48447.2187
49507.0000 27421.0994 49073.6313
49764.0000 27418.3461 49295.0842
49894.0000 27415.5928 49092.1582
49363.0000 27412.8396 48482.1790
48443.0000 27410.0863 47514.9669
47295.0000 27407.3330 46261.8136
45916.0000 27404.5798 44802.7584
44085.0000 27401.8265 43216.4006
42083.0000 27399.0733 41573.7240
40620.0000 27396.3200 39935.2491
38560.0000 27393.5667 38350.1747
37321.0000 27390.8135 36856.4707
36163.0000 27388.0602 35482.7588
34531.0000 27385.3070 34243.7047
33736.0000 27382.5537 33149.1576
32916.0000 27379.8004 32200.0424
32275.0000 27377.0472 31391.1633
31582.0000 27374.2939 30704.6493
31027.0000 27371.5406 30143.9300
30741.0000 27368.7874 29686.3592
30455.0000 27366.0341 29316.9666
30011.0000 27363.2809 29021.2294
29757.0000 27360.5276 28785.7319
29662.0000 27357.7743 28598.5722
29162.0000 27355.0211 28449.5521
28911.0000 27352.2678 28330.1966
28737.0000 27349.5146 28233.6524
28701.0000 27346.7613 28154.5110
28704.0000 27344.0080 28088.5957
28194.0000 27341.2548 28032.7415
28187.0000 27338.5015 27984.5871
28151.0000 27335.7482 27942.3920
28079.0000 27332.9950 27904.8835
27934.0000 27330.2417 27871.1327
27688.0000 27327.4885 27840.4598
27621.0000 27324.7352 27812.3621
27734.0000 27321.9819 27786.4619
27703.0000 27319.2287 27762.4692
27710.0000 27316.4754 27740.1557
27553.0000 27313.7222 27719.3369
27439.0000 27310.9689 27699.8602
27430.0000 27308.2156 27681.5965
27400.0000 27305.4624 27664.4347
27383.0000 27302.7091 27648.2778
27347.0000 27299.9559 27633.0403
27245.0000 27297.2026 27618.6465
27434.0000 27294.4493 27605.0284
27578.0000 27291.6961 27592.1254
27329.0000 27288.9428 27579.8827
27330.0000 27286.1895 27568.2512
27126.0000 27283.4363 27557.1863
27107.0000 27280.6830 27546.6475
27171.0000 27277.9298 27536.5985
27287.0000 27275.1765 27527.0060
27093.0000 27272.4232 27517.8399
27194.0000 27269.6700 27509.0726
27024.0000 27266.9167 27500.6793
27119.0000 27264.1635 27492.6371
27149.0000 27261.4102 27484.9252
27083.0000 27258.6569 27477.5247
27117.0000 27255.9037 27470.4182
27207.0000 27253.1504 27463.5899
27217.0000 27250.3971 27457.0253
27210.0000 27247.6439 27450.7112
27294.0000 27244.8906 27444.6356
27237.0000 27241.6204 27438.2705
27125.0000 27238.3502 27432.1228
27146.0000 27235.0799 27426.1835
26871.0000 27231.8097 27420.4442
27136.0000 27228.5395 27414.8974
26971.0000 27225.2692 27409.5365
26806.0000 27221.9990 27404.3552
27016.0000 27218.7288 27399.3482
26904.0000 27215.4585 27394.5107
26844.0000 27212.1883 27389.8384
26915.0000 27208.9181 27385.3276
26932.0000 27205.6478 27380.9751
26932.0000 27202.3776 27376.7784
26912.0000 27199.1074 27372.7352
26777.0000 27195.8372 27368.8440
26903.0000 27192.5669 27365.1036
26898.0000 27189.2967 27361.5133
27043.0000 27186.0265 27358.0729
27117.0000 27182.7562 27354.7828
27141.0000 27179.4860 27351.6438
27126.0000 27176.2158 27348.6573
26941.0000 27172.9455 27345.8252
26996.0000 27169.6753 27343.3394
27130.0000 27166.4051 27340.8266
26900.0000 27163.1348 27338.4788
26814.0000 27159.8646 27336.3013
27073.0000 27156.5944 27334.3010
27098.0000 27153.3241 27332.4866
26812.0000 27150.0539 27330.8690
27052.0000 27146.7837 27329.4619
27014.0000 27143.5135 27328.2829
26837.0000 27140.2432 27327.3542
26659.0000 27136.9730 27326.7033
26973.0000 27133.7028 27326.3651
27213.0000 27130.4325 27326.3817
27232.0000 27127.1623 27326.8044
27094.0000 27123.8921 27327.6938
27234.0000 27120.6218 27329.1197
27063.0000 27117.3516 27331.1604
26915.0000 27114.0814 27333.9014
26798.0000 27110.8111 27337.4315
26941.0000 27107.5409 27341.8395
27104.0000 27104.2707 27347.2082
27256.0000 27101.0004 27353.6083
27128.0000 27097.7302 27361.0909
26982.0000 27094.4600 27369.6810
27266.0000 27091.1897 27379.3697
26990.0000 27087.9195 27390.1091
27372.0000 27084.6493 27401.8064
26985.0000 27081.3791 27414.3210
26782.0000 27078.1088 27427.4615
26951.0000 27074.8386 27433.7126
27134.0000 27071.5684 27447.3786
27139.0000 27069.1245 27461.6355
27450.0000 27066.6807 27475.3186
27128.0000 27064.2369 27488.1239
27306.0000 27061.7931 27499.8425
27267.0000 27059.3493 27510.4218
27549.0000 27056.9054 27520.0013
27518.0000 27054.4616 27528.9083
27273.0000 27052.0178 27537.6181
27629.0000 27049.5740 27546.7014
27549.0000 27047.1302 27556.7845
27659.0000 27044.6863 27568.5323
27702.0000 27042.2425 27582.6590
27649.0000 27039.7987 27599.9608
27783.0000 27037.3549 27621.3689
27853.0000 27034.9111 27648.0227
28066.0000 27032.4672 27681.3648
27879.0000 27030.0234 27723.2591
27907.0000 27027.5796 27776.1313
28217.0000 27025.1358 27843.1284
28667.0000 27022.6920 27928.2887
29038.0000 27020.2481 28036.7079
29020.0000 27017.8043 28174.6796
29128.0000 27015.3605 28349.7842
29448.0000 27012.9167 28570.8924
29764.0000 27010.4729 28848.0494
29862.0000 27008.0290 29192.2035
30507.0000 27005.5852 29614.7558
30793.0000 27003.1414 30126.9134
31641.0000 27000.6976 30738.8541
32405.0000 26998.2538 31458.7293
32903.0000 26995.8099 32291.5573
33635.0000 26993.3661 33238.0780
34492.0000 26990.9223 34293.6478
35639.0000 26988.4785 35447.2462
37146.0000 26986.0347 36680.6431
38223.0000 26983.5908 37967.7411
39655.0000 26981.1470 39274.1004
41178.0000 26978.7032 40556.7112
42479.0000 26976.2594 41764.2696
43767.0000 26973.8156 42838.5545
44702.0000 26971.3717 43717.8333
45357.0000 26968.9279 44343.1215
45602.0000 26966.4841 44667.0596
45686.0000 26964.0403 44663.2349
45403.0000 26961.5965 44332.2735
44562.0000 26959.1526 43701.7482
43537.0000 26956.7088 42819.9548
42223.0000 26954.2650 41746.5682
41052.0000 26951.8212 40543.8305
39508.0000 26949.3774 39270.3841
38394.0000 26946.9335 37977.9325
37010.0000 26944.4897 36709.8916
35615.0000 26942.0459 35501.1049
34610.0000 26939.6021 34378.0412
33642.0000 26937.1583 33359.2230
32937.0000 26934.7144 32455.8303
32349.0000 26932.2706 31672.4749
31785.0000 26929.8268 31008.1341
31340.0000 26927.3830 30457.1988
31130.0000 26924.9392 30010.5676
30644.0000 26922.4953 29656.7091
30567.0000 26920.0515 29382.6233
30336.0000 26917.6077 29174.6518
30240.0000 26915.1639 29019.1191
30077.0000 26912.7201 28902.8237
29861.0000 26910.2762 28813.4397
29479.0000 26907.8324 28739.9088
29429.0000 26905.3886 28672.8776
29291.0000 26902.9448 28605.1461
29227.0000 26900.5010 28531.9807
28881.0000 26898.0571 28451.1187
28720.0000 26895.6133 28362.4003
28731.0000 26893.1695 28267.1461
28663.0000 26890.7257 28167.4940
28602.0000 26888.2819 28065.8654
28159.0000 26885.8380 27964.6184
28059.0000 26883.3942 27865.8570
27909.0000 26880.9504 27771.3413
27911.0000 26878.5066 27682.4511
27842.0000 26876.0628 27602.1047
27794.0000 26873.6189 27527.0818
27798.0000 26871.1751 27459.5684
27509.0000 26868.7313 27399.5332
27436.0000 26866.2875 27346.6943
27434.0000 26863.8437 27300.5783
27448.0000 26861.3998 27260.5802
27509.0000 26858.9560 27226.0209
27489.0000 26856.5122 27196.1962
27542.0000 26854.0684 27170.4175
27635.0000 26851.6246 27148.0411
27296.0000 26849.1807 27128.4875
27284.0000 26846.7369 27111.2513
27154.0000 26844.2931 27095.9040
27110.0000 26841.8493 27082.0909
27033.0000 26839.4055 27069.5245
27173.0000 26836.9616 27057.3760
26711.0000 26834.5178 27046.6691
27059.0000 26832.0740 27036.6602
26920.0000 26829.6302 27027.2414
27028.0000 26827.1864 27018.3290
26912.0000 26824.7425 27009.8585
26933.0000 26822.2987 27001.7791
26747.0000 26819.8549 26994.0503
26591.0000 26817.4111 26986.6397
26771.0000 26814.9673 26979.5200
26815.0000 26812.5234 26972.6686
26901.0000 26811.5649 26967.5512
26976.0000 26810.6064 26962.6653
26725.0000 26809.6478 26957.9959
26786.0000 26808.6893 26953.5294
26685.0000 26807.7307 26949.2535
26756.0000 26806.7722 26945.1574
26601.0000 26805.8136 26941.2309
26708.0000 26804.8551 26937.4650
27018.0000 26803.8966 26933.8512
26797.0000 26802.9380 26930.3819
26782.0000 26801.9795 26927.0502
26632.0000 26801.0209 26923.8497
26953.0000 26800.0624 26920.7745
26828.0000 26799.1038 26917.8194
26787.0000 26798.1453 26914.9795
26810.0000 26797.1868 26912.2504
26724.0000 26796.2282 26909.6281
26540.0000 26795.2697 26907.1089
26598.0000 26794.3111 26904.6897
26517.0000 26793.3526 26902.3675
26513.0000 26792.3941 26900.1397
26754.0000 26791.4355 26898.0041
26628.0000 26790.4770 26895.9586
26391.0000 26789.5184 26894.0017
26564.0000 26788.5599 26892.1318
27025.0000 26787.6013 26890.3479
26642.0000 26786.6428 26888.6492
26652.0000 26785.6843 26887.0350
26724.0000 26784.7257 26885.5051
26845.0000 26783.7672 26884.0594
26657.0000 26782.8086 26882.6982
26876.0000 26781.8501 26881.4220
26942.0000 26780.8915 26880.2317
26652.0000 26779.9330 26879.1284
26799.0000 26778.9745 26878.1136
26299.0000 26778.0159 26877.5685
26915.0000 26777.0574 26876.7388
27007.0000 26776.0988 26876.0041
26729.0000 26775.1403 26875.3672
26741.0000 26774.1818 26874.8316
26663.0000 26773.2232 26874.4011
26574.0000 26772.2647 26874.0801
26731.0000 26771.3061 26873.8733
26742.0000 26770.3476 26873.7864
26737.0000 26769.3890 26873.8255
26729.0000 26768.4305 26873.9974
26711.0000 26767.4720 26874.3098
26660.0000 26766.5134 26874.7714
26706.0000 26765.5549 26875.3917
26482.0000 26764.5963 26876.1814
26920.0000 26763.6378 26877.1524
26661.0000 26762.6792 26878.3183
26852.0000 26761.7207 26879.6941
26703.0000 26761.4190 26881.9537
26715.0000 26761.1173 26884.4596
26732.0000 26760.8157 26887.2343
26603.0000 26760.5140 26890.3037
26908.0000 26760.2123 26893.6986
26641.0000 26759.9106 26897.4562
26699.0000 26759.6089 26901.6226
26770.0000 26759.3072 26906.2558
26704.0000 26759.0055 26911.4314
26728.0000 26758.7039 26917.2485
26845.0000 26758.4022 26923.8403
26828.0000 26758.1005 26931.3865
26747.0000 26757.7988 26940.1307
26872.0000 26757.4971 26950.4020
27061.0000 26757.1954 26962.6427
26942.0000 26756.8938 26977.4407
26998.0000 26756.5921 26995.5657
26998.0000 26756.2904 27018.0095
27018.0000 26755.9887 27046.0248
27105.0000 26755.6870 27081.1596
27157.0000 26755.3853 27119.1256
27264.0000 26755.0837 27174.4626
27470.0000 26754.7820 27243.4650
27420.0000 26754.4803 27328.8683
27525.0000 26754.1786 27433.5540
27317.0000 26753.8769 27560.4060
27878.0000 26753.5752 27712.1194
27968.0000 26753.2735 27890.9692
28179.0000 26752.9719 28098.5471
28460.0000 26752.6702 28335.4834
28453.0000 26752.3685 28601.1715
28768.0000 26752.0668 28893.5125
29366.0000 26751.7651 29208.6941
29511.0000 26751.4634 29541.0108
29962.0000 26751.1618 29882.7256
30190.0000 26750.8601 30223.9785
30682.0000 26750.5584 30552.7793
31018.0000 26750.2567 30855.1817
31571.0000 26749.9550 31115.8280
32083.0000 26749.6533 31319.0949
31816.0000 26749.3517 31450.9546
31977.0000 26749.0500 31501.3014
32055.0000 26748.7483 31466.0288
31672.0000 26748.4466 31347.9711
31760.0000 26748.1449 31156.2476
31255.0000 26747.8432 30904.3344
31033.0000 26747.5415 30607.7181
30078.0000 26747.2399 30281.9150
29693.0000 26746.9382 29941.1916
29405.0000 26746.6365 29597.9255
29057.0000 26746.3348 29262.3779
28687.0000 26746.0331 28942.6779
28480.0000 26745.7314 28644.9017
28187.0000 26745.4298 28373.2032
27929.0000 26745.1281 28129.9862
27805.0000 26744.8264 27916.1182
27574.0000 26744.5247 27731.1798
27579.0000 26744.2230 27573.7378
27404.0000 26743.9213 27441.6247
27172.0000 26743.6197 27332.2054
27214.0000 26743.3180 27242.6160
27128.0000 26743.0163 27169.9625
26923.0000 26742.7146 27111.4736
27065.0000 26742.4129 27064.6080
27177.0000 26742.1112 27027.1177
26738.0000 26741.8096 26997.0763
26739.0000 26741.5079 26972.8783
26851.0000 26741.2062 26953.2189
26641.0000 26740.9045 26937.0612
26760.0000 26740.6028 26923.5977
26535.0000 26740.3011 26912.2106
26687.0000 26739.9994 26902.4341
26967.0000 26739.6978 26893.9211
26881.0000 26739.3961 26886.4154
26432.0000 26739.0944 26879.7282
26640.0000 26738.7927 26873.7205
26635.0000 26738.4910 26868.2895
26474.0000 26738.1893 26863.3581
26638.0000 26737.8877 26858.8677
26336.0000 26737.5860 26854.7733
26868.0000 26737.2843 26851.0395
26775.0000 26736.9826 26847.6385
26594.0000 26736.6809 26844.5481
26585.0000 26736.3792 26841.7513
26483.0000 26736.0776 26839.2354
26749.0000 26735.7759 26836.9927
26585.0000 26735.4742 26835.0199
26579.0000 26735.1725 26833.3201
26424.0000 26734.8708 26831.9034
26389.0000 26734.5691 26830.7895
26770.0000 26734.2674 26830.0099
26710.0000 26733.9658 26829.6116
26630.0000 26733.6641 26829.6618
26208.0000 26733.3624 26830.2522
26245.0000 26733.0607 26831.5055
26534.0000 26732.7590 26833.5810
26318.0000 26732.4573 26836.6806
26491.0000 26732.1557 26841.0533
26411.0000 26731.8540 26846.9986
26370.0000 26731.5523 26854.8654
26321.0000 26731.2506 26865.0483
26709.0000 26730.9489 26877.9767
26601.0000 26730.6472 26894.0983
26765.0000 26730.3456 26913.8554
26505.0000 26730.0439 26937.6541
26826.0000 26729.7422 26965.8277
26835.0000 26721.5562 26990.7113
26667.0000 26713.3703 27020.2522
26490.0000 26705.1843 27054.3149
26493.0000 26696.9984 27092.5271
26845.0000 26688.8124 27134.2474
26929.0000 26680.6265 27178.5378
27207.0000 26672.4405 27224.1440
27025.0000 26664.2546 27269.4823
27017.0000 26656.0686 27312.6407
27338.0000 26647.8827 27351.4110
27243.0000 26639.6967 27383.3809
26946.0000 26631.5108 27406.1219
27118.0000 26623.3248 27417.4856
27430.0000 26615.1389 27415.9628
27599.0000 26606.9529 27400.9933
27310.0000 26598.7670 27373.0927
27468.0000 26590.5810 27333.7350
27317.0000 26582.3950 27285.0482
26945.0000 26574.2091 27229.4542
26679.0000 26566.0231 27169.3688
26822.0000 26557.8372 27107.0092
26713.0000 26549.6512 27044.2986
26683.0000 26541.4653 26982.8326
26808.0000 26533.2793 26923.8769
26856.0000 26525.0934 26868.3800
26597.0000 26516.9074 26816.9931
26835.0000 26508.7215 26770.0966
26901.0000 26500.5355 26727.8328
26602.0000 26492.3496 26690.1434
26935.0000 26484.1636 26656.8122
26506.0000 26475.9777 26627.5069
26504.0000 26467.7917 26601.8208
26224.0000 26459.6058 26579.3093
26434.0000 26451.4198 26559.5209
26590.0000 26443.2339 26542.0216
26425.0000 26435.0479 26526.4112
26604.0000 26426.8620 26512.3344
26526.0000 26418.6760 26499.4853
26406.0000 26410.4901 26487.6076
26394.0000 26402.3041 26476.4605
26290.0000 26394.1181 26465.9407
26299.0000 26385.9322 26455.8857
26328.0000 26377.7462 26446.1953
26204.0000 26369.5603 26436.7937
26371.0000 26361.3743 26427.6243
26707.0000 26353.1884 26418.6454
26517.0000 26345.0024 26409.8263
26470.0000 26336.8165 26401.1447
26389.0000 26328.6305 26392.5841
26228.0000 26320.4446 26384.1324
26335.0000 26312.2586 26375.7809
26352.0000 26304.0727 26367.5227
26308.0000 26295.8867 26359.3530
26300.0000 26301.7129 26365.2802
26148.0000 26307.5391 26371.2893
26335.0000 26313.3653 26377.3784
26306.0000 26319.1916 26383.5460
26199.0000 26325.0178 26389.7913
26292.0000 26330.8440 26396.1140
26412.0000 26336.6702 26402.5141
26229.0000 26342.4964 26408.9923
26366.0000 26348.3226 26415.5494
26294.0000 26354.1488 26422.1868
26247.0000 26359.9750 26428.9063
26045.0000 26365.8012 26435.7098
26060.0000 26371.6274 26442.6001
26109.0000 26377.4536 26449.5800
26293.0000 26383.2798 26456.6530
26370.0000 26389.1061 26463.8230
26360.0000 26394.9323 26471.0943
26549.0000 26400.7585 26478.4717
26229.0000 26406.5847 26487.8241
26329.0000 26412.4109 26495.4425
26519.0000 26418.2371 26503.1853
26507.0000 26424.0633 26511.0599
26730.0000 26429.8895 26519.0747
26756.0000 26435.7157 26527.2385
26542.0000 26441.5419 26535.5613
26245.0000 26447.3681 26544.0543
26297.0000 26453.1944 26547.7206
26164.0000 26459.0206 26556.6245
26268.0000 26464.8468 26565.7387
26398.0000 26470.6730 26575.0797
26363.0000 26476.4992 26584.6658
26395.0000 26482.3254 26594.5177
26444.0000 26488.1516 26604.6584
26539.0000 26493.9778 26615.1138
26563.0000 26499.8040 26625.9137
26771.0000 26505.6302 26637.0924
26423.0000 26511.4564 26648.6898
26483.0000 26517.2827 26660.7541
26590.0000 26523.1089 26673.3436
26624.0000 26528.9351 26686.5314
26714.0000 26534.7613 26700.4107
26633.0000 26540.5875 26715.1029
26549.0000 26546.4137 26734.2814
26538.0000 26552.2399 26751.1565
26557.0000 26558.0661 26769.5080
26556.0000 26563.8923 26789.7237
26499.0000 26569.7185 26812.3226
26939.0000 26575.5447 26837.9930
26867.0000 26581.3709 26867.6376
26814.0000 26587.1972 26902.4220
27020.0000 26593.0234 26943.8257
26873.0000 26598.8496 26993.6895
27226.0000 26604.6758 27054.2534
27104.0000 26602.9553 27120.3477
27255.0000 26601.2347 27203.1596
27351.0000 26599.5142 27305.8454
27598.0000 26597.7937 27432.1237
27805.0000 26596.0732 27585.8446
28177.0000 26594.3527 27770.7868
28249.0000 26592.6321 27990.3976
28374.0000 26590.9116 28247.4851
29010.0000 26589.1911 28543.8767
29397.0000 26587.4706 28880.0640
29698.0000 26585.7501 29254.8565
29866.0000 26584.0296 29665.0647
30537.0000 26582.3090 30106.0121
31231.0000 26580.5885 30568.1795
31466.0000 26578.8680 31041.7271
31694.0000 26577.1475 31513.2598
32222.0000 26575.4270 31966.6075
32718.0000 26573.7064 32383.0708
32752.0000 26571.9859 32742.1511
32966.0000 26570.2654 33023.0525
32959.0000 26568.5449 33207.0832
32579.0000 26566.8244 33280.6413
32498.0000 26565.1038 33237.8999
32162.0000 26563.3833 33082.0916
31740.0000 26561.6628 32824.7862
31351.0000 26559.9423 32483.5080
31131.0000 26558.2218 32078.7261
30784.0000 26556.5013 31631.2228
30471.0000 26554.7807 31160.3285
30323.0000 26553.0602 30682.9944
29225.0000 26551.3397 30213.4345
29326.0000 26549.6192 29763.0720
29214.0000 26547.8987 29340.6255
28806.0000 26546.1781 28952.2650
28665.0000 26544.4576 28601.8190
28562.0000 26542.7371 28291.0326
28440.0000 26541.0166 28019.8727
28114.0000 26539.2961 27786.8674
27873.0000 26537.5755 27589.4614
28016.0000 26535.8550 27424.3635
27742.0000 26534.1345 27287.8660
27346.0000 26532.4140 27176.1199
27354.0000 26530.6935 27085.3549
27477.0000 26528.9730 27012.0419
27057.0000 26527.2524 26952.9997
27282.0000 26525.5319 26905.4516
26994.0000 26523.8114 26867.0433
27085.0000 26522.0909 26835.8289
27051.0000 26520.3704 26810.2380
26835.0000 26518.6498 26789.0303
26821.0000 26516.9293 26771.2468
27007.0000 26515.2088 26756.1604
26697.0000 26513.4883 26743.2317
27096.0000 26511.7678 26732.0712
26997.0000 26510.0472 26722.4082
26590.0000 26508.3267 26714.0678
26671.0000 26506.6062 26706.9543
26596.0000 26504.8857 26701.0415
26634.0000 26503.1652 26696.3678
26480.0000 26501.4446 26693.0366
26283.0000 26499.7241 26691.2188
26605.0000 26498.0036 26691.1584
26628.0000 26496.2831 26693.1782
26732.0000 26494.5626 26697.6840
26445.0000 26492.8421 26705.1673
26832.0000 26491.1215 26716.2011
26620.0000 26489.4010 26731.4305
26838.0000 26487.6805 26751.5531
26800.0000 26485.9600 26777.2903
26881.0000 26484.2395 26809.3469
26936.0000 26482.5189 26848.3605
26608.0000 26480.7984 26894.8430
26666.0000 26479.0779 26949.1144
26863.0000 26477.3574 27011.2359
26824.0000 26475.6369 27080.9445
27168.0000 26473.9163 27157.5930
27182.0000 26472.1958 27240.0989
27155.0000 26470.4753 27326.9026
27264.0000 26468.7548 27415.9351
27557.0000 26467.0343 27504.5974
27513.0000 26465.3138 27589.7609
27340.0000 26463.5932 27667.8152
27119.0000 26461.8727 27734.8090
27632.0000 26460.1522 27786.7358
27549.0000 26458.4317 27819.9916
27229.0000 26456.7112 27831.9418
27402.0000 26454.9906 27821.4331
27695.0000 26453.2701 27789.0436
27394.0000 26451.5496 27736.9543
27088.0000 26449.8291 27668.5029
27315.0000 26448.1086 27587.6121
27426.0000 26446.3880 27498.2842
26936.0000 26444.6675 27404.2567
26783.0000 26442.9470 27308.8192
26708.0000 26441.2265 27214.7400
26760.0000 26439.5060 27124.2541
26961.0000 26437.7855 27039.0778
26654.0000 26436.0649 26960.4381
26746.0000 26434.3444 26889.1109
26666.0000 26432.6239 26825.4692
26887.0000 26430.9034 26769.5401
26621.0000 26429.1829 26721.0682
26701.0000 26427.4623 26679.5835
26784.0000 26425.7418 26644.4667
26502.0000 26424.0213 26615.0114
26223.0000 26422.3008 26590.4773
26528.0000 26417.3318 26566.8847
26285.0000 26412.3628 26546.7929
26161.0000 26407.3939 26529.5762
26512.0000 26402.4249 26514.6849
26440.0000 26397.4559 26501.6495
26116.0000 26392.4870 26490.0791
26066.0000 26387.5180 26479.6557
26367.0000 26382.5490 26470.1259
26082.0000 26377.5800 26461.2912
26047.0000 26372.6111 26452.9988
26135.0000 26367.6421 26445.1326
26045.0000 26362.6731 26437.6050
26344.0000 26357.7042 26430.3506
26512.0000 26352.7352 26423.3205
26235.0000 26347.7662 26416.4782
26450.0000 26342.7972 26409.7961
26225.0000 26337.8283 26403.2530
26511.0000 26332.8593 26396.8324
26081.0000 26327.8903 26390.5212
26076.0000 26322.9214 26384.3087
26066.0000 26317.9524 26378.1862
26231.0000 26312.9834 26372.1459
26196.0000 26308.0144 26366.1815
26369.0000 26303.0455 26360.2872
26317.0000 26298.0765 26354.4579
26085.0000 26293.1075 26348.6893
26153.0000 26288.1386 26343.0607
26313.0000 26283.1696 26337.4020
26408.0000 26278.2006 26331.7929
26393.0000 26273.2316 26326.2304
25669.0000 26268.2627 26319.3656
25857.0000 26263.2937 26313.8973
26317.0000 26258.3247 26308.4682
26331.0000 26253.3558 26303.0761
26290.0000 26248.3868 26297.7193
25928.0000 26243.4178 26292.3961
26100.0000 26238.4489 26287.1048
26225.0000 26233.4799 26281.8441
25933.0000 26228.5109 26278.1239
26106.0000 26223.5419 26272.9298
26218.0000 26218.5730 26267.7627
26327.0000 26213.6040 26262.6216
26250.0000 26208.6350 26257.5058
26173.0000 26203.6661 26252.4142
26151.0000 26198.6971 26247.3463
26297.0000 26193.7281 26242.3012
26459.0000 26188.7591 26237.2784
26321.0000 26183.7902 26232.2773
25974.0000 26178.8212 26227.2974
26275.0000 26173.8522 26222.3382
26142.0000 26168.8833 26217.3994
26258.0000 26163.9143 26212.4805
26197.0000 26158.9453 26207.5813
26049.0000 26157.2382 26205.9633
26067.0000 26155.5311 26204.3645
26082.0000 26153.8240 26202.7845
26050.0000 26152.1169 26201.2233
26120.0000 26150.4098 26199.6807
25871.0000 26148.7027 26198.1566
26161.0000 26146.9956 26196.6510
26177.0000 26145.2885 26195.1637
26039.0000 26143.5814 26193.6948
25918.0000 26141.8743 26192.2444
25977.0000 26140.1672 26190.8123
26150.0000 26138.4601 26189.3988
25961.0000 26136.7529 26188.0040
25969.0000 26135.0458 26186.6278
26084.0000 26133.3387 26185.2706
26389.0000 26131.6316 26183.9324
26133.0000 26129.9245 26182.6136
26264.0000 26128.2174 26181.3143
26111.0000 26126.5103 26180.0348
25880.0000 26124.8032 26178.7754
26165.0000 26123.0961 26177.5364
26082.0000 26121.3890 26176.3182
26146.0000 26119.6819 26175.1212
26139.0000 26117.9748 26173.9457
26276.0000 26116.2677 26172.7923
26181.0000 26114.5606 26171.6613
26099.0000 26112.8535 26170.5533
26027.0000 26111.1464 26169.4689
26114.0000 26109.4393 26168.4086
26176.0000 26107.7322 26167.3730
26131.0000 26106.0251 26166.3628
25869.0000 26104.3180 26165.3787
26132.0000 26102.6108 26164.4214
26064.0000 26100.9037 26163.4917
26001.0000 26099.1966 26162.5905
25920.0000 26097.4895 26161.7185
26137.0000 26095.7824 26160.8768
26082.0000 26094.0753 26160.0663
26129.0000 26092.3682 26159.2881
26119.0000 26090.6611 26158.5432
25979.0000 26088.9540 26157.8328
26038.0000 26087.2469 26157.1581
26184.0000 26085.5398 26156.5205
25913.0000 26083.8327 26155.9212
25986.0000 26082.1256 26155.3618
26010.0000 26080.4185 26154.8438
25942.0000 26078.7114 26154.3687
26026.0000 26077.0043 26153.9384
25975.0000 26075.2972 26153.5546
26211.0000 26073.5901 26153.2193
26029.0000 26071.8830 26152.9344
26118.0000 26070.1759 26152.7022
26012.0000 26068.4688 26152.5250
26237.0000 26073.2856 26158.9291
25779.0000 26078.1025 26165.3932
26134.0000 26082.9193 26171.9200
26126.0000 26087.7362 26178.5125
26162.0000 26092.5530 26185.1737
26176.0000 26097.3699 26191.6915
25821.0000 26102.1868 26198.5018
26071.0000 26107.0036 26205.3914
26117.0000 26111.8205 26212.3643
25977.0000 26116.6373 26219.4249
26092.0000 26121.4542 26226.5778
25923.0000 26126.2710 26233.8277
26021.0000 26131.0879 26241.1801
25819.0000 26135.9048 26248.6404
25918.0000 26140.7216 26256.2148
25942.0000 26145.5385 26263.9097
26209.0000 26150.3553 26271.7321
26041.0000 26155.1722 26279.6894
26247.0000 26159.9890 26287.7899
26260.0000 26164.8059 26296.0421
26189.0000 26169.6228 26304.4556
26061.0000 26174.4396 26313.0404
26210.0000 26179.2565 26321.8076
25951.0000 26184.0733 26330.7692
26087.0000 26188.8902 26339.9382
25948.0000 26193.7070 26349.3285
25856.0000 26198.5239 26358.9557
26123.0000 26203.3408 26368.8364
26138.0000 26208.1576 26378.9891
25932.0000 26212.9745 26389.4338
26037.0000 26217.7913 26400.1927
26067.0000 26222.6082 26411.2903
26311.0000 26227.4251 26422.7536
26162.0000 26232.2419 26434.6130
26364.0000 26237.0588 26446.9029
26405.0000 26241.8756 26459.6624
26253.0000 26246.6925 26472.9369
26173.0000 26251.5093 26486.7800
26139.0000 26256.3262 26501.4467
26249.0000 26261.1431 26516.6366
26359.0000 26265.9599 26532.6386
26232.0000 26270.7768 26549.5801
26369.0000 26275.5936 26567.6267
26217.0000 26280.4105 26586.9953
26522.0000 26285.2273 26607.9725
26427.0000 26290.0442 26630.9367
26663.0000 26294.8611 26656.3857
26513.0000 26299.6779 26684.9698
26381.0000 26304.4948 26717.5294
26751.0000 26309.3116 26755.6566
26722.0000 26314.1285 26799.6576
26753.0000 26318.9453 26851.7057
26878.0000 26323.7622 26913.7993
26751.0000 26328.5791 26988.2951
27174.0000 26333.3959 27077.9028
27258.0000 26338.2128 27185.6489
27231.0000 26343.0296 27314.8040
27549.0000 26347.8465 27468.7672
27460.0000 26352.6634 27650.9032
27701.0000 26357.4802 27864.3364
27749.0000 26362.2971 28111.7033
28140.0000 26367.1139 28394.8783
28634.0000 26371.9308 28714.6846
28847.0000 26376.7476 29070.6095
29158.0000 26381.5645 29460.5410
29567.0000 26386.3814 29880.5386
30128.0000 26391.1982 30324.6461
30468.0000 26396.0151 30784.7480
30972.0000 26400.8319 31250.4735
31524.0000 26405.6488 31709.1716
31926.0000 26410.4656 32146.0351
32503.0000 26415.2825 32544.5252
32902.0000 26420.0994 32887.3224
33018.0000 26424.9162 33157.9959
33385.0000 26429.7331 33344.9037
33114.0000 26434.5499 33437.5858
33409.0000 26439.3668 33437.9906
33215.0000 26444.1836 33354.8631
32855.0000 26449.0005 33204.1945
32714.0000 26453.8174 33006.9854
32514.0000 26458.6342 32786.7236
32298.0000 26463.4511 32567.2672
32089.0000 26468.2679 32371.3858
32194.0000 26473.0848 32219.8622
32251.0000 26477.9017 32130.9254
32081.0000 26482.7185 32119.8209
31941.0000 26487.5354 32198.4131
32398.0000 26492.3522 32374.7924
32535.0000 26497.1691 32652.9069
32797.0000 26501.9859 33032.2493
33381.0000 26506.8028 33507.6253
34164.0000 26511.6197 34069.0176
34222.0000 26516.4365 34701.5348
34897.0000 26521.2534 35385.4317
35533.0000 26526.0702 36096.1945
36139.0000 26530.8871 36804.7449
36917.0000 26535.7039 37477.9343
37512.0000 26540.5208 38079.6555
38252.0000 26545.3377 38573.0000
38176.0000 26550.1545 38923.7424
38562.0000 26554.9714 39104.8876
38754.0000 26559.7882 39101.1929
38493.0000 26564.6051 38912.0440
37902.0000 26569.4219 38551.4340
36947.0000 26574.2388 38045.0419
36240.0000 26579.0557 37425.6561
35473.0000 26574.2413 36718.9409
34532.0000 26569.4270 35968.8037
34048.0000 26564.6127 35206.3313
33230.0000 26559.7984 34458.3323
32698.0000 26554.9840 33746.9080
32226.0000 26550.1697 33089.3546
31821.0000 26545.3554 32498.2212
31706.0000 26540.5411 31981.4640
31492.0000 26535.7267 31542.6883
31104.0000 26530.9124 31181.4805
30945.0000 26526.0981 30893.8223
30845.0000 26521.2838 30672.5688
30581.0000 26516.4695 30507.9665
31091.0000 26511.6551 30388.2083
30861.0000 26506.8408 30300.0543
31030.0000 26502.0265 30229.5821
30715.0000 26497.2122 30163.1412
30307.0000 26492.3978 30086.5891
30192.0000 26487.5835 29994.1690
30029.0000 26482.7692 29877.8978
29848.0000 26477.9549 29735.5997
29539.0000 26473.1405 29568.5876
29358.0000 26468.3262 29380.7377
29093.0000 26463.5119 29177.3890
28912.0000 26458.6976 28964.3877
28438.0000 26453.8832 28747.4252
28493.0000 26449.0689 28531.6566
28079.0000 26444.2546 28321.5152
27865.0000 26439.4403 28120.6396
27810.0000 26434.6259 27931.8574
27990.0000 26429.8116 27757.2015
27545.0000 26424.9973 27597.9512
27528.0000 26420.1830 27454.6955
27556.0000 26415.3686 27327.4177
27522.0000 26410.5543 27215.5967
27251.0000 26405.7400 27118.3174
27142.0000 26400.9257 27034.3846
26801.0000 26396.1113 26962.4301
26869.0000 26391.2970 26901.0094
26779.0000 26386.4827 26848.6819
26849.0000 26381.6684 26804.0732
26481.0000 26376.8540 26765.9186
26784.0000 26372.0397 26733.0904
26748.0000 26367.2254 26704.6099
26495.0000 26362.4111 26679.6480
26559.0000 26357.5968 26657.5172
26495.0000 26352.7824 26637.6586
26405.0000 26347.9681 26619.6248
26421.0000 26343.1538 26603.0643
26406.0000 26338.3395 26587.7006
26472.0000 26333.5251 26573.3223
26294.0000 26328.7108 26559.7661
26248.0000 26323.8965 26546.9065
26352.0000 26318.5198 26534.0844
26376.0000 26313.1430 26521.7869
26309.0000 26307.7663 26509.9547
26281.0000 26302.3896 26498.5404
26332.0000 26297.0128 26487.5051
26238.0000 26291.6361 26476.8168
26376.0000 26286.2594 26466.4481
26235.0000 26280.8826 26456.3753
26422.0000 26275.5059 26446.5781
26177.0000 26270.1292 26437.0380
26167.0000 26264.7524 26427.7389
26252.0000 26259.3757 26418.6661
26052.0000 26253.9990 26409.8064
26087.0000 26248.6222 26401.1478
26064.0000 26243.2455 26392.6794
25972.0000 26237.8688 26384.3913
26176.0000 26232.4920 26376.2745
26102.0000 26227.1153 26368.3207
26054.0000 26221.7386 26360.5226
25898.0000 26216.3618 26352.8732
25697.0000 26210.9851 26345.3665
25890.0000 26205.6084 26337.9968
26013.0000 26200.2316 26330.7591
25964.0000 26194.8549 26323.6489
26149.0000 26189.4782 26316.6619
26267.0000 26184.1015 26309.7947
26205.0000 26178.7247 26303.0440
26019.0000 26173.3480 26296.4071
25895.0000 26167.9713 26289.8814
26081.0000 26162.5945 26283.4650
25918.0000 26157.2178 26276.7783
25747.0000 26151.8411 26270.5782
25918.0000 26146.4643 26264.4834
25888.0000 26141.0876 26258.4932
26168.0000 26135.7109 26252.6075
25989.0000 26130.3341 26246.8263
26037.0000 26124.9574 26241.1500
26139.0000 26119.5807 26235.5795
26299.0000 26114.2039 26230.1159
26130.0000 26108.8272 26224.7609
26414.0000 26103.4505 26219.5163
26033.0000 26098.0737 26214.3846
25966.0000 26092.6970 26209.3687
26082.0000 26087.3203 26204.4718
26194.0000 26081.9435 26199.6980
26098.0000 26076.5668 26195.0514
26049.0000 26071.1901 26190.5373
26061.0000 26065.8133 26186.1612
25849.0000 26060.4366 26181.9297
25844.0000 26055.0599 26177.8498
25993.0000 26049.6832 26173.9299
26320.0000 26044.3064 26170.1792
25810.0000 26038.9297 26166.6082
26038.0000 26037.4990 26167.1751
26059.0000 26036.0684 26167.9476
26260.0000 26034.6378 26168.9418
26014.0000 26033.2071 26170.1768
26190.0000 26031.7765 26171.6748
25896.0000 26030.3458 26173.4627
26228.0000 26028.9152 26175.5732
26130.0000 26027.4845 26178.0459
26121.0000 26026.0539 26180.9297
26082.0000 26024.6232 26184.2850
26044.0000 26023.1926 26188.1868
26264.0000 26021.7619 26192.7278
26203.0000 26020.3313 26198.0232
26098.0000 26018.9006 26204.2155
26068.0000 26017.4700 26211.4805
25967.0000 26016.0394 26220.0342
25849.0000 26014.6087 26230.1413
26036.0000 26013.1781 26242.1245
26241.0000 26011.7474 26256.3761
26359.0000 26010.3168 26273.3710
26160.0000 26008.8861 26293.6818
26123.0000 26007.4555 26317.9956
26291.0000 26006.0248 26347.1320
26209.0000 26004.5942 26382.0624
26347.0000 26003.1635 26423.9275
26451.0000 26001.7329 26474.0508
26582.0000 26000.3023 26533.9461
26769.0000 25998.8716 26605.3119
26793.0000 25997.4410 26690.0099
27090.0000 25996.0103 26790.0205
27147.0000 25994.5797 26907.3714
27049.0000 25993.1490 27044.0374
27099.0000 25991.7184 27201.8139
27377.0000 25990.2877 27382.1732
27513.0000 25988.8571 27586.1181
27897.0000 25987.4264 27814.0471
27969.0000 25985.9958 28065.6385
28244.0000 25984.5652 28339.7436
28549.0000 25983.1345 28634.2657
28903.0000 25981.7039 28946.0028
29424.0000 25980.2732 29270.4546
29819.0000 25978.8426 29601.6150
30110.0000 25977.4119 29931.7899
31054.0000 25975.9813 30251.4885
31488.0000 25974.5506 30549.4587
31749.0000 25973.1200 30812.9808
32247.0000 25971.6893 31028.5742
32366.0000 25970.2587 31183.2334
32887.0000 25968.8281 31266.1414
32986.0000 25967.3974 31270.5054
32808.0000 25965.9668 31194.9142
32539.0000 25964.5361 31043.6670
32367.0000 25963.1055 30825.9313
31842.0000 25961.6748 30554.0976
31143.0000 25960.2442 30241.9544
30797.0000 25958.8135 29903.1877
30267.0000 25957.3829 29550.4079
29589.0000 25955.9522 29194.6510
28996.0000 25954.5216 28845.1943
28357.0000 25953.0909 28509.5411
28122.0000 25951.6603 28193.4826
28033.0000 25950.2297 27901.1972
27688.0000 25948.7990 27635.3761
27367.0000 25947.3684 27397.3754
27130.0000 25945.9377 27187.3938
26551.0000 25944.5071 27004.6716
26895.0000 25943.0764 26847.7003
26643.0000 25941.6458 26714.4334
26629.0000 25940.2151 26602.4846
26575.0000 25938.7845 26509.3045
26616.0000 25937.3538 26432.3286
26502.0000 25935.9232 26369.0931
26020.0000 25934.4926 26317.3181
26141.0000 25933.0619 26274.9593
26555.0000 25931.6313 26240.2347
26557.0000 25930.2006 26211.6284
26227.0000 25928.7700 26187.8798
26145.0000 25927.3393 26167.9614
26177.0000 25925.9087 26151.0509
26079.0000 25924.4780 26136.5009
26012.0000 25923.0474 26123.8087
26142.0000 25921.6167 26112.5884
26310.0000 25920.1861 26102.5468
26348.0000 25918.7555 26093.4618
26336.0000 25917.3248 26085.1661
26046.0000 25915.8942 26077.5329
26044.0000 25914.4635 26070.4656
26185.0000 25913.0329 26063.8899
25927.0000 25911.6022 26057.7476
25968.0000 25910.1716 26051.9925
25736.0000 25908.7409 26046.5869
25783.0000 25907.3103 26041.4997
25722.0000 25905.8796 26036.7046
25958.0000 25904.4490 26032.1793
25781.0000 25903.0184 26027.9041
26140.0000 25901.5877 26023.8622
26102.0000 25900.1571 26020.0386
25975.0000 25898.7264 26016.4200
25852.0000 25897.2958 26012.9947
25962.0000 25895.8651 26009.7522
25984.0000 25894.4345 26006.6835
26024.0000 25893.0038 26003.7803
25952.0000 25891.5732 26001.0356
26128.0000 25890.1425 25998.4431
25914.0000 25888.7119 25995.9973
25799.0000 25887.2813 25993.6937
25880.0000 25887.5735 25993.2512
25892.0000 25887.8657 25992.9439
25671.0000 25888.1579 25992.7691
25904.0000 25888.4501 25992.7251
25878.0000 25888.7423 25992.8105
26108.0000 25889.0345 25993.0249
26036.0000 25889.3267 25993.3683
25934.0000 25889.6190 25993.8412
26002.0000 25889.9112 25994.4451
26103.0000 25890.2034 25995.1818
25859.0000 25890.4956 25996.3114
26217.0000 25890.7878 25997.3245
26348.0000 25891.0800 25998.4813
26242.0000 25891.3722 25999.7871
26022.0000 25891.6644 26001.2487
26144.0000 25891.9567 26002.8743
26164.0000 25892.2489 26004.6739
26204.0000 25892.5411 26006.6599
26166.0000 25892.8333 26008.8479
26110.0000 25893.1255 26011.2574
26058.0000 25893.4177 26014.0108
26266.0000 25893.7099 26016.9454
25915.0000 25894.0022 26020.1989
26014.0000 25894.2944 26023.8234
26041.0000 25894.5866 26027.8857
26083.0000 25894.8788 26032.4707
26261.0000 25895.1710 26037.6856
26117.0000 25895.4632 26043.6641
26094.0000 25895.7554 26050.5712
26144.0000 25896.0476 26058.6077
26115.0000 25896.3399 26068.0142
26122.0000 25896.6321 26079.0740
25856.0000 25896.9243 26092.1152
26017.0000 25897.2165 26107.5103
26138.0000 25897.5087 26125.6738
26141.0000 25897.8009 26147.0576
26297.0000 25898.0931 26172.1426
26373.0000 25898.3854 26201.4291
26025.0000 25898.6776 26235.4236
26159.0000 25898.9698 26274.6243
26111.0000 25899.2620 26319.5041
26274.0000 25899.5542 26370.4933
26247.0000 25899.8464 26427.9590
26364.0000 25900.1386 26497.8982
26537.0000 25900.4308 26569.9786
26557.0000 25900.7231 26648.1311
26650.0000 25901.0153 26733.0910
26815.0000 25901.3075 26824.4836
26930.0000 25901.5997 26921.6715
26985.0000 25901.8919 27023.7319
27313.0000 25902.1841 27129.4726
27288.0000 25902.4763 27237.5048
27163.0000 25902.7686 27346.3759
27169.0000 25903.0608 27454.7279
27689.0000 25903.3530 27561.4190
27457.0000 25903.6452 27665.5406
27749.0000 25903.9374 27766.3062
27690.0000 25904.2296 27862.8452
27760.0000 25904.5218 27953.9765
27758.0000 25904.8140 28038.0395
27617.0000 25905.1063 28112.8412
27847.0000 25905.3985 28175.7620
27870.0000 25905.6907 28224.0562
28075.0000 25905.9829 28255.3469
27883.0000 25906.2751 28268.2482
28008.0000 25906.5673 28263.1614
28068.0000 25906.8595 28241.8082
28187.0000 25907.1518 28208.4387
28122.0000 25907.4440 28168.6329
28134.0000 25907.7362 28128.9187
27932.0000 25908.0284 28096.1707
28188.0000 25908.3206 28077.1188
28185.0000 25908.6128 28077.9951
28206.0000 25908.9050 28104.2872
28425.0000 25909.1972 28160.5462
28415.0000 25909.4895 28250.2171
28245.0000 25909.7817 28375.4740
28686.0000 25910.0739 28537.0635
28753.0000 25910.3661 28734.1646
29160.0000 25910.6583 28964.2731
29601.0000 25910.9505 29221.2707
29823.0000 25911.2427 29502.7692
30070.0000 25911.5350 29798.9666
30598.0000 25911.8272 30100.0744
31255.0000 25912.1194 30394.5310
31536.0000 25912.4116 30669.2138
31854.0000 25912.7038 30909.9246
31960.0000 25912.9960 31102.2940
32096.0000 25913.2882 31233.1723
32302.0000 25913.5804 31292.3579
32297.0000 25913.8727 31274.2362
31774.0000 25914.1649 31178.7515
31626.0000 25914.4571 31011.3124
31324.0000 25914.7493 30781.6706
30850.0000 25915.0415 30502.2280
30340.0000 25915.3337 30186.3458
29863.0000 25915.6259 29847.0436
29661.0000 25915.9182 29496.1966
28664.0000 25916.2104 29144.1412
28214.0000 25916.5026 28799.5390
28289.0000 25916.7948 28469.3757
27886.0000 25917.0870 28159.0220
27679.0000 25917.3792 27872.3275
27258.0000 25917.6714 27611.7404
27021.0000 25917.9636 27378.4529
26904.0000 25918.2559 27172.5705
26936.0000 25908.5700 26983.3226
26983.0000 25898.8841 26815.7038
26751.0000 25889.1982 26674.7253
26299.0000 25879.5123 26554.5638
26589.0000 25869.8265 26452.7588
26718.0000 25860.1406 26366.8371
26398.0000 25850.4547 26294.4212
26019.0000 25840.7688 26233.3076
26412.0000 25831.0830 26181.5156
26493.0000 25821.3971 26137.3131
26065.0000 25811.7112 26099.2208
26099.0000 25802.0253 26066.0034
26194.0000 25792.3394 26036.6486
26058.0000 25782.6536 26010.3419
25904.0000 25772.9677 25986.4382
25879.0000 25763.2818 25964.4334
26143.0000 25753.5959 25943.9380
26047.0000 25743.9100 25924.6539
26054.0000 25734.2242 25906.3538
26098.0000 25724.5383 25888.8652
25955.0000 25714.8524 25872.0565
26102.0000 25705.1665 25855.8269
25652.0000 25695.4807 25840.0982
25927.0000 25685.7948 25824.8091
25952.0000 25676.1089 25809.9101
25970.0000 25666.4230 25794.5818
25877.0000 25656.7371 25780.3541
25977.0000 25647.0513 25768.6874
26044.0000 25637.3654 25755.0243
25890.0000 25627.6795 25741.6033
25763.0000 25617.9936 25728.4054
25852.0000 25608.3077 25715.4138
25893.0000 25598.6219 25702.6131
25660.0000 25588.9360 25689.9896
25853.0000 25579.2501 25677.5310
25641.0000 25569.5642 25665.2259
25677.0000 25559.8784 25653.0640
25835.0000 25550.1925 25641.0361
25547.0000 25540.5066 25629.1337
25498.0000 25530.8207 25617.3491
25604.0000 25521.1348 25605.6754
25869.0000 25511.4490 25594.1063
25822.0000 25501.7631 25582.6363
25840.0000 25492.0772 25571.2602
25694.0000 25482.3913 25559.9738
25387.0000 25472.7054 25548.7730
25426.0000 25463.0196 25537.6544
25624.0000 25453.3337 25526.6152
25808.0000 25443.6478 25515.6525
25499.0000 25433.9619 25504.7641
25652.0000 25424.2761 25493.9478
25515.0000 25414.5902 25483.2015
25269.0000 25404.9043 25472.5231
25326.0000 25406.5548 25473.2467
25663.0000 25408.2053 25474.0334
25313.0000 25409.8558 25474.8803
25705.0000 25411.5063 25475.7839
26009.0000 25413.1568 25476.7405
25505.0000 25414.8073 25477.7453
25596.0000 25416.4578 25478.7932
25440.0000 25418.1083 25479.8779
25572.0000 25419.7588 25480.9927
25487.0000 25421.4093 25482.1301
25452.0000 25423.0598 25483.2818
25561.0000 25424.7103 25484.4394
25524.0000 25426.3608 25485.5950
25474.0000 25428.0113 25486.7416
25136.0000 25429.6618 25487.8743
25542.0000 25431.3123 25488.9910
25616.0000 25432.9628 25490.0925
25777.0000 25434.6133 25491.1822
25480.0000 25436.2638 25492.2653
25429.0000 25437.9143 25493.3479
25628.0000 25439.5648 25494.4362
25507.0000 25441.2153 25495.5362
25533.0000 25442.8658 25496.6531
25456.0000 25444.5163 25497.7911
25431.0000 25446.1668 25498.9539
25748.0000 25447.8173 25500.1441
25577.0000 25449.4678 25501.3637
25716.0000 25451.1183 25502.6138
25649.0000 25452.7688 25503.8949
25241.0000 25454.4193 25505.2069
25464.0000 25456.0698 25506.5494
25506.0000 25457.7203 25507.9213
25541.0000 25459.3708 25509.3213
25927.0000 25461.0213 25510.7481
25548.0000 25462.6718 25512.1999
25446.0000 25464.3223 25513.6753
25641.0000 25465.9728 25515.1727
25619.0000 25467.6233 25516.6905
25645.0000 25469.2738 25518.2275
25724.0000 25470.9243 25519.7824
25433.0000 25472.5748 25521.3540
25487.0000 25474.2253 25522.9416
25524.0000 25475.8758 25524.5442
25402.0000 25477.5263 25526.1613
25578.0000 25479.1768 25527.7922
25407.0000 25480.8274 25529.4365
25412.0000 25482.4779 25531.0938
25688.0000 25484.1284 25532.7638
25825.0000 25485.7789 25534.4463
25500.0000 25487.4294 25536.1410
25600.0000 25489.0799 25537.8477
25474.0000 25490.7304 25539.5664
25425.0000 25492.3809 25541.2969
25550.0000 25489.0848 25538.0925
25471.0000 25485.7888 25534.8998
25434.0000 25482.4928 25531.7187
25124.0000 25479.1967 25528.5491
25326.0000 25475.9007 25525.3910
25447.0000 25472.6047 25522.2445
25352.0000 25469.3087 25519.1093
25156.0000 25466.0126 25515.9857
25365.0000 25462.7166 25512.8736
25225.0000 25459.4206 25509.7730
25177.0000 25456.1246 25506.6840
25368.0000 25452.8285 25503.6065
25427.0000 25449.5325 25500.5408
25323.0000 25446.2365 25497.4868
25314.0000 25442.9404 25494.4446
25246.0000 25439.6444 25491.4144
25202.0000 25436.3484 25488.3961
25301.0000 25433.0524 25485.3900
25228.0000 25429.7563 25482.3960
25248.0000 25426.4603 25479.4145
24921.0000 25423.1643 25476.4455
25258.0000 25419.8683 25473.4891
25220.0000 25416.5722 25470.5455
25291.0000 25413.2762 25467.6150
25303.0000 25409.9802 25464.6976
25340.0000 25406.6841 25461.7936
25386.0000 25403.3881 25458.9031
25032.0000 25400.0921 25456.0265
25191.0000 25396.7961 25453.1639
25351.0000 25393.5000 25450.3156
25245.0000 25390.2040 25447.4818
25350.0000 25386.9080 25444.6628
25436.0000 25383.6120 25441.8590
25239.0000 25380.3159 25439.0705
25293.0000 25377.0199 25436.2977
25417.0000 25373.7239 25434.5185
25407.0000 25370.4278 25431.7837
25552.0000 25367.1318 25429.0657
25459.0000 25363.8358 25426.3649
25523.0000 25360.5398 25423.6817
25275.0000 25357.2437 25421.0165
25162.0000 25353.9477 25418.3697
25403.0000 25350.6517 25415.7417
25451.0000 25347.3557 25413.1331
25437.0000 25344.0596 25410.5444
25127.0000 25340.7636 25407.9760
25357.0000 25337.4676 25405.4286
25439.0000 25334.1715 25402.9026
25461.0000 25330.8755 25400.3155
25457.0000 25327.5795 25397.8348
25287.0000 25324.2835 25395.3774
25478.0000 25320.9874 25392.9441
25228.0000 25317.6914 25390.5355
25262.0000 25320.1971 25393.9540
25361.0000 25322.7028 25397.3988
25265.0000 25325.2085 25400.8707
25212.0000 25327.7143 25404.3705
25260.0000 25330.2200 25407.8990
25359.0000 25332.7257 25411.4573
25364.0000 25335.2314 25415.0462
25335.0000 25337.7371 25417.1599
25344.0000 25340.2428 25420.8224
25367.0000 25342.7485 25424.5188
25101.0000 25345.2542 25428.2501
25174.0000 25347.7599 25432.0176
25322.0000 25350.2657 25435.8227
25294.0000 25352.7714 25439.6667
25079.0000 25355.2771 25443.5509
25089.0000 25357.7828 25447.4769
25236.0000 25360.2885 25451.4463
25324.0000 25362.7942 25455.4608
25198.0000 25365.2999 25459.5220
25126.0000 25367.8056 25463.6318
25305.0000 25370.3114 25467.7921
25193.0000 25372.8171 25472.0050
25487.0000 25375.3228 25476.2727
25342.0000 25377.8285 25480.5973
25245.0000 25380.3342 25484.9813
25213.0000 25382.8399 25489.4272
25120.0000 25385.3456 25493.9377
25207.0000 25387.8513 25498.5248
25424.0000 25390.3571 25503.1731
25206.0000 25392.8628 25507.8951
25155.0000 25395.3685 25512.6940
25134.0000 25397.8742 25517.5735
25362.0000 25400.3799 25522.5373
25250.0000 25402.8856 25527.5894
25239.0000 25405.3913 25532.7342
25118.0000 25407.8970 25537.9762
25377.0000 25410.4027 25543.3203
25434.0000 25412.9085 25548.7717
25271.0000 25415.4142 25554.3360
25371.0000 25417.9199 25560.0192
25553.0000 25420.4256 25565.8276
25317.0000 25422.9313 25571.7681
25275.0000 25425.4370 25577.8481
25291.0000 25427.9427 25584.0756
25388.0000 25430.4484 25590.4592
25437.0000 25432.9542 25597.0085
25533.0000 25435.4599 25603.7338
25267.0000 25437.9656 25610.6466
25480.0000 25440.4713 25617.7597
25217.0000 25442.9770 25625.0876
25358.0000 25445.4827 25632.6472
25415.0000 25447.9884 25640.4579
25576.0000 25450.4941 25648.5426
25414.0000 25455.5985 25659.5280
25461.0000 25460.7028 25670.8490
25315.0000 25465.8071 25682.5476
25576.0000 25470.9115 25694.6756
25539.0000 25476.0158 25707.2978
25567.0000 25481.1201 25720.4951
25387.0000 25486.2245 25734.3682
25587.0000 25491.3288 25749.0417
25753.0000 25496.4331 25764.6687
25746.0000 25501.5375 25781.4344
25562.0000 25506.6418 25799.5608
25614.0000 25511.7461 25819.3090
25889.0000 25516.8504 25840.9809
25801.0000 25521.9548 25864.9185
25581.0000 25527.0591 25891.5008
25689.0000 25532.1634 25921.1365
25728.0000 25537.2678 25954.2537
25740.0000 25542.3721 25991.2855
26076.0000 25547.4764 26032.6508
25919.0000 25552.5808 26078.7329
25735.0000 25557.6851 26129.8541
25855.0000 25562.7894 26186.2494
26128.0000 25567.8938 26248.0394
26357.0000 25572.9981 26315.2045
26033.0000 25578.1024 26387.5606
26241.0000 25583.2067 26464.7375
26406.0000 25588.3111 26546.1592
26618.0000 25593.4154 26631.0277
26817.0000 25598.5197 26719.4970
26782.0000 25603.6241 26807.9193
26802.0000 25608.7284 26895.9658
26762.0000 25613.8327 26981.9356
27004.0000 25618.9371 27064.0343
26961.0000 25624.0414 27140.5450
27073.0000 25629.1457 27210.0671
27197.0000 25634.2501 27271.7853
27430.0000 25639.3544 27325.6946
27373.0000 25644.4587 27372.7117
27640.0000 25649.5630 27414.6404
27470.0000 25654.6674 27454.0294
27743.0000 25659.7717 27493.9958
27900.0000 25664.8760 27538.0918
27736.0000 25669.9804 27590.2551
28029.0000 25675.0847 27654.8509
28206.0000 25680.1890 27736.7878
27988.0000 25685.2934 27841.6781
28270.0000 25690.3977 27975.9996
28769.0000 25695.5020 28147.2115
29175.0000 25700.6064 28363.7730
29520.0000 25705.7107 28635.0338
29621.0000 25710.8150 28970.9890
29707.0000 25715.9194 29381.9126
30021.0000 25721.0237 29877.8930
30707.0000 25719.1878 30461.3472
31161.0000 25717.3520 31147.2296
32228.0000 25715.5161 31941.5460
32647.0000 25713.6803 32847.5978
33488.0000 25711.8444 33865.2826
34567.0000 25710.0086 34990.4249
35915.0000 25708.1727 36214.1648
37209.0000 25706.3368 37522.4237
38784.0000 25704.5010 38895.4538
39991.0000 25702.6651 40307.4674
42198.0000 25700.8293 41726.3654
44044.0000 25698.9934 43113.6388
45767.0000 25697.1576 44424.6502
47564.0000 25695.3217 45609.6689
48776.0000 25693.4859 46616.1731
50433.0000 25691.6500 47392.8513
51416.0000 25689.8142 47895.0665
51957.0000 25687.9783 48091.9940
51954.0000 25686.1424 47970.8129
51478.0000 25684.3066 47539.8341
50148.0000 25682.4707 46826.7640
48348.0000 25680.6349 45873.8698
46557.0000 25678.7990 44731.6462
44340.0000 25676.9632 43452.8753
42346.0000 25675.1273 42088.2145
40135.0000 25673.2915 40683.5307
38069.0000 25671.4556 39278.6131
36924.0000 25669.6198 37906.2303
35520.0000 25667.7839 36594.2367
34686.0000 25665.9480 35362.6794
33636.0000 25664.1122 34226.2330
32683.0000 25662.2763 33194.1339
32163.0000 25660.4405 32270.6002
31552.0000 25658.6046 31455.5855
30682.0000 25656.7688 30745.3577
30431.0000 25654.9329 30133.2538
30040.0000 25653.0971 29610.4396
29860.0000 25651.2612 29166.6785
29503.0000 25649.4254 28791.0897
29202.0000 25647.5895 28472.8616
28905.0000 25645.7536 28201.8736
28719.0000 25643.9178 27969.1602
28455.0000 25642.0819 27767.1694
28522.0000 25640.2461 27589.8089
28140.0000 25638.4102 27432.3262
27887.0000 25636.5744 27291.1004
27277.0000 25634.7385 27163.4142
27367.0000 25632.9027 27047.2502
26883.0000 25631.0668 26941.1242
27018.0000 25629.2310 26843.9524
26687.0000 25627.3951 26754.9432
26966.0000 25625.5592 26673.5093
26662.0000 25623.7234 26599.1957
26761.0000 25621.8875 26530.0843
26390.0000 25620.0517 26468.9117
26294.0000 25618.2158 26413.7864
26294.0000 25616.3800 26364.3509
26288.0000 25614.5441 26320.2281
26298.0000 25612.7083 26281.0227
26121.0000 25610.8724 26246.3276
26060.0000 25609.0366 26215.7335
25887.0000 25607.2007 26188.8392
25924.0000 25605.3648 26165.2611
25811.0000 25603.5290 26144.6420
25777.0000 25601.6931 26126.6572
25764.0000 25599.8573 26111.0188
25750.0000 25598.0214 26097.4777
25937.0000 25596.1856 26085.8245
25878.0000 25594.3497 26075.8889
25686.0000 25592.5139 26067.5384
25857.0000 25590.6780 26060.6772
25852.0000 25588.8422 26055.2454
25638.0000 25587.0063 26051.2197
25982.0000 25585.1704 26048.6153
25973.0000 25583.3346 26047.4896
25826.0000 25581.4987 26047.9497
26015.0000 25579.6629 26050.1617
25635.0000 25577.8270 26054.3647
25813.0000 25575.9912 26060.8885
26017.0000 25574.1553 26070.1750
26042.0000 25572.3195 26082.8045
26048.0000 25570.4836 26099.5253
26078.0000 25568.6478 26121.2861
26379.0000 25566.8119 26149.2687
26120.0000 25564.9760 26184.9201
26249.0000 25563.1402 26229.9783
26314.0000 25561.3043 26286.4900
26359.0000 25559.4685 26356.8129
26740.0000 25557.6326 26443.5989
26492.0000 25555.7968 26549.7523
26761.0000 25553.9609 26678.3574
26855.0000 25552.1251 26832.5742
27477.0000 25550.2892 27015.4986
27428.0000 25548.4534 27229.9892
27923.0000 25546.6175 27478.4660
28009.0000 25544.7816 27762.6871
28204.0000 25542.9458 28083.5143
28622.0000 25541.1099 28440.6788
29553.0000 25539.2741 28833.8494
30180.0000 25537.4382 29257.2771
30515.0000 25535.6024 29707.3394
31097.0000 25533.7665 30177.2528
31858.0000 25531.9307 30658.2338
32332.0000 25530.0948 31139.4095
32772.0000 25528.2590 31607.7894
33174.0000 25526.4231 32048.3704
33383.0000 25517.6471 32437.5602
33536.0000 25508.8710 32764.7909
33673.0000 25500.0950 33013.0515
33463.0000 25491.3189 33167.7123
33014.0000 25482.5429 33218.6204
32711.0000 25473.7669 33161.8184
32291.0000 25464.9908 33000.2736
31779.0000 25456.2148 32743.3272
31390.0000 25447.4387 32405.0845
30982.0000 25438.6627 32002.3330
30319.0000 25429.8867 31552.6013
30063.0000 25421.1106 31072.7202
29658.0000 25412.3346 30577.9559
29316.0000 25403.5585 30081.5944
28873.0000 25394.7825 29594.8085
28526.0000 25386.0065 29126.6727
28254.0000 25377.2304 28684.2458
28141.0000 25368.4544 28272.6890
27754.0000 25359.6783 27895.4108
27461.0000 25350.9023 27554.2377
27340.0000 25342.1263 27249.6126
27082.0000 25333.3502 26980.8146
26900.0000 25324.5742 26746.1917
26900.0000 25315.7981 26543.3963
26765.0000 25307.0221 26369.6103
26625.0000 25298.2461 26221.7506
26462.0000 25289.4700 26096.6462
26474.0000 25280.6940 25991.1829
26414.0000 25271.9179 25902.4130
26211.0000 25263.1419 25827.6318
25988.0000 25254.3659 25764.4232
25852.0000 25245.5898 25710.6804
26065.0000 25236.8138 25664.6050
25973.0000 25228.0377 25624.6916
25646.0000 25219.2617 25589.7014
25878.0000 25210.4857 25558.6343
25735.0000 25201.7096 25530.6902
25864.0000 25192.9336 25505.2395
25619.0000 25184.1575 25481.7910
25560.0000 25175.3815 25459.9651
25411.0000 25166.6055 25439.4696
25581.0000 25157.8294 25420.0804
25484.0000 25149.0534 25401.6249
25466.0000 25140.2773 25383.9703
25444.0000 25131.5013 25367.0127
25422.0000 25122.7252 25350.6705
25267.0000 25113.9492 25334.8782
25464.0000 25105.1732 25319.5823
25142.0000 25096.3971 25304.7388
25145.0000 25087.6211 25290.3103
25149.0000 25078.8450 25276.2651
25169.0000 25070.0690 25262.5754
25049.0000 25061.2930 25249.2172
24984.0000 25054.6843 25238.3365
24996.0000 25048.0757 25227.7468
24834.0000 25041.4671 25217.4315
25182.0000 25034.8584 25207.3754
24661.0000 25028.2498 25197.5651
24721.0000 25021.6411 25187.9886
25099.0000 25015.0325 25178.6352
25109.0000 25008.4239 25169.4957
24832.0000 25001.8152 25160.5616
25074.0000 24995.2066 25151.8258
24873.0000 24988.5980 25143.2821
24919.0000 24981.9893 25134.9250
24976.0000 24975.3807 25126.7504
24580.0000 24968.7720 25118.7546
24867.0000 24962.1634 25110.9350
24697.0000 24955.5548 25103.2898
24996.0000 24948.9461 25095.8180
24651.0000 24942.3375 25088.5195
24684.0000 24935.7288 25081.3950
24561.0000 24929.1202 25074.4461
24822.0000 24922.5116 25067.6753
24674.0000 24915.9029 25061.0862
24884.0000 24909.2943 25054.6833
24652.0000 24902.6857 25048.4724
24688.0000 24896.0770 25042.4606
25166.0000 24889.4684 25036.6566
24733.0000 24882.8597 25031.0710
24486.0000 24876.2511 25025.7167
24678.0000 24869.6425 25020.6095
24583.0000 24863.0338 25015.7690
24753.0000 24856.4252 25011.2199
24743.0000 24849.8166 25006.9932
24511.0000 24843.2079 25003.1289
24597.0000 24836.5993 24999.6786
24535.0000 24829.9906 24996.7095
24641.0000 24823.3820 24994.3091
24487.0000 24816.7734 24992.5918
24708.0000 24810.1647 24991.7061
24836.0000 24803.5561 24991.8442
24756.0000 24796.9474 24993.2529
24770.0000 24790.3388 24996.2452
24635.0000 24783.7302 25001.2140
24735.0000 24777.1215 25008.6455
24902.0000 24770.5129 25019.1320
24700.0000 24763.9043 25033.3829
24913.0000 24757.2956 25052.2325
24764.0000 24750.6870 25076.6417
[truncated: 421,865 more chars]
