# Supplementary material for: From an antiferromagnetic insulator to a strongly correlated metal in square-lattice MCl2(pyrazine)2 coordination solids
Source: Nat Commun. 2022 Sep 30;13:5766. doi: 10.1038/s41467-022-33342-5 (PMC9525593; doi:10.1038/s41467-022-33342-5)
Supplement: Supplementary file 3 — Supplementary Dataset 2 [file 41467_2022_33342_MOESM3_ESM.cif]

data_overall

_pd_proc_ls_prof_R_factor         0.01643583
_pd_proc_ls_prof_wR_factor        0.03228246
_pd_proc_ls_prof_wR_expected      0.00461534
_refine_ls_goodness_of_fit_all    6.99460571
_refine_ls_matrix_type            'full'
_refine_ls_weighting_scheme       'sigma'
_refine_ls_weighting_details      '1/[Y~i~+\s(Y~i~)]'
_computing_structure_refinement   'HighScore Plus 5.1.0'
_pd_proc_ls_background_function   'Use available background'

data_VESTA_phase_1

_audit_creation_date              '7/16/2022 9:32:35 AM'
_audit_creation_method            'Generated by HighScore Plus 5.1.0'

_chemical_formula_sum             
;
Ti2.00 Cl4.00 C16.00 N8.00 H16.00
;


loop_
 _symmetry_equiv_pos_as_xyz
 'x, y, z'
 '-y, x, z'
 '-x, -y, z'
 'y, -x, z'
 'x, -y, -z'
 '-x, y, -z'
 'y, x, -z'
 '-y, -x, -z'
 '-x, -y, -z'
 'y, -x, -z'
 'x, y, -z'
 '-y, x, -z'
 '-x, y, z'
 'x, -y, z'
 '-y, -x, z'
 'y, x, z'
 'x+1/2, y+1/2, z+1/2'
 '-y+1/2, x+1/2, z+1/2'
 '-x+1/2, -y+1/2, z+1/2'
 'y+1/2, -x+1/2, z+1/2'
 'x+1/2, -y+1/2, -z+1/2'
 '-x+1/2, y+1/2, -z+1/2'
 'y+1/2, x+1/2, -z+1/2'
 '-y+1/2, -x+1/2, -z+1/2'
 '-x+1/2, -y+1/2, -z+1/2'
 'y+1/2, -x+1/2, -z+1/2'
 'x+1/2, y+1/2, -z+1/2'
 '-y+1/2, x+1/2, -z+1/2'
 '-x+1/2, y+1/2, z+1/2'
 'x+1/2, -y+1/2, z+1/2'
 '-y+1/2, -x+1/2, z+1/2'
 'y+1/2, x+1/2, z+1/2'

_pd_proc_ls_profile_function      'Pseudo-Voigt'
_pd_proc_ls_pref_orient_corr      'Spherical Harmonics'
_xact_pref_orient_vector_h        1.00000000
_xact_pref_orient_vector_k        0.00000000
_xact_pref_orient_vector_l        1.00000000
_xact_pref_orient_param           0.497176
_xact_scale_factor                0.0086(3)
_xact_cagliotti_U                 0.20(1)
_xact_cagliotti_V                 -0.023(2)
_xact_cagliotti_W                 0.0031(2)
_xact_shape_param_1               1.35(2)
_xact_shape_param_2               -0.022(1)
_xact_shape_param_3               0.000000
_xact_asym_param_1                0.025000
_xact_asym_param_2                0.025000
_cell_length_a                    7.131(4)
_cell_length_b                    7.131(4)
_cell_length_c                    10.746(6)
_cell_angle_alpha                 90
_cell_angle_beta                  90
_cell_angle_gamma                 90
_cell_volume                      546.49(6)
_space_group_crystal_system       'tetragonal'
_exptl_crystal_density_diffrn     1.69518218
_exptl_crystal_density_method     'not measured'
_exptl_crystal_F_000              280.00000000

_symmetry_space_group_name_H-M    'I 4/m m m'
_space_group_name_Hall            '-I 4 2'
_symmetry_Int_Tables_number       139


loop_
 _atom_site_label
 _atom_site_type_symbol
 _atom_site_fract_x
 _atom_site_fract_y
 _atom_site_fract_z
 _atom_site_U_iso_or_equiv
 _atom_site_thermal_displace_type
 _atom_site_occupancy
 _atom_site_symmetry_multiplicity
 _atom_site_Wyckoff_symbol
 _atom_site_calc_flag
Ti1 Ti 0.000000 0.000000 0.000000 0.0238(7) Uiso 1.000000 2 a d
Cl1 Cl 0.000000 0.000000 0.2201(1) 0.0271(7) Uiso 1.000000 4 e d
C1 C 0.1106(4) 0.4013(3) 0.0732(3) 0.029(1) Uiso 0.500000 32 o d
N1 N 0.3004(4) 0.000000 0.000000 0.023(1) Uiso 1.000000 8 i d
H1 H 0.197000 0.346000 0.097000 0.010930 Uiso 0.500000 32 o d

loop_
 _atom_site_aniso_label
 _atom_site_aniso_U_11
 _atom_site_aniso_U_22
 _atom_site_aniso_U_33
 _atom_site_aniso_U_23
 _atom_site_aniso_U_13
 _atom_site_aniso_U_12
Ti1 0.009200 0.009200 0.049900 0.000000 0.000000 0.000000 
Cl1 0.022900 0.022900 0.004800 0.000000 0.000000 0.000000 
C1 0.020500 0.020500 0.050000 0.000000 0.000000 0.000000 
N1 0.009500 0.009500 0.040000 0.000000 0.000000 0.000000 

_refine_ls_R_I_factor             0.00857374

data_01_TiCl2pyz2-synhcrotron_ok_RS_16_07_2022__p_01

_diffrn_source_target                Other
_diffrn_radiation_probe              x-ray
_diffrn_radiation_wavelength         0.826260

loop_
 _pd_peak_id
 _pd_peak_2theta_centroid
 _pd_peak_d_spacing
 _pd_peak_pk_height
 _pd_peak_pk_intensity
 _pd_peak_width_2theta
    PK1 7.9684   5.946 778860.3 66972.2500 0.0522
    PK2 8.8143   5.376 203276.5 17534.3300 0.0529
    PK3 9.3934   5.045  55968.2 4847.5650 0.0534
    PK4 12.8970   3.678 169826.6 15506.1200 0.0584
    PK5 13.3014   3.567 338006.8 31126.3200 0.0591
    PK6 14.8258   3.202  16341.2 1558.8340 0.0622
    PK7 15.5260   3.059  46556.7 4519.6390 0.0637
    PK8 15.9808   2.972    155.5 15.2691 0.0647
    PK9 17.6865   2.687  36451.5 3747.5520 0.0689
    PK10 18.8559   2.522  31319.3 3325.5390 0.0719
    PK11 19.9705   2.383   5191.3 568.6196 0.0750
    PK12 20.0635   2.372  64734.5 7109.0350 0.0752
    PK13 20.5005   2.322  80061.9 8900.2240 0.0765
    PK14 20.8503   2.283  18064.4 2027.8630 0.0775
    PK15 21.1063   2.256 166766.7 18854.8100 0.0782
    PK16 22.1967   2.146  53053.0 6182.5070 0.0814
    PK17 22.9136   2.080   1362.2 161.9112 0.0836
    PK18 23.1577   2.058  56106.8 6713.3390 0.0844
    PK19 24.0729   1.981  11726.6 1438.4240 0.0872
    PK20 24.5185   1.946  20275.7 2517.0570 0.0886
    PK21 25.9665   1.839   7582.7 978.0881 0.0933
    PK22 26.6673   1.791     21.4 2.8118 0.0956
    PK23 26.7917   1.783   9069.7 1195.1770 0.0960
    PK24 26.8003   1.783  22541.2 2971.0780 0.0960
    PK25 27.6024   1.732    522.7 70.3185 0.0987
    PK26 27.6710   1.728  40729.5 5488.8440 0.0989
    PK27 27.9955   1.708  16681.3 2266.4570 0.1000
    PK28 28.2574   1.692    918.2 125.5799 0.1009
    PK29 28.3327   1.688   3250.9 445.4403 0.1012
    PK30 28.4504   1.681  15797.2 2170.8570 0.1016
    PK31 29.8412   1.605    267.7 38.0665 0.1064
    PK32 29.9129   1.601    163.8 23.3280 0.1066
    PK33 30.0249   1.595  11437.2 1633.3450 0.1070
    PK34 30.0326   1.595  30194.0 4312.7990 0.1070
    PK35 30.7573   1.558    431.7 62.7344 0.1096
    PK36 31.3521   1.529   2631.2 387.7498 0.1117
    PK37 31.9515   1.501      0.4 0.0548 0.1138
    PK38 32.2891   1.486  20833.9 3137.3250 0.1151
    PK39 32.8661   1.460    380.1 57.9937 0.1171
    PK40 32.9762   1.456  18263.8 2793.4550 0.1175
    PK41 33.7013   1.425  13605.4 2114.8880 0.1202
    PK42 33.9733   1.414  11665.7 1824.2790 0.1212
    PK43 33.9733   1.414   3431.6 536.6289 0.1212
    PK44 34.2572   1.403    113.1 17.8011 0.1222
    PK45 34.3565   1.399  13934.0 2197.3650 0.1226
    PK46 34.7494   1.383   2472.9 393.3162 0.1241
    PK47 35.0631   1.371   9749.1 1561.0900 0.1252
    PK48 35.5390   1.354    265.9 43.0111 0.1270
    PK49 35.7030   1.348  11790.5 1913.8900 0.1276
    PK50 35.8185   1.343    198.3 32.2645 0.1281
    PK51 36.3266   1.325   1210.4 199.0749 0.1300
    PK52 36.3266   1.325     72.1 11.8524 0.1300
    PK53 36.6349   1.315    343.1 56.7931 0.1311
    PK54 37.1125   1.298   2107.3 352.2695 0.1330
    PK55 37.3628   1.290    297.4 49.9664 0.1339
    PK56 38.1633   1.264   3867.5 660.4360 0.1370
    PK57 38.2538   1.261   5719.6 978.4819 0.1373
    PK58 38.3689   1.257    620.9 106.4568 0.1378
    PK59 38.8483   1.242    542.6 93.9335 0.1396
    PK60 38.8991   1.241   2674.6 463.4718 0.1398
    PK61 39.3349   1.228    180.4 31.5286 0.1415
    PK62 39.3912   1.226   1248.9 218.5169 0.1418
    PK63 39.4793   1.223   2770.5 485.5752 0.1421
    PK64 39.8286   1.213    129.4 22.8377 0.1435
    PK65 40.5330   1.193    634.7 113.5327 0.1462
    PK66 40.5879   1.191    207.2 37.1020 0.1465
    PK67 40.6739   1.189   1740.3 312.1196 0.1468
    PK68 40.6798   1.189   7675.0 1376.6500 0.1468
    PK69 40.6798   1.189   3021.4 541.9423 0.1468
    PK70 40.7833   1.186     67.8 12.1806 0.1472
    PK71 41.0690   1.178   3775.2 682.1671 0.1484
    PK72 41.5165   1.166   1652.7 301.1680 0.1501
    PK73 41.7025   1.161     52.8 9.6514 0.1509
    PK74 41.9470   1.154    956.8 175.7640 0.1519
    PK75 42.1732   1.148    261.1 48.1707 0.1528
    PK76 42.4398   1.141   1980.8 367.1759 0.1539
    PK77 42.9804   1.128   1986.0 371.7897 0.1560
    PK78 42.9861   1.128   2013.8 377.0480 0.1561
    PK79 43.3584   1.118   2943.1 554.7502 0.1576
    PK80 43.5212   1.114     36.9 6.9762 0.1582
    PK81 43.5674   1.113   3554.7 672.5670 0.1584
    PK82 43.7868   1.108    562.0 106.7556 0.1593
    PK83 43.9650   1.104    425.3 81.0482 0.1600
    PK84 44.0164   1.102    979.9 186.8895 0.1603
    PK85 44.6721   1.087   3227.4 622.7649 0.1629
    PK86 45.2131   1.075    348.9 67.9675 0.1652
    PK87 45.2919   1.073   2269.2 442.6440 0.1655
    PK88 45.5547   1.067   3308.8 648.3699 0.1666
    PK89 45.7113   1.064      6.1 1.2001 0.1673
    PK90 45.9668   1.058   2264.1 446.8184 0.1683
    PK91 46.2867   1.051    395.6 78.5067 0.1697
    PK92 46.3641   1.049   1011.8 201.0387 0.1700
    PK93 46.5731   1.045      1.5 0.2999 0.1709
    PK94 46.5731   1.045     68.1 13.5708 0.1709
    PK95 46.8197   1.040   2202.8 441.0949 0.1719
    PK96 47.2443   1.031     15.2 3.0673 0.1737
    PK97 47.3258   1.029   2921.2 589.9747 0.1740
    PK98 47.3415   1.029    470.3 94.9984 0.1741
    PK99 47.4176   1.027    633.0 128.0403 0.1744
    PK100 47.6713   1.022   2845.4 577.9902 0.1755
    PK101 47.8225   1.019    254.5 51.8364 0.1761
    PK102 48.0695   1.014   1376.1 281.3793 0.1772
    PK103 48.2831   1.010    215.0 44.1256 0.1781
    PK104 48.3580   1.009     19.6 4.0196 0.1784
    PK105 48.3580   1.009   1970.9 404.9413 0.1784
    PK106 48.6556   1.003    530.1 109.4549 0.1797
    PK107 49.2582   0.991    736.6 153.5775 0.1823
    PK108 49.2582   0.991      5.9 1.2297 0.1823
    PK109 49.3053   0.990    613.6 128.0339 0.1825
    PK110 49.3791   0.989   2414.4 504.3988 0.1828
    PK111 49.3842   0.989   1496.9 312.7462 0.1828
    PK112 49.3994   0.989    109.1 22.8037 0.1829
    PK113 49.7189   0.983   2134.4 448.3680 0.1843
    PK114 49.8655   0.980    226.1 47.6106 0.1849
    PK115 50.1049   0.976    736.2 155.6222 0.1860
    PK116 50.2657   0.973     40.2 8.5209 0.1867
    PK117 50.4048   0.970    864.6 183.6267 0.1873
    PK118 50.4774   0.969     32.3 6.8609 0.1876
    PK119 50.5287   0.968      0.3 0.0569 0.1878
    PK120 51.3044   0.954     45.0 9.6843 0.1912
    PK121 51.3811   0.953   2023.1 436.3680 0.1915
    PK122 51.8489   0.945     13.7 2.9715 0.1936
    PK123 51.8893   0.944    337.5 73.3772 0.1938
    PK124 51.8893   0.944   1633.4 355.1197 0.1938
    PK125 52.3539   0.936   1356.6 297.0724 0.1958
    PK126 52.4939   0.934    130.6 28.6637 0.1965
    PK127 52.6349   0.932     24.5 5.3797 0.1971
    PK128 52.8604   0.928   1141.1 251.8475 0.1981
    PK129 53.2046   0.923     14.4 3.2059 0.1996
    PK130 53.3238   0.921   1046.2 232.5462 0.2002
    PK131 53.3382   0.920    515.2 114.5309 0.2002
    PK132 53.4080   0.919     32.7 7.2826 0.2006
    PK133 53.6408   0.916   1872.6 418.2467 0.2016
    PK134 53.6408   0.916    730.8 163.2155 0.2016
    PK135 54.0066   0.910    299.7 67.3048 0.2033
    PK136 54.2911   0.905    440.4 99.3316 0.2046
    PK137 54.3600   0.904    428.6 96.7631 0.2049
    PK138 54.4087   0.904     16.0 3.6213 0.2051
    PK139 54.5462   0.902     71.1 16.1005 0.2057
    PK140 54.9409   0.896     71.0 16.1783 0.2075
    PK141 55.2140   0.892    554.3 126.7621 0.2088
    PK142 55.2187   0.891    921.1 210.6524 0.2088
    PK143 55.2327   0.891    302.3 69.1432 0.2089
    PK144 55.3009   0.890    586.6 134.3263 0.2092
    PK145 55.5282   0.887    567.0 130.2782 0.2102
    PK146 55.6639   0.885      0.7 0.1606 0.2108
    PK147 55.7025   0.884   1453.0 334.7073 0.2110
    PK148 55.8751   0.882     46.7 10.7801 0.2118
    PK149 55.8857   0.882    397.3 91.7621 0.2119
    PK150 55.8857   0.882     66.9 15.4505 0.2119
    PK151 56.0347   0.879      0.5 0.1130 0.2125
    PK152 56.0778   0.879     34.1 7.8956 0.2127
    PK153 56.0778   0.879     41.9 9.6950 0.2127
    PK154 56.2787   0.876     18.5 4.3004 0.2137
    PK155 56.4132   0.874      2.8 0.6446 0.2143
    PK156 56.7992   0.869      8.9 2.0865 0.2161
    PK157 56.9996   0.866      1.2 0.2860 0.2170
    PK158 57.0664   0.865    340.4 79.9885 0.2173
    PK159 57.1514   0.864    178.7 42.0363 0.2177
    PK160 57.5068   0.859     54.9 12.9845 0.2194
    PK161 57.5068   0.859     17.6 4.1595 0.2194
    PK162 57.8699   0.854    140.7 33.4564 0.2211
    PK163 57.9962   0.852     83.0 19.7707 0.2217
    PK164 58.1088   0.851     10.9 2.5887 0.2222
    PK165 58.2406   0.849      0.0 0.0102 0.2229
    PK166 58.4514   0.846    300.1 71.9446 0.2239
    PK167 58.6188   0.844     17.6 4.2269 0.2247
    PK168 58.8808   0.841    338.3 81.6012 0.2259
    PK169 58.8853   0.840    370.8 89.4373 0.2259
    PK170 59.1823   0.837    822.1 199.1213 0.2274
    PK171 59.5155   0.832     34.8 8.4703 0.2289
    PK172 59.5256   0.832    212.5 51.7127 0.2290
    PK173 59.6688   0.830      3.1 0.7513 0.2297
    PK174 59.7101   0.830    146.5 35.7439 0.2299
    PK175 59.7750   0.829    285.1 69.6293 0.2302
    PK176 60.0326   0.826     31.1 7.6166 0.2314
    PK177 60.2396   0.823    211.1 51.9050 0.2324
    PK178 60.4083   0.821    217.0 53.4696 0.2333
    PK179 60.5559   0.819     29.9 7.3889 0.2340
    PK180 60.6655   0.818    816.2 201.8580 0.2345
    PK181 60.6655   0.818    402.4 99.5227 0.2345
    PK182 60.6788   0.818    121.0 29.9220 0.2346
    PK183 60.9573   0.815    460.2 114.2628 0.2359
    PK184 61.0853   0.813      5.5 1.3594 0.2366
    PK185 61.5571   0.807    186.6 46.7252 0.2389
    PK186 61.6208   0.807     70.5 17.6658 0.2392
    PK187 61.6208   0.807    147.7 37.0043 0.2392
    PK188 61.6657   0.806      4.3 1.0743 0.2394
    PK189 61.6657   0.806      3.2 0.7958 0.2394
    PK190 61.9963   0.802    200.5 50.5136 0.2410
    PK191 62.1579   0.800      1.3 0.3291 0.2418
    PK192 62.1623   0.800    177.8 44.8920 0.2419
    PK193 62.3477   0.798      0.8 0.1964 0.2428
    PK194 62.4109   0.797    133.9 33.9227 0.2431
    PK195 62.4283   0.797    198.4 50.2701 0.2432
    PK196 62.4914   0.796     41.1 10.4299 0.2435
    PK197 62.7023   0.794    647.7 164.7318 0.2445
    PK198 62.8640   0.792    322.5 82.1967 0.2453
    PK199 63.0243   0.790     13.7 3.5109 0.2461
    PK200 63.0341   0.790    134.7 34.4066 0.2462
    PK201 63.1726   0.789     63.5 16.2564 0.2469
    PK202 63.2753   0.788     77.4 19.8483 0.2474
    PK203 63.3994   0.786     87.1 22.3715 0.2480
    PK204 63.5245   0.785     54.8 14.1067 0.2486
    PK205 63.8840   0.781      7.6 1.9637 0.2505
    PK206 63.8883   0.781    215.0 55.5593 0.2505
    PK207 64.0312   0.779    105.4 27.2938 0.2512
    PK208 64.0709   0.779     18.4 4.7561 0.2514
    PK209 64.1374   0.778    341.3 88.5066 0.2517
    PK210 64.1503   0.778    107.8 27.9583 0.2518
    PK211 64.4202   0.775    328.9 85.6194 0.2532
    PK212 64.5442   0.774     11.4 2.9718 0.2538
    PK213 64.7471   0.772    154.2 40.3100 0.2548
    PK214 64.7471   0.772     59.2 15.4730 0.2548
    PK215 65.0636   0.768    220.2 57.8234 0.2565
    PK216 65.1200   0.768    122.4 32.1578 0.2567
    PK217 65.2306   0.766      7.3 1.9292 0.2573
    PK218 65.2306   0.766     26.9 7.0736 0.2573
    PK219 65.4281   0.764    239.3 63.1369 0.2583
    PK220 65.5892   0.763    190.1 50.2725 0.2592
    PK221 65.7693   0.761      0.5 0.1389 0.2601
    PK222 65.9649   0.759     36.8 9.7878 0.2611
    PK223 66.1138   0.757    341.1 90.8239 0.2619
    PK224 66.2362   0.756     24.5 6.5462 0.2625
    PK225 66.2362   0.756      2.9 0.7770 0.2625
    PK226 66.2710   0.756    258.8 69.0461 0.2627
    PK227 66.4269   0.754      2.6 0.6923 0.2635
    PK228 66.4364   0.754     34.5 9.2226 0.2635
    PK229 66.6100   0.752      9.2 2.4716 0.2644
    PK230 66.6709   0.752    272.5 73.0969 0.2648
    PK231 66.7917   0.751      5.2 1.4088 0.2654
    PK232 66.8043   0.750    161.0 43.2497 0.2655
    PK233 67.2675   0.746    189.9 51.3234 0.2679
    PK234 67.4067   0.745      0.9 0.2525 0.2686
    PK235 67.5101   0.744    151.7 41.1362 0.2692
    PK236 67.5832   0.743     11.0 2.9888 0.2696
    PK237 67.9064   0.740     11.0 3.0097 0.2713
    PK238 68.3525   0.735     10.4 2.8566 0.2736
    PK239 68.3525   0.735    125.7 34.4745 0.2736
    PK240 68.4552   0.734     15.8 4.3455 0.2742
    PK241 68.4677   0.734     51.2 14.0520 0.2742
    PK242 68.5756   0.733      8.6 2.3646 0.2748
    PK243 68.9214   0.730     20.4 5.6287 0.2767
    PK244 69.1012   0.728     16.2 4.4900 0.2776
    PK245 69.1653   0.728    303.1 83.9692 0.2780
    PK246 69.1653   0.728    118.4 32.7990 0.2780
    PK247 69.1776   0.728    102.4 28.3888 0.2781
    PK248 69.2375   0.727      2.8 0.7852 0.2784
    PK249 69.2922   0.727    289.1 80.2442 0.2787
    PK250 69.4376   0.725    157.0 43.6391 0.2795
    PK251 69.5911   0.724    197.7 55.0878 0.2803
    PK252 69.7434   0.723      3.5 0.9791 0.2811
    PK253 69.7527   0.722     61.8 17.2471 0.2812
    PK254 69.9223   0.721     36.9 10.3107 0.2821
    PK255 69.9819   0.720     94.9 26.5783 0.2824
    PK256 70.0999   0.719      3.0 0.8542 0.2831
    PK257 70.5611   0.715      0.2 0.0431 0.2856
    PK258 70.5652   0.715    201.4 56.8087 0.2856
    PK259 70.5652   0.715     65.2 18.3809 0.2856
    PK260 70.7012   0.714      3.1 0.8627 0.2863
    PK261 70.7984   0.713     51.2 14.5006 0.2869
    PK262 70.7984   0.713    190.9 54.0112 0.2869
    PK263 70.8024   0.713     44.8 12.6817 0.2869
    PK264 70.8351   0.713     10.0 2.8280 0.2871
    PK265 70.8739   0.713     13.7 3.8662 0.2873
    PK266 71.0720   0.711    303.3 86.1228 0.2884
    PK267 71.0720   0.711    155.9 44.2737 0.2884
    PK268 71.1903   0.710      2.1 0.5981 0.2890
    PK269 71.3839   0.708     97.6 27.8276 0.2901
    PK270 71.5142   0.707     20.9 5.9793 0.2908
    PK271 71.5142   0.707     27.3 7.8027 0.2908
    PK272 71.6270   0.706    145.5 41.6154 0.2915
    PK273 71.6860   0.706     37.3 10.6789 0.2918
    PK274 71.7277   0.705      6.3 1.8078 0.2920
    PK275 71.7399   0.705     44.8 12.8332 0.2921
    PK276 71.8455   0.704      0.8 0.2166 0.2927
    PK277 72.1844   0.701      1.8 0.5247 0.2946
    PK278 72.1884   0.701     32.2 9.2860 0.2946
    PK279 72.4194   0.699    126.6 36.5579 0.2959
    PK280 72.4558   0.699      0.4 0.1165 0.2961
    PK281 72.5479   0.698    102.6 29.6710 0.2966
    PK282 72.8077   0.696     10.6 3.0639 0.2981
    PK283 72.8411   0.696     97.3 28.2451 0.2983
    PK284 73.1287   0.693      0.1 0.0291 0.2999
    PK285 73.1660   0.693      2.1 0.6038 0.3001
    PK286 73.2245   0.693    117.9 34.4116 0.3004
    PK287 73.3403   0.692      1.0 0.2892 0.3011
    PK288 73.3524   0.692     74.2 21.6727 0.3012
    PK289 73.4571   0.691      2.9 0.8435 0.3018
    PK290 73.4571   0.691     25.0 7.3110 0.3018
    PK291 73.6443   0.689     95.6 28.0457 0.3028
    PK292 73.6443   0.689    100.4 29.4547 0.3028
    PK293 73.9307   0.687      1.2 0.3497 0.3045
    PK294 74.0301   0.686    121.1 35.6968 0.3050
    PK295 74.0421   0.686     27.3 8.0580 0.3051
    PK296 74.0622   0.686     17.1 5.0342 0.3052
    PK297 74.1004   0.686     42.2 12.4564 0.3054
    PK298 74.2949   0.684    137.0 40.5238 0.3066
    PK299 74.6015   0.682     97.4 28.9095 0.3083
    PK300 74.8985   0.679     62.2 18.5365 0.3101

loop_
 _refln_index_h
 _refln_index_k
 _refln_index_l
 _pd_refln_phase_id
 _refln_observed_status
 _refln_F_squared_calc
 _refln_F_squared_meas
 _refln_phase_calc
 _pd_refln_i100_meas
 _pd_refln_peak_id
    1   0   1     PH00  o    4361.203    2314.295       0.87   100.00   PK1
    0   0   2     PH00  o    7383.601    2936.891       0.23    26.10   PK2
    1   1   0     PH00  o     986.784     468.603       2.69     7.19   PK3
    1   1   2     PH00  o    3125.965    1431.045     179.72    21.80   PK4
    2   0   0     PH00  o   10919.407    6068.571       0.81    43.40   PK5
    1   0   3     PH00  o     414.174     187.638       1.52     2.10   PK6
    2   1   1     PH00  o     611.455     298.813       2.19     5.98   PK7
    2   0   2     PH00  o       4.067       2.172     171.55     0.02   PK8
    0   0   4     PH00  o    6485.239    2750.836       0.91     4.68   PK9
    2   2   0     PH00  o    2791.818    1335.685       1.51     4.02   PK10
    2   1   3     PH00  o     133.617      64.795     177.53     0.67   PK11
    1   1   4     PH00  o    3594.390    1632.059       1.18     8.31   PK12
    3   0   1     PH00  o    3809.171    2105.928       0.88    10.28   PK13
    2   2   2     PH00  o    1094.305     483.593     179.54     2.32   PK14
    3   1   0     PH00  o    8998.322    4779.264       0.84    21.41   PK15
    2   0   4     PH00  o    3523.564    1699.019       1.18     6.81   PK16
    3   1   2     PH00  o      47.047      23.507       2.41     0.17   PK17
    1   0   5     PH00  o    4781.876    2075.288       1.04     7.20   PK18
    3   0   3     PH00  o     893.599     467.907       0.99     1.51   PK19
    3   2   1     PH00  o     898.583     426.818       1.70     2.60   PK20
    2   2   4     PH00  o     834.472     370.639       2.29     0.97   PK21
    0   0   6     PH00  o      11.438       4.740     170.77     0.00   PK22
    4   0   0     PH00  o    1780.583     995.523       1.77     1.16   PK23
    2   1   5     PH00  o    1328.147     617.677       1.87     2.89   PK24
    3   2   3     PH00  o      33.365      15.656       4.75     0.07   PK25
    3   1   4     PH00  o    2451.079    1237.674       1.33     5.23   PK26
    4   1   1     PH00  o     962.071     514.290       1.59     2.14   PK27
    4   0   2     PH00  o     106.082      57.294     178.49     0.12   PK28
    1   1   6     PH00  o     481.346     209.554       1.40     0.42   PK29
    3   3   0     PH00  o    4308.406    2080.181       1.13     2.03   PK30
    3   3   2     PH00  o      43.010      20.290       2.45     0.03   PK31
    2   0   6     PH00  o      26.691      12.622       5.76     0.02   PK32
    4   2   0     PH00  o    1712.131     869.367       1.72     1.47   PK33
    3   0   5     PH00  o    4524.834    2294.498       1.00     3.88   PK34
    4   1   3     PH00  o      33.370      17.511       4.60     0.06   PK35
    4   2   2     PH00  o     227.444     112.821     179.04     0.34   PK36
    1   0   7     PH00  o       0.079       0.033     118.39     0.00   PK37
    4   0   4     PH00  o    3639.634    1968.111       1.05     2.67   PK38
    2   2   6     PH00  o      81.797      37.719     176.93     0.05   PK39
    3   2   5     PH00  o    1948.059     925.203       1.44     2.34   PK40
    3   3   4     PH00  o    3172.853    1458.667       1.10     1.75   PK41
    4   3   1     PH00  o    1316.363     648.988       1.28     1.50   PK42
    5   0   1     PH00  o     666.756     381.812       1.77     0.44   PK43
    3   1   6     PH00  o      13.013       6.290       7.88     0.01   PK44
    5   1   0     PH00  o    2853.770    1582.487       1.27     1.79   PK45
    2   1   7     PH00  o     318.108     137.194     179.29     0.32   PK46
    4   2   4     PH00  o    1195.564     572.568       1.72     1.25   PK47
    5   1   2     PH00  o      30.366      16.186     177.46     0.03   PK48
    4   1   5     PH00  o    1448.150     731.117       1.61     1.51   PK49
    0   0   8     PH00  o     247.611     100.055       2.64     0.03   PK50
    4   3   3     PH00  o     171.278      79.916       1.94     0.16   PK51
    5   0   3     PH00  o      17.316       9.516       5.97     0.01   PK52
    5   2   1     PH00  o      44.803      23.169       6.41     0.04   PK53
    1   1   8     PH00  o     698.789     294.566       1.54     0.27   PK54
    3   0   7     PH00  o      88.881      42.613       1.51     0.04   PK55
    4   0   6     PH00  o    1150.325     595.052       0.84     0.50   PK56
    4   4   0     PH00  o    3690.809    1766.390       1.07     0.73   PK57
    2   0   8     PH00  o     218.329      96.686       2.68     0.08   PK58
    5   2   3     PH00  o      86.067      43.618     177.53     0.07   PK59
    5   1   4     PH00  o     407.839     215.269       2.75     0.34   PK60
    4   4   2     PH00  o      64.395      29.965       1.81     0.02   PK61
    3   3   6     PH00  o     458.900     208.236       1.28     0.16   PK62
    5   3   0     PH00  o     945.909     464.523       2.02     0.36   PK63
    3   2   7     PH00  o      24.219      11.099     177.41     0.02   PK64
    5   3   2     PH00  o     118.949      57.968     178.79     0.08   PK65
    4   2   6     PH00  o      39.682      19.136       4.12     0.03   PK66
    6   0   0     PH00  o    1150.496     651.644       1.82     0.22   PK67
    4   3   5     PH00  o    1541.129     718.771       1.46     0.99   PK68
    5   0   5     PH00  o    1043.938     565.914       1.75     0.39   PK69
    2   2   8     PH00  o      28.062      12.657       7.07     0.01   PK70
    1   0   9     PH00  o    1734.891     705.957       1.47     0.48   PK71
    6   1   1     PH00  o     295.616     162.201       2.36     0.21   PK72
    6   0   2     PH00  o      18.919      10.465     176.86     0.01   PK73
    3   1   8     PH00  o     208.068      96.483       2.61     0.12   PK74
    4   1   7     PH00  o      54.405      26.817     178.34     0.03   PK75
    4   4   4     PH00  o     911.322     414.423       1.77     0.25   PK76
    6   2   0     PH00  o     818.599     433.721       2.05     0.25   PK77
    5   2   5     PH00  o     441.419     219.806       2.55     0.26   PK78
    2   1   9     PH00  o     753.163     331.156       2.11     0.38   PK79
    6   1   3     PH00  o       7.705       4.318       8.09     0.00   PK80
    5   3   4     PH00  o     847.584     417.140       1.79     0.46   PK81
    5   4   1     PH00  o     135.482      64.731       3.33     0.07   PK82
    6   2   2     PH00  o      94.679      48.931     178.70     0.05   PK83
    5   1   6     PH00  o     222.300     113.265     178.44     0.13   PK84
    6   0   4     PH00  o    1447.178     805.076       1.37     0.41   PK85
    0   0   10    PH00  o     875.968     347.614       1.41     0.04   PK86
    4   0   8     PH00  o    1179.385     566.354       1.07     0.29   PK87
    3   0   9     PH00  o    1872.127     841.439       1.33     0.42   PK88
    5   4   3     PH00  o       1.717       0.787     163.55     0.00   PK89
    6   3   1     PH00  o     599.974     305.348       1.57     0.29   PK90
    1   1   10    PH00  o     258.641     106.979       2.48     0.05   PK91
    3   3   8     PH00  o     606.537     274.920       1.45     0.13   PK92
    4   3   7     PH00  o       0.454       0.208     161.58     0.00   PK93
    5   0   7     PH00  o      36.603      18.866     178.07     0.01   PK94
    6   2   4     PH00  o     604.483     314.748       2.00     0.28   PK95
    4   4   6     PH00  o       9.746       4.406     172.57     0.00   PK96
    6   1   5     PH00  o     802.264     428.407       1.79     0.38   PK97
    2   0   10    PH00  o     320.088     138.011       2.21     0.06   PK98
    4   2   8     PH00  o     196.632      92.635       2.44     0.08   PK99
    3   2   9     PH00  o     931.581     420.285       1.78     0.37   PK100
    6   3   3     PH00  o      77.435      37.809       2.44     0.03   PK101
    7   0   1     PH00  o     756.289     421.169       1.36     0.18   PK102
    5   3   6     PH00  o      70.909      33.096       2.76     0.03   PK103
    5   5   0     PH00  o      25.656      12.172      10.30     0.00   PK104
    7   1   0     PH00  o    1114.930     613.114       1.62     0.25   PK105
    5   2   7     PH00  o     172.046      83.452     179.20     0.07   PK106
    5   5   2     PH00  o     517.401     245.479     179.53     0.09   PK107
    7   1   2     PH00  o       1.774       0.983     170.70     0.00   PK108
    6   0   6     PH00  o     380.486     205.890       1.22     0.08   PK109
    6   4   0     PH00  o    1645.967     814.454       1.32     0.31   PK110
    5   4   5     PH00  o     543.133     252.495       2.07     0.19   PK111
    2   2   10    PH00  o      82.526      36.811       4.10     0.01   PK112
    4   1   9     PH00  o     758.532     356.829       1.89     0.27   PK113
    7   0   3     PH00  o     140.270      76.780       1.78     0.03   PK114
    7   2   1     PH00  o     239.775     128.296       2.27     0.09   PK115
    6   4   2     PH00  o      14.631       7.049       3.26     0.01   PK116
    3   1   10    PH00  o     339.177     152.698       2.03     0.11   PK117
    5   1   8     PH00  o      11.447       5.733     170.73     0.00   PK118
    1   0   11    PH00  o       0.233       0.096     151.46     0.00   PK119
    6   2   6     PH00  o      16.619       8.463       5.34     0.01   PK120
    6   3   5     PH00  o     781.311     382.623       1.69     0.26   PK121
    7   2   3     PH00  o       5.003       2.674       8.77     0.00   PK122
    5   5   4     PH00  o     284.729     132.289       2.61     0.04   PK123
    7   1   4     PH00  o     583.915     320.117       1.86     0.21   PK124
    7   3   0     PH00  o    1049.647     542.877       1.55     0.17   PK125
    2   1   11    PH00  o      61.211      26.304     178.46     0.02   PK126
    6   1   7     PH00  o       9.526       4.973     176.48     0.00   PK127
    6   4   4     PH00  o     495.026     235.640       1.98     0.15   PK128
    7   3   2     PH00  o       5.917       3.017       4.97     0.00   PK129
    7   0   5     PH00  o     810.093     439.570       1.60     0.13   PK130
    4   0   10    PH00  o     459.232     216.482       1.67     0.07   PK131
    4   4   8     PH00  o      30.406      13.765       5.53     0.00   PK132
    4   3   9     PH00  o     872.464     400.036       1.65     0.24   PK133
    5   0   9     PH00  o     628.243     312.218       1.92     0.09   PK134
    6   5   1     PH00  o     137.700      65.888       2.75     0.04   PK135
    3   3   10    PH00  o     431.958     196.219       1.70     0.06   PK136
    5   3   8     PH00  o     204.234      95.873       2.11     0.06   PK137
    3   0   11    PH00  o      16.137       7.189       3.21     0.00   PK138
    5   4   7     PH00  o      35.173      16.093     178.27     0.01   PK139
    0   0   12    PH00  o     324.671     131.603       1.00     0.01   PK140
    8   0   0     PH00  o     933.010     521.046       1.55     0.07   PK141
    7   2   5     PH00  o     415.600     216.623       2.12     0.12   PK142
    4   2   10    PH00  o     152.718      71.005       2.73     0.04   PK143
    6   0   8     PH00  o     532.433     274.341       1.32     0.08   PK144
    5   2   9     PH00  o     280.882     134.385       2.72     0.07   PK145
    6   5   3     PH00  o       0.358       0.169     148.39     0.00   PK146
    7   3   4     PH00  o     696.518     352.943       1.60     0.19   PK147
    1   1   12    PH00  o      54.954      22.767     177.87     0.01   PK148
    7   4   1     PH00  o     195.244      96.936       2.27     0.05   PK149
    8   1   1     PH00  o      29.512      16.322       5.66     0.01   PK150
    8   0   2     PH00  o       0.431       0.241      17.31     0.00   PK151
    5   5   6     PH00  o      37.027      16.928       3.25     0.00   PK152
    7   1   6     PH00  o      19.342      10.393       4.59     0.01   PK153
    3   2   11    PH00  o      10.292       4.686     176.33     0.00   PK154
    6   3   7     PH00  o       1.443       0.704     171.17     0.00   PK155
    2   0   12    PH00  o      10.809       4.605       4.98     0.00   PK156
    6   4   6     PH00  o       0.677       0.319     155.50     0.00   PK157
    8   2   0     PH00  o     327.935     179.114       2.46     0.04   PK158
    6   2   8     PH00  o      93.647      47.139       2.93     0.02   PK159
    7   4   3     PH00  o      29.888      14.737       3.30     0.01   PK160
    8   1   3     PH00  o       8.536       4.721     174.12     0.00   PK161
    8   2   2     PH00  o      71.093      38.500     178.81     0.02   PK162
    5   1   10    PH00  o      46.533      22.986       4.61     0.01   PK163
    4   1   11    PH00  o       6.425       3.029     175.48     0.00   PK164
    7   0   7     PH00  o       0.044       0.024      60.03     0.00   PK165
    8   0   4     PH00  o     305.068     170.546       2.24     0.04   PK166
    2   2   12    PH00  o      22.945      10.032     176.87     0.00   PK167
    6   6   0     PH00  o     814.541     387.792       1.54     0.04   PK168
    6   5   5     PH00  o     230.848     106.282       2.61     0.05   PK169
    6   1   9     PH00  o     471.325     241.272       1.98     0.11   PK170
    3   1   12    PH00  o      23.342      10.368       3.25     0.00   PK171
    8   3   1     PH00  o     120.607      63.323       2.65     0.03   PK172
    6   6   2     PH00  o       3.897       1.855       5.44     0.00   PK173
    7   3   6     PH00  o      88.302      44.271       2.06     0.02   PK174
    7   5   0     PH00  o     353.064     173.102       2.25     0.04   PK175
    7   2   7     PH00  o      18.430       9.570     177.77     0.00   PK176
    8   2   4     PH00  o     122.028      65.647       3.35     0.03   PK177
    1   0   13    PH00  o     328.926     135.885       2.00     0.03   PK178
    7   5   2     PH00  o      19.438       9.490     177.72     0.00   PK179
    7   4   5     PH00  o     532.897     260.505       1.69     0.10   PK180
    8   1   5     PH00  o     233.077     128.437       2.50     0.05   PK181
    4   4   10    PH00  o     166.121      77.201       2.36     0.02   PK182
    5   4   9     PH00  o     319.544     147.378       2.30     0.06   PK183
    8   3   3     PH00  o       3.391       1.783       8.98     0.00   PK184
    5   3   10    PH00  o     131.040      62.996       2.59     0.02   PK185
    5   5   8     PH00  o     102.364      47.827       2.54     0.01   PK186
    7   1   8     PH00  o      93.046      50.091       2.70     0.02   PK187
    4   3   11    PH00  o       3.088       1.457       6.38     0.00   PK188
    5   0   11    PH00  o       4.332       2.159     174.82     0.00   PK189
    6   6   4     PH00  o     290.839     137.062       2.13     0.03   PK190
    4   0   12    PH00  o       1.920       0.895     169.32     0.00   PK191
    2   1   13    PH00  o     142.277      61.039       2.88     0.02   PK192
    8   0   6     PH00  o       0.975       0.537     161.99     0.00   PK193
    8   4   0     PH00  o     181.489      92.780       2.94     0.02   PK194
    6   0   10    PH00  o     269.205     137.526       1.81     0.03   PK195
    6   4   8     PH00  o      30.425      14.283       4.60     0.01   PK196
    6   3   9     PH00  o     470.254     227.242       1.85     0.08   PK197
    7   5   4     PH00  o     239.040     113.828       2.29     0.04   PK198
    3   3   12    PH00  o      21.601       9.791       3.21     0.00   PK199
    9   0   1     PH00  o     170.536      95.997       2.09     0.02   PK200
    8   4   2     PH00  o      44.926      22.879     178.60     0.01   PK201
    9   1   0     PH00  o      99.846      56.340       3.87     0.01   PK202
    5   2   11    PH00  o      66.042      32.038     178.80     0.01   PK203
    6   5   7     PH00  o      43.479      20.355     178.67     0.01   PK204
    4   2   12    PH00  o       6.115       2.858     174.39     0.00   PK205
    3   0   13    PH00  o     362.553     161.678       1.78     0.03   PK206
    9   1   2     PH00  o      70.655      39.839     178.92     0.01   PK207
    8   2   6     PH00  o      12.987       6.944     175.44     0.00   PK208
    8   3   5     PH00  o     249.191     129.439       2.26     0.04   PK209
    6   2   10    PH00  o      81.880      40.874       3.08     0.01   PK210
    7   0   9     PH00  o     475.347     252.715       1.78     0.04   PK211
    9   0   3     PH00  o      15.592       8.870       3.96     0.00   PK212
    7   6   1     PH00  o     123.848      60.981       2.36     0.02   PK213
    9   2   1     PH00  o      41.763      23.408       3.97     0.01   PK214
    7   3   8     PH00  o     174.460      87.512       1.87     0.03   PK215
    0   0   14    PH00  o     942.881     389.702       1.21     0.02   PK216
    7   4   7     PH00  o       6.040       2.941       3.80     0.00   PK217
    8   1   7     PH00  o      19.723      10.783     178.07     0.00   PK218
    8   4   4     PH00  o     190.897      97.653       2.42     0.03   PK219
    3   2   13    PH00  o     171.840      78.212       2.45     0.02   PK220
    6   6   6     PH00  o       0.924       0.435      17.45     0.00   PK221
    1   1   14    PH00  o      72.525      30.829       4.06     0.00   PK222
    7   2   9     PH00  o     275.725     143.471       2.21     0.04   PK223
    7   6   3     PH00  o      21.403      10.377       3.29     0.00   PK224
    9   2   3     PH00  o       2.216       1.232     170.22     0.00   PK225
    9   1   4     PH00  o     193.989     109.551       2.35     0.03   PK226
    5   1   12    PH00  o       2.257       1.103       8.87     0.00   PK227
    8   5   1     PH00  o      29.090      14.699       4.55     0.00   PK228
    7   5   6     PH00  o       8.271       3.982       5.64     0.00   PK229
    9   3   0     PH00  o     431.541     236.265       1.77     0.03   PK230
    6   1   11    PH00  o       4.458       2.284     175.35     0.00   PK231
    2   0   14    PH00  o     323.924     140.254       1.92     0.02   PK232
    4   1   13    PH00  o     179.923      85.231       2.31     0.02   PK233
    9   3   2     PH00  o       0.766       0.423      10.69     0.00   PK234
    9   0   5     PH00  o     239.800     138.436       2.14     0.02   PK235
    8   0   8     PH00  o      17.966      10.079       5.34     0.00   PK236
    8   5   3     PH00  o      10.054       5.118     175.65     0.00   PK237
    5   5   10    PH00  o      20.590       9.924       5.50     0.00   PK238
    7   1   10    PH00  o     110.736      59.884       2.44     0.02   PK239
    5   4   11    PH00  o      15.582       7.576     177.65     0.00   PK240
    2   2   14    PH00  o     108.422      49.022       3.14     0.01   PK241
    8   3   7     PH00  o       7.773       4.140     177.02     0.00   PK242
    4   4   12    PH00  o      41.232      19.881       2.06     0.00   PK243
    8   4   6     PH00  o      15.442       7.982       3.92     0.00   PK244
    7   6   5     PH00  o     305.842     149.364       1.84     0.04   PK245
    9   2   5     PH00  o     103.478      58.343       3.08     0.02   PK246
    6   4   10    PH00  o     102.858      50.490       2.49     0.01   PK247
    8   2   8     PH00  o       2.563       1.395      13.45     0.00   PK248
    3   1   14    PH00  o     312.651     142.260       1.86     0.04   PK249
    6   5   9     PH00  o     162.359      77.266       2.65     0.02   PK250
    9   3   4     PH00  o     180.247      98.397       2.28     0.03   PK251
    5   3   12    PH00  o       3.614       1.769     173.49     0.00   PK252
    9   4   1     PH00  o      57.694      31.186       3.06     0.01   PK253
    9   1   6     PH00  o      32.756      18.859       2.66     0.00   PK254
    7   7   0     PH00  o     385.301     195.057       1.74     0.01   PK255
    6   3   11    PH00  o       3.112       1.574       5.46     0.00   PK256
    6   0   12    PH00  o       0.307       0.160      23.22     0.00   PK257
    4   3   13    PH00  o     219.779     105.449       1.96     0.03   PK258
    5   0   13    PH00  o     137.076      68.238       2.45     0.01   PK259
    7   7   2     PH00  o       6.425       3.222       3.56     0.00   PK260
    8   6   0     PH00  o     106.145      54.347       3.17     0.01   PK261
    10  0   0     PH00  o     683.462     404.862       1.30     0.02   PK262
    8   5   5     PH00  o      46.854      23.770       4.37     0.01   PK263
    1   0   15    PH00  o      24.504      10.607       3.32     0.00   PK264
    6   6   8     PH00  o      30.187      14.511       3.85     0.00   PK265
    7   4   9     PH00  o     323.804     162.324       1.84     0.04   PK266
    8   1   9     PH00  o     150.095      83.447       2.64     0.02   PK267
    9   4   3     PH00  o       2.102       1.131       9.29     0.00   PK268
    10  1   1     PH00  o      90.054      53.111       2.38     0.01   PK269
    8   6   2     PH00  o      22.461      11.450     178.29     0.00   PK270
    10  0   2     PH00  o      50.470      29.884       1.30     0.00   PK271
    7   3   10    PH00  o     154.546      79.901       1.94     0.02   PK272
    7   5   8     PH00  o      41.824      20.557       3.20     0.00   PK273
    7   0   11    PH00  o      12.856       6.973       2.67     0.00   PK274
    4   0   14    PH00  o     103.655      49.527       3.01     0.01   PK275
    9   0   7     PH00  o       1.451       0.841     173.32     0.00   PK276
    6   2   12    PH00  o       1.997       1.032     171.67     0.00   PK277
    5   2   13    PH00  o      36.579      18.262       4.47     0.00   PK278
    10  2   0     PH00  o     247.193     144.615       2.03     0.02   PK279
    2   1   15    PH00  o       0.514       0.230      21.95     0.00   PK280
    3   3   14    PH00  o     247.918     117.472       1.94     0.01   PK281
    10  1   3     PH00  o      10.349       6.117       4.09     0.00   PK282
    7   7   4     PH00  o     226.508     112.918       1.90     0.01   PK283
    10  2   2     PH00  o       0.100       0.059     152.99     0.00   PK284
    9   3   6     PH00  o       2.207       1.223       9.55     0.00   PK285
    9   5   0     PH00  o     260.080     139.748       1.93     0.02   PK286
    7   2   11    PH00  o       1.101       0.589     171.68     0.00   PK287
    4   2   14    PH00  o      91.230      44.142       3.06     0.01   PK288
    7   6   7     PH00  o       3.502       1.722       4.30     0.00   PK289
    9   2   7     PH00  o      26.296      14.924     178.58     0.00   PK290
    8   6   4     PH00  o     113.106      57.558       2.59     0.01   PK291
    10  0   4     PH00  o     202.839     120.901       1.97     0.01   PK292
    9   5   2     PH00  o       1.352       0.722     173.23     0.00   PK293
    9   4   5     PH00  o     136.941      73.730       2.42     0.02   PK294
    8   0   10    PH00  o      59.242      33.290       2.91     0.00   PK295
    3   0   15    PH00  o      45.142      20.808       2.32     0.00   PK296
    8   4   8     PH00  o      49.622      25.746       2.79     0.01   PK297
    8   3   9     PH00  o     157.638      84.275       2.41     0.02   PK298
    10  3   1     PH00  o     105.915      61.185       2.06     0.01   PK299
    9   1   8     PH00  o      68.179      31.791       2.34     0.01   PK300

_reflns_number_observed          300
_reflns_limit_h_min              0
_reflns_limit_h_max              10
_reflns_limit_k_min              0
_reflns_limit_k_max              7
_reflns_limit_l_min              0
_reflns_limit_l_max              15
_reflns_d_resolution_high        0.679
_reflns_d_resolution_low         5.946

_pd_instr_cons_illum_flag            no
_pd_meas_2theta_range_min              5.00000000
_pd_meas_2theta_range_max             75.00000000
_pd_meas_2theta_range_inc              0.00400000
_pd_proc_2theta_range_min              5.00000000
_pd_proc_2theta_range_max             75.00000000
_pd_proc_2theta_range_inc              0.00400000

loop_
 _pd_meas_intensity_total
 _pd_proc_intensity_bgk_calc
 _pd_calc_intensity_total
129261.0000 129261.0000 129261.0000
129134.0000 129241.9761 129241.9761
128863.0000 129222.9522 129222.9522
128950.0000 129203.9283 129203.9283
128723.0000 129184.9043 129184.9043
129025.0000 129165.8804 129165.8804
129000.0000 129146.8565 129146.8565
128847.0000 129127.8326 129127.8326
128751.0000 129108.8087 129108.8087
128656.0000 129089.7848 129089.7848
128889.0000 129070.7609 129070.7609
128561.0000 129051.7369 129051.7369
129043.0000 129032.7130 129032.7130
127963.0000 129013.6891 129013.6891
128517.0000 128994.6652 128994.6652
129138.0000 128975.6413 128975.6413
128508.0000 128956.6174 128956.6174
128274.0000 128937.5935 128937.5935
128674.0000 128918.5696 128918.5696
128491.0000 128899.5456 128899.5456
128480.0000 128880.5217 128880.5217
128477.0000 128861.4978 128861.4978
128942.0000 128842.4739 128842.4739
128881.0000 128823.4500 128823.4500
129063.0000 128804.4261 128804.4261
129016.0000 128785.4022 128785.4022
128547.0000 128766.3782 128766.3782
128380.0000 128747.3543 128747.3543
128241.0000 128728.3304 128728.3304
128886.0000 128709.3065 128709.3065
128874.0000 128690.2826 128690.2826
128379.0000 128671.2587 128671.2587
128436.0000 128652.2348 128652.2348
128753.0000 128633.2108 128633.2108
128503.0000 128614.1869 128614.1869
128013.0000 128595.1630 128595.1630
128802.0000 128576.1391 128576.1391
128062.0000 128557.1152 128557.1152
128608.0000 128538.0913 128538.0913
128576.0000 128519.0674 128519.0674
128499.0000 128500.0434 128500.0434
128565.0000 128481.0195 128481.0195
128045.0000 128468.1194 128468.1194
128859.0000 128455.2193 128455.2193
128859.0000 128442.3192 128442.3192
128474.0000 128429.4191 128429.4191
128246.0000 128416.5190 128416.5190
128486.0000 128403.6189 128403.6189
128692.0000 128390.7188 128390.7188
128500.0000 128377.8187 128377.8187
128419.0000 128364.9186 128364.9186
128639.0000 128352.0185 128352.0185
128640.0000 128339.1184 128339.1184
127993.0000 128326.2183 128326.2183
128008.0000 128313.3182 128313.3182
128282.0000 128300.4181 128300.4181
128491.0000 128287.5180 128287.5180
128272.0000 128274.6179 128274.6179
127620.0000 128261.7177 128261.7177
128352.0000 128248.8176 128248.8176
128558.0000 128235.9175 128235.9175
127865.0000 128223.0174 128223.0174
128418.0000 128210.1173 128210.1173
128350.0000 128197.2172 128197.2172
128234.0000 128184.3171 128184.3171
127940.0000 128171.4170 128171.4170
128138.0000 128158.5169 128158.5169
127849.0000 128145.6168 128145.6168
128235.0000 128132.7167 128132.7167
128148.0000 128119.8166 128119.8166
128310.0000 128106.9165 128106.9165
128014.0000 128094.0164 128094.0164
128019.0000 128081.1163 128081.1163
127913.0000 128068.2162 128068.2162
128197.0000 128055.3161 128055.3161
128440.0000 128042.4160 128042.4160
127642.0000 128029.5159 128029.5159
127887.0000 128016.6158 128016.6158
127945.0000 128003.7157 128003.7157
127887.0000 127990.8155 127990.8155
127547.0000 127977.9154 127977.9154
128371.0000 127965.0153 127965.0153
128487.0000 127952.1152 127952.1152
128432.0000 127939.2151 127939.2151
128095.0000 127926.3150 127926.3150
128527.0000 127913.4149 127913.4149
128694.0000 127900.5148 127900.5148
128326.0000 127887.6147 127887.6147
127820.0000 127874.7146 127874.7146
127538.0000 127861.8145 127861.8145
128106.0000 127848.9144 127848.9144
127917.0000 127836.0143 127836.0143
128547.0000 127823.1142 127823.1142
128148.0000 127810.2141 127810.2141
127800.0000 127797.3140 127797.3140
127951.0000 127784.4139 127784.4139
127678.0000 127771.5138 127771.5138
127111.0000 127758.6137 127758.6137
127473.0000 127745.7136 127745.7136
127988.0000 127732.8135 127732.8135
127584.0000 127719.9133 127719.9133
126973.0000 127707.0132 127707.0132
126987.0000 127694.1131 127694.1131
127993.0000 127681.2130 127681.2130
127552.0000 127668.3129 127668.3129
128223.0000 127655.4128 127655.4128
128103.0000 127642.5127 127642.5127
127699.0000 127629.6126 127629.6126
128060.0000 127616.7125 127616.7125
127954.0000 127603.8124 127603.8124
128034.0000 127590.9123 127590.9123
127624.0000 127578.0122 127578.0122
127444.0000 127565.1121 127565.1121
127733.0000 127552.2120 127552.2120
127818.0000 127539.3119 127539.3119
127418.0000 127526.4118 127526.4118
127506.0000 127513.5117 127513.5117
127772.0000 127500.6116 127500.6116
127314.0000 127487.7115 127487.7115
127436.0000 127474.8114 127474.8114
127160.0000 127461.9113 127461.9113
127918.0000 127449.0111 127449.0111
127649.0000 127436.1110 127436.1110
127165.0000 127423.2109 127423.2109
127377.0000 127410.3715 127410.3715
127205.0000 127397.5321 127397.5321
127494.0000 127384.6927 127384.6927
127619.0000 127371.8533 127371.8533
127211.0000 127359.0139 127359.0139
126783.0000 127346.1744 127346.1744
127259.0000 127333.3350 127333.3350
127093.0000 127320.4956 127320.4956
127318.0000 127307.6562 127307.6562
127137.0000 127294.8168 127294.8168
127664.0000 127281.9774 127281.9774
127752.0000 127269.1380 127269.1380
127267.0000 127256.2985 127256.2985
127544.0000 127243.4591 127243.4591
126837.0000 127230.6197 127230.6197
126553.0000 127217.7803 127217.7803
127131.0000 127204.9409 127204.9409
127029.0000 127192.1015 127192.1015
127432.0000 127179.2621 127179.2621
127191.0000 127166.4226 127166.4226
127121.0000 127153.5832 127153.5832
127231.0000 127140.7438 127140.7438
127853.0000 127127.9044 127127.9044
127204.0000 127115.0650 127115.0650
127279.0000 127102.2256 127102.2256
127132.0000 127089.3861 127089.3861
126979.0000 127076.5467 127076.5467
127045.0000 127063.7073 127063.7073
127042.0000 127050.8679 127050.8679
126460.0000 127038.0285 127038.0285
127076.0000 127025.1891 127025.1891
126893.0000 127012.3497 127012.3497
127804.0000 126999.5102 126999.5102
127373.0000 126986.6708 126986.6708
127268.0000 126973.8314 126973.8314
126604.0000 126960.9920 126960.9920
126532.0000 126948.1526 126948.1526
126869.0000 126935.3132 126935.3132
127058.0000 126922.4738 126922.4738
126702.0000 126909.6343 126909.6343
127020.0000 126896.7949 126896.7949
127063.0000 126881.5161 126881.5161
126434.0000 126866.2372 126866.2372
126494.0000 126850.9583 126850.9583
126695.0000 126835.6794 126835.6794
126963.0000 126820.4006 126820.4006
126529.0000 126805.1217 126805.1217
126320.0000 126789.8428 126789.8428
126577.0000 126774.5640 126774.5640
126647.0000 126759.2851 126759.2851
127461.0000 126744.0062 126744.0062
126431.0000 126728.7274 126728.7274
126192.0000 126713.4485 126713.4485
126066.0000 126698.1696 126698.1696
126490.0000 126682.8908 126682.8908
126628.0000 126667.6119 126667.6119
127139.0000 126652.3330 126652.3330
127120.0000 126637.0542 126637.0542
126818.0000 126621.7753 126621.7753
126463.0000 126606.4964 126606.4964
126896.0000 126591.2176 126591.2176
127167.0000 126575.9387 126575.9387
126518.0000 126560.6598 126560.6598
126590.0000 126545.3810 126545.3810
126675.0000 126530.1021 126530.1021
126410.0000 126514.8232 126514.8232
126811.0000 126499.5444 126499.5444
126942.0000 126484.2655 126484.2655
127285.0000 126468.9866 126468.9866
126905.0000 126453.7077 126453.7077
126743.0000 126438.4289 126438.4289
126287.0000 126423.1500 126423.1500
126453.0000 126407.8711 126407.8711
126152.0000 126392.5923 126392.5923
125743.0000 126377.3134 126377.3134
126504.0000 126362.0345 126362.0345
126357.0000 126346.7557 126346.7557
126901.0000 126331.4768 126331.4768
126649.0000 126316.1979 126316.1979
126288.0000 126300.9191 126300.9191
126052.0000 126285.6402 126285.6402
126523.0000 126270.3613 126270.3613
126279.0000 126248.4545 126248.4545
126015.0000 126226.5477 126226.5477
126570.0000 126204.6409 126204.6409
126077.0000 126182.7340 126182.7340
126111.0000 126160.8272 126160.8272
125879.0000 126138.9204 126138.9204
125998.0000 126117.0136 126117.0136
126605.0000 126095.1068 126095.1068
126597.0000 126073.1999 126073.1999
125924.0000 126051.2931 126051.2931
126443.0000 126029.3863 126029.3863
127172.0000 126007.4795 126007.4795
126618.0000 125985.5726 125985.5726
127646.0000 125963.6658 125963.6658
127623.0000 125941.7590 125941.7590
126995.0000 125919.8522 125919.8522
126925.0000 125897.9454 125897.9454
126689.0000 125876.0385 125876.0385
125778.0000 125854.1317 125854.1317
125658.0000 125832.2249 125832.2249
125036.0000 125810.3181 125810.3181
125471.0000 125788.4113 125788.4113
126397.0000 125766.5044 125766.5044
126057.0000 125744.5976 125744.5976
126005.0000 125722.6908 125722.6908
126126.0000 125700.7840 125700.7840
125415.0000 125678.8771 125678.8771
125877.0000 125656.9703 125656.9703
125873.0000 125635.0635 125635.0635
125772.0000 125613.1567 125613.1567
125734.0000 125591.2499 125591.2499
125432.0000 125569.3430 125569.3430
125652.0000 125547.4362 125547.4362
125600.0000 125525.5294 125525.5294
125655.0000 125503.6226 125503.6226
126298.0000 125481.7157 125481.7157
125800.0000 125459.8089 125459.8089
125831.0000 125437.9021 125437.9021
125238.0000 125415.9953 125415.9953
124962.0000 125394.0885 125394.0885
125640.0000 125372.1816 125372.1816
125372.0000 125356.1818 125356.1818
125718.0000 125340.1819 125340.1819
125814.0000 125324.1821 125324.1821
125432.0000 125308.1822 125308.1822
125159.0000 125292.1824 125292.1824
125040.0000 125276.1825 125276.1825
124944.0000 125260.1826 125260.1826
125057.0000 125244.1828 125244.1828
125538.0000 125228.1829 125228.1829
125183.0000 125212.1831 125212.1831
125165.0000 125196.1832 125196.1832
125240.0000 125180.1834 125180.1834
125512.0000 125164.1835 125164.1835
125405.0000 125148.1836 125148.1836
125330.0000 125132.1838 125132.1838
125309.0000 125116.1839 125116.1839
124532.0000 125100.1841 125100.1841
125038.0000 125084.1842 125084.1842
124980.0000 125068.1844 125068.1844
125084.0000 125052.1845 125052.1845
125396.0000 125036.1846 125036.1846
124892.0000 125020.1848 125020.1848
125174.0000 125004.1849 125004.1849
125040.0000 124988.1851 124988.1851
124644.0000 124972.1852 124972.1852
125662.0000 124956.1854 124956.1854
124988.0000 124940.1855 124940.1855
124560.0000 124924.1856 124924.1856
124779.0000 124908.1858 124908.1858
125473.0000 124892.1859 124892.1859
125709.0000 124876.1861 124876.1861
125312.0000 124860.1862 124860.1862
124464.0000 124844.1864 124844.1864
125001.0000 124828.1865 124828.1865
124609.0000 124812.1866 124812.1866
125300.0000 124796.1868 124796.1868
125188.0000 124780.1869 124780.1869
125345.0000 124764.1871 124764.1871
125014.0000 124748.1872 124748.1872
125613.0000 124732.1874 124732.1874
124970.0000 124716.1875 124716.1875
124857.0000 124700.1876 124700.1876
124742.0000 124684.1878 124684.1878
124705.0000 124668.1879 124668.1879
124670.0000 124652.1881 124652.1881
124831.0000 124636.1882 124636.1882
125011.0000 124620.1884 124620.1884
124474.0000 124604.1885 124604.1885
124850.0000 124588.1886 124588.1886
125458.0000 124572.1888 124572.1888
124985.0000 124556.1889 124556.1889
124769.0000 124540.1891 124540.1891
125030.0000 124524.1892 124524.1892
124439.0000 124508.1894 124508.1894
124486.0000 124492.1895 124492.1895
124389.0000 124476.1896 124476.1896
124405.0000 124460.1898 124460.1898
124862.0000 124444.1899 124444.1899
124944.0000 124428.1901 124428.1901
124826.0000 124412.1902 124412.1902
124542.0000 124396.1904 124396.1904
125453.0000 124380.1905 124380.1905
124867.0000 124364.1906 124364.1906
124323.0000 124348.1908 124348.1908
123828.0000 124332.1909 124332.1909
124782.0000 124316.1911 124316.1911
124408.0000 124300.1912 124300.1912
125032.0000 124284.1914 124284.1914
124862.0000 124268.1915 124268.1915
124783.0000 124252.1916 124252.1916
124824.0000 124236.1918 124236.1918
125176.0000 124220.1919 124220.1919
124744.0000 124204.1921 124204.1921
125031.0000 124188.1922 124188.1922
124738.0000 124172.1924 124172.1924
124686.0000 124156.1925 124156.1925
124274.0000 124140.1926 124140.1926
124093.0000 124124.1928 124124.1928
124066.0000 124108.1929 124108.1929
123823.0000 124092.1931 124092.1931
124411.0000 124076.1932 124076.1932
123869.0000 124060.1934 124060.1934
123955.0000 124055.3013 124055.3013
124449.0000 124050.4093 124050.4093
124132.0000 124045.5172 124045.5172
124623.0000 124040.6251 124040.6251
124317.0000 124035.7331 124035.7331
124155.0000 124030.8410 124030.8410
123969.0000 124025.9490 124025.9490
124162.0000 124021.0569 124021.0569
124503.0000 124016.1649 124016.1649
124482.0000 124011.2728 124011.2728
123999.0000 124006.3808 124006.3808
124163.0000 124001.4887 124001.4887
123720.0000 123996.5967 123996.5967
123885.0000 123991.7046 123991.7046
123245.0000 123986.8125 123986.8125
124132.0000 123981.9205 123981.9205
124065.0000 123977.0284 123977.0284
124075.0000 123972.1364 123972.1364
124380.0000 123967.2443 123967.2443
124320.0000 123962.3523 123962.3523
124223.0000 123957.4602 123957.4602
123987.0000 123952.5682 123952.5682
124285.0000 123947.6761 123947.6761
124451.0000 123942.7841 123942.7841
123871.0000 123937.8920 123937.8920
123475.0000 123933.0000 123933.0000
124128.0000 123928.1079 123928.1079
123792.0000 123923.2158 123923.2158
123795.0000 123918.3238 123918.3238
123817.0000 123913.4317 123913.4317
123807.0000 123908.5397 123908.5397
123720.0000 123903.6476 123903.6476
123846.0000 123898.7556 123898.7556
123837.0000 123893.8635 123893.8635
123698.0000 123888.9715 123888.9715
124216.0000 123884.0794 123884.0794
123753.0000 123879.1874 123879.1874
123708.0000 123874.2953 123874.2953
124331.0000 123869.4032 123869.4032
123645.0000 123864.5112 123864.5112
123949.0000 123859.6191 123859.6191
123863.0000 123846.1669 123846.1669
123574.0000 123832.7147 123832.7147
124198.0000 123819.2626 123819.2626
123725.0000 123805.8104 123805.8104
123897.0000 123792.3582 123792.3582
123923.0000 123778.9060 123778.9060
124030.0000 123765.4538 123765.4538
123731.0000 123752.0016 123752.0016
123240.0000 123738.5494 123738.5494
123244.0000 123725.0972 123725.0972
123972.0000 123711.6450 123711.6450
123964.0000 123698.1928 123698.1928
123233.0000 123684.7406 123684.7406
123632.0000 123671.2884 123671.2884
123640.0000 123657.8362 123657.8362
123662.0000 123644.3840 123644.3840
123841.0000 123630.9318 123630.9318
123425.0000 123617.4796 123617.4796
122713.0000 123604.0274 123604.0274
123397.0000 123590.5752 123590.5752
123991.0000 123577.1230 123577.1230
124092.0000 123563.6708 123563.6708
123898.0000 123550.2186 123550.2186
123335.0000 123536.7664 123536.7664
123482.0000 123523.3142 123523.3142
123859.0000 123509.8620 123509.8620
124167.0000 123496.4098 123496.4098
124556.0000 123482.9577 123482.9577
124102.0000 123469.5055 123469.5055
124736.0000 123456.0533 123456.0533
123771.0000 123442.6011 123442.6011
124770.0000 123429.1489 123429.1489
124564.0000 123415.6967 123415.6967
124321.0000 123402.2445 123402.2445
124320.0000 123388.7923 123388.7923
123959.0000 123375.3401 123375.3401
124169.0000 123361.8879 123361.8879
124418.0000 123348.4357 123348.4357
123981.0000 123334.9835 123334.9835
124313.0000 123321.5313 123321.5313
123785.0000 123308.0791 123308.0791
124110.0000 123294.6269 123294.6269
123529.0000 123281.1747 123281.1747
123452.0000 123267.7225 123267.7225
123416.0000 123254.2703 123254.2703
124117.0000 123240.8181 123240.8181
123321.0000 123227.3659 123227.3659
123676.0000 123213.9137 123213.9137
123760.0000 123200.4615 123200.4615
123863.0000 123187.0093 123187.0093
123786.0000 123173.5571 123173.5571
123227.0000 123160.1049 123160.1049
123538.0000 123146.6527 123146.6527
123564.0000 123133.2006 123133.2006
123066.0000 123119.7484 123119.7484
122870.0000 123106.2962 123106.2962
123435.0000 123092.8440 123092.8440
123113.0000 123079.3918 123079.3918
123325.0000 123065.9396 123065.9396
123089.0000 123052.4874 123052.4874
122841.0000 123039.0352 123039.0352
123324.0000 123025.5830 123025.5830
123611.0000 123012.1308 123012.1308
122176.0000 122998.6786 122998.6786
122846.0000 122985.2264 122985.2264
123020.0000 122971.7742 122971.7742
123054.0000 122958.3220 122958.3220
123141.0000 122944.8698 122944.8698
122982.0000 122931.4176 122931.4176
122809.0000 122917.9654 122917.9654
123235.0000 122904.5132 122904.5132
123180.0000 122891.0610 122891.0610
122761.0000 122877.6088 122877.6088
123252.0000 122864.1566 122864.1566
123364.0000 122850.7044 122850.7044
122610.0000 122837.2522 122837.2522
122984.0000 122823.8000 122823.8000
122706.0000 122810.3478 122810.3478
122724.0000 122796.8957 122796.8957
122529.0000 122783.4435 122783.4435
122566.0000 122769.9913 122769.9913
122767.0000 122756.5391 122756.5391
122950.0000 122742.3293 122742.3293
123011.0000 122728.1196 122728.1196
122741.0000 122713.9098 122713.9098
122989.0000 122699.7001 122699.7001
122769.0000 122685.4903 122685.4903
122435.0000 122671.2806 122671.2806
122854.0000 122657.0708 122657.0708
122610.0000 122642.8611 122642.8611
122672.0000 122628.6513 122628.6513
122690.0000 122614.4416 122614.4416
122823.0000 122600.2319 122600.2319
122892.0000 122586.0221 122586.0221
123286.0000 122571.8124 122571.8124
122763.0000 122557.6026 122557.6026
122039.0000 122543.3929 122543.3929
122269.0000 122529.1831 122529.1831
122383.0000 122514.9734 122514.9734
122596.0000 122500.7636 122500.7636
122543.0000 122486.5539 122486.5539
122367.0000 122472.3441 122472.3441
122289.0000 122458.1344 122458.1344
122488.0000 122443.9246 122443.9246
122580.0000 122429.7149 122429.7149
122507.0000 122415.5051 122415.5051
122788.0000 122401.2954 122401.2954
123022.0000 122387.0857 122387.0857
122457.0000 122372.8759 122372.8759
122794.0000 122358.6662 122358.6662
122716.0000 122344.4564 122344.4564
122426.0000 122330.2467 122330.2467
122629.0000 122316.0369 122316.0369
122441.0000 122301.8272 122301.8272
122185.0000 122287.6174 122287.6174
122282.0000 122273.4077 122273.4077
122070.0000 122259.1979 122259.1979
122763.0000 122244.9882 122244.9882
122383.0000 122230.7784 122230.7784
122537.0000 122216.5687 122216.5687
122923.0000 122202.3589 122202.3589
122010.0000 122188.1492 122188.1492
122329.0000 122173.9395 122173.9395
121722.0000 122167.9679 122167.9679
122530.0000 122161.9964 122161.9964
121568.0000 122156.0249 122156.0249
122147.0000 122150.0534 122150.0534
123026.0000 122144.0819 122144.0819
121772.0000 122138.1104 122138.1104
121594.0000 122132.1389 122132.1389
121727.0000 122126.1673 122126.1673
122576.0000 122120.1958 122120.1958
122708.0000 122114.2243 122114.2243
122190.0000 122108.2528 122108.2528
121633.0000 122102.2813 122102.2813
122590.0000 122096.3098 122096.3098
122196.0000 122090.3383 122090.3383
122389.0000 122084.3668 122084.3668
122245.0000 122078.3952 122078.3952
122462.0000 122072.4237 122072.4237
122468.0000 122066.4522 122066.4522
122543.0000 122060.4807 122060.4807
122274.0000 122054.5092 122054.5092
122203.0000 122048.5377 122048.5377
122034.0000 122042.5662 122042.5662
122604.0000 122036.5947 122036.5947
122381.0000 122030.6231 122030.6231
122212.0000 122024.6516 122024.6516
122329.0000 122018.6801 122018.6801
121895.0000 122012.7086 122012.7086
121659.0000 122006.7371 122006.7371
122050.0000 122000.7656 122000.7656
122230.0000 121994.7941 121994.7941
121821.0000 121988.8226 121988.8226
122307.0000 121982.8510 121982.8510
122002.0000 121976.8795 121976.8795
122017.0000 121970.9080 121970.9080
121674.0000 121964.9365 121964.9365
121504.0000 121958.9650 121958.9650
122168.0000 121952.9935 121952.9935
121664.0000 121947.0220 121947.0220
121973.0000 121941.0504 121941.0504
121844.0000 121935.0789 121935.0789
121683.0000 121929.1074 121929.1074
122319.0000 121922.4020 121922.4020
121951.0000 121915.6965 121915.6965
122103.0000 121908.9910 121908.9910
122352.0000 121902.2856 122827.7346
121992.0000 121895.5801 122830.1117
122227.0000 121888.8747 122832.6232
121440.0000 121882.1692 122835.2716
121669.0000 121875.4637 122838.0598
122136.0000 121868.7583 122840.9905
122587.0000 121862.0528 122844.0665
122388.0000 121855.3474 122847.2909
121498.0000 121848.6419 122850.6666
122084.0000 121841.9365 122854.1967
122293.0000 121835.2310 122857.8844
122507.0000 121828.5255 122861.7329
121813.0000 121821.8201 122865.7456
122131.0000 121815.1146 122869.9259
122381.0000 121808.4092 122874.2773
122439.0000 121801.7037 122878.8034
122597.0000 121794.9982 122883.5079
122346.0000 121788.2928 122888.3946
121822.0000 121781.5873 122893.4673
121814.0000 121774.8819 122898.7302
121908.0000 121768.1764 122904.1874
122255.0000 121761.4709 122909.8429
121747.0000 121754.7655 122915.7012
122187.0000 121748.0600 122921.7668
121753.0000 121741.3546 122928.0441
121835.0000 121734.6491 122934.5380
121749.0000 121727.9436 122941.2533
121326.0000 121721.2382 122948.1949
122386.0000 121714.5327 122955.3679
121538.0000 121707.8273 122962.7777
121149.0000 121701.1218 122970.4296
121501.0000 121694.4163 122978.3292
121555.0000 121687.7109 122986.4822
121972.0000 121681.0054 122994.8945
121921.0000 121674.3000 123003.5723
122257.0000 121667.5945 123012.5216
121611.0000 121660.8891 123021.7490
121690.0000 121654.1836 123031.2611
121621.0000 121665.0671 123058.6537
121311.0000 121675.9506 123086.3448
121834.0000 121686.8341 123114.3416
122668.0000 121697.7176 123142.6517
121971.0000 121708.6011 123171.2827
121954.0000 121719.4847 123200.2425
122050.0000 121730.3682 123229.5393
122084.0000 121741.2517 123259.1816
122257.0000 121752.1352 123289.1779
122403.0000 121763.0187 123319.5374
121941.0000 121773.9022 123350.2692
121879.0000 121784.7857 123381.3828
121768.0000 121795.6692 123412.8882
121079.0000 121806.5527 123444.7955
121991.0000 121817.4363 123477.1153
121552.0000 121828.3198 123509.8582
122021.0000 121839.2033 123543.0357
122220.0000 121850.0868 123576.6593
122033.0000 121860.9703 123610.7408
121836.0000 121871.8538 123645.2928
121744.0000 121882.7373 123680.3280
122205.0000 121893.6208 123715.8596
121824.0000 121904.5043 123751.9014
122172.0000 121915.3878 123788.4675
122570.0000 121926.2714 123825.5725
121846.0000 121937.1549 123863.2317
121629.0000 121948.0384 123901.4607
121377.0000 121958.9219 123940.2759
121770.0000 121969.8054 123979.6940
122416.0000 121980.6889 124019.7327
122297.0000 121991.5724 124060.4098
122697.0000 122002.4559 124101.7444
122318.0000 122013.3394 124143.7557
122276.0000 122024.2230 124186.4641
122344.0000 122035.1065 124229.8903
121764.0000 122045.9900 124274.0563
122584.0000 122056.8735 124318.9846
121948.0000 122067.7570 124364.6985
122590.0000 122078.6405 124411.2225
121775.0000 122089.5240 124458.5819
123102.0000 122100.4075 124506.8028
122302.0000 122104.6790 124549.3007
121521.0000 122108.9504 124592.7159
122102.0000 122113.2218 124637.0781
122128.0000 122117.4933 124682.4180
122489.0000 122121.7647 124728.7677
122514.0000 122126.0361 124776.1604
122701.0000 122130.3076 124824.6310
122367.0000 122134.5790 124874.2156
122487.0000 122138.8505 124924.9519
122317.0000 122143.1219 124976.8792
122510.0000 122147.3933 125030.0387
122806.0000 122151.6648 125084.4730
122927.0000 122155.9362 125140.2268
123484.0000 122160.2076 125197.3468
122376.0000 122164.4791 125255.8818
122658.0000 122168.7505 125315.8825
122675.0000 122173.0220 125377.4023
122822.0000 122177.2934 125440.4967
122989.0000 122181.5648 125505.2241
123095.0000 122185.8363 125571.6453
122904.0000 122190.1077 125639.8241
124290.0000 122194.3791 125709.8273
124406.0000 122198.6506 125781.7251
124358.0000 122202.9220 125855.5908
123790.0000 122207.1935 125931.5013
124350.0000 122211.4649 126009.5376
122930.0000 122215.7363 126089.7844
123777.0000 122220.0078 126172.3309
123754.0000 122224.2792 126257.2706
124240.0000 122228.5506 126344.7020
124128.0000 122232.8221 126434.7287
124095.0000 122237.0935 126527.4596
123948.0000 122241.3649 126623.0094
124659.0000 122245.6364 126721.4990
124199.0000 122249.9078 126823.0558
124171.0000 122254.1793 126927.8142
124373.0000 122258.4507 127035.9161
124058.0000 122262.7221 127147.5112
124223.0000 122266.9936 127262.7576
124486.0000 122271.2650 127381.8226
124632.0000 122275.5364 127504.8831
124379.0000 122272.8377 127625.1562
123898.0000 122270.1389 127749.8105
125068.0000 122267.4402 127879.0560
124940.0000 122264.7414 128013.1159
124668.0000 122262.0427 128152.2267
125934.0000 122259.3439 128296.6397
125807.0000 122256.6451 128446.6220
125163.0000 122253.9464 128602.4577
125238.0000 122251.2476 128764.4492
126126.0000 122248.5489 128932.9188
126415.0000 122245.8501 129108.2097
127196.0000 122243.1513 129290.6885
127194.0000 122240.4526 129480.7465
127607.0000 122237.7538 129678.8021
127112.0000 122235.0551 129885.3025
127682.0000 122232.3563 130100.7270
128008.0000 122229.6576 130325.5890
128458.0000 122226.9588 130560.4393
129763.0000 122224.2600 130805.8695
130825.0000 122221.5613 131062.5153
131296.0000 122218.8625 131331.0608
131418.0000 122216.1638 131612.2431
132952.0000 122213.4650 131906.8567
134322.0000 122210.7663 132215.7595
135340.0000 122208.0675 132539.8789
137329.0000 122205.3687 132880.2184
140996.0000 122202.6700 133237.8650
143098.0000 122199.9712 133613.9985
145343.0000 122197.2725 134009.8999
146702.0000 122194.5737 134426.9632
147667.0000 122191.8750 134866.7066
147828.0000 122189.1762 135330.7864
148450.0000 122186.4774 135821.0121
146870.0000 122183.7787 136339.3637
144813.0000 122181.0799 136888.0114
143387.0000 122178.3812 137469.3376
143088.0000 122175.6824 138085.9621
141844.0000 122172.9837 138740.7710
140538.0000 122170.2849 139436.9500
139597.0000 122167.5861 140178.0216
140464.0000 122164.8874 140967.8887
140752.0000 122162.1886 141810.8851
140982.0000 122159.4899 142711.8325
141571.0000 122156.7911 143676.1083
142178.0000 122154.0923 144709.7230
143212.0000 122151.3936 145819.4111
144462.0000 122148.6948 147012.7376
145530.0000 122145.9961 148298.2225
147065.0000 122143.2973 149685.4874
148933.0000 122140.5986 151185.4296
151454.0000 122137.8998 152810.4274
153101.0000 122135.2010 154574.5857
154895.0000 122132.5023 156494.0289
157400.0000 122129.8035 158587.2524
160799.0000 122127.1048 160875.5464
164929.0000 122124.4060 163383.5076
168647.0000 122121.7073 166139.6584
173392.0000 122119.0085 169177.1964
178681.0000 122116.3097 172534.8963
185216.0000 122113.6110 176258.1857
188904.0000 122110.9122 180400.3983
192151.0000 122108.2135 185024.1834
195065.0000 122105.5147 190202.9901
200044.0000 122102.8160 196022.4577
205127.0000 122100.1172 202581.4238
212518.0000 122097.4184 209992.1330
219429.0000 122094.7197 218379.1559
228488.0000 122092.0209 227876.6334
238933.0000 122089.3222 238623.9116
249833.0000 122086.6234 250760.6436
261813.0000 122083.9246 264424.1249
276954.0000 122081.2259 279753.9508
293903.0000 122078.5271 296911.5319
312289.0000 122075.8284 316123.5287
334520.0000 122073.1296 337757.0865
360324.0000 122070.4309 362428.4026
389239.0000 122067.7321 391131.5042
425620.0000 122065.0333 425347.2944
468069.0000 122062.3346 467049.3584
521412.0000 122059.6358 518459.6912
587497.0000 122056.9371 581335.3226
667234.0000 122054.2383 655550.9453
754059.0000 122044.5694 736974.6342
833568.0000 122034.9004 815507.6444
884823.0000 122025.2315 875442.0996
900071.0000 122015.5625 900657.9396
887492.0000 122005.8936 887375.6012
843396.0000 121996.2246 844521.6460
780841.0000 121986.5556 781370.6660
707529.0000 121976.8867 708835.3722
633476.0000 121967.2177 636079.7702
565091.0000 121957.5488 568199.5630
504294.0000 121947.8798 508013.3861
451966.0000 121938.2109 456120.3930
409897.0000 121928.5419 412048.9225
373402.0000 121918.8730 374873.0478
343072.0000 121909.2040 343560.1328
318718.0000 121899.5351 317138.5408
296628.0000 121889.8661 294762.5058
277523.0000 121880.1972 275724.6972
260371.0000 121870.5282 259445.4803
246947.0000 121860.8593 245454.0628
234316.0000 121851.1903 233368.7794
223257.0000 121841.5214 222879.5290
213134.0000 121831.8524 213733.2472
204631.0000 121822.1835 205722.3361
197640.0000 121812.5145 198675.6027
190856.0000 121802.8456 192451.1904
185379.0000 121793.1766 186931.0379
179942.0000 121783.5076 182016.4998
174745.0000 121773.8387 177624.8476
171342.0000 121764.1697 173686.4520
167725.0000 121754.5008 170142.4980
164374.0000 121744.8318 166943.1222
160652.0000 121735.1629 164045.8934
158402.0000 121725.4939 161414.5672
156105.0000 121715.8250 159018.0664
155013.0000 121706.1560 156829.6439
152411.0000 121696.4871 154826.1941
151568.0000 121686.8181 152987.6846
150728.0000 121677.1492 151296.6867
149510.0000 121667.4802 149737.9859
149979.0000 121657.8113 148298.2572
150335.0000 121640.8140 146958.4656
149574.0000 121623.8167 145715.6235
149930.0000 121606.8195 144560.6146
150471.0000 121589.8222 143485.3601
151300.0000 121572.8249 142482.6817
151476.0000 121555.8277 141546.1850
150683.0000 121538.8304 140670.1597
150703.0000 121521.8331 139849.4948
148647.0000 121504.8359 139079.6048
147343.0000 121487.8386 138356.3670
146446.0000 121470.8413 137676.0670
144550.0000 121453.8440 137035.3515
143075.0000 121436.8468 136431.1872
141614.0000 121419.8495 135860.8250
140132.0000 121402.8522 135321.7692
138670.0000 121385.8550 134811.7500
137521.0000 121368.8577 134328.6994
136267.0000 121351.8604 133870.7306
135138.0000 121334.8632 133436.1190
134221.0000 121317.8659 133023.2863
133456.0000 121300.8686 132630.7854
132647.0000 121283.8714 132257.2883
131940.0000 121266.8741 131901.5740
130963.0000 121249.8768 131562.5189
130982.0000 121232.8796 131239.0875
130179.0000 121215.8823 130930.3240
129864.0000 121198.8850 130635.3459
129813.0000 121181.8878 130353.3365
129392.0000 121164.8905 130083.5400
129773.0000 121147.8932 129825.2556
129455.0000 121130.8960 129577.8331
128986.0000 121113.8987 129340.6687
128209.0000 121096.9014 129113.2008
128232.0000 121079.9041 128894.9071
128344.0000 121062.9069 128685.3008
127782.0000 121045.9096 128483.9285
127992.0000 121028.9123 128290.3668
128100.0000 121011.9151 128104.2207
127935.0000 120994.9178 127925.1207
127865.0000 120977.9205 127752.7218
128125.0000 120960.9233 127586.7007
128425.0000 120936.5933 127419.4223
128902.0000 120912.2633 127257.9358
128635.0000 120887.9334 127101.9754
129303.0000 120863.6034 126951.2920
129266.0000 120839.2734 126805.6517
129586.0000 120814.9435 126664.8347
130241.0000 120790.6135 126528.6349
130263.0000 120766.2835 126396.8585
130111.0000 120741.9535 126269.3232
131250.0000 120717.6236 126145.8579
131260.0000 120693.2936 126026.3014
131890.0000 120668.9636 125910.5023
131576.0000 120644.6337 125798.3182
131694.0000 120620.3037 125689.6150
132046.0000 120595.9737 125584.2666
131810.0000 120571.6438 125482.1547
131604.0000 120547.3138 125383.1677
130871.0000 120522.9838 125287.2009
131488.0000 120498.6539 125194.1560
130717.0000 120474.3239 125103.9405
129499.0000 120449.9939 125016.4679
128669.0000 120425.6639 124931.6570
127150.0000 120401.3340 124849.4317
125626.0000 120377.0040 124769.7209
124772.0000 120352.6740 124692.4583
124030.0000 120328.3441 124617.5822
122681.0000 120304.0141 124545.0350
122167.0000 120279.6841 124474.7635
121623.0000 120255.3542 124406.7185
121895.0000 120231.0242 124340.8548
120728.0000 120206.6942 124277.1308
120404.0000 120182.3643 124215.5088
120482.0000 120158.0343 124155.9545
120304.0000 120133.7043 124098.4375
120323.0000 120109.3743 124042.9305
120301.0000 120085.0444 123989.4097
119816.0000 120060.7144 123937.8548
119922.0000 120036.3844 123888.2488
120469.0000 120012.0545 123840.5781
120412.0000 119987.7245 123794.8322
119713.0000 119963.3945 123751.0042
119712.0000 119960.4573 123730.4833
119714.0000 119957.5200 123711.8764
120005.0000 119954.5828 123695.1868
120131.0000 119951.6455 123680.4214
119834.0000 119948.7083 123667.5904
119998.0000 119945.7711 123656.7079
119838.0000 119942.8338 123647.7918
119924.0000 119939.8966 123640.8639
120205.0000 119936.9593 123635.9501
119853.0000 119934.0221 123633.0804
120196.0000 119931.0848 123632.2893
119662.0000 119928.1476 123633.6161
119406.0000 119925.2103 123637.1047
119664.0000 119922.2731 123642.8043
120006.0000 119919.3358 123650.7695
119348.0000 119916.3986 123661.0604
119645.0000 119913.4613 123673.7436
119649.0000 119910.5241 123688.8917
119645.0000 119907.5869 123706.5847
119417.0000 119904.6496 123726.9095
119517.0000 119901.7124 123749.9613
120012.0000 119898.7751 123775.8436
120028.0000 119895.8379 123804.6692
119789.0000 119892.9006 123836.5605
119815.0000 119889.9634 123871.6508
119841.0000 119887.0261 123910.0848
119692.0000 119884.0889 123952.0199
119785.0000 119881.1516 123997.6270
119339.0000 119878.2144 124111.2406
119737.0000 119875.2771 124165.3842
119524.0000 119872.3399 124223.8155
119413.0000 119869.4027 124286.7735
120153.0000 119866.4654 124354.5181
120103.0000 119863.5282 124427.3324
119901.0000 119860.5909 124505.5254
120230.0000 119857.6537 124589.4337
119818.0000 119854.7164 124679.4253
120385.0000 119851.7792 124775.9024
120917.0000 119848.8419 124879.3055
121361.0000 119845.9047 124990.1170
121219.0000 119842.9674 125108.8667
121280.0000 119833.1405 125229.2468
121660.0000 119823.3136 125358.7877
123020.0000 119813.4866 125498.1955
124939.0000 119803.6597 125648.2499
127326.0000 119793.8328 125809.8131
129160.0000 119784.0058 125983.8408
129613.0000 119774.1789 126171.3937
129219.0000 119764.3520 126373.6518
128289.0000 119754.5250 126591.9304
129874.0000 119744.6981 126827.6988
131324.0000 119734.8712 127082.6024
131601.0000 119725.0442 127358.4877
134182.0000 119715.2173 127657.4323
133720.0000 119705.3904 127981.7804
131179.0000 119695.5634 128334.1833
130483.0000 119685.7365 128717.6492
130573.0000 119675.9096 129135.6007
129636.0000 119666.0826 129591.9447
128550.0000 119656.2557 130091.1554
128557.0000 119646.4288 130638.3739
127293.0000 119636.6018 131239.5287
127463.0000 119626.7749 131901.4815
128930.0000 119616.9480 132632.2025
129969.0000 119607.1210 133440.9831
130745.0000 119597.2941 134338.6890
132066.0000 119587.4672 135338.0587
133451.0000 119577.6402 136454.0454
134291.0000 119567.8133 137704.1889
135703.0000 119557.9863 139108.9898
137103.0000 119548.1594 140692.2324
139000.0000 119538.3325 142481.1768
141102.0000 119528.5055 144506.5212
143163.0000 119518.6786 146802.0449
146206.0000 119508.8517 149403.9203
149047.0000 119499.0247 152349.8602
153081.0000 119489.1978 155678.5926
156517.0000 119479.3709 159430.6210
160715.0000 119469.5439 163651.7662
166552.0000 119459.7170 168401.4042
172281.0000 119449.8901 173767.2880
179721.0000 119440.0631 179887.8653
188001.0000 119430.2362 186980.4407
197909.0000 119420.4093 195368.5488
210108.0000 119410.5823 205493.4649
223978.0000 119400.7554 217881.8404
239997.0000 119390.9285 233024.5516
257940.0000 119381.1015 251109.2707
276132.0000 119371.2746 271572.0270
290422.0000 119361.4477 292560.5440
298653.0000 119351.6207 310692.2598
303650.0000 119341.7938 321750.9222
300011.0000 119331.9669 322793.4052
293264.0000 119322.1399 315329.6585
283683.0000 119312.3130 301449.1353
272040.0000 119302.4861 283766.4777
259151.0000 119292.6591 264818.6724
245322.0000 119282.8322 246443.1198
233630.0000 119273.0053 229675.8321
221815.0000 119263.1783 214934.0558
211678.0000 119253.3514 202254.1874
201887.0000 119243.5245 191478.5984
192897.0000 119233.6975 182373.0715
184651.0000 119223.8706 174690.5162
176881.0000 119214.0437 168201.0533
170269.0000 119204.2167 162703.5046
165257.0000 119194.3898 157301.9355
160128.0000 119184.5629 153312.4247
156184.0000 119174.7359 149886.5556
151711.0000 119164.9090 146929.2233
148314.0000 119155.0821 144362.8735
146458.0000 119145.2551 142124.2722
143793.0000 119135.4282 140161.7792
143329.0000 119125.6013 138433.0987
141056.0000 119115.7743 136903.4525
138359.0000 119105.9474 135544.1112
136946.0000 119096.1204 134331.2224
135823.0000 119086.2935 133244.8783
133771.0000 119076.4666 132268.3764
132711.0000 119066.6396 131387.6308
131348.0000 119056.8127 130590.7042
130235.0000 119046.9858 129867.4321
128897.0000 119037.1588 129209.1215
127806.0000 119020.4422 128601.4165
127101.0000 119003.7256 128044.7686
127006.0000 118987.0090 127533.6053
126834.0000 118970.2924 127063.0856
125666.0000 118953.5757 126628.9898
125064.0000 118936.8591 126227.6274
125007.0000 118920.1425 125855.7606
124775.0000 118903.4259 125510.5404
124051.0000 118886.7092 125189.4524
123181.0000 118869.9926 124890.2716
123221.0000 118853.2760 124611.0237
122420.0000 118836.5594 124349.9527
122687.0000 118819.8428 124105.4926
122544.0000 118803.1261 123876.2440
122038.0000 118786.4095 123660.9533
121707.0000 118769.6929 123458.4956
121494.0000 118752.9763 123267.8587
121214.0000 118736.2596 123088.1311
120623.0000 118719.5430 122918.4895
120555.0000 118702.8264 122758.1896
120476.0000 118686.1098 122606.5573
120700.0000 118669.3932 122462.9811
120716.0000 118652.6765 122326.9055
119947.0000 118635.9599 122197.8252
120025.0000 118619.2433 122075.2803
119507.0000 118602.5267 121958.8511
119209.0000 118585.8101 121848.1551
119558.0000 118569.0934 121742.8425
119611.0000 118552.3768 121642.5940
119337.0000 118535.6602 121547.1173
119242.0000 118518.9436 121456.1453
119350.0000 118502.2269 121369.4334
119180.0000 118485.5103 121286.7580
118573.0000 118468.7937 121207.9145
118852.0000 118452.0771 121132.7158
118307.0000 118435.3605 121060.9912
118801.0000 118418.6438 120992.5850
118656.0000 118401.9272 120927.3552
118167.0000 118385.2106 120865.1731
118150.0000 118368.4940 120805.9221
118084.0000 118351.7773 120749.4970
118929.0000 118338.3328 120699.0756
118308.0000 118324.8883 120651.3015
118830.0000 118311.4437 120606.1006
117996.0000 118297.9992 120563.4079
118195.0000 118284.5547 120523.1675
118065.0000 118271.1101 120485.3324
118111.0000 118257.6656 120449.8641
118582.0000 118244.2211 120416.7326
118278.0000 118230.7766 120385.9165
119212.0000 118217.3320 120357.4025
118659.0000 118203.8875 120331.1862
118159.0000 118190.4430 120307.2715
118289.0000 118176.9984 120285.6712
118542.0000 118163.5539 120266.4074
118992.0000 118150.1094 120249.5116
118891.0000 118136.6648 120235.0252
119021.0000 118123.2203 120223.0000
118495.0000 118109.7758 120213.4992
118522.0000 118096.3312 120206.5977
118249.0000 118082.8867 120202.3834
118892.0000 118069.4422 120200.9579
118713.0000 118055.9976 120202.4380
117980.0000 118042.5531 120206.9570
118411.0000 118029.1086 120214.6663
118174.0000 118015.6640 120225.7373
118567.0000 118002.2195 120240.3635
118719.0000 117988.7750 120258.7634
119040.0000 117975.3304 120281.1826
118947.0000 117961.8859 120307.8982
118918.0000 117948.4414 120339.2216
118993.0000 117934.9968 120375.5038
119297.0000 117921.5523 120417.1405
119043.0000 117908.1078 120464.5778
119246.0000 117894.6632 120518.3202
119791.0000 117881.2187 120578.9381
119319.0000 117867.7742 120647.0785
119748.0000 117854.3296 120723.4765
119665.0000 117840.8851 120808.9689
120031.0000 117827.4406 120904.5112
120107.0000 117813.9960 121011.1972
120258.0000 117800.5515 121130.2827
120273.0000 117781.5522 121257.6592
119516.0000 117762.5528 121400.5524
119986.0000 117743.5535 121560.8999
120965.0000 117724.5541 121740.9554
121258.0000 117705.5548 121943.3493
121472.0000 117686.5555 122171.1600
121573.0000 117667.5561 122427.9979
122205.0000 117648.5568 122718.0990
122374.0000 117629.5574 123046.4270
123251.0000 117610.5581 123418.7721
123718.0000 117591.5588 123841.8331
124694.0000 117572.5594 124323.2636
124983.0000 117553.5601 124871.6572
125452.0000 117534.5607 125496.4592
127129.0000 117515.5614 126207.8176
127901.0000 117496.5620 127016.4415
129397.0000 117477.5627 127933.6273
130362.0000 117458.5634 128971.7324
131280.0000 117439.5640 130145.4990
133071.0000 117420.5647 131474.6981
134513.0000 117401.5653 132988.4889
137040.0000 117382.5660 134731.5295
139671.0000 117363.5666 136771.0732
143068.0000 117344.5673 139202.8023
145837.0000 117325.5680 142150.7277
149638.0000 117306.5686 145752.8759
154370.0000 117287.5693 150120.1790
158964.0000 117268.5699 155254.1969
163672.0000 117249.5706 160920.3515
166997.0000 117230.5713 166516.5310
170506.0000 117211.5719 171057.9296
173007.0000 117192.5726 173439.6286
171989.0000 117173.5732 173118.8986
170165.0000 117154.5739 170653.2164
167789.0000 117135.5745 166598.6532
164713.0000 117116.5752 161659.8648
160340.0000 117097.5759 156479.1074
155475.0000 117078.5765 151504.1643
149673.0000 117059.5772 146980.2979
146716.0000 117040.5778 143002.2368
141830.0000 117021.5785 139573.6221
138877.0000 117002.5791 136651.9085
136213.0000 116983.5798 134176.1942
133418.0000 116964.5805 132082.3292
130795.0000 116945.5811 130310.1712
129035.0000 116926.5818 128806.5062
127538.0000 116907.5824 127525.7613
126119.0000 116888.5831 126429.6810
124776.0000 116869.5838 125486.5659
124551.0000 116850.5844 124670.3753
123912.0000 116831.5851 123959.8343
122675.0000 116812.5857 123337.6112
121888.0000 116793.5864 122789.5952
120911.0000 116774.5870 122304.2800
120469.0000 116755.5877 121872.2525
120837.0000 116736.5884 121485.7751
120477.0000 116717.5890 121138.4523
120071.0000 116698.5897 120824.9644
119799.0000 116679.5903 120540.8596
119209.0000 116660.5910 120282.3889
118800.0000 116641.5917 120046.3772
118755.0000 116622.5923 119830.1209
118797.0000 116603.5930 119631.3066
118665.0000 116584.5936 119447.9458
117795.0000 116565.5943 119278.3221
117684.0000 116546.5949 119120.9481
117482.0000 116527.5956 118974.5300
117776.0000 116508.5963 118837.9387
117805.0000 116489.5969 118710.1856
117222.0000 116470.5976 118590.4021
117244.0000 116451.5982 118477.8230
117143.0000 116432.5989 118371.7720
117127.0000 116413.5995 118271.6500
116894.0000 116394.6002 118176.9247
117246.0000 116375.6009 118087.1217
116518.0000 116356.6015 118001.8177
116823.0000 116337.6022 117920.6337
116115.0000 116318.6028 117843.2296
116235.0000 116299.6035 117769.2997
116576.0000 116280.6042 117698.5686
116475.0000 116261.6048 117630.7876
116136.0000 116242.6055 117565.7316
115989.0000 116228.4596 117508.0502
116205.0000 116214.3137 117452.7048
115893.0000 116200.1679 117399.5270
115606.0000 116186.0220 117348.3632
116102.0000 116171.8761 117299.0735
116315.0000 116157.7303 117251.5296
116265.0000 116143.5844 117205.6144
116168.0000 116129.4385 117161.2203
116574.0000 116115.2927 117118.2486
115968.0000 116101.1468 117076.6084
115808.0000 116087.0010 117036.2162
116497.0000 116072.8551 116996.9949
115704.0000 116058.7092 116958.8732
115689.0000 116044.5634 116921.7853
116068.0000 116030.4175 116885.6703
116018.0000 116016.2716 116850.4717
115290.0000 116002.1258 116816.1372
115151.0000 115987.9799 116782.6182
115081.0000 115973.8340 116749.8693
115626.0000 115959.6882 116717.8485
115685.0000 115945.5423 116686.5166
116136.0000 115931.3964 116655.8370
115685.0000 115917.2506 116625.7756
115930.0000 115903.1047 116596.3004
116130.0000 115888.9588 116567.3816
115572.0000 115874.8130 116538.9912
115745.0000 115860.6671 116511.1031
115671.0000 115846.5212 116483.6927
115315.0000 115832.3754 116456.7369
115339.0000 115818.2295 116430.2142
115905.0000 115804.0837 116404.1041
115804.0000 115789.9378 116378.3876
115437.0000 115775.7919 116353.0466
115365.0000 115761.6461 116328.0641
115490.0000 115747.5002 116119.3167
115093.0000 115733.3543 116096.5971
115122.0000 115719.2085 116074.1701
115956.0000 115705.0626 116052.0224
115652.0000 115690.9167 116030.1418
116042.0000 115676.7709 116008.5165
115442.0000 115662.6250 115987.1353
115522.0000 115650.1016 115967.6102
115488.0000 115637.5781 115948.3089
115460.0000 115625.0547 115929.2220
115462.0000 115612.5313 115910.3404
115633.0000 115600.0078 115891.6558
115307.0000 115587.4844 115873.1601
115482.0000 115574.9609 115854.8457
115824.0000 115562.4375 115836.7053
115686.0000 115549.9141 115818.7321
115572.0000 115537.3906 115800.9194
115224.0000 115524.8672 115783.2610
115691.0000 115512.3438 115765.7511
115393.0000 115499.8203 115748.3839
114947.0000 115487.2969 115731.1541
115617.0000 115474.7734 115714.0565
115786.0000 115462.2500 115697.0862
115814.0000 115449.7266 115680.2385
115485.0000 115437.2031 115663.5091
116049.0000 115424.6797 115646.8935
115144.0000 115412.1563 115630.3878
115323.0000 115399.6328 115613.9881
115430.0000 115387.1094 115597.6906
114546.0000 115374.5859 115581.4918
114931.0000 115362.0625 115565.3883
115292.0000 115349.5391 115549.3767
115447.0000 115337.0156 115533.4541
115468.0000 115324.4922 115517.6173
115022.0000 115311.9688 115501.8636
115225.0000 115299.4453 115486.1902
115113.0000 115286.9219 115470.5944
116047.0000 115274.3984 115455.0737
115762.0000 115261.8750 115439.6257
115583.0000 115249.3516 115424.2481
114929.0000 115236.8281 115408.9386
115178.0000 115224.3047 115393.6951
114813.0000 115211.7813 115378.5155
114853.0000 115199.2578 115363.3978
115625.0000 115186.7344 115348.3402
116176.0000 115174.2109 115333.3407
114334.0000 115161.6875 115318.3976
114931.0000 115149.1641 115303.5093
115502.0000 115150.4145 115302.4480
115501.0000 115151.6650 115301.4381
114846.0000 115152.9155 115300.4783
115403.0000 115154.1660 115299.5670
115333.0000 115155.4164 115298.7028
114863.0000 115156.6669 115297.8843
115086.0000 115157.9174 115297.1104
115616.0000 115159.1679 115296.3796
114954.0000 115160.4183 115295.6907
114875.0000 115161.6688 115295.0427
115592.0000 115162.9193 115294.4343
115591.0000 115164.1698 115293.8645
115362.0000 115165.4203 115293.3322
115138.0000 115166.6707 115292.8363
115609.0000 115167.9212 115292.3760
115139.0000 115169.1717 115291.9502
114807.0000 115170.4222 115291.5580
115128.0000 115171.6726 115291.1985
115356.0000 115172.9231 115290.8709
115417.0000 115174.1736 115290.5743
115270.0000 115175.4241 115290.3080
115229.0000 115176.6745 115290.0710
115184.0000 115177.9250 115289.8628
114973.0000 115179.1755 115289.6825
115644.0000 115180.4260 115289.5294
115628.0000 115181.6764 115289.4029
115768.0000 115182.9269 115289.3023
115882.0000 115184.1774 115289.2270
115673.0000 115185.4279 115289.1762
115188.0000 115186.6784 115289.1495
114784.0000 115187.9288 115289.1461
114778.0000 115189.1793 115289.1657
115356.0000 115190.4298 115289.2075
115174.0000 115191.6803 115289.2711
115494.0000 115192.9307 115289.3560
115815.0000 115194.1812 115289.4616
115197.0000 115195.4317 115289.5875
115061.0000 115196.6822 115289.7332
115328.0000 115197.9326 115289.8981
115288.0000 115199.1831 115290.0820
115052.0000 115200.4336 115290.2843
115203.0000 115196.9344 115285.7549
115361.0000 115193.4352 115281.2432
114798.0000 115189.9360 115276.7486
114916.0000 115186.4368 115272.2709
114965.0000 115182.9376 115267.8096
115589.0000 115179.4385 115263.3644
115015.0000 115175.9393 115258.9349
115816.0000 115172.4401 115254.5208
115499.0000 115168.9409 115250.1217
115318.0000 115165.4417 115245.7374
116083.0000 115161.9425 115241.3674
115917.0000 115158.4433 115237.0115
115822.0000 115154.9441 115232.6694
115533.0000 115151.4449 115228.3408
115552.0000 115147.9457 115224.0254
115285.0000 115144.4466 115219.7229
115681.0000 115140.9474 115215.4330
115528.0000 115137.4482 115211.1556
115509.0000 115133.9490 115206.8902
116059.0000 115130.4498 115202.6368
115081.0000 115126.9506 115198.3950
115229.0000 115123.4514 115194.1645
114486.0000 115119.9522 115189.9453
114825.0000 115116.4530 115185.7370
115221.0000 115112.9538 115181.5393
115437.0000 115109.4546 115177.3522
115123.0000 115105.9555 115173.1754
115037.0000 115102.4563 115169.0087
115630.0000 115098.9571 115164.8519
115039.0000 115095.4579 115160.7048
115618.0000 115091.9587 115156.5671
115487.0000 115088.4595 115152.4388
115828.0000 115084.9603 115148.3197
115760.0000 115081.4611 115144.2095
115664.0000 115077.9619 115140.1081
115147.0000 115074.4627 115136.0153
115541.0000 115070.9636 115131.9310
115644.0000 115067.4644 115127.8549
115327.0000 115063.9652 115123.7871
115276.0000 115060.4660 115119.7272
114670.0000 115056.9668 115115.6752
115059.0000 115064.6486 115122.8118
115321.0000 115072.3304 115129.9560
115155.0000 115080.0122 115137.1076
115159.0000 115087.6940 115144.2666
115067.0000 115095.3758 115151.4326
115533.0000 115103.0576 115158.6057
115676.0000 115110.7394 115165.7857
116177.0000 115118.4213 115172.9724
115642.0000 115126.1031 115180.1658
115392.0000 115133.7849 115187.3657
114960.0000 115141.4667 115194.5720
115767.0000 115149.1485 115201.7846
115415.0000 115156.8303 115209.0034
115434.0000 115164.5121 115216.2283
115480.0000 115172.1939 115223.4592
115993.0000 115179.8757 115230.6959
115702.0000 115187.5575 115237.9384
115140.0000 115195.2393 115195.2393
114993.0000 115202.9211 115202.9211
114855.0000 115210.6029 115210.6029
115130.0000 115218.2848 115218.2848
114883.0000 115225.9666 115225.9666
114861.0000 115233.6484 115233.6484
115258.0000 115241.3302 115241.3302
115710.0000 115249.0120 115249.0120
115480.0000 115256.6938 115256.6938
115462.0000 115264.3756 115264.3756
115681.0000 115272.0574 115272.0574
116081.0000 115279.7392 115279.7392
115573.0000 115287.4210 115287.4210
115925.0000 115295.1028 115295.1028
115471.0000 115302.7846 115302.7846
115935.0000 115310.4664 115310.4664
116137.0000 115318.1482 115318.1482
115902.0000 115325.8301 115325.8301
115823.0000 115333.5119 115333.5119
116105.0000 115341.1937 115341.1937
116090.0000 115348.8755 115348.8755
115368.0000 115356.5573 115356.5573
115838.0000 115364.2391 115364.2391
115752.0000 115371.9209 115371.9209
115408.0000 115379.6027 115379.6027
115818.0000 115387.2845 115387.2845
115599.0000 115394.9663 115394.9663
114849.0000 115402.6481 115402.6481
115465.0000 115410.3299 115410.3299
115076.0000 115418.0117 115418.0117
115581.0000 115425.6935 115425.6935
115060.0000 115433.3754 115433.3754
115475.0000 115441.0572 115441.0572
115706.0000 115448.7390 115448.7390
115247.0000 115456.4208 115456.4208
115377.0000 115464.1026 115464.1026
115801.0000 115471.7844 115471.7844
115773.0000 115479.4662 115479.4662
115615.0000 115487.1480 115487.1480
115548.0000 115494.8298 115494.8298
115737.0000 115502.5116 115502.5116
115801.0000 115510.1934 115510.1934
115418.0000 115517.8752 115517.8752
115319.0000 115525.5570 115525.5570
115612.0000 115533.2389 115533.2389
116158.0000 115540.9207 115540.9207
116118.0000 115548.6025 115548.6025
115905.0000 115556.2843 115556.2843
115714.0000 115563.9661 115563.9661
116240.0000 115571.6479 115571.6479
116542.0000 115579.3297 115579.3297
116174.0000 115587.0115 115587.0115
116064.0000 115594.6933 115594.6933
115944.0000 115602.3751 115602.3751
115623.0000 115610.0569 115610.0569
116154.0000 115617.7387 115617.7387
115766.0000 115625.4205 115625.4205
115882.0000 115633.1023 115633.1023
116069.0000 115640.7842 115640.7842
115751.0000 115648.4660 115648.4660
115406.0000 115656.1478 115656.1478
115739.0000 115663.8296 115663.8296
115803.0000 115671.5114 115671.5114
115779.0000 115679.1932 115679.1932
115480.0000 115686.8750 115686.8750
115660.0000 115695.4486 115695.4486
115921.0000 115704.0223 115704.0223
115467.0000 115712.5959 115712.5959
115581.0000 115721.1696 115721.1696
115807.0000 115729.7432 115729.7432
115186.0000 115738.3169 115738.3169
115604.0000 115746.8905 115746.8905
116143.0000 115755.4642 115755.4642
116440.0000 115764.0378 115764.0378
116389.0000 115772.6115 115772.6115
116077.0000 115781.1851 115781.1851
116345.0000 115789.7588 115789.7588
116396.0000 115798.3324 115798.3324
116963.0000 115806.9061 115806.9061
116657.0000 115815.4797 115815.4797
116669.0000 115824.0534 115824.0534
116367.0000 115832.6270 115832.6270
116421.0000 115841.2006 115841.2006
116956.0000 115849.7743 115849.7743
116702.0000 115858.3479 115858.3479
116681.0000 115866.9216 115866.9216
116831.0000 115875.4952 115875.4952
116598.0000 115884.0689 115884.0689
116326.0000 115892.6425 115892.6425
116195.0000 115901.2162 115901.2162
116036.0000 115909.7898 115909.7898
115910.0000 115918.3635 115918.3635
116646.0000 115926.9371 115926.9371
116579.0000 115935.5108 115935.5108
116748.0000 115944.0844 115944.0844
117012.0000 115952.6581 115952.6581
116596.0000 115961.2317 115961.2317
116106.0000 115969.8054 115969.8054
116210.0000 115978.3790 115978.3790
116836.0000 115986.9526 115986.9526
116365.0000 115995.5263 115995.5263
116080.0000 116004.0999 116004.0999
116231.0000 116012.6736 116012.6736
116171.0000 116021.2472 116021.2472
116289.0000 116029.8209 116029.8209
116053.0000 116038.3945 116038.3945
116590.0000 116042.1638 116042.1638
116105.0000 116045.9331 116045.9331
116185.0000 116049.7024 116049.7024
116410.0000 116053.4717 116053.4717
116185.0000 116057.2410 116057.2410
116572.0000 116061.0103 116061.0103
116748.0000 116064.7796 116064.7796
116818.0000 116068.5489 116068.5489
116749.0000 116072.3182 116072.3182
116442.0000 116076.0875 116076.0875
116993.0000 116079.8568 116079.8568
116483.0000 116083.6260 116083.6260
116696.0000 116087.3953 116087.3953
116565.0000 116091.1646 116091.1646
117072.0000 116094.9339 116094.9339
116808.0000 116098.7032 116098.7032
116807.0000 116102.4725 116102.4725
116453.0000 116106.2418 116106.2418
116528.0000 116110.0111 116110.0111
116237.0000 116113.7804 116113.7804
116201.0000 116117.5497 116117.5497
116279.0000 116121.3190 116121.3190
116260.0000 116125.0883 116125.0883
116831.0000 116128.8576 116128.8576
116135.0000 116132.6269 116132.6269
115914.0000 116136.3962 116136.3962
116212.0000 116140.1654 116140.1654
116200.0000 116143.9347 116143.9347
116392.0000 116147.7040 116147.7040
116197.0000 116151.4733 116151.4733
116282.0000 116155.2426 116155.2426
116607.0000 116159.0119 116159.0119
116516.0000 116162.7812 116162.7812
116449.0000 116166.5505 116166.5505
117079.0000 116170.3198 116170.3198
116662.0000 116174.0891 116174.0891
117169.0000 116177.8584 116177.8584
116521.0000 116181.6277 116181.6277
116422.0000 116185.3970 116185.3970
116197.0000 116189.1663 116189.1663
116847.0000 116192.9355 116192.9355
116899.0000 116191.2808 116191.2808
116906.0000 116189.6260 116189.6260
117207.0000 116187.9712 116187.9712
116519.0000 116186.3165 116186.3165
116412.0000 116184.6617 116184.6617
116300.0000 116183.0069 116183.0069
116393.0000 116181.3522 116181.3522
116556.0000 116179.6974 116179.6974
116448.0000 116178.0426 116178.0426
116708.0000 116176.3879 116176.3879
116282.0000 116174.7331 116174.7331
116446.0000 116173.0783 116173.0783
116675.0000 116171.4236 116171.4236
116256.0000 116169.7688 116169.7688
116494.0000 116168.1140 116168.1140
116519.0000 116166.4593 116166.4593
116952.0000 116164.8045 116164.8045
116812.0000 116163.1497 116163.1497
116343.0000 116161.4950 116161.4950
116494.0000 116159.8402 116159.8402
116647.0000 116158.1854 116158.1854
116412.0000 116156.5307 116156.5307
117071.0000 116154.8759 116154.8759
116598.0000 116153.2211 116153.2211
116103.0000 116151.5664 116151.5664
116904.0000 116149.9116 116149.9116
116635.0000 116148.2568 116148.2568
117081.0000 116146.6021 116146.6021
117336.0000 116144.9473 116144.9473
116957.0000 116143.2925 116143.2925
117010.0000 116141.6378 116141.6378
117072.0000 116139.9830 116139.9830
116899.0000 116138.3282 116138.3282
116527.0000 116136.6735 116136.6735
117233.0000 116135.0187 116135.0187
116453.0000 116133.3639 116133.3639
116602.0000 116131.7092 116131.7092
116606.0000 116130.0544 116130.0544
116872.0000 116128.3996 116128.3996
116343.0000 116126.7449 116126.7449
116627.0000 116125.0901 116125.0901
116565.0000 116123.4353 116123.4353
116376.0000 116121.7806 116121.7806
116628.0000 116120.1258 116120.1258
116678.0000 116118.4710 116118.4710
117302.0000 116116.8163 116116.8163
116468.0000 116115.1615 116115.1615
117150.0000 116113.5067 116113.5067
116904.0000 116111.8519 116111.8519
116520.0000 116110.1972 116110.1972
116419.0000 116108.5424 116108.5424
117150.0000 116106.8876 116106.8876
117350.0000 116105.2329 116105.2329
116927.0000 116103.5781 116103.5781
116491.0000 116101.9233 116101.9233
116957.0000 116100.2686 116100.2686
117194.0000 116098.6138 116098.6138
117061.0000 116096.9590 116096.9590
117088.0000 116095.3043 116095.3043
117160.0000 116093.6495 116093.6495
116946.0000 116091.9947 116091.9947
116935.0000 116090.3400 116090.3400
116809.0000 116088.6852 116088.6852
116839.0000 116087.0304 116087.0304
116359.0000 116085.3757 116085.3757
116280.0000 116083.7209 116083.7209
116509.0000 116082.0661 116082.0661
116356.0000 116080.4114 116080.4114
115990.0000 116078.7566 116078.7566
116722.0000 116077.1018 116077.1018
117041.0000 116075.4471 116075.4471
116716.0000 116073.7923 116073.7923
116671.0000 116072.1375 116072.1375
116509.0000 116070.4828 116070.4828
116565.0000 116068.8280 116068.8280
116180.0000 116067.1732 116067.1732
115922.0000 116065.5185 116065.5185
116889.0000 116063.8637 116063.8637
116503.0000 116062.2089 116062.2089
116946.0000 116060.5542 116060.5542
116482.0000 116058.8994 116058.8994
116527.0000 116057.2446 116057.2446
116187.0000 116050.1658 116050.1658
116843.0000 116043.0870 116043.0870
116881.0000 116036.0081 116036.0081
116876.0000 116028.9293 116028.9293
116366.0000 116021.8505 116021.8505
116770.0000 116014.7717 116014.7717
116631.0000 116007.6928 116007.6928
116842.0000 116000.6140 116000.6140
117115.0000 115993.5352 115993.5352
116796.0000 115986.4564 115986.4564
117270.0000 115979.3775 115979.3775
117339.0000 115972.2987 115972.2987
117038.0000 115965.2199 115965.2199
116838.0000 115958.1410 115958.1410
116706.0000 115951.0622 115951.0622
116923.0000 115943.9834 115943.9834
116682.0000 115936.9046 115936.9046
116623.0000 115929.8257 115929.8257
117072.0000 115922.7469 115922.7469
116909.0000 115915.6681 115915.6681
116695.0000 115908.5892 115908.5892
116920.0000 115901.5104 115901.5104
117458.0000 115894.4316 115894.4316
117151.0000 115887.3528 115887.3528
116999.0000 115880.2739 115880.2739
116841.0000 115873.1951 115873.1951
117024.0000 115866.1163 115866.1163
117267.0000 115859.0375 115859.0375
117126.0000 115851.9586 115851.9586
117356.0000 115844.8798 115844.8798
117753.0000 115837.8010 115837.8010
118510.0000 115830.7221 115830.7221
118581.0000 115823.6433 115823.6433
119643.0000 115816.5645 115816.5645
119898.0000 115809.4857 115809.4857
121000.0000 115802.4068 115802.4068
121718.0000 115795.3280 115795.3280
121796.0000 115788.2492 115788.2492
122214.0000 115781.1704 115781.1704
121271.0000 115774.0915 115774.0915
120724.0000 115767.0127 115767.0127
120082.0000 115753.8901 115753.8901
119738.0000 115740.7675 115740.7675
118775.0000 115727.6449 115727.6449
118270.0000 115714.5223 115714.5223
118130.0000 115701.3997 115701.3997
117832.0000 115688.2771 115688.2771
117229.0000 115675.1545 115675.1545
117360.0000 115662.0319 115662.0319
117192.0000 115648.9093 115648.9093
117038.0000 115635.7868 115635.7868
116703.0000 115622.6642 115622.6642
116239.0000 115609.5416 115609.5416
116206.0000 115596.4190 115596.4190
116937.0000 115583.2964 115583.2964
117110.0000 115570.1738 115570.1738
117379.0000 115557.0512 115557.0512
118342.0000 115543.9286 115543.9286
119271.0000 115530.8060 115530.8060
119943.0000 115517.6834 115517.6834
120488.0000 115504.5608 115504.5608
122073.0000 115491.4382 115491.4382
122421.0000 115478.3156 115478.3156
122211.0000 115465.1930 115465.1930
121777.0000 115452.0704 115452.0704
120903.0000 115438.9478 115438.9478
119785.0000 115425.8252 115425.8252
118756.0000 115412.7026 115412.7026
118591.0000 115399.5801 115399.5801
117729.0000 115386.4575 115386.4575
116812.0000 115373.3349 115373.3349
116166.0000 115360.2123 115360.2123
116415.0000 115347.0897 115347.0897
116019.0000 115333.9671 115333.9671
116320.0000 115320.8445 115320.8445
116147.0000 115307.7219 115307.7219
115513.0000 115294.5993 115294.5993
116078.0000 115281.4767 115281.4767
115431.0000 115268.3541 115268.3541
115808.0000 115255.2315 115255.2315
115820.0000 115242.1089 115242.1089
116088.0000 115228.9863 115228.9863
115165.0000 115208.2017 115208.2017
115111.0000 115187.4172 115187.4172
115498.0000 115166.6326 115166.6326
116026.0000 115145.8480 115145.8480
115602.0000 115125.0634 115125.0634
115364.0000 115104.2788 115104.2788
115671.0000 115083.4942 115083.4942
115329.0000 115062.7097 115062.7097
115552.0000 115041.9251 115041.9251
115839.0000 115021.1405 115021.1405
115438.0000 115000.3559 115000.3559
115374.0000 114979.5713 114979.5713
115464.0000 114958.7867 114958.7867
115582.0000 114938.0021 114938.0021
115409.0000 114917.2176 114917.2176
115485.0000 114896.4330 114896.4330
115616.0000 114875.6484 114875.6484
114861.0000 114854.8638 114854.8638
114970.0000 114834.0792 114834.0792
115127.0000 114813.2946 114813.2946
115103.0000 114792.5101 114792.5101
114914.0000 114771.7255 114771.7255
115063.0000 114750.9409 114750.9409
114840.0000 114730.1563 114730.1563
115146.0000 114709.3717 114709.3717
115065.0000 114688.5871 114688.5871
115030.0000 114667.8025 114667.8025
115482.0000 114647.0180 114647.0180
114796.0000 114626.2334 114626.2334
115033.0000 114605.4488 114605.4488
115189.0000 114584.6642 114584.6642
114758.0000 114563.8796 114563.8796
114747.0000 114543.0950 114543.0950
114864.0000 114522.3105 114522.3105
114697.0000 114501.5259 114501.5259
114350.0000 114480.7413 114480.7413
114702.0000 114459.9567 114459.9567
113801.0000 114439.1721 114439.1721
114174.0000 114418.3875 114418.3875
114142.0000 114397.6029 114397.6029
114765.0000 114376.8184 114376.8184
114437.0000 114349.4435 114349.4435
114236.0000 114322.0686 114322.0686
114477.0000 114294.6938 114294.6938
114550.0000 114267.3189 114267.3189
114894.0000 114239.9441 114239.9441
114535.0000 114212.5692 114212.5692
113646.0000 114185.1944 114185.1944
113887.0000 114157.8195 114157.8195
114052.0000 114130.4446 114130.4446
114147.0000 114103.0698 114103.0698
114462.0000 114075.6949 114075.6949
114097.0000 114048.3201 114048.3201
113787.0000 114020.9452 114020.9452
113763.0000 113993.5704 113993.5704
113973.0000 113966.1955 113966.1955
113919.0000 113938.8206 113938.8206
113931.0000 113911.4458 113911.4458
113661.0000 113884.0709 113884.0709
114031.0000 113856.6961 113856.6961
113905.0000 113829.3212 113829.3212
113336.0000 113801.9464 113801.9464
113437.0000 113774.5715 113774.5715
113850.0000 113747.1966 113747.1966
113675.0000 113719.8218 113719.8218
113482.0000 113692.4469 113692.4469
113406.0000 113665.0721 113665.0721
113178.0000 113637.6972 113637.6972
113539.0000 113610.3224 113610.3224
114359.0000 113582.9475 113582.9475
113666.0000 113555.5726 113555.5726
113779.0000 113528.1978 113528.1978
113233.0000 113500.8229 113500.8229
113102.0000 113473.4481 113473.4481
113419.0000 113446.0732 113446.0732
113682.0000 113418.6984 113418.6984
113215.0000 113391.3235 113391.3235
113191.0000 113363.9486 113363.9486
113083.0000 113336.5738 113336.5738
113290.0000 113309.1989 113309.1989
113217.0000 113281.8241 113281.8241
113366.0000 113254.4492 113254.4492
113212.0000 113220.2800 113220.2800
113154.0000 113186.1107 113186.1107
113062.0000 113151.9415 113151.9415
113301.0000 113117.7722 113117.7722
113244.0000 113083.6029 113083.6029
112764.0000 113049.4337 113049.4337
112498.0000 113015.2644 113015.2644
112575.0000 112981.0952 112981.0952
112954.0000 112946.9259 112946.9259
112877.0000 112912.7567 112912.7567
112393.0000 112878.5874 112878.5874
113249.0000 112844.4182 112844.4182
112344.0000 112810.2489 112810.2489
112590.0000 112776.0796 112776.0796
112289.0000 112741.9104 112741.9104
113240.0000 112707.7411 112707.7411
113080.0000 112673.5719 112673.5719
113137.0000 112639.4026 112639.4026
112492.0000 112605.2334 112605.2334
112596.0000 112571.0641 112571.0641
111957.0000 112536.8949 112536.8949
112826.0000 112502.7256 112502.7256
112363.0000 112468.5564 112468.5564
111856.0000 112434.3871 112608.7710
112398.0000 112400.2178 112576.1384
112577.0000 112366.0486 112543.5262
112518.0000 112331.8793 112510.9347
112624.0000 112297.7101 112478.3644
112266.0000 112263.5408 112445.8155
112423.0000 112229.3716 112413.2886
112034.0000 112195.2023 112380.7839
111821.0000 112161.0331 112348.3020
112092.0000 112126.8638 112315.8431
112583.0000 112092.6946 112283.4078
112020.0000 112058.5253 112250.9965
112735.0000 112024.3560 112218.6095
112307.0000 111990.1868 112186.2474
112006.0000 111956.0175 112153.9107
111795.0000 111921.8483 112121.5997
112052.0000 111887.6790 112089.3151
112077.0000 111853.5098 112057.0572
112791.0000 111819.3405 112024.8266
112556.0000 111785.1713 111992.6239
112030.0000 111751.0020 111960.4495
111679.0000 111716.8327 111928.3040
111469.0000 111682.6635 111896.1880
111349.0000 111648.4942 111864.1020
111707.0000 111614.3250 111832.0466
111683.0000 111580.1557 111800.0225
111776.0000 111545.9865 111768.0302
112293.0000 111511.8172 111736.0703
111837.0000 111477.6480 111704.1437
111919.0000 111443.4787 111672.2508
111467.0000 111409.3095 111640.3924
111808.0000 111375.1402 111608.5691
111453.0000 111340.9709 111576.7818
111572.0000 111306.8017 111545.0310
111397.0000 111272.6324 111513.3177
111172.0000 111238.4632 111481.6425
111277.0000 111204.2939 111450.0063
111255.0000 111170.1247 111418.4099
111864.0000 111135.9554 111386.8540
111664.0000 111101.7862 111355.3396
111692.0000 111067.6169 111323.8676
111398.0000 111033.4476 111292.4388
111328.0000 110999.2784 111261.0541
110421.0000 110965.1091 111229.7146
110880.0000 110930.9399 111198.4213
110698.0000 110896.7706 111167.1750
111270.0000 110862.6014 111135.9769
111708.0000 110828.4321 111104.8280
111303.0000 110794.2629 111073.7294
111229.0000 110760.0936 111042.6822
111112.0000 110725.9244 111011.6877
110836.0000 110691.7551 110980.7469
111031.0000 110657.5858 110949.8611
111273.0000 110623.4166 110919.0315
111350.0000 110589.2473 110888.2595
111719.0000 110555.0781 110857.5463
111840.0000 110520.9088 110826.8934
110639.0000 110486.7396 110796.3022
110706.0000 110452.5703 110765.7740
110694.0000 110413.8371 110730.7465
110666.0000 110375.1039 110695.7851
110474.0000 110336.3708 110660.8914
110362.0000 110297.6376 110626.0670
110464.0000 110258.9044 110591.3136
110237.0000 110220.1712 110556.6330
109955.0000 110181.4380 110522.0269
110041.0000 110142.7048 110487.4971
110748.0000 110103.9717 110453.0456
110157.0000 110065.2385 110418.6743
110315.0000 110026.5053 110384.3852
110269.0000 109987.7721 110350.1804
109511.0000 109949.0389 110316.0621
110043.0000 109910.3057 110282.0324
110316.0000 109871.5726 110248.0936
109713.0000 109832.8394 110214.2482
109524.0000 109794.1062 110180.4984
109777.0000 109755.3730 110146.8470
109699.0000 109716.6398 110113.2963
109711.0000 109677.9066 110079.8492
109726.0000 109639.1734 110046.5084
110880.0000 109600.4403 110013.2767
110303.0000 109561.7071 109980.1572
109899.0000 109522.9739 109947.1528
109691.0000 109484.2407 109914.2669
108951.0000 109445.5075 109881.5025
109928.0000 109406.7743 109848.8633
109993.0000 109368.0412 109816.3526
109834.0000 109329.3080 109783.9740
109321.0000 109290.5748 109751.7315
109849.0000 109251.8416 109719.6288
109521.0000 109213.1084 109687.6700
109233.0000 109174.3752 109655.8594
109426.0000 109135.6421 109624.2011
108695.0000 109096.9089 109592.6999
109348.0000 109058.1757 109561.3602
109455.0000 109019.4425 109530.1871
109258.0000 108980.7093 109499.1854
109258.0000 108941.9761 109468.3605
108997.0000 108903.2429 109780.4039
108436.0000 108864.5098 109752.9280
108754.0000 108847.5816 109747.4898
109709.0000 108830.6535 109742.2910
109693.0000 108813.7253 109737.3386
109564.0000 108796.7972 109732.6399
109713.0000 108779.8690 109728.2026
110071.0000 108762.9409 109724.0343
109720.0000 108746.0127 109720.1433
110016.0000 108729.0846 109716.5382
110381.0000 108712.1564 109713.2276
110638.0000 108695.2283 109710.2209
110434.0000 108678.3001 109707.5275
109996.0000 108661.3720 109705.1574
109550.0000 108644.4438 109703.1209
110013.0000 108627.5157 109701.4288
109410.0000 108610.5875 109700.0924
108992.0000 108593.6594 109699.1233
109152.0000 108576.7312 109698.5338
108752.0000 108559.8031 109698.3366
108556.0000 108542.8749 109698.5450
108561.0000 108525.9468 109699.1728
108540.0000 108509.0187 109700.2346
108990.0000 108492.0905 109701.7455
108632.0000 108475.1624 109703.7213
109037.0000 108458.2342 109706.1785
108674.0000 108441.3061 109709.1345
108388.0000 108424.3779 109712.6074
108315.0000 108407.4498 109716.6161
109144.0000 108390.5216 109721.1806
108500.0000 108373.5935 109726.3216
108389.0000 108356.6653 109732.0610
108400.0000 108339.7372 109738.4218
108756.0000 108322.8090 109745.4279
108701.0000 108305.8809 109753.1046
109008.0000 108288.9527 109761.4786
109015.0000 108272.0246 109770.5776
108553.0000 108255.0964 109780.4310
108584.0000 108238.1683 109791.0697
108829.0000 108221.2401 109802.5262
109096.0000 108204.3120 109814.8349
109252.0000 108187.3838 109828.0318
108599.0000 108170.4557 109842.1551
108115.0000 108146.8795 109850.5969
108253.0000 108123.3033 109860.0477
109435.0000 108099.7271 109870.5525
108424.0000 108076.1509 109882.1588
108767.0000 108052.5747 109894.9169
107684.0000 108028.9985 109908.8799
107607.0000 108005.4223 109924.1042
107974.0000 107981.8461 109940.6498
108119.0000 107958.2699 109958.5800
107820.0000 107934.6937 109977.9624
108969.0000 107911.1175 109998.8685
108663.0000 107887.5413 110021.3746
108311.0000 107863.9651 110045.5619
108025.0000 107840.3889 110071.5169
108235.0000 107816.8127 110099.3317
108138.0000 107793.2365 110129.1048
107311.0000 107769.6603 110160.9413
107894.0000 107746.0841 110194.9538
108217.0000 107722.5079 110231.2624
108420.0000 107698.9317 110269.9960
108511.0000 107675.3554 110311.2930
107893.0000 107651.7792 110355.3016
108534.0000 107628.2030 110402.1814
108506.0000 107604.6268 110452.1037
108801.0000 107581.0506 110505.2532
108362.0000 107557.4744 110561.8291
108748.0000 107533.8982 110622.0462
108354.0000 107510.3220 110686.1368
109249.0000 107486.7458 110754.3522
108850.0000 107463.1696 110826.9644
108926.0000 107439.5934 110904.2690
109294.0000 107416.0172 110986.5865
109394.0000 107392.4410 111074.2660
109263.0000 107368.8648 111167.6874
110145.0000 107345.2886 111267.2655
109352.0000 107321.7124 111373.4533
109420.0000 107298.1362 111486.7467
109282.0000 107274.5600 111607.6891
109788.0000 107250.9838 111736.8772
110101.0000 107227.4076 111874.9675
110255.0000 107203.8314 112022.6832
110654.0000 107173.5822 112174.1499
110543.0000 107143.3330 112336.9238
111031.0000 107113.0837 112511.9840
110877.0000 107082.8345 112700.4178
111659.0000 107052.5853 112903.4355
111444.0000 107022.3361 113122.3876
111794.0000 106992.0869 113358.7840
112909.0000 106961.8376 113614.3172
112819.0000 106931.5884 113890.8896
113217.0000 106901.3392 114190.6442
113280.0000 106871.0900 114516.0026
114346.0000 106840.8407 114869.7084
115086.0000 106810.5915 115254.8792
115444.0000 106780.3423 115675.0689
115482.0000 106750.0931 116134.3408
116927.0000 106719.8438 116637.3555
117459.0000 106689.5946 117189.4761
118038.0000 106659.3454 117796.8930
119428.0000 106629.0962 118466.7716
119915.0000 106598.8470 119207.4269
120674.0000 106568.5977 120028.5245
121626.0000 106538.3485 120941.3112
123668.0000 106508.0993 121958.8696
125240.0000 106477.8501 123096.3938
126719.0000 106447.6008 124371.4796
128189.0000 106417.3516 125804.4231
131120.0000 106387.1024 127418.5374
132648.0000 106356.8532 129240.5157
134925.0000 106326.6039 131300.9189
137681.0000 106296.3547 133634.9297
139430.0000 106266.1055 136283.6045
143857.0000 106235.8563 139295.9443
147846.0000 106205.6071 142732.1672
152444.0000 106175.3578 146668.5348
156976.0000 106145.1086 151203.8710
162263.0000 106114.8594 156467.3752
168913.0000 106084.6102 162626.2805
177557.0000 106054.3609 169890.0439
186174.0000 106024.1117 178504.7043
196489.0000 105993.8625 188726.4419
207674.0000 105963.6133 200757.5692
218449.0000 105926.5760 214617.3800
229996.0000 105889.5388 229968.6585
240835.0000 105852.5016 245858.9625
249784.0000 105815.4643 260565.3399
256218.0000 105778.4271 271743.1022
259633.0000 105741.3898 277086.1747
260210.0000 105704.3526 275804.5984
256666.0000 105667.3154 269283.4948
250774.0000 105630.2781 258683.3699
244540.0000 105593.2409 245529.6516
233964.0000 105556.2037 231297.1230
223299.0000 105519.1664 217124.8811
212714.0000 105482.1292 203749.2292
202178.0000 105445.0919 191566.6861
193277.0000 105408.0547 180735.6148
184647.0000 105371.0175 171266.5830
176135.0000 105333.9802 163086.8898
169410.0000 105296.9430 156081.6986
163464.0000 105259.9058 150118.7500
161302.0000 105222.8685 145062.8499
163260.0000 105185.8313 140784.3024
162542.0000 105148.7941 137163.7331
159076.0000 105111.7568 134094.6378
154829.0000 105074.7196 131484.3945
150372.0000 105037.6823 129254.1909
143510.0000 105000.6451 127338.2003
136667.0000 104963.6079 125682.2786
133159.0000 104926.5706 124242.4151
130257.0000 104889.5334 122983.1243
127174.0000 104852.4962 121875.9123
125553.0000 104815.4589 120897.9049
123912.0000 104778.4217 120030.6786
122205.0000 104741.3844 119259.3023
121227.0000 104704.3472 118571.5761
120549.0000 104667.3100 117957.4395
118903.0000 104630.2727 117408.5201
118425.0000 104593.2355 116917.7910
117606.0000 104556.1983 116479.3116
117333.0000 104519.1610 116088.0309
116319.0000 104482.1238 115739.6361
115794.0000 104445.0865 115430.4350
115744.0000 104408.0493 115157.2631
114574.0000 104371.0121 114917.4089
114321.0000 104333.9748 114708.5543
114472.0000 104296.9376 114528.7247
114204.0000 104259.9004 114376.2489
112921.0000 104222.8631 114249.7258
113740.0000 104185.8259 114147.9969
113043.0000 104148.7886 114070.1237
112430.0000 104111.7514 114015.3699
112254.0000 104074.7142 113983.1867
112616.0000 104037.6769 113973.2015
112562.0000 104000.6397 113985.2098
111865.0000 103963.6025 114019.1694
111846.0000 103926.5652 114075.1975
112070.0000 103889.5280 114153.5699
112124.0000 103852.4907 114254.7223
112298.0000 103815.4535 114379.2550
112589.0000 103778.4163 114527.9384
112565.0000 103741.3790 114701.7228
112417.0000 103704.3418 114901.7494
112989.0000 103667.3046 115129.3653
113336.0000 103630.2673 115386.1412
113289.0000 103593.2301 115673.8933
113367.0000 103556.1928 115994.7094
114156.0000 103519.1556 116350.9795
115127.0000 103482.1184 116745.4325
115313.0000 103445.0811 117181.1797
115789.0000 103408.0439 117661.7657
116916.0000 103371.0067 118191.2294
117267.0000 103333.9694 118774.1755
117726.0000 103296.9322 119415.8599
119302.0000 103259.8949 120122.2905
120326.0000 103222.8577 120900.3479
120975.0000 103185.8205 121757.9293
122022.0000 103148.7832 122704.1196
123093.0000 103111.7460 123749.3960
125493.0000 103074.7088 124905.8721
126427.0000 103037.6715 126187.5857
128085.0000 103000.6343 127610.8382
129894.0000 102963.5970 129194.5882
131919.0000 102926.5598 130960.9006
133932.0000 102882.7346 132928.6619
136734.0000 102838.9093 135134.4962
139459.0000 102795.0841 137612.9953
141871.0000 102751.2588 140404.1456
146481.0000 102707.4336 143554.0361
149872.0000 102663.6083 147115.7070
153506.0000 102619.7830 151150.2887
158086.0000 102575.9578 155728.6976
162958.0000 102532.1325 160934.2980
168636.0000 102488.3073 166867.0765
175320.0000 102444.4820 173649.9575
182066.0000 102400.6568 181437.7880
189199.0000 102356.8315 190429.1046
197874.0000 102313.0063 200879.7945
207291.0000 102269.1810 213115.8478
218404.0000 102225.3558 227539.0377
232171.0000 102181.5305 244613.8687
247450.0000 102137.7053 264815.9044
266851.0000 102093.8800 288511.2735
291225.0000 102050.0548 315730.2041
324160.0000 102006.2295 345811.2688
365922.0000 101962.4043 376964.0192
412619.0000 101918.5790 405963.0700
457590.0000 101874.7538 428391.4549
484594.0000 101830.9285 439810.0553
491319.0000 101787.1033 438305.8157
475778.0000 101743.2780 426430.4222
447371.0000 101699.4528 406348.8847
411260.0000 101655.6275 380926.1509
368411.0000 101611.8023 353028.4646
325424.0000 101567.9770 324939.2675
287458.0000 101524.1518 298185.4633
256858.0000 101480.3265 273629.1863
232534.0000 101436.5013 251651.7530
214138.0000 101392.6760 232327.0076
199386.0000 101348.8507 215549.3607
186421.0000 101305.0255 201117.5158
176331.0000 101261.2002 188785.9312
167800.0000 101217.3750 178295.7321
159805.0000 101173.5497 169393.2678
154014.0000 101129.7245 161841.2226
148414.0000 101078.9962 155418.0829
143826.0000 101028.2680 149941.9566
138813.0000 100977.5397 145250.6139
135657.0000 100926.8115 141207.4338
132381.0000 100876.0832 137699.2919
129495.0000 100825.3549 134633.7731
127153.0000 100774.6267 131936.1117
124509.0000 100723.8984 129546.1672
121224.0000 100673.1702 127415.6438
119937.0000 100622.4419 125505.6712
118387.0000 100571.7136 123784.7883
116371.0000 100520.9854 122227.3202
115228.0000 100470.2571 120812.1065
114052.0000 100419.5289 119521.5227
113168.0000 100368.8006 118340.7380
112024.0000 100318.0723 117257.1535
111041.0000 100267.3441 116259.9766
110524.0000 100216.6158 115339.8959
110171.0000 100165.8876 114488.8295
109852.0000 100115.1593 113699.7274
108759.0000 100064.4310 112966.4124
107806.0000 100013.7028 112283.4528
107908.0000 99962.9745 111646.0555
107394.0000 99912.2463 111049.9790
106282.0000 99861.5180 110491.4586
105665.0000 99810.7897 109967.1449
105530.0000 99760.0615 109474.0498
104259.0000 99709.3332 109009.5015
103122.0000 99658.6050 108571.1058
103591.0000 99607.8767 108156.7120
103960.0000 99557.1484 107764.3844
103304.0000 99506.4202 107392.3773
103964.0000 99455.6919 107039.1131
103177.0000 99404.9637 106703.1634
102984.0000 99354.2354 106383.2324
102597.0000 99303.5071 106078.1429
102466.0000 99252.7789 105786.8233
102223.0000 99202.0506 105508.2964
102010.0000 99151.3224 105241.6699
101372.0000 99100.5941 104986.1278
101233.0000 99049.8658 104740.9224
100485.0000 98992.0296 104498.2599
100516.0000 98934.1933 104264.6183
100685.0000 98876.3570 104039.4181
100545.0000 98818.5207 103822.1253
100086.0000 98760.6844 103612.2477
99953.0000 98702.8481 103409.3305
99903.0000 98645.0118 103212.9532
99661.0000 98587.1756 103022.7266
99605.0000 98529.3393 102838.2900
99527.0000 98471.5030 102659.3089
99272.0000 98413.6667 102485.4723
98976.0000 98355.8304 102316.4912
98967.0000 98297.9941 102152.0967
98884.0000 98240.1578 101992.0380
98617.0000 98182.3215 101836.0816
98780.0000 98124.4853 101684.0092
98580.0000 98066.6490 101535.6170
98583.0000 98008.8127 101390.7144
98435.0000 97950.9764 101249.1228
98475.0000 97893.1401 101110.6753
98261.0000 97835.3038 100975.2150
98382.0000 97777.4675 100842.5948
98164.0000 97719.6313 100712.6768
97984.0000 97661.7950 100585.3311
98017.0000 97603.9587 100460.4356
98170.0000 97546.1224 100337.8755
98072.0000 97488.2861 100217.5424
97816.0000 97430.4498 100099.3345
97743.0000 97372.6135 99983.1555
97581.0000 97314.7772 99868.9146
97954.0000 97256.9410 99756.5260
97865.0000 97199.1047 99645.9087
97582.0000 97141.2684 99536.9860
97503.0000 97083.4321 99429.6853
97359.0000 97025.5958 99323.9380
97212.0000 96967.7595 99219.6790
97706.0000 96909.9232 99116.8466
97552.0000 96852.0870 99015.3822
97734.0000 96794.2507 98915.2305
97836.0000 96736.4144 98816.3386
97811.0000 96678.5781 98718.6564
97681.0000 96613.4574 98614.8520
97544.0000 96548.3366 98512.1643
97900.0000 96483.2159 98410.5504
98698.0000 96418.0952 98309.9693
98720.0000 96352.9744 98210.3818
99540.0000 96287.8537 98111.7508
100121.0000 96222.7330 98014.0407
101099.0000 96157.6122 97917.2176
102023.0000 96092.4915 97821.2494
103147.0000 96027.3708 97726.1051
103406.0000 95962.2500 97631.7553
103719.0000 95897.1293 97538.1719
104064.0000 95832.0086 97445.3279
103564.0000 95766.8878 97353.1976
102461.0000 95701.7671 97261.7565
101096.0000 95636.6464 97170.9810
100221.0000 95571.5257 97080.8485
98887.0000 95506.4049 96991.3374
98174.0000 95441.2842 96902.4271
97662.0000 95376.1635 96814.0978
97507.0000 95311.0427 96726.3304
96413.0000 95245.9220 96639.1066
96146.0000 95180.8013 96552.4091
96184.0000 95115.6805 96466.2210
96143.0000 95050.5598 96380.5261
95786.0000 94985.4391 96295.3091
95894.0000 94920.3183 96210.5549
95137.0000 94855.1976 96126.2494
94729.0000 94790.0769 96042.3788
94920.0000 94724.9561 95958.9298
94538.0000 94659.8354 95875.8897
94777.0000 94594.7147 95793.2463
94412.0000 94529.5939 95710.9878
94322.0000 94464.4732 95629.1028
94522.0000 94399.3525 95547.5805
94464.0000 94334.2317 95466.4103
94355.0000 94269.1110 95385.5821
94934.0000 94203.9903 95305.0860
94280.0000 94138.8696 95240.6736
94454.0000 94073.7488 95160.9436
94091.0000 94008.6281 95081.5201
94422.0000 93936.4195 94995.3067
94127.0000 93864.2108 94909.3832
93823.0000 93792.0022 94823.7418
93616.0000 93719.7936 94738.3748
93494.0000 93647.5849 94653.2749
93274.0000 93575.3763 94568.4351
93267.0000 93503.1677 94483.8484
93444.0000 93430.9590 94399.5083
93365.0000 93358.7504 94315.4084
93342.0000 93286.5418 94231.5425
93551.0000 93214.3331 94147.9047
93442.0000 93142.1245 94064.4890
92969.0000 93069.9159 93981.2901
93100.0000 92997.7073 93763.5285
92503.0000 92925.4986 93681.8018
92650.0000 92853.2900 93600.2637
92990.0000 92781.0814 93518.9095
92642.0000 92708.8727 93437.7345
92241.0000 92636.6641 93356.7345
92125.0000 92564.4555 93275.9050
91491.0000 92492.2468 93195.2420
92317.0000 92420.0382 93114.7414
92116.0000 92347.8296 93034.3993
91917.0000 92275.6209 92954.2120
91920.0000 92203.4123 92874.1758
91932.0000 92131.2037 92794.2872
91620.0000 92058.9951 92714.5427
91517.0000 91986.7864 92634.9390
91657.0000 91914.5778 92555.4730
91515.0000 91842.3692 92476.1413
91621.0000 91770.1605 92396.9411
91609.0000 91697.9519 92317.8694
91411.0000 91625.7433 92238.9233
91592.0000 91553.5346 92160.1001
91381.0000 91481.3260 92081.3970
91303.0000 91409.1174 92002.8115
91587.0000 91336.9087 91924.3410
91510.0000 91264.7001 91845.9830
91298.0000 91192.4915 91767.7353
91199.0000 91120.2828 91689.5954
90890.0000 91048.0742 91611.5611
91127.0000 90992.4178 91550.1824
90701.0000 90936.7614 91488.9051
90935.0000 90881.1050 91427.7270
90894.0000 90825.4486 91366.6461
90640.0000 90769.7921 91305.6606
90347.0000 90714.1357 91244.7684
90926.0000 90658.4793 91183.9679
90802.0000 90602.8229 91123.2571
90860.0000 90547.1665 91062.6345
90151.0000 90491.5101 91002.0982
90153.0000 90435.8536 90941.6467
89804.0000 90380.1972 90881.2784
90766.0000 90324.5408 90820.9917
90466.0000 90268.8844 90760.7851
90620.0000 90213.2280 90700.6573
91218.0000 90157.5716 90640.6067
90987.0000 90101.9151 90580.6321
91173.0000 90046.2587 90520.7320
91131.0000 89990.6023 90460.9053
90306.0000 89934.9459 90401.1506
90625.0000 89879.2895 90341.4667
90352.0000 89823.6331 90281.8525
90565.0000 89767.9766 90222.3068
90861.0000 89712.3202 90162.8285
90867.0000 89656.6638 90103.4164
90509.0000 89601.0074 90044.0697
91045.0000 89545.3510 89984.7872
90591.0000 89489.6946 89925.5680
91442.0000 89434.0381 89866.4112
91895.0000 89378.3817 89807.3157
92350.0000 89322.7253 89748.2808
92089.0000 89267.0689 89689.3055
91075.0000 89211.4125 89630.3890
91131.0000 89155.7560 89571.5305
90838.0000 89100.0996 89512.7293
90781.0000 89044.4432 89453.9845
91272.0000 88988.7868 89395.2955
90703.0000 88933.1304 89336.6616
90839.0000 88877.4740 89278.0820
91008.0000 88821.8175 89219.5562
90804.0000 88766.1611 89161.0835
90893.0000 88710.5047 89102.6633
91025.0000 88654.8483 89044.2950
90251.0000 88599.1919 88985.9782
89568.0000 88543.5355 88927.7121
88853.0000 88487.8790 88869.4965
89100.0000 88432.2226 88811.3307
88610.0000 88376.5662 88753.2144
88389.0000 88320.9098 88695.1470
88384.0000 88265.2534 88637.1283
88355.0000 88209.5970 88579.1577
88532.0000 88153.9405 88521.2350
88185.0000 88098.2841 88463.3598
88284.0000 88042.6277 88405.5318
88151.0000 87986.9713 88347.7507
88132.0000 87931.3149 88290.0163
87946.0000 87875.6585 88232.3282
87403.0000 87820.0020 88174.6863
87941.0000 87764.3456 88117.0904
87731.0000 87708.6892 88059.5403
87784.0000 87653.0328 88002.0359
88095.0000 87597.3764 87944.5770
87883.0000 87541.7200 87887.1636
87719.0000 87486.0635 87829.7956
87459.0000 87430.4071 87772.4728
87555.0000 87374.7507 87715.1954
86920.0000 87319.0943 87657.9634
86896.0000 87263.4379 87600.7766
86835.0000 87207.7815 87543.6353
87009.0000 87152.1250 87486.5396
86956.0000 87096.4686 87429.4894
87206.0000 87040.8122 87372.4851
87107.0000 86985.1558 87315.5267
86385.0000 86929.4994 87258.6145
86400.0000 86873.8430 87201.7488
86632.0000 86818.1865 87144.9298
86743.0000 86762.5301 86823.1747
86712.0000 86706.8737 86768.5011
86756.0000 86651.2173 86713.8516
87096.0000 86595.5609 86659.2269
86630.0000 86539.9045 86604.6279
86225.0000 86484.2480 86550.0554
86422.0000 86457.5499 86524.4687
86404.0000 86430.8518 86498.9103
86606.0000 86404.1537 86473.3812
86397.0000 86377.4556 86447.8825
86987.0000 86350.7574 86422.4152
86453.0000 86324.0593 86396.9803
86342.0000 86297.3612 86371.5792
86043.0000 86270.6631 86346.2128
86124.0000 86243.9649 86320.8826
86485.0000 86217.2668 86295.5899
86148.0000 86190.5687 86270.3359
86174.0000 86163.8706 86245.1222
86116.0000 86137.1724 86219.9503
85907.0000 86110.4743 86194.8217
85992.0000 86083.7762 86169.7380
86081.0000 86057.0781 86144.7011
85686.0000 86030.3800 86119.7128
86027.0000 86003.6818 86094.7748
85702.0000 85976.9837 86069.8894
85531.0000 85950.2856 86045.0584
85812.0000 85923.5875 86020.2843
86099.0000 85896.8893 85995.5692
85697.0000 85870.1912 85970.9156
85391.0000 85843.4931 85946.3260
85239.0000 85816.7950 85921.8033
85770.0000 85790.0968 85897.3502
85414.0000 85763.3987 85872.9696
85531.0000 85736.7006 85848.6649
85599.0000 85710.0025 85824.4393
85641.0000 85683.3044 85800.2962
86232.0000 85656.6062 85776.2396
86479.0000 85629.9081 85752.2731
87562.0000 85603.2100 85728.4011
88282.0000 85576.5119 85704.6279
87637.0000 85549.8137 85680.9581
87223.0000 85523.1156 85657.3967
87884.0000 85496.4175 85633.9489
87283.0000 85469.7194 85610.6202
86645.0000 85443.0212 85587.4165
85976.0000 85416.3231 85564.3441
84956.0000 85389.6250 85541.4095
85046.0000 85356.9632 85512.6561
85117.0000 85324.3013 85484.0552
84939.0000 85291.6395 85499.7054
85290.0000 85258.9776 85471.7878
84997.0000 85226.3158 85444.0524
84175.0000 85193.6539 85416.5093
84688.0000 85160.9921 85389.1688
84339.0000 85128.3302 85362.0422
84082.0000 85095.6684 85335.1414
84633.0000 85063.0065 85308.4793
84623.0000 85030.3447 85282.0697
84199.0000 84997.6828 85255.9273
84356.0000 84965.0210 85230.0681
84237.0000 84932.3591 85204.5092
84272.0000 84899.6973 85179.2690
84883.0000 84867.0354 85154.3674
84121.0000 84834.3736 85129.8258
84172.0000 84801.7117 85105.6674
84082.0000 84769.0499 85081.9173
84270.0000 84736.3881 85058.6027
83543.0000 84703.7262 85035.7530
84114.0000 84671.0644 85013.4003
83953.0000 84638.4025 84991.5793
83778.0000 84605.7407 84970.3281
84363.0000 84573.0788 84949.6879
84540.0000 84540.4170 84929.7039
84344.0000 84507.7551 84910.4256
83938.0000 84475.0933 84891.9072
84297.0000 84442.4314 84874.2080
84670.0000 84409.7696 84857.3935
84703.0000 84377.1077 84841.5356
84169.0000 84344.4459 84826.7138
84461.0000 84311.7840 84813.0158
84384.0000 84279.1222 84800.5389
84809.0000 84246.4603 84789.3910
85004.0000 84213.7985 84779.6922
84593.0000 84181.1366 84771.5762
84585.0000 84148.4748 84765.1924
84355.0000 84115.8130 84760.7081
84571.0000 84083.1511 84758.3112
84673.0000 84050.4893 84758.2128
84489.0000 84009.1666 84751.9907
84556.0000 83967.8440 84748.5752
84031.0000 83926.5214 84748.2722
84745.0000 83885.1987 84751.4295
84872.0000 83843.8761 84758.4442
85084.0000 83802.5534 84769.7704
84421.0000 83761.2308 84785.9294
84361.0000 83719.9082 84807.5211
84328.0000 83678.5855 84835.2376
84723.0000 83637.2629 84869.8798
84124.0000 83595.9403 84912.3758
84260.0000 83554.6176 84963.8037
84720.0000 83513.2950 85025.4167
84622.0000 83471.9724 85098.6737
84404.0000 83430.6497 85185.2742
84490.0000 83389.3271 85287.2007
84812.0000 83348.0045 85406.7699
84886.0000 83306.6818 85546.6981
84964.0000 83265.3592 85710.1860
84886.0000 83224.0366 85901.0330
85308.0000 83182.7139 86123.7904
85893.0000 83141.3913 86383.9663
86151.0000 83100.0687 86688.2912
86317.0000 83058.7460 87045.0428
86831.0000 83017.4234 87464.4106
87875.0000 82976.1008 87958.8351
88373.0000 82934.7781 88543.1858
89158.0000 82893.4555 89234.5161
89725.0000 82852.1328 90050.9338
90925.0000 82810.8102 91008.8485
92103.0000 82769.4876 92117.5462
93459.0000 82728.1649 93369.9509
93692.0000 82686.8423 94729.2000
94899.0000 82645.5197 96113.4359
95825.0000 82604.1970 97386.8198
96648.0000 82562.8744 98370.8101
96860.0000 82521.5518 98887.2474
96870.0000 82480.2291 98843.8902
96462.0000 82438.9065 98336.8178
96356.0000 82397.5839 97451.0972
95480.0000 82356.2612 96299.0944
94155.0000 82314.9386 95001.1175
92650.0000 82273.6160 93660.0302
92127.0000 82232.2933 92350.5597
91050.0000 82190.9707 91119.9188
89659.0000 82149.6481 89993.6350
89154.0000 82108.3254 88982.1576
88393.0000 82067.0028 88086.2639
87379.0000 82025.6802 87300.8799
86995.0000 81984.3575 86617.6000
86453.0000 81943.0349 86026.3119
86174.0000 81901.7122 85516.2564
85844.0000 81860.3896 85076.7336
85078.0000 81819.0670 84697.5771
85025.0000 81777.7443 84369.4610
84609.0000 81736.4217 84084.0761
84372.0000 81695.0991 83834.2042
84058.0000 81653.7764 83613.7099
83799.0000 81612.4538 83417.4754
83490.0000 81571.1312 83241.2962
82942.0000 81529.8085 83081.7594
82296.0000 81488.4859 82936.1162
82772.0000 81447.1633 82802.1615
82939.0000 81405.8406 82678.1260
82079.0000 81364.5180 82562.5845
82126.0000 81323.1954 82454.3811
82185.0000 81281.8727 82352.5688
81931.0000 81240.5501 82256.3638
81809.0000 81199.2275 82165.1098
81367.0000 81157.9048 82078.2515
82025.0000 81116.5822 81995.4590
81342.0000 81075.2596 81916.0348
81519.0000 81033.9369 81839.7678
81267.0000 80992.6143 81766.3479
81498.0000 80951.2916 81695.5033
81375.0000 80909.9690 81626.9945
81345.0000 80868.6464 81560.6100
81033.0000 80827.3237 81496.1620
80975.0000 80786.0011 81433.4837
80931.0000 80744.6785 81372.4266
80771.0000 80703.3558 81312.8579
80819.0000 80662.0332 81254.6589
81221.0000 80612.0498 81189.0624
80601.0000 80562.0664 81124.6334
80623.0000 80512.0829 81061.2860
80298.0000 80462.0995 80998.9427
80246.0000 80412.1161 80937.5335
80170.0000 80362.1327 80876.9953
80081.0000 80312.1492 80817.2709
80139.0000 80262.1658 80758.3086
79658.0000 80212.1824 80700.0615
79284.0000 80162.1990 80642.4870
79225.0000 80112.2156 80585.5466
79767.0000 80062.2321 80529.2052
80002.0000 80012.2487 80473.4309
79666.0000 79962.2653 80418.1950
80099.0000 79912.2819 80363.4711
79389.0000 79862.2984 80309.2356
79154.0000 79812.3150 80255.4667
79500.0000 79762.3316 80202.1451
79452.0000 79712.3482 80149.2530
79308.0000 79662.3648 80096.7745
79281.0000 79612.3813 80044.6953
79291.0000 79562.3979 79993.0027
79049.0000 79512.4145 79941.6852
79086.0000 79462.4311 79890.7326
79039.0000 79412.4476 79840.1360
79231.0000 79362.4642 79789.8877
79508.0000 79312.4808 79739.9810
78861.0000 79262.4974 79690.4102
78733.0000 79212.5140 79641.1707
78746.0000 79162.5305 79592.2588
78775.0000 79112.5471 79543.6715
78383.0000 79062.5637 79495.4070
78609.0000 79012.5803 79447.4642
78468.0000 78962.5968 79399.8429
78810.0000 78912.6134 79352.5435
78942.0000 78862.6300 79305.5676
79065.0000 78812.6466 79258.9172
79538.0000 78762.6632 79212.5954
79281.0000 78712.6797 79166.6061
78821.0000 78662.6963 79120.9537
78441.0000 78612.7129 79075.6439
78316.0000 78592.1557 79060.1090
78568.0000 78571.5984 79044.9302
78115.0000 78551.0412 79030.1154
78513.0000 78530.4840 79015.6737
78630.0000 78509.9268 79001.6150
78172.0000 78489.3696 78987.9503
78553.0000 78468.8123 78974.6916
78618.0000 78448.2551 78961.8520
77932.0000 78427.6979 78949.4457
78461.0000 78407.1407 78937.4882
78996.0000 78386.5834 78925.9963
78738.0000 78366.0262 78914.9880
78327.0000 78345.4690 78904.4831
78561.0000 78324.9118 78894.5025
78405.0000 78304.3546 78885.0692
78315.0000 78283.7973 78876.2076
78652.0000 78263.2401 78867.9443
78271.0000 78242.6829 78860.3077
79014.0000 78222.1257 78853.3286
78911.0000 78201.5685 78847.0401
78530.0000 78181.0112 78841.4780
78389.0000 78160.4540 78836.6806
78146.0000 78139.8968 78832.6895
78075.0000 78119.3396 78829.5495
78479.0000 78098.7823 78827.3089
78207.0000 78078.2251 78826.0199
78213.0000 78057.6679 78825.7391
78149.0000 78037.1107 78826.5276
77866.0000 78016.5535 78828.4516
77622.0000 77995.9962 78831.5829
78223.0000 77975.4390 78835.9995
78028.0000 77954.8818 78841.7859
77694.0000 77934.3246 78849.0342
77435.0000 77913.7673 78857.8447
77756.0000 77893.2101 78868.3267
77888.0000 77872.6529 78880.5994
77837.0000 77852.0957 78894.7934
77601.0000 77831.5385 78911.0514
78059.0000 77810.9812 78929.5299
77625.0000 77790.4240 78950.4008
78125.0000 77769.8668 78973.8533
78164.0000 77742.9493 78993.7352
78493.0000 77716.0318 79016.6367
78312.0000 77689.1143 79042.8118
78533.0000 77662.1968 79072.5420
78352.0000 77635.2793 79106.1396
78406.0000 77608.3618 79143.9519
78885.0000 77581.4443 79186.3661
78708.0000 77554.5268 79233.8142
78611.0000 77527.6093 79286.7802
78566.0000 77500.6918 79345.8070
79019.0000 77473.7744 79411.5052
78998.0000 77446.8569 79484.5633
78923.0000 77419.9394 79565.7599
79213.0000 77393.0219 79655.9773
79155.0000 77366.1044 79756.2190
79481.0000 77339.1869 79867.6288
79649.0000 77312.2694 79991.5145
80082.0000 77285.3519 80129.3760
80261.0000 77258.4344 80282.9383
80384.0000 77231.5169 80454.1909
80312.0000 77204.5994 80645.4347
80513.0000 77177.6819 80859.3375
81310.0000 77150.7644 81099.0003
81367.0000 77123.8469 81368.0358
82043.0000 77096.9294 81670.6624
82505.0000 77070.0119 82011.8169
83149.0000 77043.0944 82397.2928
84305.0000 77016.1769 82833.9101
84283.0000 76989.2594 83329.7275
84821.0000 76962.3420 83894.3133
85822.0000 76935.4245 84539.0885
86672.0000 76908.5070 85277.7646
87621.0000 76881.5895 86126.8901
88446.0000 76854.6720 87106.5109
89352.0000 76827.7545 88240.9199
90917.0000 76800.8370 89559.4147
92411.0000 76773.9195 91096.8721
94528.0000 76747.0020 92893.7599
96331.0000 76720.0845 94994.8909
98918.0000 76693.1670 97445.7321
101441.0000 76666.2495 100284.4157
103866.0000 76639.3320 103526.9279
106551.0000 76612.4145 107142.9412
109019.0000 76585.4970 111022.0094
112469.0000 76558.5795 114936.9672
114352.0000 76531.6620 118524.7737
115469.0000 76504.7445 121318.2961
117519.0000 76477.8270 122854.8912
118457.0000 76450.9096 122882.0841
117782.0000 76423.9921 121640.9914
116477.0000 76397.0746 119352.1170
114051.0000 76370.1571 116304.5208
111824.0000 76343.2396 112816.4495
108896.0000 76316.3221 109168.0433
105971.0000 76289.4046 105569.7300
102361.0000 76262.4871 102160.1963
99792.0000 76235.5696 99019.3778
97400.0000 76208.6521 96184.8935
94400.0000 76181.7346 93666.2027
92811.0000 76154.8171 91454.9833
90448.0000 76127.8996 89532.1795
88365.0000 76100.9821 87872.6714
86898.0000 76074.0646 86448.4057
85711.0000 76047.1471 85230.5500
84992.0000 76020.2296 84190.9995
83799.0000 75993.3121 83303.4161
83183.0000 75966.3947 82543.8949
82399.0000 75939.4772 81891.3255
81456.0000 75912.5597 81327.5042
80921.0000 75885.6422 80837.0551
80259.0000 75858.7247 80407.2159
79846.0000 75831.8072 80027.5434
79724.0000 75804.8897 79689.5816
78965.0000 75777.9722 79386.5298
79076.0000 75751.0547 79112.9337
79255.0000 75724.1372 78864.4135
78905.0000 75697.2197 78637.4349
78325.0000 75670.3022 78429.1237
78562.0000 75643.3847 78237.1182
78357.0000 75616.4672 78059.4566
78324.0000 75589.5497 77894.4900
77951.0000 75562.6322 77740.8177
77777.0000 75529.3545 77590.8777
77492.0000 75496.0767 77449.9910
77726.0000 75462.7989 77317.2517
77815.0000 75429.5212 77191.8663
77889.0000 75396.2434 77073.1358
77937.0000 75362.9656 76960.4422
77764.0000 75329.6879 76853.2373
77896.0000 75296.4101 76751.0331
77501.0000 75263.1323 76653.3943
77464.0000 75229.8546 76559.9313
77395.0000 75196.5768 76470.2948
77339.0000 75163.2990 76384.1710
77131.0000 75130.0213 76301.2774
77326.0000 75096.7435 76221.3590
77379.0000 75063.4657 76144.1852
77203.0000 75030.1880 76069.5473
77330.0000 74996.9102 75997.2561
77189.0000 74963.6324 75927.1392
77233.0000 74930.3547 75859.0401
77399.0000 74897.0769 75792.8160
77180.0000 74863.7991 75728.3363
77921.0000 74830.5214 75665.4819
77753.0000 74797.2436 75604.1434
77251.0000 74763.9658 75544.2207
77592.0000 74730.6881 75485.6219
77087.0000 74697.4103 75428.2622
77249.0000 74664.1325 75372.0640
77196.0000 74630.8547 75316.9555
77234.0000 74597.5770 75262.8706
76704.0000 74564.2992 75209.7481
76660.0000 74531.0214 75157.5316
76037.0000 74497.7437 75106.1689
75845.0000 74464.4659 75055.6117
76012.0000 74431.1881 75005.8152
75644.0000 74397.9104 74956.7379
75589.0000 74364.6326 74908.3414
75436.0000 74331.3548 74860.5901
75323.0000 74298.0771 74813.4509
75253.0000 74264.7993 74766.8933
74842.0000 74231.5215 74720.8889
75277.0000 74198.2438 74675.4114
75537.0000 74158.8282 74624.2988
75494.0000 74119.4127 74573.6667
75406.0000 74079.9971 74523.4944
75337.0000 74040.5815 74473.7632
75261.0000 74001.1660 74424.4560
75270.0000 73961.7504 74375.5572
75265.0000 73922.3349 74327.0531
75808.0000 73882.9193 74278.9314
75951.0000 73843.5038 74231.1817
75205.0000 73804.0882 74183.7950
75025.0000 73764.6726 74136.7643
75173.0000 73725.2571 74090.0844
74988.0000 73685.8415 74043.7523
74646.0000 73646.4260 73997.7671
74742.0000 73607.0104 73952.1304
74512.0000 73567.5949 73906.8467
74887.0000 73528.1793 73861.9236
74982.0000 73488.7637 73817.3726
74445.0000 73449.3482 73760.9857
74635.0000 73409.9326 73717.3213
74922.0000 73370.5171 73674.0913
74619.0000 73331.1015 73631.3298
74329.0000 73291.6860 73589.0800
73615.0000 73252.2704 73547.3954
74034.0000 73212.8548 73506.3420
74316.0000 73173.4393 73466.0007
74107.0000 73134.0237 73426.4686
73641.0000 73094.6082 73387.8597
73937.0000 73055.1926 73350.3032
73481.0000 73015.7771 73313.9358
73738.0000 72976.3615 73278.8850
73493.0000 72936.9459 73245.2368
74274.0000 72897.5304 73212.9787
73875.0000 72858.1148 73181.9141
73815.0000 72818.6993 73151.5533
74145.0000 72779.2837 73121.0135
74005.0000 72739.8682 73089.0063
73688.0000 72700.4526 73054.0138
73231.0000 72661.0370 73014.6910
73557.0000 72621.6215 72970.7060
73351.0000 72582.2059 72922.9423
73510.0000 72535.0559 72864.3656
73578.0000 72487.9059 72803.6724
73276.0000 72440.7558 72741.8549
72907.0000 72393.6058 72679.7540
72873.0000 72346.4558 72617.9868
73024.0000 72299.3058 72556.9541
72429.0000 72252.1557 72496.8835
72493.0000 72205.0057 72437.8792
72143.0000 72157.8557 72379.9627
72427.0000 72110.7056 72323.1028
72049.0000 72063.5556 72267.2362
71578.0000 72016.4056 72212.2805
72034.0000 71969.2555 72158.1444
71563.0000 71922.1055 72104.7337
72099.0000 71874.9555 72051.9565
72067.0000 71827.8054 71999.7264
71978.0000 71780.6554 71947.9645
72178.0000 71733.5054 71896.6009
72147.0000 71686.3554 71845.5752
71401.0000 71639.2053 71794.8358
71600.0000 71592.0553 71744.3398
71598.0000 71544.9053 71694.0517
71643.0000 71497.7552 71643.9425
71605.0000 71450.6052 71593.9889
71777.0000 71403.4552 71544.1716
71505.0000 71356.3051 71494.4753
71902.0000 71309.1551 71444.8873
71443.0000 71262.0051 71395.3971
71408.0000 71214.8551 71345.9961
71083.0000 71167.7050 71296.6767
71171.0000 71120.5550 71247.4328
71322.0000 71073.4050 71198.2589
71052.0000 71026.2549 71149.1501
70773.0000 70979.1049 71100.1023
70594.0000 70931.9549 71051.1116
70721.0000 70884.8048 71002.1747
70932.0000 70837.6548 70953.2886
71186.0000 70790.5048 70904.4505
70906.0000 70743.3547 70855.6578
70651.0000 70696.2047 70806.9084
70457.0000 70649.0547 70758.2000
70895.0000 70624.5298 70732.1560
70369.0000 70600.0049 70706.1493
70108.0000 70575.4799 70680.1784
70710.0000 70550.9550 70654.2417
70295.0000 70526.4301 70628.3378
70275.0000 70501.9052 70602.4654
70603.0000 70477.3803 70576.6233
70409.0000 70452.8554 70550.8103
70385.0000 70428.3305 70525.0253
70510.0000 70403.8055 70499.2673
70368.0000 70379.2806 70473.5354
70015.0000 70354.7557 70447.8287
70457.0000 70330.2308 70422.1463
70483.0000 70305.7059 70396.4875
70446.0000 70281.1810 70370.8514
70265.0000 70256.6561 70345.2373
69862.0000 70232.1311 70319.6446
70032.0000 70207.6062 70294.0726
70298.0000 70183.0813 70268.5207
70264.0000 70158.5564 70242.9882
70177.0000 70134.0315 70217.4747
69917.0000 70109.5066 70191.9796
70482.0000 70084.9817 70166.5024
70338.0000 70060.4567 70141.0426
70381.0000 70035.9318 70115.5996
70070.0000 70011.4069 70090.1731
70305.0000 69986.8820 70064.7626
70627.0000 69962.3571 70039.3677
70164.0000 69937.8322 70013.9881
70787.0000 69913.3073 69988.6232
70984.0000 69888.7823 69963.2727
70528.0000 69864.2574 69937.9364
70922.0000 69839.7325 69912.6137
70625.0000 69815.2076 69887.3045
70619.0000 69790.6827 69862.0083
70964.0000 69766.1578 69836.7249
71057.0000 69741.6329 69811.4539
71320.0000 69717.1079 69786.1951
71414.0000 69692.5830 69760.9482
71680.0000 69668.0581 69735.7129
71540.0000 69643.5332 69710.4890
71736.0000 69619.0083 69685.2761
71530.0000 69594.4834 69660.0741
71806.0000 69569.9585 69634.8827
71756.0000 69545.4335 69609.7017
71662.0000 69520.9086 69584.5308
71395.0000 69496.3837 69559.3699
71819.0000 69471.8588 69534.2187
70702.0000 69447.3339 69509.0770
71018.0000 69422.8090 69483.9445
70971.0000 69398.2841 69458.8213
70626.0000 69373.7591 69433.7069
70754.0000 69349.2342 69408.6013
71043.0000 69324.7093 69383.5042
70585.0000 69300.1844 69358.4155
70441.0000 69275.6595 69333.3351
70767.0000 69251.1346 69308.2627
70138.0000 69226.6097 69283.1982
70315.0000 69202.0847 69258.1414
70112.0000 69177.5598 69233.0922
70081.0000 69153.0349 69208.0505
70113.0000 69128.5100 69183.0160
70253.0000 69103.9851 69157.9887
70341.0000 69079.4602 69132.9685
70053.0000 69054.9353 69107.9551
69905.0000 69030.4103 69082.9484
69647.0000 69005.8854 69057.9484
69407.0000 68981.3605 69032.9549
69890.0000 68956.8356 69007.9677
69550.0000 68932.3107 68982.9868
69281.0000 68907.7858 68958.0121
69276.0000 68883.2609 68933.0434
69038.0000 68858.7359 68908.0806
69047.0000 68834.2110 68883.1237
69461.0000 68809.6861 68858.1724
69450.0000 68785.1612 68833.2268
68907.0000 68760.6363 68808.2866
68658.0000 68736.1114 68783.3519
68926.0000 68711.5865 68758.4225
68609.0000 68687.0615 68733.4983
68620.0000 68662.5366 68708.5793
68672.0000 68638.0117 68683.6653
68652.0000 68618.4852 68663.7546
68580.0000 68598.9586 68643.8488
69254.0000 68579.4320 68623.9477
68956.0000 68559.9055 68604.0514
68711.0000 68540.3789 68584.1597
68525.0000 68520.8524 68564.2725
68579.0000 68501.3258 68544.3899
68612.0000 68481.7993 68524.5116
68468.0000 68462.2727 68504.6376
68406.0000 68442.7461 68484.7679
68644.0000 68423.2196 68464.9024
68801.0000 68403.6930 68445.0410
68369.0000 68384.1665 68425.1836
68340.0000 68364.6399 68405.3302
68052.0000 68345.1134 68385.4807
67950.0000 68325.5868 68365.6351
68365.0000 68306.0602 68345.7933
68506.0000 68286.5337 68325.9552
68422.0000 68267.0071 68306.1208
67875.0000 68247.4806 68286.2900
68339.0000 68227.9540 68266.4627
68060.0000 68208.4274 68246.6390
68180.0000 68188.9009 68226.8187
68344.0000 68169.3743 68207.0018
68242.0000 68149.8478 68187.1882
68488.0000 68130.3212 68167.3779
68258.0000 68110.7947 68147.5709
68372.0000 68091.2681 68127.7670
67814.0000 68071.7415 68140.2026
68066.0000 68052.2150 68120.6426
67838.0000 68032.6884 68101.0882
67969.0000 68013.1619 68081.5395
68318.0000 67993.6353 68061.9965
68070.0000 67974.1088 68042.4591
67846.0000 67954.5822 68022.9274
67807.0000 67935.0556 68003.4014
68113.0000 67915.5291 67950.0734
67824.0000 67896.0025 67930.8026
68306.0000 67876.4760 67911.5348
67997.0000 67856.9494 67892.2701
68189.0000 67837.4229 67873.0085
67969.0000 67812.8936 67848.7474
68216.0000 67788.3643 67824.4896
68249.0000 67763.8351 67800.2350
68351.0000 67739.3058 67775.9837
68414.0000 67714.7765 67751.7358
68192.0000 67690.2473 67727.4913
68097.0000 67665.7180 67703.2503
68427.0000 67641.1888 67679.0128
68389.0000 67616.6595 67654.7789
68584.0000 67592.1302 67630.5486
68832.0000 67567.6010 67606.3220
68549.0000 67543.0717 67582.0991
68791.0000 67518.5425 67557.8801
68988.0000 67494.0132 67533.6649
69196.0000 67469.4839 67509.4536
68916.0000 67444.9547 67485.2463
68770.0000 67420.4254 67461.0431
68856.0000 67395.8962 67436.8440
69217.0000 67371.3669 67412.6491
68757.0000 67346.8376 67388.4584
68780.0000 67322.3084 67364.2720
69313.0000 67297.7791 67340.0900
69193.0000 67273.2498 67315.9125
68925.0000 67248.7206 67291.7395
68667.0000 67224.1913 67267.5712
68955.0000 67199.6621 67243.4075
68629.0000 67175.1328 67219.2486
68273.0000 67150.6035 67195.0945
68906.0000 67126.0743 67170.9454
68566.0000 67101.5450 67146.8013
68492.0000 67077.0158 67122.6622
68233.0000 67052.4865 67098.5284
68342.0000 67027.9572 67074.3998
68043.0000 67003.4280 67050.2767
67819.0000 66978.8987 67026.1589
67703.0000 66954.3695 67002.0468
67492.0000 66929.8402 66977.9402
67436.0000 66905.3109 66953.8395
67211.0000 66880.7817 66929.7446
67110.0000 66856.2524 66905.6557
67077.0000 66831.7231 66881.5728
66993.0000 66807.1939 66857.4961
66799.0000 66782.6646 66833.4258
66933.0000 66758.1354 66809.3618
66944.0000 66733.6061 66785.3044
66825.0000 66709.0768 66761.2536
66612.0000 66684.5476 66737.2096
66563.0000 66660.0183 66713.1725
66489.0000 66635.4891 66689.1424
66651.0000 66610.9598 66665.1195
66533.0000 66586.4305 66641.1038
66594.0000 66561.9013 66617.0956
66548.0000 66537.3720 66593.0950
66473.0000 66512.8427 66569.1021
66128.0000 66488.3135 66545.1171
66770.0000 66463.7842 66521.1401
66632.0000 66439.2550 66497.1713
66588.0000 66414.7257 66473.2109
66930.0000 66390.1964 66449.2589
66884.0000 66365.6672 66425.3156
67477.0000 66341.1379 66401.3812
67970.0000 66316.6087 66377.4558
67709.0000 66292.0794 66353.5396
68904.0000 66267.5501 66329.6329
69305.0000 66243.0209 66305.7357
69842.0000 66218.4916 66281.8482
69905.0000 66193.9624 66257.9708
70198.0000 66169.4331 66234.1036
70235.0000 66144.9038 66210.2467
69636.0000 66120.3746 66186.4005
70078.0000 66095.8453 66162.5651
69624.0000 66071.3160 66138.7408
69287.0000 66046.7868 66114.9279
68915.0000 66022.2575 66091.1264
68366.0000 65997.7283 66067.3368
67739.0000 65973.1990 66043.5592
67244.0000 65948.6697 66019.7939
66902.0000 65924.1405 65996.0412
66491.0000 65899.6112 65972.3014
66860.0000 65875.0820 65948.5747
66360.0000 65850.5527 65924.8615
66443.0000 65826.0234 65901.1620
66539.0000 65796.4915 65872.4738
65941.0000 65766.9595 65843.8000
65725.0000 65737.4275 65815.1409
65345.0000 65707.8956 65786.4968
65497.0000 65678.3636 65757.8681
65677.0000 65648.8317 65729.2551
65669.0000 65619.2997 65700.6582
65770.0000 65589.7677 65672.0778
65462.0000 65560.2358 65643.5142
65970.0000 65530.7038 65614.9679
65296.0000 65501.1718 65586.4392
65154.0000 65471.6399 65557.9287
65067.0000 65442.1079 65529.4366
64959.0000 65412.5759 65500.9635
65199.0000 65383.0440 65472.5099
65160.0000 65353.5120 65444.0762
65188.0000 65323.9800 65415.6629
65044.0000 65294.4481 65387.2704
65405.0000 65264.9161 65358.8995
65244.0000 65235.3841 65330.5505
65046.0000 65205.8522 65302.2240
65170.0000 65176.3202 65273.9206
65125.0000 65146.7883 65245.6409
64854.0000 65117.2563 65217.3856
64800.0000 65087.7243 65189.1551
65184.0000 65058.1924 65160.9503
64650.0000 65028.6604 65132.7717
64725.0000 64999.1284 65104.6201
65078.0000 64969.5965 65076.4962
64921.0000 64940.0645 65048.4006
64758.0000 64910.5325 65020.2225
64794.0000 64881.0006 64992.1870
64708.0000 64851.4686 64964.1822
64162.0000 64821.9366 64936.2091
64555.0000 64792.4047 64908.2686
64751.0000 64762.8727 64880.3614
64682.0000 64733.3407 64852.4887
64986.0000 64703.8088 64824.6513
64677.0000 64674.2768 64796.8503
64693.0000 64644.7449 64769.0867
64575.0000 64615.2129 64741.3616
64568.0000 64601.2503 64729.2455
64382.0000 64587.2878 64717.1702
64769.0000 64573.3252 64705.1369
64353.0000 64559.3627 64693.1469
63930.0000 64545.4001 64681.2014
64205.0000 64531.4375 64669.3018
64168.0000 64517.4750 64657.4496
64576.0000 64503.5124 64645.6460
64500.0000 64489.5499 64633.8928
64022.0000 64475.5873 64622.1914
64617.0000 64461.6248 64610.5435
63860.0000 64447.6622 64598.9507
64638.0000 64433.6996 64587.4149
63967.0000 64419.7371 64575.9378
64278.0000 64405.7745 64564.5215
64747.0000 64391.8120 64553.1678
63967.0000 64377.8494 64541.8788
63965.0000 64363.8869 64530.6568
63938.0000 64349.9243 64519.5038
64283.0000 64335.9617 64508.4224
64263.0000 64321.9992 64497.4149
64740.0000 64308.0366 64486.4839
64238.0000 64294.0741 64475.6320
64333.0000 64280.1115 64464.8620
64100.0000 64266.1490 64454.1768
63897.0000 64252.1864 64443.5794
63597.0000 64238.2238 64433.0731
64076.0000 64224.2613 64422.6610
64313.0000 64210.2987 64412.3466
64352.0000 64196.3362 64402.1336
64679.0000 64182.3736 64392.0258
64107.0000 64168.4111 64382.0270
64313.0000 64154.4485 64372.1415
64319.0000 64140.4859 64362.3736
64038.0000 64126.5234 64352.7278
63999.0000 64112.5608 64343.2090
64119.0000 64098.5983 64333.8221
63643.0000 64084.6357 64324.5724
64144.0000 64070.6732 64315.4654
64376.0000 64056.7106 64306.5070
64036.0000 64042.7480 64297.7032
63754.0000 64030.1373 64290.4123
63827.0000 64017.5265 64283.2892
63947.0000 64004.9158 64276.3410
63739.0000 63992.3050 64269.5753
63672.0000 63979.6943 64262.9999
63329.0000 63967.0835 64256.6231
63697.0000 63954.4727 64250.4539
63592.0000 63941.8620 64244.5013
64017.0000 63929.2512 64238.7753
64688.0000 63916.6405 64233.2862
63652.0000 63904.0297 64228.0450
63748.0000 63891.4190 64223.0632
63555.0000 63878.8082 64218.3531
63479.0000 63866.1974 64213.9279
63524.0000 63853.5867 64209.8011
63789.0000 63840.9759 64205.9876
63607.0000 63828.3652 64202.5029
63798.0000 63815.7544 64199.3634
63750.0000 63803.1437 64196.5868
63923.0000 63790.5329 64194.1917
63980.0000 63777.9221 64192.1981
64025.0000 63765.3114 64190.6272
63780.0000 63752.7006 64189.5016
64003.0000 63740.0899 64188.8456
63622.0000 63727.4791 64188.6849
63561.0000 63714.8684 64189.0471
63513.0000 63702.2576 64189.9618
63572.0000 63689.6468 64191.4607
63430.0000 63677.0361 64193.5778
63455.0000 63664.4253 64196.3494
63580.0000 63651.8146 64199.8148
63679.0000 63639.2038 64204.0160
63444.0000 63626.5931 64208.9984
63338.0000 63613.9823 64214.8109
63349.0000 63601.3715 64221.5061
63633.0000 63588.7608 64229.1411
63986.0000 63576.1500 64237.7773
63588.0000 63563.5393 64247.4816
63955.0000 63550.9285 64258.3261
63823.0000 63538.3178 64270.3892
63851.0000 63525.7070 64283.7564
64234.0000 63506.5761 64292.0001
63651.0000 63487.4452 64301.7417
64070.0000 63468.3142 64313.0914
64165.0000 63449.1833 64326.1700
64491.0000 63430.0524 64341.1093
64451.0000 63410.9215 64358.0543
64095.0000 63391.7906 64377.1637
64339.0000 63372.6597 64398.6124
64461.0000 63353.5288 64422.5930
64419.0000 63334.3978 64449.3181
64388.0000 63315.2669 64479.0230
64586.0000 63296.1360 64511.9680
64353.0000 63277.0051 64548.4425
64994.0000 63257.8742 64588.7682
65020.0000 63238.7433 64633.3037
65273.0000 63219.6123 64682.4500
65058.0000 63200.4814 64736.6558
65278.0000 63181.3505 64796.4249
65535.0000 63162.2196 64862.3244
65884.0000 63143.0887 64934.9940
66481.0000 63123.9578 65015.1576
66472.0000 63104.8268 65103.6370
67355.0000 63085.6959 65201.3676
68092.0000 63066.5650 65309.4185
67609.0000 63047.4341 65429.0162
67594.0000 63028.3032 65561.5732
67911.0000 63009.1723 65708.7243
68037.0000 62990.0414 65872.3706
68444.0000 62970.9104 66054.7338
68578.0000 62951.7795 66258.4241
68819.0000 62932.6486 66486.5227
69432.0000 62913.5177 66742.6834
69448.0000 62894.3868 67031.2546
70505.0000 62875.2559 67357.4242
70725.0000 62856.1249 67727.3895
71189.0000 62836.9940 68148.5502
72331.0000 62817.8631 68629.7252
72668.0000 62798.7322 69181.3847
73301.0000 62779.6013 69815.8930
74115.0000 62760.4704 70547.7434
75541.0000 62741.3394 71393.7629
76790.0000 62722.2085 72373.2394
77725.0000 62703.0776 73507.8931
79270.0000 62683.9467 74821.5487
81065.0000 62664.8158 76339.2594
83015.0000 62645.6849 78085.4657
85493.0000 62626.5540 80080.5341
87267.0000 62607.4230 82334.7540
90326.0000 62588.2921 84838.7301
93016.0000 62569.1612 87549.4939
95143.0000 62550.0303 90373.3225
97078.0000 62530.8994 93150.0492
98909.0000 62511.7685 95649.3532
99836.0000 62492.6375 97593.4551
99719.0000 62473.5066 98714.7817
99411.0000 62454.3757 98849.8868
98146.0000 62435.2448 98119.7769
97560.0000 62416.1139 96653.5966
96088.0000 62396.9830 94613.1651
94836.0000 62377.8520 92191.2893
93271.0000 62358.7211 89572.0439
92402.0000 62339.5902 86933.4811
91391.0000 62320.4593 84333.7404
90408.0000 62301.3284 81873.3701
89661.0000 62282.1975 79596.8419
88107.0000 62263.0666 77526.8653
86830.0000 62243.9356 75670.9039
86426.0000 62224.8047 74026.0210
85556.0000 62205.6738 72582.3345
83886.0000 62186.5429 71325.4865
82562.0000 62167.4120 70238.4571
82230.0000 62148.2811 69302.9412
81349.0000 62129.1501 68500.4085
79432.0000 62110.0192 67812.9090
78636.0000 62090.8883 67223.6562
77841.0000 62071.7574 66717.4116
76656.0000 62052.6265 66280.6951
75286.0000 62033.4956 65901.8488
74932.0000 62014.3646 65570.9883
74301.0000 61995.2337 65279.8736
73209.0000 61976.1028 65021.7311
71679.0000 61956.9719 64791.0526
70997.0000 61931.3208 64576.8718
70850.0000 61905.6698 64382.1341
70065.0000 61880.0187 64203.9657
70416.0000 61854.3676 64040.0489
70039.0000 61828.7165 63888.5016
68524.0000 61803.0655 63747.7821
68234.0000 61777.4144 63616.6133
67341.0000 61751.7633 63493.9251
67291.0000 61726.1122 63378.8103
66397.0000 61700.4612 63270.4913
66311.0000 61674.8101 63168.2954
65756.0000 61649.1590 63071.6356
65660.0000 61623.5079 62979.9961
65318.0000 61597.8569 62892.9212
65062.0000 61572.2058 62810.0062
65151.0000 61546.5547 62730.8905
64977.0000 61520.9036 62655.2516
64567.0000 61495.2526 62582.8003
64810.0000 61469.6015 62513.2766
64746.0000 61443.9504 62446.4463
64143.0000 61418.2993 62382.0979
64151.0000 61392.6483 62320.0401
63906.0000 61366.9972 62260.0994
63602.0000 61341.3461 62202.1184
63529.0000 61315.6950 62145.9540
63325.0000 61290.0440 62091.4756
62755.0000 61264.3929 62038.5643
62609.0000 61238.7418 61987.1112
62553.0000 61213.0908 61937.0169
62360.0000 61187.4397 61888.1902
62508.0000 61161.7886 61840.5472
62093.0000 61136.1375 61794.0111
61839.0000 61110.4865 61748.5110
61707.0000 61084.8354 61703.9817
62041.0000 61059.1843 61660.3630
61766.0000 61033.5332 61617.5994
61264.0000 61007.8822 61575.6393
61833.0000 60982.2311 61534.4352
61811.0000 60956.5800 61493.9430
61528.0000 60930.9289 61454.1217
61306.0000 60905.2779 61414.9334
61321.0000 60871.3175 61368.0335
61444.0000 60837.3572 61321.6982
61496.0000 60803.3969 61275.8970
61211.0000 60769.4365 61230.6013
60963.0000 60735.4762 61185.7845
61016.0000 60701.5159 61141.4216
60737.0000 60667.5555 61097.4894
61003.0000 60633.5952 61053.9660
60529.0000 60599.6349 61010.8312
60256.0000 60565.6746 60968.0658
61095.0000 60531.7142 60925.6519
60919.0000 60497.7539 60883.5726
61019.0000 60463.7936 60841.8122
60806.0000 60429.8332 60800.3558
59907.0000 60395.8729 60759.1895
60312.0000 60361.9126 60718.3002
60509.0000 60327.9522 60677.6753
60414.0000 60293.9919 60637.3034
60445.0000 60260.0316 60597.1735
60585.0000 60226.0712 60557.2750
60654.0000 60192.1109 60517.5984
60620.0000 60158.1506 60478.1343
60376.0000 60124.1903 60438.8740
60215.0000 60090.2299 60399.8092
60569.0000 60056.2696 60360.9322
60448.0000 60022.3093 60322.2356
60251.0000 59988.3489 60283.7124
59911.0000 59954.3886 60245.3559
60597.0000 59920.4283 60207.1599
60397.0000 59886.4679 60169.1184
60422.0000 59852.5076 60131.2259
59861.0000 59818.5473 60093.4769
59845.0000 59784.5869 60055.8665
60187.0000 59750.6266 60018.3897
60036.0000 59716.6663 59981.0421
59589.0000 59682.7060 59943.8193
59932.0000 59648.7456 59906.7171
59964.0000 59614.7853 59869.7318
60148.0000 59580.8250 59832.8595
59582.0000 59546.8646 59796.0968
59107.0000 59512.9043 59759.4402
59533.0000 59485.6914 59729.6341
59734.0000 59458.4785 59699.9280
59984.0000 59431.2656 59670.3190
59962.0000 59404.0527 59640.8044
59717.0000 59376.8398 59611.3816
59372.0000 59349.6270 59582.0482
59323.0000 59322.4141 59552.8017
59497.0000 59295.2012 59523.6400
59704.0000 59267.9883 59494.5611
59371.0000 59240.7754 59465.5628
59412.0000 59213.5625 59436.6433
59255.0000 59186.3496 59407.8008
59361.0000 59159.1367 59379.0337
59232.0000 59131.9238 59350.3402
58678.0000 59104.7109 59321.7190
59333.0000 59077.4980 59293.1685
59133.0000 59050.2852 59264.6874
58680.0000 59023.0723 59236.2745
59060.0000 58995.8594 59207.9286
58946.0000 58968.6465 59179.6485
59168.0000 58941.4336 59151.4331
59158.0000 58914.2207 59123.2816
59234.0000 58887.0078 59095.1930
58648.0000 58859.7949 59067.1664
58869.0000 58832.5820 59039.2011
58763.0000 58805.3691 59011.2964
58656.0000 58778.1563 58983.4515
58756.0000 58750.9434 58955.6659
58429.0000 58723.7305 58927.9390
58160.0000 58696.5176 58900.2704
58352.0000 58669.3047 58872.6597
58524.0000 58642.0918 58845.1063
58751.0000 58614.8789 58817.6101
58851.0000 58587.6660 58790.1707
58471.0000 58560.4531 58762.7880
58554.0000 58533.2402 58735.4617
58547.0000 58506.0273 58708.1918
58783.0000 58478.8145 58680.9783
58637.0000 58451.6016 58653.8210
58281.0000 58424.3887 58626.7200
58314.0000 58397.1758 58599.6755
58426.0000 58386.5403 58589.2650
58490.0000 58375.9049 58578.9113
58635.0000 58365.2694 58568.6147
58546.0000 58354.6340 58558.3754
58222.0000 58343.9985 58548.1939
58575.0000 58333.3630 58538.0705
58326.0000 58322.7276 58528.0057
58218.0000 58312.0921 58518.0000
58118.0000 58301.4567 58508.0541
58347.0000 58290.8212 58498.1686
58441.0000 58280.1858 58488.3441
58359.0000 58269.5503 58478.5815
58348.0000 58258.9148 58468.8816
58385.0000 58248.2794 58459.2452
58803.0000 58237.6439 58449.6734
58484.0000 58227.0085 58440.1672
58488.0000 58216.3730 58430.7276
58620.0000 58205.7376 58421.3559
58320.0000 58195.1021 58412.0532
57693.0000 58184.4667 58402.8210
58179.0000 58173.8312 58393.6606
58491.0000 58163.1957 58384.5735
58478.0000 58152.5603 58375.5613
58498.0000 58141.9248 58366.6257
58597.0000 58131.2894 58357.7684
58651.0000 58120.6539 58348.9913
58755.0000 58110.0185 58340.2963
58633.0000 58099.3830 58331.6856
58524.0000 58088.7475 58323.1613
58552.0000 58078.1121 58314.7256
58527.0000 58067.4766 58306.3811
58588.0000 58056.8412 58298.1303
58921.0000 58046.2057 58289.9758
59315.0000 58035.5703 58281.9205
59252.0000 58024.9348 58273.9674
58999.0000 58014.2994 58266.1196
59490.0000 58003.6639 58258.3804
59922.0000 57993.0284 58250.7532
60270.0000 57982.3930 58243.2417
60039.0000 57971.7575 58235.8498
60011.0000 57961.1221 58228.5815
59853.0000 57950.4866 58221.4410
59742.0000 57939.8512 58214.4329
59984.0000 57929.2157 58207.5619
59755.0000 57918.5802 58200.8329
59807.0000 57907.9448 58194.2513
59822.0000 57897.3093 58187.8224
59858.0000 57886.6739 58181.5523
60267.0000 57876.0384 58175.4470
60781.0000 57865.4030 58169.5130
60903.0000 57854.7675 58163.7572
60427.0000 57844.1321 58158.1868
59861.0000 57833.4966 58152.8095
59270.0000 57822.8611 58147.6334
59356.0000 57812.2257 58142.6671
58617.0000 57801.5902 58137.9195
58543.0000 57790.9548 58133.4003
58662.0000 57780.3193 58129.1197
58820.0000 57769.6839 58125.0884
58407.0000 57759.0484 58121.3178
58162.0000 57748.4129 58117.8199
58231.0000 57737.7775 58114.6078
58575.0000 57727.1420 58111.6950
58308.0000 57716.5066 58109.0960
58220.0000 57705.8711 58106.8263
58276.0000 57695.2357 58104.9023
57812.0000 57684.6002 58103.3415
57684.0000 57673.9647 58102.1626
58124.0000 57663.3293 58101.3854
58582.0000 57652.6938 58101.0313
58055.0000 57642.0584 58101.1228
57947.0000 57631.4229 58101.6843
57642.0000 57620.7875 58102.7418
58014.0000 57610.1520 58104.3231
58001.0000 57599.5166 58106.4580
57997.0000 57588.8811 58109.1785
57788.0000 57578.2456 58112.5190
57724.0000 57567.6102 58116.5165
57717.0000 57556.9747 58121.2107
57473.0000 57546.3393 58126.6445
57604.0000 57535.7038 58132.8641
57356.0000 57525.0684 58139.9194
57655.0000 57518.4141 58151.8455
57712.0000 57511.7598 58164.7195
57561.0000 57505.1055 58178.6047
57726.0000 57498.4512 58193.5697
57894.0000 57491.7969 58209.6888
57710.0000 57485.1427 58227.0431
57578.0000 57478.4884 58245.7209
57855.0000 57471.8341 58265.8181
57705.0000 57465.1798 58287.4399
57782.0000 57458.5255 58310.7011
57686.0000 57451.8713 58335.7274
57505.0000 57445.2170 58362.6569
57624.0000 57438.5627 58391.6411
57933.0000 57431.9084 58422.8469
57980.0000 57425.2541 58456.4584
57541.0000 57418.5998 58492.6786
57666.0000 57411.9456 58531.7325
58114.0000 57405.2913 58573.8694
57917.0000 57398.6370 58619.3662
58078.0000 57391.9827 58668.5312
57989.0000 57385.3284 58721.7084
58792.0000 57378.6741 58779.2823
58620.0000 57372.0199 58841.6841
58597.0000 57365.3656 58909.3983
58689.0000 57358.7113 58982.9711
58901.0000 57352.0570 59063.0198
58754.0000 57345.4027 59150.2451
59223.0000 57338.7484 59245.4451
59393.0000 57332.0942 59349.5328
59525.0000 57325.4399 59463.5579
59796.0000 57318.7856 59588.7340
59852.0000 57312.1313 59726.4723
60073.0000 57305.4770 59878.4233
60402.0000 57298.8228 60046.5296
60552.0000 57292.1685 60233.0900
60478.0000 57285.5142 60440.8380
60993.0000 57278.8599 60673.0355
61982.0000 57272.2056 60933.5832
61997.0000 57265.5513 61227.1457
62479.0000 57258.8971 61563.5342
62750.0000 57252.2428 61940.9130
63194.0000 57239.3311 62365.0660
63680.0000 57226.4194 62851.4303
64580.0000 57213.5077 63410.6686
65559.0000 57200.5960 64055.0242
66774.0000 57187.6843 64798.3626
67435.0000 57174.7726 65656.1237
68870.0000 57161.8609 66645.1284
69426.0000 57148.9492 67783.1437
71389.0000 57136.0375 69088.0439
72284.0000 57123.1258 70576.3022
73859.0000 57110.2141 72260.4041
75079.0000 57097.3024 74144.6265
76362.0000 57084.3907 76218.5579
77845.0000 57071.4790 78448.0002
79188.0000 57058.5673 80763.8760
80415.0000 57045.6556 83051.9411
81567.0000 57032.7439 85149.3706
83120.0000 57019.8322 86856.8465
83438.0000 57006.9205 87972.4813
84036.0000 56994.0088 88343.1015
83730.0000 56981.0971 88042.3985
83622.0000 56968.1854 87074.9356
83008.0000 56955.2737 85570.0299
81773.0000 56942.3620 83714.8674
80207.0000 56929.4503 81628.4722
78334.0000 56916.5386 79438.8653
76932.0000 56903.6269 77247.4966
75854.0000 56890.7152 75127.7266
74643.0000 56877.8035 73128.4002
72974.0000 56864.8918 71279.0884
71528.0000 56851.9801 69595.0724
70470.0000 56839.0684 68081.3581
69333.0000 56826.1567 66735.6803
67984.0000 56813.2450 65550.7075
66823.0000 56800.3333 64515.6868
65773.0000 56787.4216 63617.7149
64430.0000 56774.5099 62842.7454
64151.0000 56761.5982 62176.3961
63250.0000 56748.6865 61604.5833
63258.0000 56735.7748 61113.9968
62365.0000 56722.8631 60692.4285
62474.0000 56709.9514 60328.9682
62559.0000 56697.0397 60014.0853
62205.0000 56684.1280 59739.6198
62035.0000 56671.2163 59498.7061
61991.0000 56658.3046 59285.6523
61689.0000 56645.3929 59095.7961
62115.0000 56632.4812 58925.3523
62460.0000 56619.5695 58771.2655
62668.0000 56606.6578 58631.0757
63457.0000 56593.7461 58502.7998
63360.0000 56580.8344 58384.8320
63803.0000 56567.9227 58275.8633
65413.0000 56555.0110 58174.8155
66053.0000 56542.0993 58080.7914
66682.0000 56529.1876 57993.0351
67168.0000 56516.2759 57910.9027
67781.0000 56503.3642 57833.8398
68777.0000 56490.4525 57761.3644
70489.0000 56477.5408 57693.0540
71154.0000 56464.6291 57628.5357
72352.0000 56451.7174 57567.4788
73614.0000 56438.8057 57509.5881
74891.0000 56425.8940 57454.5999
76602.0000 56412.9823 57402.2770
78512.0000 56400.0706 57352.4062
80255.0000 56387.1589 57304.7949
82231.0000 56374.2472 57259.2690
84115.0000 56361.3355 57215.6708
86338.0000 56348.4238 57173.8571
87743.0000 56335.5121 57133.6976
90151.0000 56322.6004 57095.0738
92143.0000 56309.6887 57057.8774
93273.0000 56296.7770 57022.0096
95411.0000 56283.8653 56987.3799
96721.0000 56270.9536 56953.9054
97095.0000 56258.0419 56921.5101
96788.0000 56245.1302 56890.1241
96858.0000 56232.2185 56859.6831
96584.0000 56219.3068 56830.1277
95329.0000 56206.3951 56801.4035
94457.0000 56193.4834 56773.4600
93145.0000 56174.3143 56739.9930
91096.0000 56155.1452 56707.2169
89639.0000 56135.9761 56675.0917
87142.0000 56116.8070 56643.5803
84818.0000 56097.6379 56612.6482
83315.0000 56078.4687 56582.2634
81723.0000 56059.2996 56552.3963
79999.0000 56040.1305 56523.0190
78531.0000 56020.9614 56494.1057
77121.0000 56001.7923 56465.6323
75467.0000 55982.6232 56437.5764
74535.0000 55963.4541 56409.9170
73356.0000 55944.2849 56382.6343
71807.0000 55925.1158 56355.7100
70614.0000 55905.9467 56329.1269
69434.0000 55886.7776 56302.8688
68234.0000 55867.6085 56276.9207
67316.0000 55848.4394 56251.2683
65969.0000 55829.2702 56225.8982
65343.0000 55810.1011 56200.7981
64589.0000 55790.9320 56175.9560
64238.0000 55771.7629 56151.3610
63414.0000 55752.5938 56127.0026
62996.0000 55733.4247 56102.8709
62560.0000 55714.2555 56078.9568
62283.0000 55695.0864 56055.2516
61661.0000 55675.9173 56031.7469
61213.0000 55656.7482 56008.4352
61086.0000 55637.5791 55985.3089
60686.0000 55618.4100 55962.3614
60064.0000 55599.2408 55939.5860
60079.0000 55580.0717 55916.9765
60006.0000 55560.9026 55894.5273
60387.0000 55541.7335 55872.2327
60089.0000 55522.5644 55850.0876
60034.0000 55503.3953 55828.0871
59527.0000 55484.2262 55806.2266
59081.0000 55465.0570 55784.5016
58589.0000 55445.8879 55762.9080
58643.0000 55426.7188 55741.4419
58426.0000 55407.5497 55720.0996
58221.0000 55380.6462 55691.1432
57854.0000 55353.7427 55726.5893
57825.0000 55326.8392 55698.2854
57778.0000 55299.9357 55670.0966
57436.0000 55273.0321 55642.0202
57299.0000 55246.1286 55614.0535
56846.0000 55219.2251 55586.1941
56854.0000 55192.3216 55558.4399
56649.0000 55165.4181 55530.7886
56170.0000 55138.5146 55503.2383
56398.0000 55111.6111 55475.7870
56207.0000 55084.7076 55448.4330
56401.0000 55057.8041 55421.1747
56299.0000 55030.9006 55394.0106
56061.0000 55003.9971 55366.9391
55907.0000 54977.0936 55339.9591
55741.0000 54950.1901 55313.0693
55447.0000 54923.2865 55286.2686
55290.0000 54896.3830 55259.5559
55100.0000 54869.4795 55232.9303
54714.0000 54842.5760 55206.3910
55186.0000 54815.6725 55179.9372
55455.0000 54788.7690 55153.5682
55350.0000 54761.8655 55127.2834
55256.0000 54734.9620 55101.0824
54991.0000 54708.0585 55074.9646
54983.0000 54681.1550 55048.9298
54390.0000 54654.2515 55022.9775
54847.0000 54627.3480 54997.1077
54570.0000 54600.4444 54971.3201
54690.0000 54573.5409 54945.6148
54339.0000 54546.6374 54919.9916
54208.0000 54519.7339 54894.4506
54475.0000 54492.8304 54868.9921
54243.0000 54465.9269 54843.6162
54896.0000 54439.0234 54818.3232
54131.0000 54412.1199 54793.1133
54357.0000 54385.2164 54767.9872
54403.0000 54358.3129 54742.9451
54191.0000 54331.4094 54717.9878
54274.0000 54304.5059 54693.1157
54479.0000 54313.6880 54704.4153
54231.0000 54322.8702 54715.8017
54763.0000 54332.0524 54727.2756
54451.0000 54341.2345 54738.8380
54707.0000 54350.4167 54750.4900
54920.0000 54359.5988 54762.2324
54946.0000 54368.7810 54774.0665
54370.0000 54377.9632 54785.9935
54482.0000 54387.1453 54798.0146
54739.0000 54396.3275 54810.1313
54398.0000 54405.5097 54822.3449
54578.0000 54414.6918 54834.6570
54211.0000 54423.8740 54847.0692
54578.0000 54433.0562 54859.5833
54856.0000 54442.2383 54872.2010
55143.0000 54451.4205 54884.9243
54553.0000 54460.6027 54897.7551
54646.0000 54469.7848 54910.6954
54866.0000 54478.9670 54923.7476
54566.0000 54488.1492 54936.9140
55080.0000 54497.3313 54950.1968
55255.0000 54506.5135 54963.5987
55203.0000 54515.6956 54977.1223
54965.0000 54524.8778 54990.7704
54929.0000 54534.0600 55004.5459
54889.0000 54543.2421 55018.4518
55313.0000 54552.4243 55032.4913
55154.0000 54561.6065 55046.6676
54989.0000 54570.7886 55060.9844
54816.0000 54579.9708 55075.4452
55209.0000 54589.1530 55090.0538
55147.0000 54598.3351 55104.8141
54999.0000 54607.5173 55119.7303
54920.0000 54616.6995 55134.8068
54959.0000 54625.8816 55150.0480
55081.0000 54635.0638 55165.4587
54907.0000 54644.2460 55181.0439
54476.0000 54653.4281 55196.8087
54916.0000 54662.6103 55212.7585
55369.0000 54671.7924 55228.8990
55050.0000 54680.9746 55245.2361
54784.0000 54690.1568 55261.7760
54542.0000 54699.3389 55278.5253
54739.0000 54708.5211 55309.8183
54738.0000 54717.7033 55327.0994
54500.0000 54726.8854 55344.6122
54394.0000 54736.0676 55362.3644
54711.0000 54745.2498 55380.3641
54585.0000 54754.4319 55398.6201
54803.0000 54763.6141 55417.1413
54416.0000 54772.7963 55435.9373
54620.0000 54781.9784 55455.0178
54931.0000 54791.1606 55474.3935
54561.0000 54800.3427 55494.0752
54804.0000 54809.5249 55514.0745
54579.0000 54818.7071 55534.4035
54597.0000 54827.8892 55555.0751
54656.0000 54837.0714 55576.1025
54621.0000 54846.2536 55597.5001
55054.0000 54855.4357 55619.2826
54932.0000 54864.6179 55641.4659
54792.0000 54873.8001 55664.0665
54550.0000 54882.9822 55687.1019
54972.0000 54892.1644 55710.5906
55065.0000 54901.3466 55734.5522
55076.0000 54910.5287 55759.0073
54632.0000 54919.7109 55783.9779
54984.0000 54928.8931 55809.4871
55207.0000 54938.0752 55835.5595
54857.0000 54947.2574 55862.2211
55051.0000 54956.4395 55889.4995
55162.0000 54965.6217 55917.4241
55303.0000 54974.8039 55946.0261
55362.0000 54983.9860 55975.3387
55068.0000 54993.1682 56005.3973
54727.0000 55002.3504 56036.2395
55183.0000 55011.5325 56067.9054
54877.0000 55020.7147 56100.4380
55082.0000 55029.8969 56133.8831
55156.0000 55039.0790 56168.2897
55459.0000 55048.2612 56203.7104
54833.0000 55057.4434 56240.2013
54865.0000 55068.9316 56280.1289
55021.0000 55080.4198 56321.2521
54719.0000 55091.9081 56363.6405
54746.0000 55103.3963 56407.3694
54853.0000 55114.8845 56452.5197
54863.0000 55126.3727 56499.1789
54937.0000 55137.8610 56547.4416
54857.0000 55149.3492 56597.4101
54843.0000 55160.8374 56649.1955
55000.0000 55172.3257 56702.9184
55029.0000 55183.8139 56758.7098
54821.0000 55195.3021 56816.7128
55238.0000 55206.7904 56877.0832
55240.0000 55218.2786 56939.9918
55354.0000 55229.7668 57005.6257
55493.0000 55241.2551 57074.1903
55486.0000 55252.7433 57145.9122
55485.0000 55264.2315 57221.0416
55743.0000 55275.7197 57299.8561
56115.0000 55287.2080 57382.6643
55937.0000 55298.6962 57469.8116
55919.0000 55310.1844 57561.6857
56398.0000 55321.6727 57790.0396
56308.0000 55333.1609 57893.5798
56273.0000 55344.6491 58003.3560
56810.0000 55356.1374 58120.0184
57355.0000 55367.6256 58244.3165
57263.0000 55379.1138 58377.1171
57696.0000 55390.6020 58519.4257
57657.0000 55402.0903 58672.4089
57793.0000 55413.5785 58837.4200
58209.0000 55425.0667 59016.0247
58550.0000 55436.5550 59210.0260
58948.0000 55448.0432 59421.4882
59062.0000 55459.5314 59652.7569
59408.0000 55471.0197 59906.4722
59914.0000 55482.5079 60185.5743
60090.0000 55493.9961 60493.2962
60627.0000 55505.4844 60833.1382
61041.0000 55516.9726 61208.8145
61662.0000 55528.4608 61624.1548
61907.0000 55533.5391 62076.5251
62859.0000 55538.6173 62575.7727
63622.0000 55543.6956 63124.5395
63976.0000 55548.7738 63723.9707
64899.0000 55553.8520 64372.7208
65656.0000 55558.9303 65065.6971
66461.0000 55564.0085 65792.7753
67123.0000 55569.0868 66538.0554
68101.0000 55574.1650 67280.5925
69061.0000 55579.2433 67997.5791
69838.0000 55584.3215 68670.2018
71024.0000 55589.3998 69292.1647
71873.0000 55594.4780 69886.9760
72648.0000 55599.5563 70480.5595
73513.0000 55604.6345 71104.6786
74435.0000 55609.7128 71797.5030
75526.0000 55614.7910 72599.9401
76684.0000 55619.8693 73553.0559
77891.0000 55624.9475 74696.8137
79630.0000 55630.0257 76069.7432
81800.0000 55635.1040 77708.9643
83455.0000 55640.1822 79650.0495
86372.0000 55645.2605 81926.3103
88928.0000 55650.3387 84567.1131
92350.0000 55655.4170 87594.7298
96049.0000 55660.4952 91019.0503
100446.0000 55665.5735 94829.3292
104658.0000 55670.6517 98982.2384
108339.0000 55675.7300 103386.2765
111933.0000 55680.8082 107884.6382
114957.0000 55685.8865 112242.3717
117796.0000 55690.9647 116148.2250
118944.0000 55696.0429 119243.5614
119244.0000 55701.1212 121184.3050
119050.0000 55706.1994 121725.7859
117301.0000 55711.2777 120943.3389
115298.0000 55716.3559 119013.7529
112519.0000 55721.4342 116119.4583
108943.0000 55726.5124 112504.6765
105404.0000 55731.5907 108406.3546
102459.0000 55736.6689 104098.9120
99731.0000 55735.1721 99745.6522
96432.0000 55733.6754 95496.0510
93892.0000 55732.1786 91449.9993
90909.0000 55730.6818 87672.3143
88254.0000 55729.1851 84200.8219
85381.0000 55727.6883 81053.1761
83835.0000 55726.1915 78232.1530
82132.0000 55724.6948 75729.6579
80310.0000 55723.1980 73529.7957
77919.0000 55721.7012 71611.3023
76459.0000 55720.2045 69949.5288
74411.0000 55718.7077 68518.0857
72862.0000 55717.2109 67290.1924
71439.0000 55715.7141 66239.7521
70432.0000 55714.2174 65342.1608
69187.0000 55712.7206 64574.8655
68495.0000 55711.2238 63917.6951
67406.0000 55709.7271 63352.9964
65896.0000 55708.2303 62865.6136
65467.0000 55706.7335 62442.7523
64551.0000 55705.2368 62073.7672
63925.0000 55703.7400 61749.9065
63116.0000 55702.2432 61464.0428
62460.0000 55700.7465 61210.4098
61835.0000 55699.2497 60984.3592
61795.0000 55697.7529 60782.1464
61551.0000 55696.2561 60600.7479
61297.0000 55694.7594 60437.7099
60799.0000 55693.2626 60291.0268
60446.0000 55691.7658 60159.0445
60486.0000 55690.2691 60040.3861
59795.0000 55688.7723 59933.8944
59865.0000 55687.2755 59838.5885
59087.0000 55685.7788 59753.6308
58968.0000 55684.2820 59678.3025
58396.0000 55682.7852 59611.9842
57919.0000 55681.2884 59554.1422
57559.0000 55679.7917 59504.3166
57389.0000 55678.2949 59462.1134
57028.0000 55676.7981 59427.1968
57114.0000 55675.3014 59399.2844
56745.0000 55673.8046 59378.1427
56993.0000 55672.3078 59363.5830
56698.0000 55670.8111 59355.4595
56431.0000 55669.3143 59353.6666
56878.0000 55667.8175 59358.1374
56937.0000 55666.3208 59368.8427
56893.0000 55664.8240 59385.7905
57090.0000 55663.3272 59409.0255
56856.0000 55661.8304 59438.6297
56632.0000 55660.3337 59474.7232
56750.0000 55658.8369 59517.4651
57050.0000 55657.3401 59567.0552
56660.0000 55655.8434 59623.7367
57078.0000 55654.3466 59687.7984
57762.0000 55652.8498 59759.5781
59561.0000 55651.3531 59839.4671
60090.0000 55649.8563 59927.9144
60529.0000 55648.3595 60025.4328
60380.0000 55646.8627 60132.6055
60154.0000 55645.3660 60250.0937
60527.0000 55643.8692 60378.6464
60125.0000 55642.3724 60519.1107
60092.0000 55640.8757 60672.4455
60168.0000 55639.3789 60839.7366
60600.0000 55637.8821 61022.2159
61257.0000 55636.3854 61221.2842
61678.0000 55634.8886 61438.5397
61928.0000 55633.3918 61675.8130
62097.0000 55631.8951 61935.2115
62360.0000 55630.3983 62219.1743
62202.0000 55628.9015 62530.5419
62220.0000 55627.4047 62872.6438
62155.0000 55625.9080 63249.4067
61952.0000 55624.4112 63665.4889
62778.0000 55622.9144 64126.4426
63694.0000 55621.4177 64638.9076
64823.0000 55619.9209 65210.8362
65230.0000 55618.4241 65851.7477
66748.0000 55616.9274 66573.0062
67207.0000 55615.4306 67388.1109
68309.0000 55613.9338 68312.9848
69940.0000 55605.8620 69359.6645
71239.0000 55597.7902 70556.2421
72841.0000 55589.7185 71927.2782
74563.0000 55581.6467 73500.4030
76388.0000 55573.5749 75306.1889
77927.0000 55565.5031 77377.8190
79668.0000 55557.4313 79750.4747
81589.0000 55549.3595 82460.3255
84139.0000 55541.2877 85542.9178
86033.0000 55533.2160 89030.6367
89395.0000 55525.1442 92948.7274
92164.0000 55517.0724 97309.1395
95828.0000 55509.0006 102101.2848
100143.0000 55500.9288 107278.8790
105348.0000 55492.8570 112742.7921
112650.0000 55484.7852 118321.8639
120621.0000 55476.7135 123757.4051
129631.0000 55468.6417 128702.0005
138558.0000 55460.5699 132746.1025
146632.0000 55452.4981 135480.9341
151607.0000 55444.4263 136589.2052
152578.0000 55436.3545 136044.0356
150132.0000 55428.2828 134079.1291
144502.0000 55420.2110 130883.3052
136332.0000 55412.1392 126729.5089
127685.0000 55404.0674 121921.3147
117967.0000 55395.9956 116745.8764
109161.0000 55387.9238 111445.8060
101811.0000 55379.8520 106209.3362
95121.0000 55371.7803 101172.6715
89238.0000 55363.7085 96428.0303
84851.0000 55355.6367 92032.9106
80808.0000 55347.5649 88018.3665
78153.0000 55339.4931 84395.6323
75171.0000 55331.4213 81161.2062
73403.0000 55323.3495 78300.7586
71569.0000 55315.2778 75792.2209
69937.0000 55307.2060 73608.3097
67868.0000 55299.1342 71718.6344
67176.0000 55291.0624 70091.4577
65837.0000 55282.9906 68695.1364
64416.0000 55268.1788 67492.5104
63341.0000 55253.3669 66461.9507
62246.0000 55238.5551 65577.6861
61484.0000 55223.7433 64816.8389
61245.0000 55208.9314 64159.5110
60549.0000 55194.1196 63588.7070
60045.0000 55179.3078 63090.1380
60026.0000 55164.4959 62651.9532
59591.0000 55149.6841 62264.4326
59114.0000 55134.8723 61919.6725
58730.0000 55120.0604 61611.2842
57986.0000 55105.2486 61334.1191
57716.0000 55090.4368 61084.0294
57247.0000 55075.6249 60857.6648
57267.0000 55060.8131 60652.3053
57126.0000 55046.0013 60465.7280
56703.0000 55031.1894 60296.1011
56704.0000 55016.3776 60141.9022
56518.0000 55001.5658 60001.8563
56574.0000 54986.7539 59874.8882
56305.0000 54971.9421 59760.0875
56377.0000 54957.1303 59656.6815
56247.0000 54942.3185 59564.0156
56480.0000 54927.5066 59481.5384
56654.0000 54912.6948 59408.7904
55794.0000 54897.8830 59345.3961
56162.0000 54883.0711 59291.0577
56178.0000 54868.2593 59245.5514
56169.0000 54853.4475 59208.7250
56343.0000 54838.6356 59180.4968
55913.0000 54823.8238 59160.8571
56237.0000 54809.0120 59149.8701
56183.0000 54794.2001 59147.6786
56204.0000 54779.3883 59154.5109
55819.0000 54764.5765 59170.6906
56095.0000 54749.7646 59196.6492
55825.0000 54734.9528 59232.9434
56250.0000 54720.1410 59280.2774
56443.0000 54705.3291 59339.5298
56640.0000 54690.5173 59411.7882
56445.0000 54675.7055 59498.3897
56303.0000 54653.7494 59593.8243
56774.0000 54631.7934 59707.2211
56998.0000 54609.8374 59840.9751
57527.0000 54587.8814 59997.9527
57423.0000 54565.9254 60181.5528
58017.0000 54543.9694 60395.7622
58268.0000 54522.0134 60645.2008
58734.0000 54500.0574 60935.1498
59156.0000 54478.1014 61271.5548
59808.0000 54456.1454 61660.9973
60377.0000 54434.1894 62110.6234
60900.0000 54412.2334 62628.0164
61652.0000 54390.2774 63220.9924
62427.0000 54368.3214 63897.2835
63064.0000 54346.3654 64664.0515
64155.0000 54324.4094 65527.1395
65253.0000 54302.4534 66489.9277
65683.0000 54280.4974 67551.6160
66592.0000 54258.5414 68704.7547
67813.0000 54236.5854 69931.9382
69139.0000 54214.6294 71201.8908
70002.0000 54192.6734 72465.8080
71079.0000 54170.7174 73655.7576
71308.0000 54148.7613 74687.7782
72087.0000 54126.8053 75472.0468
72383.0000 54104.8493 75930.0110
73108.0000 54082.8933 76019.7687
73073.0000 54060.9373 75783.2314
72304.0000 54038.9813 75259.3326
72133.0000 54017.0253 74500.1105
71355.0000 53995.0693 73569.8221
71183.0000 53973.1133 72533.7183
69745.0000 53951.1573 71450.0745
69097.0000 53929.2013 70366.3040
68204.0000 53907.2453 69318.3074
67725.0000 53885.2893 68372.0182
67301.0000 53863.3333 67464.1222
66215.0000 53841.3773 66645.2980
65475.0000 53819.4213 65921.1335
64869.0000 53797.4653 65293.4777
64411.0000 53775.5093 64761.4026
63728.0000 53745.7475 64314.1539
63176.0000 53715.9857 63955.1841
62912.0000 53686.2239 63679.2504
62744.0000 53656.4621 63480.6592
62688.0000 53626.7003 63353.6361
62642.0000 53596.9385 63292.6321
63195.0000 53567.1767 63292.5647
63010.0000 53537.4149 63348.9998
62935.0000 53507.6531 63458.2772
62887.0000 53477.8913 63617.5890
63729.0000 53448.1295 63825.0207
63844.0000 53418.3677 64079.5667
64478.0000 53388.6060 64381.1318
64859.0000 53358.8442 64730.5292
65514.0000 53329.0824 65129.4874
65865.0000 53299.3206 65580.6751
66920.0000 53269.5588 66087.7532
67366.0000 53239.7970 66655.4626
68441.0000 53210.0352 67289.7569
69893.0000 53180.2734 67997.9860
70536.0000 53150.5116 68789.1387
71978.0000 53120.7498 69674.1481
73065.0000 53090.9880 70666.2627
74520.0000 53061.2262 71781.4811
76070.0000 53031.4644 73039.0423
77317.0000 53001.7026 74461.9559
80133.0000 52971.9408 76077.5485
81866.0000 52942.1790 77917.9915
84312.0000 52912.4172 80020.7667
87176.0000 52882.6555 82429.0181
90259.0000 52852.8937 85191.7299
93480.0000 52823.1319 88363.6655
96764.0000 52793.3701 92004.9942
100273.0000 52763.6083 96180.5174
104736.0000 52733.8465 100958.3703
109945.0000 52704.0847 106408.0108
115828.0000 52674.3229 112597.1794
121500.0000 52644.5611 119587.3106
129338.0000 52614.7993 127426.5812
137776.0000 52585.0375 136139.4047
145995.0000 52555.2757 145710.8576
156773.0000 52516.9284 156055.9484
166592.0000 52478.5811 167016.1096
178209.0000 52440.2338 178299.3396
188131.0000 52401.8865 189457.7396
198562.0000 52363.5392 199875.4645
208385.0000 52325.1919 208798.3959
217483.0000 52286.8446 215425.2977
222776.0000 52248.4973 219058.4103
224068.0000 52210.1500 219324.4814
222690.0000 52171.8027 216592.0579
217441.0000 52133.4554 211204.3699
209999.0000 52095.1081 203621.0498
200994.0000 52056.7608 194412.6933
190385.0000 52018.4135 184161.8261
178823.0000 51980.0662 173391.5857
166986.0000 51941.7189 162529.9517
155213.0000 51903.3716 151902.6325
143185.0000 51865.0243 141742.6621
133456.0000 51826.6770 132206.4907
123528.0000 51788.3297 123390.3767
115134.0000 51749.9824 115344.4011
107937.0000 51711.6351 108083.5686
101520.0000 51673.2878 101596.4164
94892.0000 51634.9405 95851.7903
89796.0000 51596.5932 90804.3526
85597.0000 51558.2459 86399.1957
81508.0000 51519.8986 82575.7606
78121.0000 51481.5513 79271.1441
75712.0000 51443.2040 76422.8167
73523.0000 51404.8567 73970.7557
70843.0000 51366.5094 71859.0086
69231.0000 51328.1621 70036.7233
67525.0000 51289.8148 68458.7043
65597.0000 51251.4675 67085.5720
64434.0000 51213.1202 65883.6110
63674.0000 51174.7729 64824.3961
62514.0000 51136.4256 63884.2749
61082.0000 51098.0783 63043.7784
60746.0000 51059.7310 62287.0139
59846.0000 51021.3837 61601.0809
58263.0000 50983.0364 60975.5365
57710.0000 50937.0974 60394.3340
57113.0000 50891.1585 59858.1976
57031.0000 50845.2195 59358.2795
56427.0000 50799.2805 58896.4505
56130.0000 50753.3416 58465.6070
55611.0000 50707.4026 58062.5122
54990.0000 50661.4637 57684.4113
54272.0000 50615.5247 57328.9337
54574.0000 50569.5857 56994.0187
53757.0000 50523.6468 56677.8582
54214.0000 50477.7078 56378.8541
53430.0000 50431.7689 56095.5842
52854.0000 50385.8299 55826.7762
52241.0000 50339.8910 55571.2869
51899.0000 50293.9520 55328.0854
52027.0000 50248.0130 55096.2390
51856.0000 50202.0741 54874.9021
51543.0000 50156.1351 54663.3062
51452.0000 50110.1962 54460.7510
51260.0000 50064.2572 54266.5982
50979.0000 50018.3182 54080.2642
50653.0000 49972.3793 53901.2148
50847.0000 49926.4403 53728.9605
50659.0000 49880.5014 53563.0520
50327.0000 49834.5624 53403.0764
50407.0000 49788.6234 53248.6535
50073.0000 49742.6845 53059.1427
50013.0000 49696.7455 52915.0520
49903.0000 49650.8066 52775.5400
49629.0000 49604.8676 52640.3305
49671.0000 49558.9287 52509.1681
49980.0000 49512.9897 52381.8159
49538.0000 49467.0507 52258.0541
49600.0000 49421.1118 52137.6786
49399.0000 49375.1728 52020.4996
49346.0000 49329.2339 51906.3405
49145.0000 49283.2949 51795.0368
49233.0000 49237.3559 51686.4349
49163.0000 49191.4170 51580.3918
49450.0000 49145.4780 51476.7737
49232.0000 49099.5391 51375.4555
48722.0000 49080.9778 51303.6979
48813.0000 49062.4166 51234.0136
49113.0000 49043.8553 51166.2999
49012.0000 49025.2940 51100.4605
49327.0000 49006.7328 51036.4049
48975.0000 48988.1715 50974.0483
48736.0000 48969.6103 50913.3107
48938.0000 48951.0490 50854.1171
49078.0000 48932.4878 50796.3967
48921.0000 48913.9265 50740.0830
48937.0000 48895.3653 50685.1132
48908.0000 48876.8040 50631.4280
49055.0000 48858.2427 50578.9717
48760.0000 48839.6815 50527.6914
48732.0000 48821.1202 50477.5373
48361.0000 48802.5590 50428.4623
48541.0000 48783.9977 50380.4218
48341.0000 48765.4365 50333.3737
48476.0000 48746.8752 50287.2780
48792.0000 48728.3140 50242.0969
48456.0000 48709.7527 50197.7945
48134.0000 48691.1914 50154.3369
48300.0000 48672.6302 50111.6918
48223.0000 48654.0689 50069.8286
48309.0000 48635.5077 50028.7183
48880.0000 48616.9464 49988.3334
48876.0000 48598.3852 49948.6475
48927.0000 48579.8239 49909.6359
49152.0000 48561.2627 49871.2747
49128.0000 48542.7014 49833.5417
49542.0000 48524.1401 49796.4152
49946.0000 48505.5789 49759.8751
50006.0000 48487.0176 49723.9018
49553.0000 48468.4564 49688.4769
49224.0000 48449.8951 49653.5829
48961.0000 48431.3339 49619.2031
48949.0000 48412.7726 49585.3214
48876.0000 48394.2114 49551.9229
49028.0000 48375.6501 49518.9930
49098.0000 48357.0888 49486.5179
48848.0000 48338.5276 49454.4846
48968.0000 48319.9663 49423.8927
49012.0000 48301.4051 49392.7122
49175.0000 48282.8438 49361.9378
49423.0000 48264.2826 49331.5588
49524.0000 48245.7213 49301.5650
49527.0000 48227.1601 49271.9465
49772.0000 48208.5988 49242.6942
50225.0000 48190.0375 49213.7992
50452.0000 48171.4763 49185.2532
50678.0000 48152.9150 49157.0482
50850.0000 48134.3538 49129.1766
50770.0000 48115.7925 49101.6313
50480.0000 48097.2313 49074.4056
50742.0000 48078.6700 49047.4929
50899.0000 48060.1088 49020.8874
50640.0000 48041.5475 48994.5832
50247.0000 48022.9862 48968.5750
50516.0000 48004.4250 48942.8577
50718.0000 47985.8637 48917.4266
50697.0000 47967.3025 48892.2772
50872.0000 47948.7412 48867.4054
50503.0000 47930.1800 48842.8074
50717.0000 47911.6187 48818.4795
50853.0000 47893.0575 48794.4185
50597.0000 47874.4962 48770.6214
50883.0000 47855.9349 48747.0854
50594.0000 47837.3737 48723.8080
50419.0000 47818.8124 48700.7870
50138.0000 47800.2512 48678.0205
50015.0000 47781.6899 48655.5068
49605.0000 47763.1287 48633.2443
49449.0000 47744.5674 48611.2320
49464.0000 47726.0062 48589.4689
48853.0000 47707.4449 48567.9544
48832.0000 47688.8836 48546.6879
48742.0000 47670.3224 48525.6693
48682.0000 47651.7611 48504.8988
48100.0000 47633.1999 48484.3766
48148.0000 47614.6386 48464.1035
48029.0000 47596.0774 48444.0803
48147.0000 47577.5161 48424.3081
47912.0000 47553.9799 48399.8134
47520.0000 47530.4437 48375.5730
47635.0000 47506.9075 48351.5888
47163.0000 47483.3712 48327.8631
47279.0000 47459.8350 48304.3986
47271.0000 47436.2988 48281.1982
47411.0000 47412.7626 48258.2652
47294.0000 47389.2264 48235.6030
47120.0000 47365.6902 48213.2158
47125.0000 47342.1540 48191.1077
47179.0000 47318.6177 48169.2834
47016.0000 47295.0815 48147.7481
47144.0000 47271.5453 48126.5070
47044.0000 47248.0091 48105.5661
46909.0000 47224.4729 48084.9318
47185.0000 47200.9367 48064.6108
46367.0000 47177.4004 48085.7574
46547.0000 47153.8642 48017.2743
46539.0000 47130.3280 47998.4838
46475.0000 47106.7918 47980.0381
46385.0000 47083.2556 47961.9468
46546.0000 47059.7194 47944.2199
46512.0000 47036.1831 47926.8683
46307.0000 47012.6469 47909.9033
46458.0000 46989.1107 47893.3371
46903.0000 46965.5745 47877.1828
46787.0000 46942.0383 47861.4541
46448.0000 46918.5021 47846.1655
46135.0000 46894.9658 47831.3328
46385.0000 46871.4296 47816.9723
46433.0000 46847.8934 47803.1018
46463.0000 46824.3572 47789.7399
46640.0000 46800.8210 47776.9064
46529.0000 46777.2848 47764.6226
46429.0000 46753.7485 47752.9110
46512.0000 46730.2123 47741.7955
46460.0000 46706.6761 47731.3016
46458.0000 46683.1399 47721.4565
46390.0000 46659.6037 47712.2892
46384.0000 46636.0675 47703.8304
46558.0000 46612.5313 47696.1132
46799.0000 46622.1913 47722.3689
47039.0000 46631.8514 47749.4387
46956.0000 46641.5115 47777.3629
46824.0000 46651.1716 47806.1841
46679.0000 46660.8317 47835.9482
47226.0000 46670.4918 47866.7044
46971.0000 46680.1519 47898.5052
46968.0000 46689.8119 47931.4070
46951.0000 46699.4720 47965.4703
47018.0000 46709.1321 48000.7601
46964.0000 46718.7922 48037.3463
46760.0000 46728.4523 48075.3040
46976.0000 46738.1124 48114.7141
47116.0000 46747.7725 48155.6639
47095.0000 46757.4325 48198.2476
47354.0000 46767.0926 48242.5667
47005.0000 46776.7527 48288.7311
47181.0000 46786.4128 48336.8599
47187.0000 46796.0729 48387.0820
47624.0000 46805.7330 48439.5372
47823.0000 46815.3931 48494.3774
47755.0000 46825.0531 48551.7679
47359.0000 46834.7132 48611.8886
47799.0000 46844.3733 48674.9356
47712.0000 46854.0334 48741.1231
47271.0000 46863.6935 48810.6854
47930.0000 46873.3536 48883.8790
47591.0000 46883.0137 48960.9851
47854.0000 46892.6738 49042.3127
48100.0000 46902.3338 49128.2020
48510.0000 46911.9939 49219.0278
48146.0000 46921.6540 49315.2044
48418.0000 46931.3141 49417.1902
48172.0000 46940.9742 49525.4943
48893.0000 46950.6343 49640.6831
49094.0000 46960.2944 49763.3894
49353.0000 46969.9544 49894.3222
49518.0000 46979.6145 50034.2801
49693.0000 46989.2746 50184.1666
49730.0000 46998.9347 50345.0102
50119.0000 47008.5948 50517.9889
50097.0000 47011.4765 50697.6835
50569.0000 47014.3581 50892.4518
50717.0000 47017.2398 51104.1423
50966.0000 47020.1215 51334.9338
51458.0000 47023.0032 51587.4091
51672.0000 47025.8848 51864.6450
52260.0000 47028.7665 52170.3169
52483.0000 47031.6482 52508.8199
52844.0000 47034.5299 52885.4040
53403.0000 47037.4115 53306.3191
53910.0000 47040.2932 53778.9653
54263.0000 47043.1749 54312.0384
55559.0000 47046.0566 54915.6600
56386.0000 47048.9382 55601.4790
57464.0000 47051.8199 56382.7279
57905.0000 47054.7016 57274.2187
59090.0000 47057.5833 58292.2588
59766.0000 47060.4649 59454.4715
60752.0000 47063.3466 60779.4979
62616.0000 47066.2283 62286.5560
64281.0000 47069.1100 63994.8133
66011.0000 47071.9916 65922.5101
67574.0000 47074.8733 68085.7192
69995.0000 47077.7550 70496.5710
71728.0000 47080.6367 73160.6875
74039.0000 47083.5184 76073.4971
77252.0000 47086.4000 79215.0869
80319.0000 47089.2817 82532.5279
83310.0000 47092.1634 85975.3650
86981.0000 47095.0451 89422.1094
89953.0000 47097.9267 92719.0815
92728.0000 47100.8084 95672.4964
95041.0000 47103.6901 98064.5918
95497.0000 47106.5718 99685.0689
95349.0000 47109.4534 100372.8942
94602.0000 47112.3351 100105.1663
93471.0000 47115.2168 99001.3953
90838.0000 47118.0985 97156.2405
88135.0000 47120.9801 94710.2270
85672.0000 47123.8618 91825.8572
83608.0000 47126.7435 88663.6456
81031.0000 47122.8733 85359.1766
78654.0000 47119.0032 82035.7634
76719.0000 47115.1331 78783.1174
74826.0000 47111.2629 75666.7067
73524.0000 47107.3928 72731.7519
71788.0000 47103.5227 70007.2494
69875.0000 47099.6525 67509.4390
69057.0000 47095.7824 65244.6009
67531.0000 47091.9122 63211.2787
65788.0000 47088.0421 61402.0782
64538.0000 47084.1720 59805.1699
63073.0000 47080.3018 58405.5805
62256.0000 47076.4317 57186.3164
61733.0000 47072.5615 56129.3347
60838.0000 47068.6914 55216.3637
59676.0000 47064.8213 54429.5675
58750.0000 47060.9511 53752.0565
58081.0000 47057.0810 53168.2472
57574.0000 47053.2109 52664.0861
56933.0000 47049.3407 52227.1527
56768.0000 47045.4706 51846.6667
55800.0000 47041.6004 51513.4201
55346.0000 47037.7303 51219.6570
55146.0000 47033.8602 50958.9236
54264.0000 47029.9900 50725.9014
53856.0000 47026.1199 50516.2416
53385.0000 47022.2498 50326.4056
53320.0000 47018.3796 50153.5216
52720.0000 47014.5095 49995.2582
52884.0000 47010.6393 49849.7167
52156.0000 47006.7692 49715.3423
52163.0000 47002.8991 49590.8515
52081.0000 46999.0289 49475.1747
51451.0000 46995.1588 49367.4106
51194.0000 46991.2886 49266.7915
51249.0000 46987.4185 49172.6562
50889.0000 46983.5484 49084.4291
50425.0000 46979.6782 49001.6051
50028.0000 46975.8081 48923.7368
49985.0000 46971.9380 48850.4257
50395.0000 46968.0678 48781.3146
49882.0000 46964.1977 48716.0820
49630.0000 46960.3275 48654.4375
49356.0000 46956.4574 48596.1175
49520.0000 46952.5873 48540.8830
48980.0000 46948.7171 48488.5158
48720.0000 46944.8470 48438.8170
48516.0000 46940.9769 48391.6049
49150.0000 46937.1067 48346.7130
48726.0000 46933.2366 48303.9885
48190.0000 46929.3664 48263.2913
48509.0000 46925.4963 48224.4926
48355.0000 46921.6262 48187.4736
48427.0000 46917.7560 48052.6852
48092.0000 46913.8859 48019.5013
48108.0000 46910.0157 47987.7885
48071.0000 46906.1456 47957.4606
47989.0000 46902.2755 47928.4379
47999.0000 46898.4053 47900.6467
48321.0000 46894.5352 47874.0184
48344.0000 46890.6651 47848.4896
48404.0000 46886.7949 47824.0010
48302.0000 46882.9248 47800.4980
48387.0000 46879.0546 47777.9293
48787.0000 46875.1845 47756.2474
48565.0000 46871.3144 47735.4080
48732.0000 46867.4442 47715.3697
48590.0000 46863.5741 47696.0941
48640.0000 46859.7039 47677.5450
48718.0000 46855.8338 47659.6888
49086.0000 46851.9637 47642.4941
48595.0000 46848.0935 47625.9315
48198.0000 46844.2234 47609.9736
48385.0000 46840.3533 47594.5945
48263.0000 46836.4831 47579.7702
48480.0000 46832.6130 47565.4782
48143.0000 46828.7428 47551.6973
48250.0000 46824.8727 47538.4078
47918.0000 46821.0026 47525.5912
47817.0000 46817.1324 47513.2301
47604.0000 46813.2623 47501.3084
47436.0000 46809.3922 47489.8108
47270.0000 46798.7702 47471.9713
47243.0000 46788.1482 47454.5286
46885.0000 46777.5263 47437.4700
47011.0000 46766.9043 47420.7842
46718.0000 46756.2824 47404.4603
46551.0000 46745.6604 47388.4882
46663.0000 46735.0385 47372.8586
46373.0000 46724.4165 47357.5628
46234.0000 46713.7946 47342.5928
46016.0000 46703.1726 47327.9412
46360.0000 46692.5507 47313.6010
46192.0000 46681.9287 47299.5662
45597.0000 46671.3068 47285.8309
45827.0000 46660.6848 47272.3899
45475.0000 46650.0629 47259.2387
46010.0000 46639.4409 47246.3729
45890.0000 46628.8190 47233.7889
45746.0000 46618.1970 47221.4835
45523.0000 46607.5751 47209.4539
45377.0000 46596.9531 47197.6979
45797.0000 46586.3312 47186.2135
45968.0000 46575.7092 47174.9994
45847.0000 46565.0873 47164.0546
46008.0000 46554.4653 47153.3787
46162.0000 46543.8434 47142.9716
46040.0000 46533.2214 47132.8337
46413.0000 46522.5994 47122.9659
46364.0000 46511.9775 47113.3695
46076.0000 46501.3555 47112.4027
46552.0000 46490.7336 47103.4028
46655.0000 46480.1116 47094.6817
46986.0000 46469.4897 47086.2429
47513.0000 46458.8677 47078.0901
47373.0000 46448.2458 47070.2280
47248.0000 46437.6238 47062.6615
47579.0000 46427.0019 47055.3965
47798.0000 46416.3799 47048.4392
47956.0000 46405.7580 47041.7968
47876.0000 46395.1360 47035.4771
47885.0000 46384.5141 47029.4888
47819.0000 46373.8921 47023.8414
47479.0000 46356.5450 47011.8201
47186.0000 46339.1978 47000.1617
47007.0000 46321.8506 46988.8786
46825.0000 46304.5034 46977.9846
46647.0000 46287.1563 46967.4947
46320.0000 46269.8091 46957.4254
45921.0000 46252.4619 46947.7947
45889.0000 46235.1148 46938.6225
46002.0000 46217.7676 46929.9305
45507.0000 46200.4204 46921.7427
45382.0000 46183.0733 46914.0856
45103.0000 46165.7261 46906.9887
44979.0000 46148.3789 46900.4847
45122.0000 46131.0318 46894.6104
44957.0000 46113.6846 46889.4072
45005.0000 46096.3374 46884.9221
44762.0000 46078.9903 46881.2088
44408.0000 46061.6431 46878.3293
44871.0000 46044.2959 46876.3551
44865.0000 46026.9487 46875.3696
44972.0000 46009.6016 46875.4707
44777.0000 45992.2544 46876.7730
45154.0000 45974.9072 46879.4115
44835.0000 45957.5601 46883.5443
44995.0000 45940.2129 46889.3570
45125.0000 45922.8657 46897.0654
45184.0000 45905.5186 46906.9191
44875.0000 45888.1714 46919.2042
44852.0000 45870.8242 46934.2448
45043.0000 45853.4771 46952.4038
45125.0000 45836.1299 46974.0813
44870.0000 45818.7827 46999.7118
45251.0000 45801.4356 47029.7581
44972.0000 45784.0884 47064.7030
45080.0000 45766.7412 47105.0372
45357.0000 45749.3940 47151.2429
45128.0000 45732.0469 47203.7719
45000.0000 45714.6997 47263.0156
45153.0000 45697.3525 47329.2625
45406.0000 45680.0054 47402.6397
45730.0000 45662.6582 47483.0297
46022.0000 45645.6409 47570.2861
45927.0000 45628.6237 47663.0965
45908.0000 45611.6064 47759.7978
46101.0000 45594.5892 47857.8745
46439.0000 45577.5719 47953.8526
46426.0000 45560.5546 48043.3560
46691.0000 45543.5374 48121.4334
46480.0000 45526.5201 48183.2117
46497.0000 45509.5029 48224.7930
46520.0000 45492.4856 48244.7550
46712.0000 45475.4683 48245.8318
46788.0000 45458.4511 48230.2328
46684.0000 45441.4338 48201.1514
46596.0000 45424.4165 48162.4748
46308.0000 45407.3993 48118.2183
46389.0000 45390.3820 48072.1034
46530.0000 45373.3648 48027.3262
46492.0000 45356.3475 47986.4868
46423.0000 45339.3302 47951.6216
46434.0000 45322.3130 47924.2837
47079.0000 45305.2957 47905.6345
46930.0000 45288.2785 47896.5278
46607.0000 45271.2612 47897.5817
46478.0000 45254.2439 47909.2366
47198.0000 45237.2267 47931.8047
47075.0000 45220.2094 47965.5116
47156.0000 45203.1922 48010.5348
47059.0000 45186.1749 48067.0387
47434.0000 45169.1576 48135.2075
47644.0000 45152.1404 48215.2771
47925.0000 45135.1231 48307.5659
48392.0000 45118.1058 48412.5040
48536.0000 45101.0886 48530.6639
48679.0000 45084.0713 48662.7921
49244.0000 45067.0541 48809.8436
49399.0000 45050.0368 48973.0214
49532.0000 45033.0195 49153.8235
50108.0000 45016.0023 49354.0982
50660.0000 44998.9850 49576.1115
51226.0000 44981.9678 49822.6273
51486.0000 44964.9505 50097.0014
51727.0000 44941.6704 50397.0275
52813.0000 44918.3903 50733.8466
53562.0000 44895.1102 51113.2895
53660.0000 44871.8301 51542.2743
54971.0000 44848.5500 52028.9379
55883.0000 44825.2699 52582.7535
56334.0000 44801.9898 53214.6228
57023.0000 44778.7097 53936.9265
58225.0000 44755.4296 54763.5214
59817.0000 44732.1496 55709.6661
60968.0000 44708.8695 56806.0617
62530.0000 44685.5894 58041.8676
63805.0000 44662.3093 59449.2908
65628.0000 44639.0292 61046.5023
67686.0000 44615.7491 62851.0681
69580.0000 44592.4690 64879.0276
71853.0000 44569.1889 67143.6459
74315.0000 44545.9088 69653.6959
77308.0000 44522.6287 72411.0581
79721.0000 44499.3486 75407.3794
83112.0000 44476.0685 78619.5340
87278.0000 44452.7884 82003.7844
90302.0000 44429.5083 85488.9728
93132.0000 44406.2282 88969.9231
95398.0000 44382.9481 92303.5113
97454.0000 44359.6680 95311.1744
98397.0000 44336.3879 97791.9736
98743.0000 44313.1078 99548.2371
97490.0000 44289.8278 100420.5708
95352.0000 44266.5477 100344.9878
93567.0000 44243.2676 99423.7992
90957.0000 44219.9875 97739.4797
88984.0000 44196.7074 95412.5894
85721.0000 44173.4273 92591.8337
83533.0000 44150.1472 89431.6329
81005.0000 44126.8671 86075.1205
78934.0000 44103.5870 82644.5077
76788.0000 44080.3069 79237.8421
75489.0000 44057.0268 75929.9281
73502.0000 44033.7467 72775.2593
71985.0000 44010.4666 69811.4858
70541.0000 43987.1865 67062.6424
69368.0000 43963.9064 64541.8703
67550.0000 43940.6263 62253.6272
66313.0000 43917.3462 60195.4920
65243.0000 43894.0661 58359.6775
63385.0000 43870.7860 56734.3383
62630.0000 43847.5060 55304.7260
61328.0000 43824.2259 54054.2136
59975.0000 43800.9458 52965.1908
59180.0000 43777.6657 52019.8264
58061.0000 43754.3856 51200.6916
57568.0000 43731.1055 50491.2412
56237.0000 43707.8254 49876.1579
55597.0000 43684.5453 49341.5705
54151.0000 43661.2652 48875.1615
53765.0000 43637.9851 48466.1833
53130.0000 43614.7050 48105.4041
52515.0000 43591.4249 47785.0029
52130.0000 43568.1448 47498.4338
51067.0000 43544.8647 47240.2728
50323.0000 43521.5846 47006.0616
49999.0000 43498.3045 46792.1576
49686.0000 43475.0244 46595.5943
48963.0000 43451.7443 46413.9584
48501.0000 43428.4642 46245.2833
48503.0000 43405.1841 46087.9597
47649.0000 43381.9041 45940.6619
47341.0000 43358.6240 45802.2887
47329.0000 43335.3439 45671.9161
46766.0000 43312.0638 45548.7603
46420.0000 43288.7837 45432.1493
46101.0000 43265.5036 45321.5007
45849.0000 43242.2235 45216.3049
46143.0000 43218.9434 45116.1119
45797.0000 43195.6633 45020.5216
45254.0000 43172.3832 44929.1759
45308.0000 43149.1031 44841.7525
45452.0000 43125.8230 44757.9601
44849.0000 43102.5429 44677.5347
44746.0000 43079.2628 44600.2360
44648.0000 43055.9827 44525.8450
44720.0000 43026.4398 44447.8986
44655.0000 42996.8969 44372.4765
44610.0000 42967.3539 44299.4105
44412.0000 42937.8110 44228.5463
43895.0000 42908.2681 44159.7420
43753.0000 42878.7252 44092.8667
43636.0000 42849.1822 44027.8001
43869.0000 42819.6393 43964.4307
43693.0000 42790.0964 43902.6557
43487.0000 42760.5534 43842.3800
43525.0000 42731.0105 43783.5153
43592.0000 42701.4676 43725.9800
43742.0000 42671.9247 43669.6980
43195.0000 42642.3817 43614.5990
43057.0000 42612.8388 43560.6173
43068.0000 42583.2959 43507.6920
42897.0000 42553.7529 43455.7660
42585.0000 42524.2100 43404.7863
42653.0000 42494.6671 43354.7036
42913.0000 42465.1242 43305.4714
42660.0000 42435.5812 43257.0465
42390.0000 42406.0383 43209.3885
42419.0000 42376.4954 43162.4596
42510.0000 42346.9524 43116.2241
42537.0000 42317.4095 43070.6488
42700.0000 42287.8666 43025.7025
42529.0000 42258.3237 42981.3559
42547.0000 42228.7807 42937.5813
42361.0000 42199.2378 42894.3530
42608.0000 42169.6949 42851.6464
42065.0000 42140.1519 42809.4387
42283.0000 42110.6090 42767.7083
42055.0000 42081.0661 42726.4349
42194.0000 42051.5232 42685.5991
42153.0000 42021.9802 42645.1831
41996.0000 41992.4373 42605.1696
41721.0000 41962.8944 42565.5426
41992.0000 41933.3514 42526.2870
42046.0000 41903.8085 42487.3882
41824.0000 41874.2656 42448.8328
41735.0000 41844.7227 42410.6079
41995.0000 41826.1451 42383.6668
41732.0000 41807.5675 42357.0326
41590.0000 41788.9900 42330.6946
41879.0000 41770.4124 42304.6424
42169.0000 41751.8349 42278.8665
41963.0000 41733.2573 42253.3576
41655.0000 41714.6798 42228.1071
41859.0000 41696.1022 42203.1068
41589.0000 41677.5247 42178.3490
41471.0000 41658.9471 42153.8264
41770.0000 41640.3696 42099.1477
41622.0000 41621.7920 42075.2504
41572.0000 41603.2145 42051.5673
41791.0000 41584.6369 42028.0925
41555.0000 41566.0594 42004.8206
41320.0000 41547.4818 41981.7465
41471.0000 41528.9042 41958.8654
41340.0000 41510.3267 41936.1728
41264.0000 41491.7491 41913.6645
41427.0000 41473.1716 41891.3365
41586.0000 41454.5940 41869.1852
41630.0000 41436.0165 41847.2071
41409.0000 41417.4389 41825.3992
41344.0000 41398.8614 41803.7584
41253.0000 41380.2838 41782.2821
41107.0000 41361.7063 41760.9678
41246.0000 41343.1287 41739.8134
41431.0000 41324.5512 41718.8167
40954.0000 41305.9736 41697.9762
40792.0000 41287.3961 41677.2901
41238.0000 41268.8185 41656.7571
41300.0000 41250.2409 41636.3761
41177.0000 41231.6634 41616.1463
41331.0000 41213.0858 41596.0667
41144.0000 41194.5083 41576.1371
41234.0000 41175.9307 41556.3571
41399.0000 41157.3532 41536.7266
41466.0000 41138.7756 41517.2457
41212.0000 41120.1981 41497.9150
40981.0000 41101.6205 41478.7348
41197.0000 41083.0430 41459.7062
40858.0000 41081.3401 41457.7048
41298.0000 41079.6373 41455.8573
41280.0000 41077.9345 41454.1651
41088.0000 41076.2316 41452.6302
40946.0000 41074.5288 41451.2546
41104.0000 41072.8259 41450.0406
41254.0000 41071.1231 41448.9909
41085.0000 41069.4203 41448.1084
41226.0000 41067.7174 41447.3964
41003.0000 41066.0146 41446.8584
41060.0000 41064.3117 41446.4985
41059.0000 41062.6089 41446.3209
41218.0000 41060.9061 41446.3302
41174.0000 41059.2032 41446.5316
41273.0000 41057.5004 41446.9307
41013.0000 41055.7975 41447.5333
40957.0000 41054.0947 41448.3460
40846.0000 41052.3919 41449.3757
40824.0000 41050.6890 41450.6300
40933.0000 41048.9862 41452.1171
40979.0000 41047.2833 41453.8457
40853.0000 41045.5805 41455.8253
40917.0000 41043.8777 41458.0661
41039.0000 41042.1748 41460.5790
40622.0000 41040.4720 41463.3760
41033.0000 41038.7692 41466.4698
41094.0000 41037.0663 41469.8740
40943.0000 41035.3635 41473.6036
40993.0000 41033.6606 41477.6746
41154.0000 41031.9578 41482.1041
40928.0000 41030.2550 41486.9108
40896.0000 41028.5521 41492.1148
40795.0000 41026.8493 41497.7379
40814.0000 41025.1464 41503.8035
40838.0000 41023.4436 41510.3372
41405.0000 41021.7408 41517.3664
41205.0000 41020.0379 41524.9211
41079.0000 41018.3351 41533.0338
40896.0000 41016.6322 41541.7398
41216.0000 41014.9294 41551.0773
40950.0000 41013.2266 41561.0882
41002.0000 41017.7110 41578.0053
40996.0000 41022.1954 41595.6910
41000.0000 41026.6798 41614.1998
41173.0000 41031.1643 41633.5910
40953.0000 41035.6487 41653.9301
41018.0000 41040.1331 41675.2886
41069.0000 41044.6175 41697.7456
41055.0000 41049.1019 41721.3883
40845.0000 41053.5864 41746.3131
40969.0000 41058.0708 41772.6271
40932.0000 41062.5552 41800.4500
40968.0000 41067.0396 41829.9154
40979.0000 41071.5241 41861.1741
41026.0000 41076.0085 41894.3968
40928.0000 41080.4929 41929.7781
41206.0000 41084.9773 41967.5416
40955.0000 41089.4617 42007.9459
40981.0000 41093.9462 42051.2925
41174.0000 41098.4306 42097.9353
41442.0000 41102.9150 42148.2924
41210.0000 41107.3994 42202.8599
41563.0000 41111.8839 42262.2286
41694.0000 41116.3683 42327.1035
41415.0000 41120.8527 42398.3248
41489.0000 41125.3371 42476.8923
41807.0000 41129.8216 42563.9900
41835.0000 41134.3060 42661.0111
41637.0000 41138.7904 42769.5826
42170.0000 41143.2748 42891.5849
42427.0000 41147.7592 43029.1677
42671.0000 41152.2437 43184.7557
42874.0000 41156.7281 43361.0453
43004.0000 41161.2125 43560.9863
43174.0000 41165.6969 43787.7482
43120.0000 41170.1814 44044.6672
43622.0000 41174.6658 44335.1737
43921.0000 41179.1502 44662.6937
44475.0000 41183.6346 45030.5247
44575.0000 41188.1190 45441.6738
45127.0000 41192.6035 45898.6505
45309.0000 41197.0879 46403.1912
45989.0000 41201.5723 46955.8886
46479.0000 41206.0567 47555.6884
46823.0000 41210.5412 48199.2103
47619.0000 41215.0256 48879.8642
48388.0000 41219.5100 49586.7771
49183.0000 41223.9944 50303.6409
50144.0000 41228.4788 51007.7605
50879.0000 41232.9633 51669.7879
51698.0000 41237.4477 52254.7955
52263.0000 41241.9321 52725.2721
52965.0000 41246.4165 53046.1263
52942.0000 41250.9010 53190.8538
52846.0000 41255.3854 53154.1949
52520.0000 41259.8698 52955.6590
51874.0000 41264.3542 52610.6740
51482.0000 41268.8387 52142.6464
50502.0000 41273.3231 51579.6788
49569.0000 41277.8075 50950.7075
49215.0000 41282.2919 50282.6041
47972.0000 41286.7763 49598.5186
47687.0000 41291.2608 48917.2929
47217.0000 41295.7452 48253.5803
47108.0000 41300.2296 47618.3176
46378.0000 41304.7140 47019.3047
45867.0000 41309.1985 46461.7568
45631.0000 41313.6829 45948.7808
44775.0000 41318.1673 45481.7683
44301.0000 41322.6517 45060.7239
43966.0000 41327.1361 44684.5434
43696.0000 41331.6206 44351.2587
43189.0000 41336.1050 44058.2580
43017.0000 41340.5894 43802.4837
42767.0000 41345.0738 43580.6089
42592.0000 41349.5583 43389.1920
42048.0000 41354.0427 43224.8061
42075.0000 41358.5271 43084.1430
41739.0000 41363.0115 42964.0923
41761.0000 41367.4960 42861.7953
41513.0000 41371.9804 42774.6778
41335.0000 41376.4648 42700.4635
41369.0000 41380.9492 42637.1725
41480.0000 41376.7236 42574.3981
41142.0000 41372.4980 42519.4152
41041.0000 41368.2725 42471.0243
40756.0000 41364.0469 42428.2330
40867.0000 41359.8213 42390.2267
40603.0000 41355.5957 42356.3415
40706.0000 41351.3701 42326.0390
40512.0000 41347.1445 42298.8836
40552.0000 41342.9189 42274.5233
40597.0000 41338.6934 42252.6737
40724.0000 41334.4678 42233.1040
40862.0000 41330.2422 42215.6272
40590.0000 41326.0166 42200.0903
40503.0000 41321.7910 42186.3686
40398.0000 41317.5654 42174.3598
40306.0000 41313.3398 42163.9804
40233.0000 41309.1143 42155.1622
40231.0000 41304.8887 42147.8507
40599.0000 41300.6631 42142.0029
40626.0000 41296.4375 42137.5860
40472.0000 41292.2119 42134.5767
40131.0000 41287.9863 42132.9606
40373.0000 41283.7607 42132.7314
40367.0000 41279.5352 42133.8908
40477.0000 41275.3096 42136.4485
40418.0000 41271.0840 42140.4219
40384.0000 41266.8584 42145.8361
40160.0000 41262.6328 42152.7244
40340.0000 41258.4072 42161.1284
40621.0000 41254.1816 42171.0981
40663.0000 41249.9561 42182.6928
40469.0000 41245.7305 42195.9812
40580.0000 41241.5049 42211.0427
40853.0000 41237.2793 42227.2057
41118.0000 41233.0537 42246.1010
41269.0000 41228.8281 42267.0785
41686.0000 41224.6025 42290.2693
41598.0000 41220.3770 42315.8212
41520.0000 41216.1514 42343.9012
42003.0000 41211.9258 42374.6978
42032.0000 41207.7002 42408.4250
41742.0000 41195.0727 42436.9239
41933.0000 41182.4451 42468.8748
42074.0000 41169.8176 42504.5974
41712.0000 41157.1900 42544.4616
42194.0000 41144.5625 42588.8983
42192.0000 41131.9350 42638.4123
42354.0000 41119.3074 42693.5990
42737.0000 41106.6799 42755.1642
42749.0000 41094.0524 42823.9477
42814.0000 41081.4248 42900.9513
43137.0000 41068.7973 42987.3709
43496.0000 41056.1698 43084.6324
43892.0000 41043.5422 43194.4307
44144.0000 41030.9147 43318.7704
43928.0000 41018.2871 43460.0064
44281.0000 41005.6596 43620.8821
44782.0000 40993.0321 43804.5615
44727.0000 40980.4045 44014.6509
44847.0000 40967.7770 44255.2083
45303.0000 40955.1495 44530.7327
45778.0000 40942.5219 44846.1323
46494.0000 40929.8944 45206.6656
46694.0000 40917.2669 45617.8519
46671.0000 40904.6393 46090.3719
47305.0000 40892.0118 46619.8431
48428.0000 40879.3842 47216.6726
48914.0000 40866.7567 47885.7893
49338.0000 40854.1292 48631.3141
50045.0000 40841.5016 49456.1375
50774.0000 40828.8741 50361.3603
51816.0000 40816.2466 51345.5436
52486.0000 40803.6190 52403.7054
53074.0000 40790.9915 53526.0126
53904.0000 40778.3639 54696.1727
54646.0000 40765.7364 55889.6515
55475.0000 40753.1089 57072.0682
55877.0000 40740.4813 58198.4221
56833.0000 40727.8538 59214.0895
57367.0000 40715.2263 60058.5585
58096.0000 40702.5987 60672.3413
58945.0000 40689.9712 61006.2826
58857.0000 40677.3437 61033.7662
58468.0000 40664.7161 60779.2866
58304.0000 40652.0886 60267.4331
57534.0000 40639.4610 59531.3701
57046.0000 40626.8335 58614.6584
56368.0000 40614.2060 57564.8506
55121.0000 40601.5784 56428.1077
53921.0000 40588.9509 55245.6616
53596.0000 40576.3234 54052.1307
52531.0000 40563.6958 52875.2198
51891.0000 40551.0683 51736.2258
50771.0000 40538.4408 50650.8838
50070.0000 40525.8132 49630.2640
49182.0000 40513.1857 48681.5836
48709.0000 40500.5581 47808.8931
48131.0000 40487.9306 46982.5815
47145.0000 40475.3031 46264.3057
46343.0000 40462.6755 45620.4850
45487.0000 40450.0480 45047.4750
45217.0000 40437.4205 44540.6688
44703.0000 40424.7929 44094.8093
44257.0000 40412.1654 43704.2670
43934.0000 40399.5378 43363.2811
43482.0000 40386.9103 43066.1608
42785.0000 40374.2828 42807.4449
42759.0000 40361.6552 42582.0211
42470.0000 40349.0277 42385.2062
42282.0000 40336.4002 42212.7922
41988.0000 40323.7726 42061.0632
41668.0000 40311.1451 41926.7885
41489.0000 40298.5176 41807.1983
41275.0000 40285.8900 41699.9472
40901.0000 40273.2625 41603.0706
40720.0000 40260.6349 41514.9376
40675.0000 40248.0074 41434.2041
40617.0000 40235.3799 41359.7682
40610.0000 40222.7523 41290.7294
40466.0000 40210.1248 41226.3522
40265.0000 40197.4973 41166.0351
40387.0000 40184.8697 41109.2845
40039.0000 40172.2422 41055.6923
40162.0000 40157.0081 41002.3123
40019.0000 40141.7740 40951.4657
40045.0000 40126.5399 40902.9100
40064.0000 40111.3058 40856.4372
39680.0000 40096.0717 40811.8667
39695.0000 40080.8377 40769.0406
39654.0000 40065.6036 40727.8192
39484.0000 40050.3695 40688.0780
39670.0000 40035.1354 40649.7057
39756.0000 40019.9013 40612.6016
39668.0000 40004.6672 40576.6748
39893.0000 39989.4331 40541.8425
39572.0000 39974.1990 40508.0293
39571.0000 39958.9649 40475.1661
39274.0000 39943.7308 40443.1897
39406.0000 39928.4968 40412.0421
39265.0000 39913.2627 40381.6698
39590.0000 39898.0286 40352.0237
39831.0000 39882.7945 40323.0584
39703.0000 39867.5604 40294.7320
39948.0000 39852.3263 40267.0057
39596.0000 39837.0922 40239.8437
39450.0000 39821.8581 40213.2127
39765.0000 39806.6240 40187.0819
39819.0000 39791.3900 40161.4226
39452.0000 39776.1559 40136.2083
39605.0000 39760.9218 40111.4140
39630.0000 39745.6877 40087.0167
39672.0000 39730.4536 40062.9949
39797.0000 39715.2195 40039.3285
39657.0000 39699.9854 40015.9987
39528.0000 39684.7513 39992.9879
39489.0000 39669.5172 39970.2798
39551.0000 39654.2832 39947.8590
39490.0000 39639.0491 39925.7110
39695.0000 39623.8150 39903.8223
39524.0000 39608.5809 39882.1802
39761.0000 39593.3468 39860.7728
39668.0000 39578.1127 39839.5889
39561.0000 39562.8786 39818.6180
39464.0000 39547.6445 39797.8501
39557.0000 39530.3444 39775.2098
39501.0000 39513.0442 39752.7544
39524.0000 39495.7440 39730.4754
39263.0000 39478.4439 39708.3652
39424.0000 39461.1437 39686.4162
39503.0000 39443.8436 39664.6214
39212.0000 39426.5434 39642.9743
39413.0000 39409.2432 39621.4684
39323.0000 39391.9431 39600.0980
39695.0000 39374.6429 39578.8573
39340.0000 39357.3427 39557.7411
39411.0000 39340.0426 39536.7442
39302.0000 39322.7424 39515.8619
39282.0000 39305.4423 39495.0896
39510.0000 39288.1421 39474.4230
39206.0000 39270.8419 39453.8579
39104.0000 39253.5418 39433.3904
39361.0000 39236.2416 39413.0168
39166.0000 39218.9415 39392.7336
39218.0000 39201.6413 39372.5374
38888.0000 39184.3411 39352.4250
39118.0000 39167.0410 39332.3933
39137.0000 39149.7408 39312.4394
38885.0000 39132.4406 39292.5604
39030.0000 39115.1405 39272.7538
38698.0000 39097.8403 39253.0170
38677.0000 39080.5402 39233.3476
38716.0000 39063.2400 39213.7432
39006.0000 39045.9398 39194.2017
38770.0000 39028.6397 39174.7209
38781.0000 39011.3395 39155.2988
38753.0000 38994.0393 39135.9334
38787.0000 38976.7392 39116.6229
38549.0000 38959.4390 39097.3656
38929.0000 38942.1389 39078.1597
38729.0000 38924.8387 39059.0036
38452.0000 38907.5385 39039.8958
38600.0000 38890.2384 39020.8346
38852.0000 38872.9382 39001.8188
38770.0000 38855.6381 38982.8469
39011.0000 38838.3379 38963.9176
38764.0000 38815.6262 38939.6181
38695.0000 38792.9146 38915.3588
38785.0000 38770.2029 38891.1384
38955.0000 38747.4913 38866.9558
38915.0000 38724.7796 38842.8100
39005.0000 38702.0680 38818.6999
38948.0000 38679.3563 38794.6245
39020.0000 38656.6447 38770.5829
38947.0000 38633.9330 38746.5740
38963.0000 38611.2214 38722.5972
38691.0000 38588.5097 38698.6514
38793.0000 38565.7981 38674.7359
38560.0000 38543.0864 38650.8498
38681.0000 38520.3748 38626.9925
38282.0000 38497.6631 38603.1632
38673.0000 38474.9515 38579.3612
38454.0000 38452.2398 38555.5858
38421.0000 38429.5282 38531.8364
38293.0000 38406.8165 38508.1123
38368.0000 38384.1048 38484.4129
38192.0000 38361.3932 38460.7377
37986.0000 38338.6815 38437.0860
37958.0000 38315.9699 38413.4574
38152.0000 38293.2582 38389.8513
38171.0000 38270.5466 38366.2673
37942.0000 38247.8349 38342.7186
37951.0000 38225.1233 38319.1773
38152.0000 38202.4116 38295.6565
37974.0000 38179.7000 38272.1560
37949.0000 38156.9883 38248.6752
38043.0000 38134.2767 38225.2138
37963.0000 38111.5650 38201.7714
38064.0000 38088.8534 38178.3476
38164.0000 38066.1417 38154.9421
37872.0000 38043.4301 38131.5545
37995.0000 38020.7184 38108.1845
38078.0000 37998.0068 38084.8318
37989.0000 37975.2951 38061.4961
37971.0000 37952.5835 38038.1770
37784.0000 37929.8718 38014.8743
37848.0000 37907.1602 37991.5878
38010.0000 37888.9923 37972.8609
37958.0000 37870.8244 37954.1496
38156.0000 37852.6565 37935.4537
37872.0000 37834.4887 37916.7729
37545.0000 37816.3208 37898.1071
37908.0000 37798.1529 37879.4560
38031.0000 37779.9850 37860.8194
38025.0000 37761.8172 37842.1971
38208.0000 37743.6493 37823.5890
38088.0000 37725.4814 37804.9949
37961.0000 37707.3135 37786.4146
37995.0000 37689.1457 37767.8479
37966.0000 37670.9778 37749.2947
37715.0000 37652.8099 37736.5997
37914.0000 37634.6421 37718.1031
38260.0000 37616.4742 37714.1404
37655.0000 37598.3063 37695.7449
37762.0000 37580.1384 37677.3630
37530.0000 37561.9706 37658.9948
37542.0000 37543.8027 37640.6401
37782.0000 37525.6348 37622.2988
37662.0000 37507.4669 37603.9709
37472.0000 37489.2991 37585.6563
37507.0000 37471.1312 37567.3549
37456.0000 37452.9633 37549.0668
37477.0000 37434.7954 37530.7918
37492.0000 37416.6276 37512.5299
37211.0000 37398.4597 37494.2812
37222.0000 37380.2918 37476.0455
37562.0000 37362.1240 37457.8228
37553.0000 37343.9561 37439.6133
37481.0000 37325.7882 37421.4168
37544.0000 37307.6203 37403.2334
37220.0000 37289.4525 37385.0630
37295.0000 37271.2846 37366.9058
37417.0000 37253.1167 37348.7617
37325.0000 37234.9488 37330.6308
37201.0000 37216.7810 37312.5131
37376.0000 37198.6131 37294.4087
37167.0000 37180.4452 37276.3177
36976.0000 37162.2773 37258.2400
37237.0000 37159.9459 37256.0124
37309.0000 37157.6145 37253.7982
37368.0000 37155.2831 37251.5978
37280.0000 37152.9517 37249.4111
37280.0000 37150.6203 37247.2383
37269.0000 37148.2889 37245.0795
37085.0000 37145.9575 37242.9349
37194.0000 37143.6260 37240.8045
37608.0000 37141.2946 37238.6885
37352.0000 37138.9632 37236.5871
37191.0000 37136.6318 37234.5004
37210.0000 37134.3004 37232.4286
37526.0000 37131.9690 37230.3719
37123.0000 37129.6376 37228.3306
37177.0000 37127.3062 37226.3047
37127.0000 37124.9748 37224.2945
37157.0000 37122.6433 37222.3003
37073.0000 37120.3119 37220.3223
37088.0000 37117.9805 37218.3608
37343.0000 37115.6491 37216.4160
37489.0000 37113.3177 37214.4882
37098.0000 37110.9863 37212.5777
37120.0000 37108.6549 37210.6848
37097.0000 37106.3235 37208.8098
37045.0000 37103.9920 37206.9531
37223.0000 37101.6606 37205.1151
37053.0000 37099.3292 37203.2960
37401.0000 37096.9978 37201.4964
37062.0000 37094.6664 37199.7165
36950.0000 37092.3350 37197.9569
37086.0000 37090.0036 37196.2180
37101.0000 37087.6722 37194.5003
36966.0000 37085.3407 37192.8041
36766.0000 37083.0093 37191.1302
36997.0000 37080.6779 37189.4789
37010.0000 37078.3465 37187.8508
37132.0000 37076.0151 37186.2466
37057.0000 37073.6837 37184.6668
37147.0000 37071.3523 37183.1121
37063.0000 37069.0209 37181.5831
36987.0000 37066.6895 37180.0806
37180.0000 37066.0087 37180.2559
36940.0000 37065.3279 37180.4590
37162.0000 37064.6471 37180.6910
37055.0000 37063.9663 37180.9525
37013.0000 37063.2855 37181.2444
37107.0000 37062.6048 37181.5676
36866.0000 37061.9240 37181.9232
36808.0000 37061.2432 37182.3121
36752.0000 37060.5624 37182.7354
37358.0000 37059.8816 37176.9356
37142.0000 37059.2008 37177.4649
37262.0000 37058.5201 37178.0317
37245.0000 37057.8393 37178.6373
37276.0000 37057.1585 37179.2831
37072.0000 37056.4777 37179.9704
37512.0000 37055.7969 37180.7007
37400.0000 37055.1161 37181.4756
37149.0000 37054.4354 37182.2966
36745.0000 37053.7546 37183.1655
36818.0000 37053.0738 37184.0841
37179.0000 37052.3930 37185.0541
37211.0000 37051.7122 37186.0777
37458.0000 37051.0314 37187.1569
37446.0000 37050.3507 37188.2938
37410.0000 37049.6699 37189.4908
37413.0000 37048.9891 37190.7503
37391.0000 37048.3083 37192.0749
37258.0000 37047.6275 37193.4672
37425.0000 37046.9467 37194.9302
37713.0000 37046.2660 37196.4668
37431.0000 37045.5852 37198.0803
37578.0000 37044.9044 37199.7740
37654.0000 37044.2236 37201.5515
37388.0000 37043.5428 37203.4165
37106.0000 37042.8620 37205.3730
37447.0000 37042.1813 37207.4254
37394.0000 37041.5005 37209.5780
37487.0000 37040.8197 37211.8358
37391.0000 37040.1389 37214.2036
37780.0000 37039.4581 37216.6869
37203.0000 37038.7773 37219.2915
37479.0000 37038.0966 37222.0234
37631.0000 37037.4158 37224.8892
37423.0000 37036.7350 37227.8957
37219.0000 37036.0542 37231.0503
37262.0000 37035.3734 37234.3610
37147.0000 37034.6926 37237.8361
37874.0000 37034.0119 37241.4846
37694.0000 37033.3311 37245.3162
37585.0000 37032.6503 37249.3413
37392.0000 37031.9695 37253.5708
37308.0000 37031.2887 37258.0166
37274.0000 37030.6079 37262.6916
37202.0000 37029.9272 37267.6093
37342.0000 37029.2464 37272.7847
37285.0000 37028.5656 37278.2336
37086.0000 37027.8848 37283.9731
36923.0000 37027.2040 37290.0217
36930.0000 37026.5232 37296.3996
36739.0000 37025.8425 37303.1282
36931.0000 37025.1617 37310.2312
36845.0000 37024.4809 37317.7340
36950.0000 37023.8001 37325.6642
36908.0000 37023.1193 37334.0519
36734.0000 37022.4385 37342.9300
36861.0000 37021.7578 37352.3342
36919.0000 37021.0770 37362.3039
37018.0000 37020.3962 37372.8819
36876.0000 37019.7154 37384.1157
36934.0000 37019.0346 37396.0574
37171.0000 37018.3538 37408.7651
37182.0000 37017.6731 37422.3033
36920.0000 37016.9923 37436.7441
36840.0000 37016.3115 37452.1689
37180.0000 37015.6307 37468.6699
36918.0000 37014.9499 37486.3524
37216.0000 37014.2692 37505.3376
36621.0000 37013.5884 37525.7658
36721.0000 37012.9076 37547.8009
36898.0000 37012.2268 37571.6354
37124.0000 37011.5460 37597.4963
36966.0000 37010.8652 37625.6533
36975.0000 37005.1997 37651.4415
37183.0000 36999.5342 37680.2263
37316.0000 36993.8686 37712.4597
37424.0000 36988.2031 37748.6771
37497.0000 36982.5375 37789.5093
37290.0000 36976.8720 37835.6956
37340.0000 36971.2065 37888.0948
37097.0000 36965.5409 37947.6960
37587.0000 36959.8754 38015.6260
37689.0000 36954.2098 38093.1530
37867.0000 36948.5443 38181.6854
37952.0000 36942.8788 38282.7640
37902.0000 36937.2132 38398.0471
38031.0000 36931.5477 38529.2866
38163.0000 36925.8821 38678.2951
38493.0000 36920.2166 38846.9027
38706.0000 36914.5511 39036.9031
38660.0000 36908.8855 39249.9878
38836.0000 36903.2200 39487.6670
39022.0000 36897.5544 39751.1736
39148.0000 36891.8889 40041.3450
39553.0000 36886.2234 40358.4752
39947.0000 36880.5578 40702.1233
39905.0000 36874.8923 41070.8674
40391.0000 36869.2268 41461.9868
40798.0000 36863.5612 41871.0697
41026.0000 36857.8957 42291.5604
41447.0000 36852.2301 42714.3014
41329.0000 36846.5646 43127.1877
41609.0000 36840.8991 43515.1243
41758.0000 36835.2335 43860.5269
42002.0000 36829.5680 44144.5801
42116.0000 36823.9024 44349.2987
42043.0000 36818.2369 44460.1234
42284.0000 36812.5714 44469.2326
42239.0000 36806.9058 44383.7469
42211.0000 36801.2403 44210.9783
41791.0000 36795.5747 43960.9264
42105.0000 36789.9092 43646.9498
41594.0000 36784.2437 43283.9526
41414.0000 36778.5781 42887.1123
41264.0000 36772.9126 42469.4400
40864.0000 36767.2470 42043.1144
40817.0000 36761.5815 41617.9665
40548.0000 36755.9160 41191.2397
40381.0000 36750.2504 40790.3220
40033.0000 36744.5849 40409.0819
39823.0000 36738.9194 40050.7540
39851.0000 36733.2538 39717.4631
39699.0000 36727.5883 39410.3988
39592.0000 36721.9227 39129.9660
39383.0000 36716.2572 38875.9176
39220.0000 36710.5917 38647.4763
38784.0000 36704.9261 38443.4460
38604.0000 36699.2606 38262.3171
38446.0000 36693.5950 38102.3618
38203.0000 36687.9295 37987.1203
37909.0000 36682.2640 37864.0096
37729.0000 36676.5984 37756.4008
37906.0000 36670.9329 37662.4547
37575.0000 36665.2673 37580.4351
37603.0000 36659.6018 37508.7368
37214.0000 36653.9363 37445.9036
37524.0000 36648.2707 37390.6362
37631.0000 36642.6052 37341.7930
37661.0000 36636.9396 37298.3844
37916.0000 36631.2741 37259.5635
38408.0000 36625.6086 37224.6132
38344.0000 36619.9430 37192.9322
38369.0000 36614.2775 37164.0205
38013.0000 36608.6119 37137.4647
37719.0000 36602.9464 37112.9250
38118.0000 36597.2809 37090.1226
38014.0000 36591.6153 37068.8292
37775.0000 36585.9498 37048.8573
37454.0000 36580.2843 37030.0526
37331.0000 36574.6187 37012.2874
37473.0000 36568.9532 36995.4552
37219.0000 36563.2876 36979.4665
37368.0000 36557.6221 36964.2452
36950.0000 36551.9566 36949.7262
36901.0000 36546.2910 36935.8529
36934.0000 36535.9432 36917.8937
36601.0000 36525.5953 36900.4873
36609.0000 36515.2475 36883.5950
36646.0000 36504.8996 36867.1821
36697.0000 36494.5518 36851.2175
36783.0000 36484.2039 36835.6730
37061.0000 36473.8561 36820.5230
36981.0000 36463.5082 36805.7442
36972.0000 36453.1604 36791.3153
36992.0000 36442.8125 36777.2171
37263.0000 36432.4647 36763.4316
37467.0000 36422.1169 36749.9427
37597.0000 36411.7690 36736.7354
37495.0000 36401.4212 36723.7960
37227.0000 36391.0733 36711.1120
37051.0000 36380.7255 36698.6718
37177.0000 36370.3776 36686.4649
36874.0000 36360.0298 36674.4815
36807.0000 36349.6819 36662.7128
36682.0000 36339.3341 36651.1505
36391.0000 36328.9862 36639.7872
36506.0000 36318.6384 36628.6161
36565.0000 36308.2905 36617.6309
36862.0000 36297.9427 36606.8260
36420.0000 36287.5948 36596.1961
36283.0000 36277.2470 36585.7366
36768.0000 36266.8992 36575.4433
36238.0000 36256.5513 36565.3123
36197.0000 36246.2035 36555.3403
36252.0000 36235.8556 36545.5243
35950.0000 36225.5078 36535.8615
36373.0000 36215.1599 36526.3497
36467.0000 36204.8121 36516.9869
36156.0000 36194.4642 36507.7715
36320.0000 36184.1164 36498.7019
36165.0000 36173.7685 36489.7773
36209.0000 36163.4207 36480.9968
36096.0000 36153.0728 36472.3598
36176.0000 36142.7250 36463.8662
36195.0000 36132.3771 36455.5158
36056.0000 36122.0293 36447.3091
36068.0000 36130.9781 36458.5430
36165.0000 36139.9269 36469.9218
36123.0000 36148.8757 36481.4465
36034.0000 36157.8245 36493.1183
35904.0000 36166.7732 36504.9386
35813.0000 36175.7220 36516.9093
35880.0000 36184.6708 36529.0323
36215.0000 36193.6196 36541.3099
36080.0000 36202.5684 36553.7445
36158.0000 36211.5172 36576.5975
36270.0000 36220.4660 36589.4052
36544.0000 36229.4148 36602.3793
36232.0000 36238.3636 36615.5235
36122.0000 36247.3124 36628.8417
36180.0000 36256.2611 36642.3379
36262.0000 36265.2099 36656.0167
36227.0000 36274.1587 36669.8828
36297.0000 36283.1075 36683.9414
36394.0000 36292.0563 36698.1978
36291.0000 36301.0051 36712.6579
36466.0000 36309.9539 36727.3279
36524.0000 36318.9027 36742.2143
36375.0000 36327.8515 36757.3242
36377.0000 36336.8003 36772.6649
36394.0000 36345.7490 36788.2443
36386.0000 36354.6978 36804.0709
36255.0000 36363.6466 36820.1533
36529.0000 36372.5954 36836.5012
36514.0000 36381.5442 36853.1243
36213.0000 36390.4930 36870.0333
36399.0000 36399.4418 36887.2394
36446.0000 36408.3906 36904.7544
36378.0000 36417.3394 36922.5910
36280.0000 36426.2882 36940.7625
36728.0000 36435.2369 36959.2832
36447.0000 36444.1857 36978.1680
36241.0000 36453.1345 36997.4330
36287.0000 36462.0833 37017.0951
36072.0000 36471.0321 37037.1723
36467.0000 36479.9809 37057.6839
36514.0000 36488.9297 37078.6503
36576.0000 36509.9751 37112.1897
36741.0000 36531.0204 37146.2286
36713.0000 36552.0658 37180.7918
36597.0000 36573.1111 37215.9055
36746.0000 36594.1565 37251.5977
36953.0000 36615.2019 37287.8985
37235.0000 36636.2472 37324.8397
36844.0000 36657.2926 37362.4556
36812.0000 36678.3380 37400.7830
36928.0000 36699.3833 37439.8611
37150.0000 36720.4287 37479.7321
37087.0000 36741.4741 37520.4414
37381.0000 36762.5194 37562.0375
37433.0000 36783.5648 37604.5730
37404.0000 36804.6102 37648.1043
37143.0000 36825.6555 37692.6923
37314.0000 36846.7009 37738.4027
37600.0000 36867.7462 37785.3065
37731.0000 36888.7916 37833.4804
37809.0000 36909.8370 37883.0076
37416.0000 36930.8823 37933.9778
37737.0000 36951.9277 37986.4884
37684.0000 36972.9731 38040.6450
37751.0000 36994.0184 38096.5622
37883.0000 37015.0638 38154.3641
38252.0000 37036.1092 38214.1861
38297.0000 37057.1545 38276.1751
38473.0000 37078.1999 38340.4914
38666.0000 37099.2453 38407.3103
38938.0000 37120.2906 38476.8236
38865.0000 37141.3360 38549.8025
39111.0000 37162.3814 38625.3621
39329.0000 37183.4267 38704.3181
39516.0000 37204.4721 38786.9583
39733.0000 37225.5174 38873.6057
40124.0000 37246.5628 38964.6249
40003.0000 37267.6082 39060.4307
40163.0000 37288.6535 39161.4986
40133.0000 37309.6989 39268.3774
40374.0000 37330.7443 39381.7064
41073.0000 37351.7896 39502.2357
41105.0000 37365.5496 39623.5667
41155.0000 37379.3096 39754.0406
41262.0000 37393.0695 39894.9201
41328.0000 37406.8295 40047.7188
41898.0000 37420.5895 40214.2489
42073.0000 37434.3494 40396.6872
42349.0000 37448.1094 40599.5623
42375.0000 37461.8694 40821.9219
43146.0000 37475.6294 41069.1754
43478.0000 37489.3893 41345.2692
43887.0000 37503.1493 41654.6681
43870.0000 37516.9093 42002.3604
44440.0000 37530.6692 42393.8460
44537.0000 37544.4292 42835.1020
45104.0000 37558.1892 43332.5208
46089.0000 37571.9491 43892.8180
46517.0000 37585.7091 44522.9062
46927.0000 37599.4691 45229.7331
47894.0000 37613.2290 46020.0798
48550.0000 37626.9890 46900.3191
49112.0000 37640.7490 47876.1269
50060.0000 37654.5090 48952.1385
51017.0000 37668.2689 50131.5361
51806.0000 37682.0289 51415.5423
52956.0000 37695.7889 52802.7912
54124.0000 37709.5488 54288.5346
55632.0000 37723.3088 55863.6501
57047.0000 37737.0688 57513.4339
58892.0000 37750.8287 59216.2148
60735.0000 37764.5887 60941.9269
62183.0000 37778.3487 62650.9287
65001.0000 37792.1086 64293.5400
66812.0000 37805.8686 65810.9143
68976.0000 37819.6286 67137.8695
70124.0000 37833.3885 68217.5673
71163.0000 37847.1485 68970.5615
71137.0000 37860.9085 69366.5949
70560.0000 37874.6685 69384.5111
69679.0000 37888.4284 69034.5850
67886.0000 37902.1884 68353.2031
66017.0000 37915.9484 67377.1358
63700.0000 37922.1847 66147.2004
61615.0000 37928.4210 64725.0724
60086.0000 37934.6573 63165.3941
58000.0000 37940.8936 61519.3126
56409.0000 37947.1300 59832.0705
55155.0000 37953.3663 58141.9722
53566.0000 37959.6026 56480.3171
52393.0000 37965.8389 54871.8843
51246.0000 37972.0752 53335.6528
50348.0000 37978.3116 51885.5631
49499.0000 37984.5479 50531.2272
48509.0000 37990.7842 49278.5580
47917.0000 37997.0205 48130.3232
47149.0000 38003.2568 47086.6409
46324.0000 38009.4931 46145.4332
45617.0000 38015.7295 45302.8486
45057.0000 38021.9658 44553.6582
44849.0000 38028.2021 43891.6251
43933.0000 38034.4384 43309.8435
43661.0000 38040.6747 42801.0419
43031.0000 38046.9111 42357.8469
42705.0000 38053.1474 41973.0032
42617.0000 38059.3837 41639.5498
42259.0000 38065.6200 41350.9513
41971.0000 38071.8563 41101.1892
41910.0000 38078.0927 40884.8155
41444.0000 38084.3290 40696.9753
41159.0000 38090.5653 40533.4029
41254.0000 38096.8016 40390.3982
40790.0000 38103.0379 40264.7890
40944.0000 38109.2743 40153.8835
40532.0000 38115.5106 40055.4183
40535.0000 38121.7469 39967.5050
40399.0000 38127.9832 39888.5774
40526.0000 38134.2195 39817.3431
40402.0000 38140.4558 39752.7381
40125.0000 38146.6922 39693.8878
40320.0000 38152.9285 39640.0723
40157.0000 38159.1648 39590.6972
40136.0000 38165.4011 39545.2698
40203.0000 38171.6374 39503.3784
40494.0000 38177.8738 39464.6765
40208.0000 38184.1101 39428.8698
40421.0000 38190.3464 39395.7057
40365.0000 38196.5827 39364.9654
40533.0000 38202.8190 39336.4577
40622.0000 38209.0554 39310.0134
40334.0000 38215.2917 39285.4824
40306.0000 38221.5280 39262.7298
40561.0000 38227.7643 39241.6342
40721.0000 38234.0006 39222.0855
40847.0000 38240.2370 39203.9834
41185.0000 38246.4733 39187.2363
41014.0000 38252.7096 39171.7604
41268.0000 38258.9459 39157.4786
41822.0000 38265.1822 39144.3200
41957.0000 38271.4185 39132.2194
42034.0000 38277.6549 39121.1163
42418.0000 38283.8912 39110.9550
42878.0000 38290.1275 39101.6840
42886.0000 38296.3638 39093.2555
42884.0000 38302.6001 39085.6253
43743.0000 38308.8365 39078.7524
43704.0000 38315.0728 39072.5985
44217.0000 38321.3091 39067.1284
43787.0000 38327.5454 39062.3092
44277.0000 38333.7817 39058.1103
45055.0000 38340.0181 39054.5033
45392.0000 38346.2544 39051.4617
45942.0000 38352.4907 39048.9610
45846.0000 38358.7270 39046.9782
46162.0000 38364.9633 39045.4920
46427.0000 38371.1997 39044.4825
46423.0000 38377.4360 39043.9313
47015.0000 38383.6723 39043.8211
47342.0000 38389.9086 39044.1361
47186.0000 38396.1449 39044.8612
47253.0000 38402.3813 39045.9827
47730.0000 38408.6176 39047.4877
48771.0000 38414.8539 39049.3644
48646.0000 38421.0902 39051.6016
49071.0000 38427.3265 39054.1891
48710.0000 38426.0392 39049.5939
47974.0000 38424.7519 39045.3310
48237.0000 38423.4645 39041.3923
48167.0000 38422.1772 39037.7705
47735.0000 38420.8899 39034.4589
47431.0000 38419.6025 39031.4514
47180.0000 38418.3152 39028.7425
46620.0000 38417.0279 39026.3273
46438.0000 38415.7406 39024.2013
46318.0000 38414.4532 39022.3607
45876.0000 38413.1659 39020.8020
45369.0000 38411.8786 39019.5224
44941.0000 38410.5912 39018.5194
44871.0000 38409.3039 39017.7910
44083.0000 38408.0166 39017.3358
43622.0000 38406.7292 39017.1525
43761.0000 38405.4419 39017.2407
43116.0000 38404.1546 39017.6001
42601.0000 38402.8672 39018.2309
42626.0000 38401.5799 39019.1338
42183.0000 38400.2926 39020.3098
41826.0000 38399.0053 39021.7604
41582.0000 38397.7179 39023.4876
41229.0000 38396.4306 39025.4937
41344.0000 38395.1433 39027.7816
41444.0000 38393.8559 39030.3544
40575.0000 38392.5686 39033.2159
40181.0000 38391.2813 39036.3703
40017.0000 38389.9939 39039.8221
39999.0000 38388.7066 39043.5766
40018.0000 38387.4193 39047.6392
39688.0000 38386.1319 39052.0162
39295.0000 38384.8446 39056.7142
39576.0000 38383.5573 39061.7404
38852.0000 38382.2700 39067.1027
39224.0000 38380.9826 39072.8095
38924.0000 38379.6953 39078.8696
38729.0000 38378.4080 39085.2930
38741.0000 38377.1206 39092.0898
38830.0000 38375.8333 39099.2713
38779.0000 38374.5460 39106.8491
38340.0000 38365.4967 39107.0742
38404.0000 38356.4475 39107.7218
38021.0000 38347.3983 39108.8064
37954.0000 38338.3490 39110.3432
37834.0000 38329.2998 39112.3486
37839.0000 38320.2506 39114.8400
37742.0000 38311.2013 39117.8357
37665.0000 38302.1521 39121.3556
37719.0000 38293.1029 39125.4205
37601.0000 38284.0536 39130.0529
37495.0000 38275.0044 39135.2764
37930.0000 38265.9552 39141.1163
37477.0000 38256.9059 39147.5998
37517.0000 38247.8567 39154.7554
37334.0000 38238.8074 39162.6138
37210.0000 38229.7582 39171.2077
37547.0000 38220.7090 39180.5720
37236.0000 38211.6597 39190.7440
37303.0000 38202.6105 39201.7633
36889.0000 38193.5613 39213.6726
37153.0000 38184.5120 39226.5173
36999.0000 38175.4628 39240.3461
37170.0000 38166.4136 39255.2111
37330.0000 38157.3643 39271.1683
37431.0000 38148.3151 39288.2775
37430.0000 38139.2659 39306.6033
37327.0000 38130.2166 39326.2148
37369.0000 38121.1674 39347.1867
37485.0000 38112.1182 39369.5993
37260.0000 38103.0689 39393.5391
37965.0000 38094.0197 39419.1000
37856.0000 38084.9705 39446.3832
37787.0000 38075.9212 39475.4987
37747.0000 38066.8720 39506.5658
37723.0000 38057.8228 39539.7146
37773.0000 38048.7735 39575.0867
38240.0000 38039.7243 39612.8371
38094.0000 38030.6750 39653.1357
37937.0000 38021.6258 39696.1692
37866.0000 38012.5766 39742.1434
37872.0000 38003.5273 39791.2858
38288.0000 38000.4159 39849.7864
38276.0000 37997.3044 39911.9881
38456.0000 37994.1929 39978.2041
38735.0000 37991.0815 40048.7856
38768.0000 37987.9700 40124.1275
39066.0000 37984.8585 40204.6758
39014.0000 37981.7471 40290.9364
39259.0000 37978.6356 40383.4856
39381.0000 37975.5241 40482.9832
39484.0000 37972.4127 40590.1872
40209.0000 37969.3012 40705.9730
40206.0000 37966.1897 40831.3547
40502.0000 37963.0783 40967.5116
40612.0000 37959.9668 41115.8179
40704.0000 37956.8553 41274.1315
41362.0000 37953.7439 41451.8363
41724.0000 37950.6324 41647.3513
42102.0000 37947.5209 41863.2171
42348.0000 37944.4095 42102.3783
42470.0000 37941.2980 42368.2274
43080.0000 37938.1865 42664.6463
43615.0000 37935.0751 42996.0372
43936.0000 37931.9636 43367.3413
44432.0000 37928.8521 43784.0383
44782.0000 37925.7407 44252.1232
45553.0000 37922.6292 44778.0565
46255.0000 37919.5177 45368.6868
47044.0000 37916.4063 46031.1493
47956.0000 37913.2948 46772.7450
48516.0000 37910.1833 47600.8096
49521.0000 37907.0719 48522.5769
50399.0000 37903.9604 49545.0358
51332.0000 37900.8489 50674.7601
52594.0000 37897.7375 51917.7326
53908.0000 37894.6260 53279.3442
54743.0000 37891.5145 54763.1510
56565.0000 37888.4031 56370.4805
57950.0000 37885.2916 58099.7716
60682.0000 37882.1801 59945.6318
61511.0000 37879.0687 61897.6906
63900.0000 37875.9572 63939.2321
65827.0000 37867.3816 66040.1632
68172.0000 37858.8060 68171.7463
70155.0000 37850.2304 70288.7153
72042.0000 37841.6548 72333.8923
74173.0000 37833.0792 74238.6729
75894.0000 37824.5036 75925.6407
77434.0000 37815.9280 77313.9184
78183.0000 37807.3524 78327.2433
78742.0000 37798.7768 78903.7353
78659.0000 37790.2012 79006.6874
78744.0000 37781.6256 78658.7393
77747.0000 37773.0500 77890.7379
77061.0000 37764.4744 76742.2208
75537.0000 37755.8988 75268.5083
74397.0000 37747.3232 73533.7541
73436.0000 37738.7476 71604.3431
70640.0000 37730.1720 69543.7484
68409.0000 37721.5964 67409.2426
66382.0000 37713.0208 65250.2989
64370.0000 37704.4452 63108.2258
62713.0000 37695.8696 61016.5462
61524.0000 37687.2940 59001.7274
59849.0000 37678.7184 57084.0097
58478.0000 37670.1428 55278.2027
57322.0000 37661.5672 53594.4016
56109.0000 37652.9916 52038.6221
54716.0000 37644.4160 50613.3700
54006.0000 37635.8404 49318.1668
52643.0000 37627.2648 48150.0442
51749.0000 37618.6892 47104.0169
51065.0000 37610.1136 46173.5319
50649.0000 37601.5380 45350.8933
49621.0000 37592.9624 44627.6528
48651.0000 37584.3868 43994.9612
47836.0000 37575.8112 43443.8743
47314.0000 37567.2356 42965.6086
46810.0000 37558.6600 42551.7458
45904.0000 37550.0844 42194.3873
45247.0000 37541.5088 41886.2612
44820.0000 37532.9332 41620.7863
44480.0000 37524.3576 41392.1005
44234.0000 37515.7820 41195.0588
43684.0000 37507.2064 41025.2081
42914.0000 37498.6308 40878.7460
42828.0000 37490.0552 40752.4678
42171.0000 37481.4796 40643.7093
42110.0000 37472.9040 40550.2868
41696.0000 37464.3284 40470.4400
41541.0000 37455.7528 40402.7793
41234.0000 37447.1772 40346.2382
41226.0000 37438.6016 40300.0345
41137.0000 37430.0260 40263.6374
40898.0000 37421.4504 40236.7444
41166.0000 37412.8748 40219.2638
40629.0000 37404.2992 40211.3059
40503.0000 37395.7236 40213.1795
40412.0000 37387.1480 40225.3949
40435.0000 37378.5724 40248.6706
40441.0000 37369.9968 40283.9438
40172.0000 37361.4212 40332.3823
40538.0000 37352.8456 40395.3972
40077.0000 37344.2700 40474.6536
40512.0000 37335.6944 40572.0776
40835.0000 37327.1188 40689.8585
40894.0000 37318.5432 40830.4423
40710.0000 37309.9676 40996.5157
40804.0000 37301.3920 41190.9786
41028.0000 37292.8164 41416.9031
41311.0000 37284.2408 41677.4776
41444.0000 37275.6652 41975.9358
41496.0000 37267.0896 42315.4697
42125.0000 37258.5140 42699.1260
41737.0000 37249.9384 43129.6865
42453.0000 37241.3628 43609.5299
42915.0000 37232.7872 44140.4728
43569.0000 37224.2116 44723.5852
44208.0000 37215.6360 45358.9706
45071.0000 37207.0604 46045.4996
45589.0000 37198.4848 46780.4812
46378.0000 37189.9092 47559.2536
47148.0000 37181.3336 48374.6874
48149.0000 37172.7580 49216.6042
49330.0000 37158.7183 50065.6918
50537.0000 37144.6785 50909.3342
51763.0000 37130.6388 51724.8952
52617.0000 37116.5991 52485.3535
53527.0000 37102.5593 53160.2672
54693.0000 37088.5196 53717.7643
55702.0000 37074.4799 54127.5719
56321.0000 37060.4401 54364.7242
56512.0000 37046.4004 54413.3589
56442.0000 37032.3607 54279.6801
55854.0000 37018.3209 53976.2060
54913.0000 37004.2812 53517.5368
53927.0000 36990.2415 52924.7873
53060.0000 36976.2017 52222.9394
51822.0000 36962.1620 51438.2450
50655.0000 36948.1223 50596.1344
49405.0000 36934.0825 49719.8240
47674.0000 36920.0428 48829.5860
46971.0000 36906.0031 47942.5243
45561.0000 36891.9633 47072.6671
44091.0000 36877.9236 46231.2213
43490.0000 36863.8839 45426.8811
42123.0000 36849.8441 44666.1343
41656.0000 36835.8044 43953.5421
41120.0000 36821.7646 43291.9892
40247.0000 36807.7249 42682.9078
39875.0000 36793.6852 42126.4851
39161.0000 36779.6454 41621.8592
39108.0000 36765.6057 41167.3057
38665.0000 36751.5660 40760.4180
38077.0000 36737.5262 40398.2774
37882.0000 36723.4865 40077.6122
37925.0000 36709.4468 39794.9427
37641.0000 36695.4070 39546.8618
37463.0000 36681.3673 39329.5313
37433.0000 36667.3276 39139.6889
37167.0000 36653.2878 38974.1064
36832.0000 36639.2481 38829.7917
36559.0000 36625.2084 38704.0227
36815.0000 36611.1686 38594.3639
36816.0000 36597.1289 38498.6721
36316.0000 36587.9163 38419.9176
36457.0000 36578.7036 38351.6900
36261.0000 36569.4909 38292.6612
36633.0000 36560.2783 38241.7364
36352.0000 36551.0656 38198.0307
36367.0000 36541.8530 38160.8453
36223.0000 36532.6403 38129.6442
36559.0000 36523.4277 38104.0321
36336.0000 36514.2150 38083.7346
36435.0000 36505.0024 38068.6725
36338.0000 36495.7897 38058.5718
36281.0000 36486.5771 38053.5088
36375.0000 36477.3644 38053.5240
36389.0000 36468.1518 38058.7030
36380.0000 36458.9391 38069.1658
36553.0000 36449.7265 38085.0575
36449.0000 36440.5138 38106.5382
36374.0000 36431.3012 38133.7747
36665.0000 36422.0885 38166.9296
36504.0000 36412.8759 38206.1512
36465.0000 36403.6632 38251.5589
36477.0000 36394.4506 38303.2265
36613.0000 36385.2379 38361.1599
36750.0000 36376.0252 38425.2704
37079.0000 36366.8126 38495.3428
36723.0000 36357.5999 38571.0040
37130.0000 36348.3873 38651.6968
37161.0000 36339.1746 38736.6718
37561.0000 36329.9620 38825.0108
37618.0000 36320.7493 38915.6965
37733.0000 36311.5367 39007.7348
38200.0000 36302.3240 39100.3201
38370.0000 36293.1114 39193.0144
38495.0000 36283.8987 39286.0835
38586.0000 36274.6861 39380.8072
39027.0000 36265.4734 39484.8056
39339.0000 36256.2608 39586.4124
39147.0000 36247.0481 39710.7357
39486.0000 36237.8355 39824.8818
39673.0000 36228.6228 39947.1134
39869.0000 36219.4102 40078.1962
40099.0000 36204.2058 40212.3777
40226.0000 36189.0014 40355.2447
40114.0000 36173.7970 40505.6455
40619.0000 36158.5926 40661.5995
40911.0000 36143.3882 40820.2568
41349.0000 36128.1838 40977.9390
41444.0000 36112.9794 41130.3089
41651.0000 36097.7750 41272.7160
41573.0000 36082.5706 41400.7313
41938.0000 36067.3662 41510.8254
41901.0000 36052.1618 41601.0750
42167.0000 36036.9574 41672.7978
42157.0000 36021.7530 41730.5750
42175.0000 36006.5486 41778.8447
42015.0000 35991.3442 41823.5317
42466.0000 35976.1398 41871.6283
42670.0000 35960.9354 41930.6788
42791.0000 35945.7310 42008.3187
42969.0000 35930.5266 42111.9168
43631.0000 35915.3222 42248.3277
44075.0000 35900.1178 42423.7338
44310.0000 35884.9134 42643.5416
44952.0000 35869.7090 42912.3027
45116.0000 35854.5046 43233.6350
45579.0000 35839.3002 43610.1265
46105.0000 35824.0958 44043.2119
46570.0000 35808.8914 44528.6847
46857.0000 35793.6870 45073.8054
47336.0000 35778.4826 45660.2563
47692.0000 35763.2782 46304.2426
48364.0000 35748.0738 46987.0167
48721.0000 35732.8694 47697.5893
49622.0000 35717.6650 48421.4309
49840.0000 35702.4606 49140.0884
50336.0000 35687.2562 49831.0769
51167.0000 35672.0518 50468.2832
51620.0000 35656.8474 51023.1182
52285.0000 35641.6430 51466.5650
52328.0000 35626.4386 51772.0403
52377.0000 35611.2342 51918.6587
52193.0000 35596.0298 51895.3622
52104.0000 35580.8254 51711.4069
52225.0000 35565.6210 51376.5522
51504.0000 35550.4166 50905.0131
50935.0000 35535.2122 50316.3399
50227.0000 35520.0078 49633.0840
49575.0000 35504.8034 48878.5998
48530.0000 35489.5990 48075.3281
47781.0000 35474.3946 47243.6792
46891.0000 35459.1902 46401.4655
46112.0000 35443.9858 45563.7414
45374.0000 35428.7814 44742.8934
45000.0000 35413.5770 43948.8569
44375.0000 35398.3726 43189.3738
44070.0000 35383.1682 42470.2476
43529.0000 35367.9638 41795.5774
43326.0000 35352.7594 41167.9686
42470.0000 35337.5550 40588.7245
42023.0000 35322.3506 40058.0260
41586.0000 35307.1462 39575.1017
40696.0000 35291.9418 39138.3933
40356.0000 35276.7374 38745.7148
39744.0000 35261.5330 38394.4043
39397.0000 35246.3286 38081.4665
38915.0000 35231.1242 37803.7025
38523.0000 35215.9198 37557.8257
38208.0000 35200.7154 37340.5600
37765.0000 35185.5110 37148.7217
37576.0000 35170.3066 36979.2826
37492.0000 35155.1022 36829.4170
37310.0000 35139.8978 36696.5323
37373.0000 35124.6934 36578.2864
37069.0000 35109.4890 36472.5928
36703.0000 35094.2846 36377.6162
36642.0000 35079.0802 36291.7611
36327.0000 35063.8758 36213.6550
36227.0000 35048.6714 36142.1288
35685.0000 35033.4670 36076.1944
35802.0000 35018.2626 36015.0230
35749.0000 35003.0582 35957.9237
35665.0000 34987.8538 35904.3227
35469.0000 34972.6494 35853.7454
35367.0000 34951.4533 35799.8075
35386.0000 34930.2571 35748.1765
35458.0000 34909.0610 35698.5836
35120.0000 34887.8648 35650.8052
34894.0000 34866.6687 35604.6542
34629.0000 34845.4725 35559.9730
34691.0000 34824.2764 35516.6278
34803.0000 34803.0802 35474.5036
34793.0000 34781.8841 35433.5012
34771.0000 34760.6880 35393.5336
34375.0000 34739.4918 35354.5242
34448.0000 34718.2957 35316.4049
34219.0000 34697.0995 35279.1144
34481.0000 34675.9034 35242.5977
34368.0000 34654.7072 35206.8047
34271.0000 34633.5111 35171.6896
34202.0000 34612.3149 35137.2106
34330.0000 34591.1188 35103.3293
34403.0000 34569.9226 35070.0101
34019.0000 34548.7265 35037.2203
33930.0000 34527.5303 35004.9295
33993.0000 34506.3342 34973.1095
34140.0000 34485.1381 34941.7342
33965.0000 34463.9419 34910.7792
34139.0000 34442.7458 34880.2219
33938.0000 34421.5496 34850.0411
33876.0000 34400.3535 34820.2171
34036.0000 34379.1573 34790.7314
33811.0000 34357.9612 34761.5669
33793.0000 34336.7650 34732.7073
33862.0000 34315.5689 34704.1376
33972.0000 34294.3727 34675.8436
34237.0000 34273.1766 34647.8119
33985.0000 34251.9804 34620.0302
33938.0000 34230.7843 34592.4867
34246.0000 34209.5882 34565.1703
34153.0000 34188.3920 34538.0707
33669.0000 34167.1959 34511.1781
33759.0000 34145.9997 34484.4832
34076.0000 34124.8036 34457.9774
34192.0000 34103.6074 34431.6525
34228.0000 34087.8051 34410.8945
34059.0000 34072.0027 34390.3023
34022.0000 34056.2004 34369.8690
33996.0000 34040.3980 34349.5881
33660.0000 34024.5957 34329.4533
33861.0000 34008.7933 34309.4588
33977.0000 33992.9909 34289.5991
34081.0000 33977.1886 34269.8688
34286.0000 33961.3862 34250.2630
34196.0000 33945.5839 34230.7769
33898.0000 33929.7815 34211.4060
34296.0000 33913.9792 34192.1461
34306.0000 33898.1768 34172.9930
34295.0000 33882.3745 34153.9428
34373.0000 33866.5721 34134.9920
34430.0000 33850.7698 34116.1370
34325.0000 33834.9674 34097.3745
34319.0000 33819.1651 34078.7013
34309.0000 33803.3627 34060.1143
34149.0000 33787.5604 34041.6106
33960.0000 33771.7580 34023.1876
34128.0000 33755.9556 34004.8426
34014.0000 33740.1533 33986.5730
33894.0000 33724.3509 33968.3765
34017.0000 33708.5486 33950.2508
33828.0000 33692.7462 33932.1937
33950.0000 33676.9439 33914.2030
33970.0000 33661.1415 33896.2769
33789.0000 33645.3392 33878.4134
33722.0000 33629.5368 33860.6107
33432.0000 33613.7345 33842.8670
34051.0000 33597.9321 33825.1806
34108.0000 33582.1298 33807.5500
33659.0000 33566.3274 33789.9736
33588.0000 33550.5251 33772.4499
33683.0000 33534.7227 33754.9775
33656.0000 33518.9204 33737.5551
33703.0000 33503.1180 33720.1814
33608.0000 33487.3156 33702.8551
33527.0000 33471.5133 33685.5751
33328.0000 33455.7109 33668.3402
33466.0000 33447.7380 33658.9787
33442.0000 33439.7650 33649.6602
33358.0000 33431.7920 33640.6223
33255.0000 33423.8191 33631.3878
33251.0000 33415.8461 33622.1934
33753.0000 33407.8731 33613.0382
33460.0000 33399.9002 33603.9213
33176.0000 33391.9272 33594.8420
33330.0000 33383.9542 33585.7995
33582.0000 33375.9813 33576.7929
33473.0000 33368.0083 33567.8216
33518.0000 33360.0353 33558.8849
33493.0000 33352.0624 33549.9821
33441.0000 33344.0894 33541.1126
33256.0000 33336.1164 33532.2759
33227.0000 33328.1435 33523.4712
33310.0000 33320.1705 33514.6980
33272.0000 33312.1976 33505.9559
33457.0000 33304.2246 33497.2442
33521.0000 33296.2516 33488.5626
33555.0000 33288.2787 33479.9105
33470.0000 33280.3057 33471.2875
33312.0000 33272.3327 33462.6931
33258.0000 33264.3598 33454.1271
33061.0000 33256.3868 33445.5889
33358.0000 33248.4138 33437.0781
33247.0000 33240.4409 33428.5946
33180.0000 33232.4679 33420.1378
33332.0000 33224.4949 33411.7075
33170.0000 33216.5220 33403.3034
33223.0000 33208.5490 33394.9252
33450.0000 33200.5760 33386.5726
33342.0000 33192.6031 33378.2454
33323.0000 33184.6301 33369.9433
33165.0000 33176.6571 33361.6661
33233.0000 33168.6842 33353.4136
33343.0000 33160.7112 33345.1856
33613.0000 33152.7382 33336.9819
33433.0000 33144.7653 33328.8022
33206.0000 33136.7923 33320.6465
33213.0000 33128.8193 33312.5147
33396.0000 33120.8464 33304.4065
33558.0000 33112.8734 33296.3218
33322.0000 33104.9004 33288.2606
33136.0000 33096.9275 33280.2227
33044.0000 33088.9545 33272.2080
33556.0000 33080.9815 33264.2166
33201.0000 33073.0086 33256.2482
33130.0000 33065.0356 33248.3028
33331.0000 33057.0626 33240.3805
33145.0000 33049.0897 33232.4811
33217.0000 33041.1167 33224.6046
33137.0000 33033.1437 33216.7511
32870.0000 33025.1708 33208.9205
32980.0000 33017.1978 33201.1129
32855.0000 33009.2248 33193.3282
33037.0000 33001.2519 33185.5666
33239.0000 32993.2789 33177.8279
33055.0000 32985.3059 33170.1124
33023.0000 32977.3330 33162.4200
33024.0000 32969.3600 33154.7508
33000.0000 32961.3871 33147.1050
32802.0000 32953.4141 33139.4825
32772.0000 32945.4411 33131.8836
32737.0000 32937.4682 33124.3083
32776.0000 32929.4952 33116.7568
32973.0000 32921.5222 33109.2292
32921.0000 32913.5493 33101.7257
32948.0000 32905.5763 33094.2463
33013.0000 32897.6033 33086.7914
32865.0000 32889.6304 33079.3610
33021.0000 32881.6574 33071.9554
33037.0000 32873.6844 33064.5748
32990.0000 32865.7115 33057.2194
32908.0000 32857.7385 33049.8894
32791.0000 32849.7655 33042.3442
32795.0000 32841.7926 33035.0670
32842.0000 32833.8196 33027.8160
32869.0000 32825.8466 33020.5915
32919.0000 32817.8737 33013.3937
32521.0000 32809.9007 33006.2231
32883.0000 32801.9277 32999.0798
32840.0000 32802.4254 33000.4349
33024.0000 32802.9230 33001.8181
32633.0000 32803.4206 33003.2298
32969.0000 32803.9182 33004.6703
32848.0000 32804.4158 33006.1401
32662.0000 32804.9134 33007.6395
32827.0000 32805.4111 33009.1690
32639.0000 32805.9087 33010.7290
32708.0000 32806.4063 33012.3201
32923.0000 32806.9039 33013.9426
32555.0000 32807.4015 33015.5971
32753.0000 32807.8992 32998.5615
32654.0000 32808.3968 33000.3719
32490.0000 32808.8944 33002.2153
32686.0000 32809.3920 33004.0921
32820.0000 32809.8896 33006.0031
32653.0000 32810.3872 33007.9487
32498.0000 32810.8849 33009.9298
32719.0000 32811.3825 33011.9469
32668.0000 32811.8801 33014.0007
33071.0000 32812.3777 33016.0920
32932.0000 32812.8753 33018.2214
32853.0000 32813.3730 33020.3898
32822.0000 32813.8706 33022.5979
32741.0000 32814.3682 33024.8466
32460.0000 32814.8658 33027.1366
32629.0000 32815.3634 33029.4689
32974.0000 32815.8610 33031.8444
32804.0000 32816.3587 33034.2641
32721.0000 32816.8563 33036.7287
32762.0000 32817.3539 33039.2395
32980.0000 32817.8515 33041.7974
32774.0000 32818.3491 33044.4034
32683.0000 32818.8468 33047.0588
32721.0000 32819.3444 33049.7646
32843.0000 32819.8420 33052.5220
32816.0000 32820.3396 33055.3323
32886.0000 32820.8372 33058.1967
32962.0000 32821.3348 33061.1166
32981.0000 32821.8325 33064.0933
32786.0000 32822.3301 33067.1282
32584.0000 32833.9143 33081.3094
32885.0000 32845.4984 33095.5518
32896.0000 32857.0826 33109.8570
32790.0000 32868.6668 33124.2266
32679.0000 32880.2510 33138.6623
32994.0000 32891.8352 33153.1658
32921.0000 32903.4194 33167.7390
32813.0000 32915.0035 33182.3837
32680.0000 32926.5877 33197.1019
32582.0000 32938.1719 33211.8957
32826.0000 32949.7561 33226.7670
32834.0000 32961.3403 33241.7182
32901.0000 32972.9245 33256.7514
32851.0000 32984.5086 33271.8690
33171.0000 32996.0928 33287.0735
33201.0000 33007.6770 33302.3674
33056.0000 33019.2612 33317.7532
33004.0000 33030.8454 33333.2339
32966.0000 33042.4296 33350.2285
32996.0000 33054.0137 33365.9135
32902.0000 33065.5979 33381.7021
33074.0000 33077.1821 33397.5977
32902.0000 33088.7663 33413.6035
33026.0000 33100.3505 33429.7230
33173.0000 33111.9347 33445.9598
33116.0000 33123.5188 33462.3178
33324.0000 33135.1030 33478.8007
33040.0000 33146.6872 33495.4128
33001.0000 33158.2714 33512.1583
33269.0000 33169.8556 33529.0417
33103.0000 33181.4398 33546.0676
33226.0000 33193.0239 33563.2408
33162.0000 33204.6081 33580.5666
33178.0000 33216.1923 33598.0501
33201.0000 33227.7765 33615.6969
33601.0000 33239.3607 33633.5129
33494.0000 33250.9449 33651.5040
33512.0000 33262.5290 33669.6767
33524.0000 33274.1132 33688.0376
33271.0000 33285.6974 33706.5937
33606.0000 33297.2816 33725.3523
33578.0000 33302.4100 33737.8653
33757.0000 33307.5384 33750.5965
33652.0000 33312.6668 33763.5544
33842.0000 33317.7952 33776.7478
33599.0000 33322.9236 33790.1862
33687.0000 33328.0520 33803.8793
33744.0000 33333.1804 33817.8376
33719.0000 33338.3088 33832.0719
33321.0000 33343.4372 33846.5938
33693.0000 33348.5656 33861.4155
33932.0000 33353.6940 33876.5501
33520.0000 33358.8224 33892.0111
33685.0000 33363.9508 33907.8131
33620.0000 33369.0792 33923.9719
33828.0000 33374.2076 33932.9303
33717.0000 33379.3359 33949.8896
33791.0000 33384.4643 33967.2588
33606.0000 33389.5927 33985.0585
33561.0000 33394.7211 34003.3111
33802.0000 33399.8495 34022.0406
33697.0000 33404.9779 34041.2735
33440.0000 33410.1063 34061.0383
33792.0000 33415.2347 34081.3666
33795.0000 33420.3631 34102.2926
34092.0000 33425.4915 34123.8542
33923.0000 33430.6199 34146.0928
33857.0000 33435.7483 34169.0540
34181.0000 33440.8767 34192.7877
34040.0000 33446.0051 34217.3487
33958.0000 33451.1335 34242.7967
33890.0000 33456.2619 34269.1968
34019.0000 33461.3903 34296.6195
34114.0000 33466.5187 34325.1407
33951.0000 33471.6471 34354.8418
34104.0000 33476.7755 34385.8096
34152.0000 33481.9039 34418.1356
34560.0000 33487.0323 34451.9157
34441.0000 33492.1607 34487.2499
34454.0000 33497.2891 34524.2408
34655.0000 33502.4175 34562.9933
34665.0000 33507.5459 34603.6131
35099.0000 33506.4423 34639.9738
34885.0000 33505.3387 34678.4113
34935.0000 33504.2351 34719.0262
35143.0000 33503.1315 34761.9146
34905.0000 33502.0280 34807.1651
35068.0000 33500.9244 34854.8570
35193.0000 33499.8208 34905.0569
34964.0000 33498.7172 34957.8149
35078.0000 33497.6136 35013.1599
35511.0000 33496.5100 35071.0946
35310.0000 33495.4064 35131.5904
35674.0000 33494.3028 35194.5829
35738.0000 33493.1993 35259.9715
35762.0000 33492.0957 35327.6235
35803.0000 33490.9921 35397.3871
36107.0000 33489.8885 35469.1157
36290.0000 33488.7849 35542.7025
36496.0000 33487.6813 35618.1253
36420.0000 33486.5777 35695.4921
36794.0000 33485.4741 35775.1300
36758.0000 33484.3706 35857.6463
36978.0000 33483.2670 35943.6921
37105.0000 33482.1634 36034.0784
37416.0000 33481.0598 36129.7730
37639.0000 33479.9562 36231.8875
37749.0000 33478.8526 36341.6698
37619.0000 33477.7490 36460.5059
37658.0000 33476.6454 36589.9312
37943.0000 33475.5419 36731.6529
38208.0000 33474.4383 36887.5798
38435.0000 33473.3347 37059.8595
38933.0000 33472.2311 37250.9216
39153.0000 33471.1275 37463.5253
39573.0000 33470.0239 37700.8114
39746.0000 33468.9203 37966.3551
40138.0000 33467.8167 38264.2150
40506.0000 33466.7132 38598.9720
41097.0000 33465.6096 38975.7852
41379.0000 33464.5060 39400.3838
42100.0000 33463.4024 39878.8951
42744.0000 33462.2988 40417.8457
43354.0000 33461.1952 41024.0605
44126.0000 33460.0916 41704.1179
44875.0000 33458.9880 42465.8410
45310.0000 33457.8845 43315.6354
46297.0000 33456.7809 44259.9359
47103.0000 33455.6773 45304.5618
48055.0000 33454.5737 46454.4615
48964.0000 33453.4701 47713.4296
50185.0000 33452.3665 49083.7922
51626.0000 33451.2629 50566.0525
53070.0000 33450.1593 52158.4835
54308.0000 33449.0558 53856.6506
55706.0000 33447.9522 55652.8480
57493.0000 33446.8486 57535.4289
59020.0000 33445.7450 59488.0279
61086.0000 33444.6414 61488.6971
62829.0000 33443.5378 63509.0294
65273.0000 33442.4342 65513.4145
67137.0000 33441.3306 67458.6637
69234.0000 33440.2271 69294.3289
71882.0000 33439.1235 70964.0785
73465.0000 33438.0199 72406.9777
75181.0000 33436.9163 73567.4766
75736.0000 33435.8127 74391.9837
75888.0000 33434.7091 74842.8469
75578.0000 33433.6055 74902.1139
74811.0000 33432.5019 74573.3345
73372.0000 33431.3984 73884.1707
71602.0000 33430.2948 72863.9020
69787.0000 33429.1912 71553.0431
67530.0000 33428.0876 69999.4117
65066.0000 33426.9840 68253.9302
63420.0000 33425.8804 66367.0639
61382.0000 33424.7768 64386.2308
60004.0000 33423.6732 62354.2165
58369.0000 33422.5697 60308.4279
56587.0000 33421.4661 58280.7402
55131.0000 33420.3625 56297.7016
53731.0000 33419.2589 54380.9162
52257.0000 33418.1553 52547.4867
50617.0000 33417.0517 50810.4581
49527.0000 33409.7162 49173.0044
48878.0000 33402.3806 47647.5179
47562.0000 33395.0450 46237.2844
46456.0000 33387.7094 44943.0754
45592.0000 33380.3739 43763.4994
44782.0000 33373.0383 42695.3487
43912.0000 33365.7027 41733.9383
43375.0000 33358.3671 40873.4337
42435.0000 33351.0316 40107.1608
41719.0000 33343.6960 39427.8934
41058.0000 33336.3604 38828.1118
40814.0000 33329.0249 38293.2072
40697.0000 33321.6893 37829.7900
39959.0000 33314.3537 37423.6174
39360.0000 33307.0181 37067.8963
38895.0000 33299.6826 36756.3131
38521.0000 33292.3470 36483.0880
38271.0000 33285.0114 36243.0019
38040.0000 33277.6758 36031.4011
37727.0000 33270.3403 35844.1842
37478.0000 33263.0047 35677.7746
37659.0000 33255.6691 35529.0837
37199.0000 33248.3336 35395.4680
36683.0000 33240.9980 35274.6828
36471.0000 33233.6624 35164.8348
36379.0000 33226.3268 35064.3372
36214.0000 33218.9913 34971.8658
35851.0000 33211.6557 34886.3194
35888.0000 33204.3201 34806.7843
35475.0000 33196.9846 34732.5030
35282.0000 33189.6490 34662.8464
35089.0000 33182.3134 34597.2910
35129.0000 33174.9778 34535.3995
35140.0000 33167.6423 34476.8042
35191.0000 33160.3067 34421.1939
34756.0000 33152.9711 34368.3031
34773.0000 33145.6355 34317.9032
34700.0000 33138.3000 34269.7958
34594.0000 33130.9644 34223.8069
34518.0000 33123.6288 34179.7824
34357.0000 33116.2933 34137.5853
34482.0000 33102.9495 34091.0840
34500.0000 33089.6057 34046.1753
34190.0000 33076.2620 34002.7577
34205.0000 33062.9182 33960.7387
34081.0000 33049.5745 33920.0331
34046.0000 33036.2307 33880.5626
33779.0000 33022.8870 33842.2548
33860.0000 33009.5432 33805.0429
34244.0000 32996.1994 33768.8646
33979.0000 32982.8557 33733.6622
33886.0000 32969.5119 33699.3820
33887.0000 32956.1682 33665.9738
33919.0000 32942.8244 33633.3910
33719.0000 32929.4807 33601.5898
33669.0000 32916.1369 33570.5295
33895.0000 32902.7931 33540.1719
33555.0000 32889.4494 33510.4811
33459.0000 32876.1056 33481.4238
33651.0000 32862.7619 33452.9684
33711.0000 32849.4181 33425.0854
33531.0000 32836.0744 33397.7471
33420.0000 32822.7306 33370.9275
33117.0000 32809.3868 33344.6020
33474.0000 32796.0431 33318.7475
33386.0000 32782.6993 33293.3424
33256.0000 32769.3556 33268.3661
33461.0000 32756.0118 33243.7993
33313.0000 32742.6681 33219.6239
33156.0000 32729.3243 33195.8226
33001.0000 32715.9805 33172.3791
32962.0000 32702.6368 33149.2781
33155.0000 32689.2930 33126.5052
32848.0000 32675.9493 33104.0465
33186.0000 32662.6055 33092.6975
32886.0000 32649.2618 33070.8748
33062.0000 32635.9180 33049.3297
33007.0000 32622.5742 33028.0513
32684.0000 32609.2305 33007.0290
32627.0000 32595.8867 32986.2529
32944.0000 32582.5430 32965.7137
32575.0000 32569.1992 32945.4024
32319.0000 32559.3986 32928.8537
32464.0000 32549.5979 32912.5165
32588.0000 32539.7973 32896.3831
32870.0000 32529.9967 32880.4464
32764.0000 32520.1960 32864.6994
32606.0000 32510.3954 32849.1357
32954.0000 32500.5948 32833.7491
32737.0000 32490.7941 32818.5338
32822.0000 32480.9935 32803.4841
32782.0000 32471.1928 32788.5949
32591.0000 32461.3922 32773.8612
32702.0000 32451.5916 32759.2783
32758.0000 32441.7909 32744.8417
32721.0000 32431.9903 32730.5471
32557.0000 32422.1896 32716.3907
32660.0000 32412.3890 32702.3687
32784.0000 32402.5884 32688.4775
32713.0000 32392.7877 32674.7139
32585.0000 32382.9871 32661.0748
32708.0000 32373.1865 32647.5573
32633.0000 32363.3858 32634.1588
32363.0000 32353.5852 32620.8767
32358.0000 32343.7845 32607.7088
32271.0000 32333.9839 32594.6531
32530.0000 32324.1833 32581.7077
32104.0000 32314.3826 32568.8710
32322.0000 32304.5820 32556.1415
32510.0000 32294.7813 32543.5181
32003.0000 32284.9807 32530.9997
32195.0000 32275.1801 32518.5857
32354.0000 32265.3794 32506.2756
32403.0000 32255.5788 32494.0692
32335.0000 32245.7782 32481.9668
32304.0000 32235.9775 32469.9688
32195.0000 32226.1769 32458.0762
32296.0000 32216.3762 32446.2905
32251.0000 32206.5756 32434.6136
32545.0000 32196.7750 32423.0482
31983.0000 32186.9743 32411.5978
32231.0000 32177.1737 32400.2667
32180.0000 32167.3730 32389.0603
32035.0000 32165.8587 32386.2716
32400.0000 32164.3443 32383.6227
32274.0000 32162.8300 32381.1235
32129.0000 32161.3156 32378.7861
32033.0000 32159.8012 32376.6249
32489.0000 32158.2869 32374.6573
32417.0000 32156.7725 32372.9035
32400.0000 32155.2581 32371.3873
32193.0000 32153.7438 32370.1363
32052.0000 32152.2294 32369.1822
32358.0000 32150.7151 32368.5612
32484.0000 32149.2007 32368.3141
32213.0000 32147.6863 32368.4865
32477.0000 32146.1720 32369.1285
32364.0000 32144.6576 32370.2948
32336.0000 32143.1432 32372.0443
32518.0000 32141.6289 32374.4392
32237.0000 32140.1145 32377.5443
32135.0000 32138.6002 32381.4260
32166.0000 32137.0858 32386.1506
32102.0000 32135.5714 32391.7832
32372.0000 32134.0571 32398.3851
32516.0000 32132.5427 32406.0122
32413.0000 32131.0283 32414.7125
32198.0000 32129.5140 32424.5235
32510.0000 32127.9996 32435.4691
32421.0000 32126.4853 32447.5568
32479.0000 32124.9709 32460.7739
32324.0000 32123.4565 32475.0838
32308.0000 32121.9422 32490.4210
32650.0000 32120.4278 32506.6853
32436.0000 32118.9134 32523.7361
32434.0000 32117.3991 32541.3842
32247.0000 32115.8847 32559.3838
32415.0000 32114.3704 32577.4250
32505.0000 32112.8560 32595.1275
32600.0000 32111.3416 32612.0391
32526.0000 32109.8273 32627.6419
32706.0000 32108.3129 32641.3694
32734.0000 32106.7985 32652.6372
33140.0000 32105.2842 32660.8874
33060.0000 32103.7698 32665.6425
33083.0000 32102.2555 32666.5593
32912.0000 32100.7411 32663.5346
32700.0000 32099.2267 32656.7860
32795.0000 32097.7124 32646.5144
32923.0000 32096.1980 32633.0426
32810.0000 32094.6836 32616.7930
32956.0000 32093.1693 32598.2462
32829.0000 32091.6549 32577.9026
32673.0000 32090.1406 32556.2506
32712.0000 32088.6262 32533.7453
32774.0000 32087.1118 32510.7958
32590.0000 32085.5975 32487.7599
32281.0000 32084.0831 32464.9433
32292.0000 32082.5687 32442.6020
32317.0000 32081.0544 32420.9461
32373.0000 32079.5400 32400.1431
32381.0000 32078.0257 32380.3222
31964.0000 32076.5113 32361.5779
32025.0000 32074.9969 32343.9734
32022.0000 32073.4826 32327.5437
32222.0000 32071.9682 32312.2995
32289.0000 32070.4538 32298.2298
32122.0000 32068.9395 32285.3056
32258.0000 32067.4251 32273.4829
32151.0000 32065.9108 32262.7058
32170.0000 32064.3964 32252.9100
32069.0000 32062.8820 32244.0247
32074.0000 32061.3677 32235.9761
32088.0000 32059.8533 32228.6890
32148.0000 32058.3389 32222.0890
32280.0000 32056.8246 32216.1041
32234.0000 32055.3102 32210.6657
32021.0000 32053.7959 32205.7099
31884.0000 32052.2815 32201.1776
31984.0000 32050.7671 32197.0153
31794.0000 32049.2528 32193.1751
31727.0000 32047.7384 32189.6144
32012.0000 32046.2240 32186.2960
32213.0000 32044.7097 32183.1875
31987.0000 32043.1953 32180.2613
32025.0000 32044.7657 32180.5783
31948.0000 32046.3361 32181.0339
32095.0000 32047.9065 32181.6113
32256.0000 32049.4769 32182.2965
32160.0000 32051.0474 32183.2703
32077.0000 32052.6178 32184.1392
31774.0000 32054.1882 32185.0869
31819.0000 32055.7586 32186.1071
31995.0000 32057.3290 32187.1945
32090.0000 32058.8994 32188.3448
31911.0000 32060.4698 32189.5545
31882.0000 32062.0402 32190.8210
31621.0000 32063.6106 32192.1419
31879.0000 32065.1810 32193.5154
31952.0000 32066.7514 32194.9402
31973.0000 32068.3218 32196.4150
31713.0000 32069.8922 32197.9391
32001.0000 32071.4627 32199.5118
31852.0000 32073.0331 32201.1327
32044.0000 32074.6035 32202.8016
32089.0000 32076.1739 32204.5183
32163.0000 32077.7443 32206.2831
32185.0000 32079.3147 32208.0961
31950.0000 32080.8851 32209.9576
32011.0000 32082.4555 32211.8681
32041.0000 32084.0259 32213.8284
32002.0000 32085.5963 32215.8391
32097.0000 32087.1667 32217.9011
31831.0000 32088.7371 32220.0154
32072.0000 32090.3075 32222.1833
31730.0000 32091.8780 32233.6135
31953.0000 32093.4484 32235.9304
32071.0000 32095.0188 32238.3054
31993.0000 32096.5892 32240.7402
32015.0000 32098.1596 32243.2366
31970.0000 32099.7300 32245.7969
32155.0000 32101.3004 32248.4232
32226.0000 32102.8708 32251.1181
32327.0000 32104.4412 32253.8841
32190.0000 32106.0116 32256.7242
32140.0000 32107.5820 32259.6414
32006.0000 32111.7262 32265.2129
31883.0000 32115.8703 32270.8686
32112.0000 32120.0145 32276.6124
32349.0000 32124.1586 32282.4484
32258.0000 32128.3028 32288.3814
32282.0000 32132.4469 32294.4161
31905.0000 32136.5911 32300.5581
32162.0000 32140.7352 32306.8129
32271.0000 32144.8794 32313.1871
32099.0000 32149.0235 32319.6872
32145.0000 32153.1677 32326.3209
32313.0000 32157.3118 32333.0963
32077.0000 32161.4560 32340.0222
32290.0000 32165.6001 32347.1085
32399.0000 32169.7443 32354.3661
32364.0000 32173.8884 32361.8071
32210.0000 32178.0326 32369.4450
32407.0000 32182.1767 32377.2952
32176.0000 32186.3209 32385.3749
32270.0000 32190.4650 32393.7040
32197.0000 32194.6092 32402.3050
32520.0000 32198.7533 32411.2044
32279.0000 32202.8975 32420.4325
32394.0000 32207.0416 32430.0249
32298.0000 32211.1858 32440.0234
32408.0000 32215.3299 32450.4770
32240.0000 32219.4741 32461.4432
32357.0000 32223.6182 32472.9898
32475.0000 32227.7624 32485.1963
32427.0000 32231.9065 32498.1560
32582.0000 32236.0507 32511.9776
32524.0000 32240.1948 32526.7879
32317.0000 32244.3390 32542.7330
32529.0000 32248.4831 32559.9810
32714.0000 32252.6273 32578.7238
32554.0000 32256.7714 32599.1781
32308.0000 32260.9156 32621.5872
32390.0000 32265.0597 32646.2210
32953.0000 32269.2039 32673.3761
32481.0000 32273.3480 32703.3746
32452.0000 32277.4922 32736.5617
32461.0000 32281.6363 32773.3026
32720.0000 32285.7805 32813.9771
32682.0000 32289.9246 32858.9744
32950.0000 32294.0688 32908.6842
33042.0000 32298.2129 32963.4886
33097.0000 32302.3571 33023.7511
33223.0000 32306.5012 33089.8050
33179.0000 32310.6454 33161.9397
33230.0000 32314.7895 33240.3874
33433.0000 32318.9337 33325.3067
33219.0000 32323.0778 33416.7658
33581.0000 32327.2220 33514.7242
33864.0000 32331.3661 33619.0115
33550.0000 32335.5103 33729.3037
33900.0000 32339.6544 33845.0949
33929.0000 32343.7986 33965.6651
34173.0000 32347.9427 34090.0428
34351.0000 32352.0869 34216.9629
34476.0000 32356.2310 34344.8247
34400.0000 32360.3752 34471.6540
34278.0000 32364.5193 34595.0824
34354.0000 32368.6635 34712.3565
34702.0000 32372.8076 34820.3970
34448.0000 32376.9518 34915.9229
34972.0000 32381.0959 34995.6497
35361.0000 32385.2401 35056.5527
35164.0000 32389.3842 35096.1651
35006.0000 32393.5284 35112.8586
35167.0000 32397.6725 35106.7335
35453.0000 32401.8167 35078.9772
35324.0000 32405.9608 35030.8824
35464.0000 32410.1050 34964.4533
35192.0000 32414.2491 34882.1982
34988.0000 32418.3933 34786.9037
34738.0000 32422.5374 34681.4305
34593.0000 32426.6816 34568.5515
34599.0000 32430.8257 34450.8428
34612.0000 32434.9699 34330.6212
34428.0000 32439.1140 34209.9179
34222.0000 32443.2582 34090.4765
34212.0000 32447.4023 33973.7650
33981.0000 32445.2044 33854.6519
33814.0000 32443.0064 33740.4522
33567.0000 32440.8084 33631.9222
33613.0000 32438.6104 33529.6201
33590.0000 32436.4124 33433.9250
33710.0000 32434.2145 33345.0549
33565.0000 32432.0165 33263.0850
33272.0000 32429.8185 33187.9653
33021.0000 32427.6205 33119.5397
33013.0000 32425.4225 33057.5635
32927.0000 32423.2246 33001.7213
32862.0000 32421.0266 32951.6447
32893.0000 32418.8286 32906.9278
33136.0000 32416.6306 32867.1423
32844.0000 32414.4326 32831.8505
32617.0000 32412.2347 32800.6165
32742.0000 32410.0367 32773.0158
32483.0000 32407.8387 32748.6424
32588.0000 32405.6407 32727.1151
32589.0000 32403.4427 32708.0805
32898.0000 32401.2448 32691.2163
32368.0000 32399.0468 32676.2314
32059.0000 32396.8488 32662.8668
32212.0000 32394.6508 32650.8936
32687.0000 32392.4528 32640.1124
32527.0000 32390.2549 32630.3503
32351.0000 32388.0569 32621.4593
32424.0000 32385.8589 32613.3130
32489.0000 32383.6609 32605.8047
32472.0000 32381.4629 32598.8447
32482.0000 32379.2650 32592.3578
32512.0000 32377.0670 32586.2814
32016.0000 32374.8690 32580.5633
32120.0000 32372.6710 32575.1603
32307.0000 32370.4730 32570.0363
32428.0000 32368.2751 32565.1613
32426.0000 32366.0771 32560.5105
32196.0000 32363.8791 32556.0628
32259.0000 32361.6811 32551.8005
32156.0000 32359.4831 32547.7087
32555.0000 32357.2852 32543.7744
32416.0000 32370.1539 32555.0534
32290.0000 32383.0226 32566.4692
32084.0000 32395.8913 32578.0134
32082.0000 32408.7600 32589.6785
32254.0000 32421.6287 32601.4579
32390.0000 32434.4974 32613.3456
32298.0000 32447.3661 32625.3363
32471.0000 32460.2349 32637.4250
32255.0000 32473.1036 32649.6073
32423.0000 32485.9723 32661.7678
32323.0000 32498.8410 32674.1261
32307.0000 32511.7097 32686.5669
32523.0000 32524.5784 32699.0871
32498.0000 32537.4471 32711.6839
32565.0000 32550.3158 32724.3547
32037.0000 32563.1845 32737.0970
32288.0000 32576.0533 32749.9087
32348.0000 32588.9220 32762.7879
32414.0000 32601.7907 32775.7325
32718.0000 32614.6594 32788.7411
32517.0000 32627.5281 32801.8120
32354.0000 32640.3968 32814.9440
32273.0000 32653.2655 32828.1356
32565.0000 32666.1342 32841.3859
32480.0000 32679.0030 32854.6939
32342.0000 32691.8717 32868.0585
32205.0000 32704.7404 32881.4792
32098.0000 32717.6091 32894.8869
32395.0000 32730.4778 32908.4178
32564.0000 32743.3465 32922.0029
32598.0000 32756.2152 32935.6419
32616.0000 32769.0839 32949.3343
32417.0000 32781.9526 32963.0800
32685.0000 32794.8214 32976.8789
32414.0000 32807.6901 32990.7307
32639.0000 32820.5588 33004.6356
32553.0000 32833.4275 33025.2502
32626.0000 32846.2962 33039.2883
33008.0000 32859.1649 33053.3802
32906.0000 32872.0336 33067.5259
32716.0000 32884.9023 33081.7260
32925.0000 32895.7698 33093.9796
33008.0000 32906.6373 33106.2884
32822.0000 32917.5048 33118.6529
32921.0000 32928.3722 33131.0739
33022.0000 32939.2397 33143.5521
32622.0000 32950.1072 33156.0881
33041.0000 32960.9747 33168.6829
33063.0000 32971.8421 33181.3374
33176.0000 32982.7096 33194.0525
33194.0000 32993.5771 33206.8293
33146.0000 33004.4446 33219.6689
33259.0000 33015.3120 33232.5725
33192.0000 33026.1795 33245.5415
33256.0000 33037.0470 33258.5772
33071.0000 33047.9144 33271.6810
33417.0000 33058.7819 33284.8545
33263.0000 33069.6494 33293.3727
33387.0000 33080.5169 33306.7117
33415.0000 33091.3843 33307.6501
33361.0000 33102.2518 33321.1964
33372.0000 33113.1193 33334.8209
33426.0000 33123.9868 33348.5257
33234.0000 33134.8542 33362.3131
33468.0000 33145.7217 33376.1854
33595.0000 33156.5892 33390.1451
33436.0000 33167.4567 33404.1947
33591.0000 33178.3241 33418.3370
33739.0000 33189.1916 33432.5749
33562.0000 33200.0591 33446.9113
33542.0000 33210.9265 33461.3493
33774.0000 33221.7940 33475.8922
33536.0000 33232.6615 33490.5436
33525.0000 33243.5290 33505.3069
33922.0000 33254.3964 33520.1859
33553.0000 33265.2639 33535.1847
33294.0000 33276.1314 33550.3073
33402.0000 33286.9989 33565.5581
33150.0000 33297.8663 33580.9416
33258.0000 33308.7338 33596.4625
33446.0000 33319.6013 33612.1259
33277.0000 33330.4688 33627.9369
33360.0000 33335.0368 33637.6015
33187.0000 33339.6049 33647.4249
33141.0000 33344.1730 33657.4131
32915.0000 33348.7411 33667.5722
32945.0000 33353.3092 33677.9088
33233.0000 33357.8773 33688.4298
33134.0000 33362.4454 33699.1423
33165.0000 33367.0135 33710.0538
33062.0000 33371.5816 33721.1723
32950.0000 33376.1497 33732.5062
33184.0000 33380.7178 33744.0642
33154.0000 33385.2859 33755.8559
33055.0000 33389.8540 33767.8912
33058.0000 33394.4221 33780.1809
33293.0000 33398.9901 33792.7367
32866.0000 33403.5582 33805.5707
33312.0000 33408.1263 33818.6963
33294.0000 33412.6944 33839.4079
33218.0000 33417.2625 33853.1884
33651.0000 33421.8306 33867.3051
33380.0000 33426.3987 33881.7749
33499.0000 33430.9668 33896.6153
33161.0000 33435.5349 33911.8451
33277.0000 33440.1030 33927.4844
33066.0000 33444.6711 33943.5541
33222.0000 33449.2392 33960.0767
33303.0000 33453.8073 33977.0761
33368.0000 33458.3754 33994.5776
33560.0000 33462.9434 34012.6083
33421.0000 33467.5115 34031.1971
33288.0000 33472.0796 34050.3747
33543.0000 33476.6477 34070.1742
33541.0000 33481.2158 34090.6310
33613.0000 33485.7839 34111.7829
33707.0000 33490.3520 34133.6707
33313.0000 33494.9201 34156.3384
33525.0000 33499.4882 34179.8335
33572.0000 33504.0563 34204.2073
33747.0000 33508.6244 34229.5157
33668.0000 33513.1925 34255.8197
33567.0000 33517.7606 34283.1861
34039.0000 33517.2973 34306.6569
33618.0000 33516.8340 34331.3448
34033.0000 33516.3708 34357.3403
33939.0000 33515.9075 34384.7447
33697.0000 33515.4443 34413.6724
33799.0000 33514.9810 34444.2529
34089.0000 33514.5177 34476.6343
33906.0000 33514.0545 34510.9870
34107.0000 33513.5912 34547.5075
34256.0000 33513.1280 34586.4247
34318.0000 33512.6647 34628.0052
34711.0000 33512.2014 34672.5610
34821.0000 33511.7382 34720.4580
34896.0000 33511.2749 34772.1256
35116.0000 33510.8117 34828.0673
34967.0000 33510.3484 34888.8731
35036.0000 33509.8851 34955.2319
35383.0000 33509.4219 35027.9462
35319.0000 33508.9586 35107.9457
35356.0000 33508.4954 35196.3024
35592.0000 33508.0321 35294.2444
35749.0000 33507.5688 35403.1685
35768.0000 33507.1056 35524.6519
36131.0000 33506.6423 35660.4594
36235.0000 33506.1791 35812.5482
36438.0000 33505.7158 35983.0664
36817.0000 33505.2525 36174.3463
36677.0000 33504.7893 36388.8899
36835.0000 33504.3260 36629.3463
37046.0000 33503.8628 36898.4801
37709.0000 33503.3995 37199.1304
37553.0000 33502.9362 37534.1591
38206.0000 33502.4730 37906.3904
38406.0000 33502.0097 38318.5393
39047.0000 33501.5465 38773.1320
39023.0000 33501.0832 39272.4174
39436.0000 33500.6199 39818.2706
40354.0000 33500.1567 40412.0900
40686.0000 33499.6934 41054.6856
41577.0000 33499.2302 41746.1597
41911.0000 33498.7669 42485.7773
42013.0000 33498.3036 43271.8216
43196.0000 33497.8404 44101.4317
43923.0000 33497.3771 44970.4700
44890.0000 33496.9139 45873.0913
45681.0000 33496.4506 46801.8236
46917.0000 33495.9873 47747.0875
48175.0000 33495.5241 48696.9847
49448.0000 33495.0608 49637.0749
50521.0000 33494.5976 50550.2595
52151.0000 33494.1343 51416.8678
53673.0000 33493.6710 52215.0543
54891.0000 33493.2078 52921.6094
56598.0000 33492.7445 53513.2354
57603.0000 33492.2813 53968.2450
58473.0000 33491.8180 54268.5049
59084.0000 33491.3547 54401.3224
58596.0000 33490.8915 54363.4509
57785.0000 33490.4282 54162.8207
56825.0000 33489.9650 53807.3508
55975.0000 33489.5017 53309.9087
54212.0000 33489.0385 52687.3539
52740.0000 33488.5752 51959.0465
51700.0000 33488.1119 51145.4099
50226.0000 33487.6487 50266.7301
48965.0000 33487.1854 49342.2760
47825.0000 33486.7222 48396.3594
46568.0000 33486.2589 47431.5978
45586.0000 33485.7956 46468.4428
44594.0000 33485.3324 45518.8081
43606.0000 33484.8691 44592.7482
42944.0000 33484.4059 43698.5744
42364.0000 33483.9426 42842.9792
41930.0000 33483.4793 42031.1605
40625.0000 33483.0161 41266.9435
40114.0000 33482.5528 40552.9004
39731.0000 33482.0896 39890.4714
39354.0000 33481.6263 39280.0874
38704.0000 33481.1630 38721.2952
38074.0000 33480.6998 38212.8850
37665.0000 33480.2365 37753.0176
37640.0000 33479.7733 37339.3498
37238.0000 33474.2786 36964.1240
36743.0000 33468.7840 36629.3758
36980.0000 33463.2894 36331.9445
37040.0000 33457.7948 36068.5969
36181.0000 33452.3002 35836.1083
35781.0000 33446.8056 35631.3297
35652.0000 33441.3110 35451.2422
35723.0000 33435.8164 35292.9977
35314.0000 33430.3217 35153.9491
35423.0000 33424.8271 35031.6677
35093.0000 33419.3325 34923.9531
34819.0000 33413.8379 34828.8337
34919.0000 33408.3433 34744.5617
34763.0000 33402.8487 34669.6022
35065.0000 33397.3541 34602.6200
34552.0000 33391.8595 34542.4625
34472.0000 33386.3648 34488.1428
34681.0000 33380.8702 34438.8213
34199.0000 33375.3756 34393.7883
34448.0000 33369.8810 34352.4466
34206.0000 33364.3864 34314.2961
34208.0000 33358.8918 34278.9191
33859.0000 33353.3972 34245.9676
33861.0000 33347.9026 34215.1520
33753.0000 33342.4079 34186.2308
33817.0000 33336.9133 34159.0027
33644.0000 33331.4187 34133.2991
33300.0000 33325.9241 34108.9783
33373.0000 33320.4295 34085.9205
33717.0000 33314.9349 34064.0238
33750.0000 33309.4403 34043.2006
33446.0000 33303.9457 34023.3755
33158.0000 33298.4510 34004.4827
33350.0000 33292.9564 33986.4645
33500.0000 33287.4618 33969.2699
33480.0000 33281.9672 33952.8533
33339.0000 33276.4726 33937.1743
33638.0000 33270.9780 33922.1961
33461.0000 33265.4834 33907.8858
33356.0000 33259.9888 33894.2134
33275.0000 33254.4941 33881.1517
33209.0000 33267.4391 33887.1156
32843.0000 33280.3840 33893.6430
33269.0000 33293.3289 33900.7135
33160.0000 33306.2739 33908.3084
33129.0000 33319.2188 33916.2386
33180.0000 33332.1637 33924.8344
33078.0000 33345.1087 33933.9089
33431.0000 33358.0536 33943.4498
33386.0000 33370.9985 33953.4462
33418.0000 33383.9435 33963.8886
33206.0000 33396.8884 33974.7685
33209.0000 33409.8333 33986.0787
33144.0000 33422.7782 33997.8132
33204.0000 33435.7232 34009.9670
33368.0000 33448.6681 34022.5362
33284.0000 33461.6130 34035.5182
33370.0000 33474.5580 34048.9111
33051.0000 33487.5029 34062.7143
33229.0000 33500.4478 34076.9281
33093.0000 33513.3928 34091.5540
33197.0000 33526.3377 34106.5944
32999.0000 33539.2826 34122.0529
33152.0000 33552.2276 34137.9341
33455.0000 33565.1725 34154.2440
33590.0000 33578.1174 34170.9894
33558.0000 33591.0624 34188.1789
33251.0000 33604.0073 34205.8219
33220.0000 33616.9522 34223.9295
33529.0000 33629.8972 34242.5146
33476.0000 33642.8421 34261.5912
33539.0000 33655.7870 34281.1757
33541.0000 33668.7319 34301.2861
33509.0000 33681.6769 34321.9428
33503.0000 33694.6218 34343.1687
33701.0000 33707.5667 34364.9891
33357.0000 33720.5117 34388.5875
33497.0000 33733.4566 34411.6905
33821.0000 33746.4015 34435.4841
33388.0000 33759.3465 34460.0077
33633.0000 33772.2914 34485.3052
33886.0000 33785.2363 34511.4256
33851.0000 33790.4387 34530.6806
34012.0000 33795.6411 34550.8726
33747.0000 33800.8435 34572.0680
33885.0000 33806.0458 34594.3397
33756.0000 33811.2482 34617.7680
33765.0000 33816.4506 34642.4408
33717.0000 33821.6530 34668.4541
33830.0000 33826.8553 34695.9126
33730.0000 33832.0577 34724.9303
34002.0000 33837.2601 34755.6308
34123.0000 33842.4625 34788.1482
33826.0000 33847.6648 34822.6281
34220.0000 33852.8672 34859.2284
34321.0000 33858.0696 34898.1209
34263.0000 33863.2720 34939.4929
34623.0000 33868.4743 34983.5496
34641.0000 33873.6767 35030.5167
34736.0000 33878.8791 35080.6445
34837.0000 33884.0815 35134.2113
34844.0000 33889.2839 35191.5292
34852.0000 33894.4862 35252.9495
34885.0000 33899.6886 35318.8693
35218.0000 33904.8910 35389.7388
35514.0000 33910.0934 35466.0688
35413.0000 33915.2957 35548.4385
35424.0000 33920.4981 35637.5032
36044.0000 33925.7005 35734.0018
35865.0000 33930.9029 35838.7636
36031.0000 33936.1052 35952.7151
36281.0000 33941.3076 36076.8863
36503.0000 33946.5100 36212.4188
36829.0000 33951.7124 36360.5738
37120.0000 33956.9147 36522.7445
37276.0000 33962.1171 36700.4692
37541.0000 33967.3195 36895.4463
37470.0000 33972.5219 37109.5482
38066.0000 33977.7242 37344.8265
38179.0000 33982.9266 37603.5226
38498.0000 33988.1290 37888.1168
38999.0000 33993.3314 38201.0771
39465.0000 33998.5338 38544.8606
39679.0000 33996.3965 38914.5119
40017.0000 33994.2593 39319.5876
40833.0000 33992.1221 39762.0378
40746.0000 33989.9849 40243.4423
41147.0000 33987.8477 40764.9082
42493.0000 33985.7105 41326.9662
43043.0000 33983.5733 41929.4657
43336.0000 33981.4361 42571.4650
44144.0000 33979.2989 43251.1120
45002.0000 33977.1617 43965.5115
46136.0000 33975.0245 44710.5753
46984.0000 33972.8873 45480.8515
47620.0000 33970.7501 46269.3362
48097.0000 33968.6129 47067.2772
49008.0000 33966.4756 47863.9914
49768.0000 33964.3384 48646.7345
50326.0000 33962.2012 49400.6814
50926.0000 33960.0640 50109.0905
51743.0000 33957.9268 50753.7330
52317.0000 33955.7896 51315.6515
52681.0000 33953.6524 51776.2625
53054.0000 33951.5152 52118.7408
52839.0000 33949.3780 52329.5237
52867.0000 33947.2408 52399.6913
53156.0000 33945.1036 52329.2189
52759.0000 33942.9664 52124.1462
52370.0000 33940.8292 51795.9612
52036.0000 33938.6920 51346.7493
51545.0000 33936.5547 50795.0098
51466.0000 33934.4175 50156.6193
50370.0000 33932.2803 49448.2054
49871.0000 33930.1431 48686.2426
48920.0000 33928.0059 47886.3935
48519.0000 33925.8687 47063.0863
47508.0000 33923.7315 46229.2906
46798.0000 33921.5943 45396.4341
46063.0000 33919.4571 44574.4094
45334.0000 33917.3199 43771.6318
44688.0000 33915.1827 42995.1197
43926.0000 33913.0455 42250.5841
43523.0000 33910.9083 41542.5191
42969.0000 33908.7711 40874.2927
42213.0000 33906.6339 40248.2376
41627.0000 33904.4966 39665.7444
41422.0000 33902.3594 39127.3571
40857.0000 33900.2222 38632.8715
40469.0000 33898.0850 38181.4368
39855.0000 33895.9478 37771.6573
39706.0000 33893.8106 37401.6947
39340.0000 33891.6734 37069.3656
38765.0000 33889.5362 36772.2362
38675.0000 33887.3990 36507.7085
38487.0000 33885.2618 36273.0989
38163.0000 33883.1246 36065.7067
38138.0000 33880.9874 35882.8731
37756.0000 33878.8502 35722.0288
37463.0000 33876.7130 35580.7314
36960.0000 33874.5757 35456.6935
36993.0000 33872.4385 35347.8016
36617.0000 33870.3013 35252.1261
36863.0000 33868.1641 35167.9259
36285.0000 33866.0269 35093.6460
36295.0000 33863.8897 35027.9113
36203.0000 33861.7525 34969.5169
35993.0000 33859.6153 34917.4158
36027.0000 33857.4781 34870.7053
35824.0000 33855.3409 34828.6125
35975.0000 33853.2037 34790.4800
35790.0000 33851.0665 34755.7515
35536.0000 33848.9293 34723.9588
35608.0000 33846.7921 34694.7092
35614.0000 33844.6548 34667.6742
35333.0000 33842.5176 34642.5795
35113.0000 33840.3804 34619.1966
35212.0000 33838.2432 34597.3341
35238.0000 33836.1060 34576.8325
34802.0000 33833.9688 34557.5575
34886.0000 33831.8316 34539.3960
34840.0000 33829.6944 34522.2522
34756.0000 33827.5572 34505.0231
34433.0000 33825.4200 34489.6849
34283.0000 33823.2828 34475.1509
34538.0000 33813.8060 34454.0284
34481.0000 33804.3292 34433.6099
34252.0000 33794.8524 34413.8538
34024.0000 33785.3756 34394.7229
33903.0000 33775.8988 34376.1836
34021.0000 33766.4220 34358.2058
33953.0000 33756.9452 34340.7619
33792.0000 33747.4685 34323.8268
33904.0000 33737.9917 34307.3776
33851.0000 33728.5149 34291.3934
33709.0000 33719.0381 34275.8547
33637.0000 33709.5613 34260.7439
33641.0000 33700.0845 34246.0448
33774.0000 33690.6077 34231.7422
33759.0000 33681.1309 34217.8225
33954.0000 33671.6541 34204.2730
33756.0000 33662.1773 34191.0822
33785.0000 33652.7006 34178.2394
33724.0000 33643.2238 34165.7350
33637.0000 33633.7470 34153.5603
33561.0000 33624.2702 34141.7073
33631.0000 33614.7934 34130.1689
33593.0000 33605.3166 34118.9387
33822.0000 33595.8398 34108.0111
33925.0000 33586.3630 34097.3811
33911.0000 33576.8862 34087.0445
34001.0000 33567.4094 34076.9977
33789.0000 33557.9326 34067.2376
33431.0000 33548.4559 34057.7619
33535.0000 33538.9791 34048.5688
33463.0000 33529.5023 34039.6573
33566.0000 33520.0255 34031.0267
33556.0000 33510.5487 34022.6770
33683.0000 33501.0719 34014.6090
34125.0000 33491.5951 34006.8237
33633.0000 33482.1183 33999.3229
33568.0000 33472.6415 33992.1091
33772.0000 33463.1647 33985.1853
33456.0000 33453.6880 33978.5549
33343.0000 33444.2112 33972.2224
33487.0000 33434.7344 33966.1925
33496.0000 33453.1704 33988.3835
33307.0000 33471.6063 34010.8890
33351.0000 33490.0423 34033.7159
33202.0000 33508.4783 34056.8719
33188.0000 33526.9143 34080.3655
33460.0000 33545.3503 34104.2059
33716.0000 33563.7863 34128.4034
33424.0000 33582.2223 34152.9691
33575.0000 33600.6582 34177.9149
33475.0000 33619.0942 34203.2540
33543.0000 33637.5302 34229.0004
33563.0000 33655.9662 34255.1696
33537.0000 33674.4022 34281.7780
33591.0000 33692.8382 34308.8437
33881.0000 33711.2741 34336.5056
33647.0000 33729.7101 34364.5460
33724.0000 33748.1461 34393.1067
33688.0000 33766.5821 34422.2125
33726.0000 33785.0181 34451.8900
33758.0000 33803.4541 34482.1686
34106.0000 33821.8901 34513.0802
33767.0000 33840.3260 34544.6596
33947.0000 33858.7620 34576.9453
33823.0000 33877.1980 34609.9799
33826.0000 33895.6340 34643.8107
34012.0000 33914.0700 34678.4905
34088.0000 33932.5060 34714.0786
33968.0000 33950.9420 34750.6423
34129.0000 33969.3779 34788.2579
34325.0000 33987.8139 34827.0129
34516.0000 34006.2499 34867.0079
34249.0000 34024.6859 34908.3592
34307.0000 34043.1219 34951.2020
34648.0000 34061.5579 34995.6936
34388.0000 34079.9938 35042.0179
34556.0000 34098.4298 35090.3898
34841.0000 34116.8658 35141.0604
34780.0000 34135.3018 35194.3235
34749.0000 34153.7378 35250.5217
35013.0000 34172.1738 35310.0536
35008.0000 34190.6098 35373.3815
34994.0000 34201.8015 35433.7947
35085.0000 34212.9932 35499.1505
35148.0000 34224.1850 35570.1486
35488.0000 34235.3767 35647.5831
35412.0000 34246.5685 35732.3485
35689.0000 34257.7602 35825.4442
35858.0000 34268.9520 35927.9779
35935.0000 34280.1437 36041.1656
35905.0000 34291.3354 36166.3292
36449.0000 34302.5272 36304.8902
36848.0000 34313.7189 36458.3594
36837.0000 34324.9107 36628.3221
36787.0000 34336.1024 36821.6946
36867.0000 34347.2942 37029.6132
37438.0000 34358.4859 37259.0030
37997.0000 34369.6776 37511.4962
38178.0000 34380.8694 37788.6481
38142.0000 34392.0611 38091.8924
38622.0000 34403.2529 38422.4915
39199.0000 34414.4446 38781.4843
39337.0000 34425.6364 39169.6297
39930.0000 34436.8281 39587.3477
40734.0000 34448.0198 40034.6577
40804.0000 34459.2116 40511.1116
41515.0000 34470.4033 41015.7239
42207.0000 34481.5951 41546.8936
42773.0000 34492.7868 42102.3178
43248.0000 34503.9786 42678.8946
43909.0000 34515.1703 43272.6142
44525.0000 34526.3620 43878.4393
44690.0000 34537.5538 44490.1825
45176.0000 34548.7455 45100.3926
45745.0000 34559.9373 45700.2744
45890.0000 34571.1290 46279.6765
46659.0000 34582.3208 46827.1919
47573.0000 34593.5125 47330.4213
47960.0000 34604.7042 47776.4389
48405.0000 34615.8960 48152.4767
48986.0000 34627.0877 48446.7939
49389.0000 34638.2795 48649.7323
49097.0000 34649.4712 48754.2856
48723.0000 34653.2575 48750.9877
49103.0000 34657.0438 48651.0387
49085.0000 34660.8300 48458.5885
48689.0000 34664.6163 48180.4594
48188.0000 34668.4026 47825.7456
47739.0000 34672.1888 47405.0721
47605.0000 34675.9751 46929.8555
46939.0000 34679.7614 46411.6589
46732.0000 34683.5477 45861.6935
46110.0000 34687.3339 45290.4753
45643.0000 34691.1202 44707.6202
45163.0000 34694.9065 44121.7452
44945.0000 34698.6927 43540.4419
44356.0000 34702.4790 42970.2950
44060.0000 34706.2653 42416.9237
43352.0000 34710.0516 41885.0349
43022.0000 34713.8378 41378.4803
42502.0000 34717.6241 40900.3159
42012.0000 34721.4104 40452.8629
41862.0000 34725.1966 40037.7711
41370.0000 34728.9829 39656.0848
41126.0000 34732.7692 39308.3127
40601.0000 34736.5555 38994.5013
40598.0000 34740.3417 38714.3095
40204.0000 34744.1280 38467.0865
40005.0000 34747.9143 38251.9476
39793.0000 34751.7005 38067.8504
40081.0000 34755.4868 37913.6657
39680.0000 34759.2731 37788.2452
39899.0000 34763.0594 37690.4823
39931.0000 34766.8456 37619.3659
39670.0000 34770.6319 37574.0260
39867.0000 34774.4182 37553.7703
40127.0000 34778.2044 37558.1129
40058.0000 34781.9907 37586.7915
40065.0000 34785.7770 37639.7767
40112.0000 34789.5632 37717.2714
40176.0000 34793.3495 37819.7013
40409.0000 34797.1358 37947.6961
40474.0000 34800.9221 38102.0625
40842.0000 34804.7083 38283.7492
40955.0000 34801.1610 38486.4713
41044.0000 34797.6136 38718.6623
41365.0000 34794.0662 38981.4187
41597.0000 34790.5189 39275.7745
42301.0000 34786.9715 39602.6375
42497.0000 34783.4241 39962.7230
43148.0000 34779.8768 40356.4844
42950.0000 34776.3294 40784.0420
43275.0000 34772.7820 41245.1088
43703.0000 34769.2347 41738.9139
43895.0000 34765.6873 42264.1211
44759.0000 34762.1399 42818.7415
44996.0000 34758.5926 43400.0378
45648.0000 34755.0452 44004.4178
46055.0000 34751.4978 44627.3166
46525.0000 34747.9504 45263.0701
47032.0000 34744.4031 45904.7855
47419.0000 34740.8557 46544.2248
48224.0000 34737.3083 47171.7257
49149.0000 34733.7610 47776.1967
49597.0000 34730.2136 48345.2340
50322.0000 34726.6662 48865.4099
50953.0000 34723.1189 49322.7748
52021.0000 34719.5715 49703.5847
52977.0000 34716.0241 49995.2213
53419.0000 34712.4768 50187.2100
53793.0000 34708.9294 50272.1873
54121.0000 34705.3820 50247.6995
53800.0000 34701.8347 50117.6416
52874.0000 34698.2873 49886.3750
52077.0000 34694.7399 49561.1142
51036.0000 34691.1926 49151.5293
50132.0000 34687.6452 48668.9648
49103.0000 34684.0978 48125.6567
48125.0000 34680.5505 47534.0429
46841.0000 34677.0031 46906.2246
46176.0000 34673.4557 46253.5898
45356.0000 34669.9084 45586.5832
44476.0000 34666.3610 44914.5898
43759.0000 34662.8136 44245.8973
42967.0000 34659.2663 43587.7069
42092.0000 34655.7189 42946.1711
41929.0000 34652.1715 42326.4445
41214.0000 34648.6242 41732.7393
40818.0000 34645.0768 41168.3839
40281.0000 34641.5294 40635.8821
39793.0000 34637.9821 40136.9754
39146.0000 34634.4347 39672.7074
38612.0000 34630.8873 39243.4923
38701.0000 34627.3399 38849.1855
38101.0000 34623.7926 38489.1576
37890.0000 34620.2452 38162.3686
37756.0000 34616.6978 37867.4429
37690.0000 34613.1505 37602.7415
37305.0000 34609.6031 37366.4317
36906.0000 34606.0557 37156.5514
36793.0000 34602.5084 36971.0678
36724.0000 34598.9610 36807.9294
36323.0000 34595.4136 36665.1106
36215.0000 34591.8663 36540.6488
36098.0000 34588.3189 36432.6738
35664.0000 34584.7715 36339.4310
35341.0000 34581.2242 36259.2967
35441.0000 34577.6768 36190.7889
35325.0000 34574.1294 36132.5717
35185.0000 34570.5821 36083.4567
35365.0000 34567.0347 36042.4001
35464.0000 34563.4873 36008.4976
35334.0000 34559.9400 35980.9777
35298.0000 34556.3926 35959.1933
35142.0000 34552.8452 35942.6138
35516.0000 34549.2979 35930.8164
35323.0000 34545.7505 35923.4784
35033.0000 34542.2031 35920.3701
35157.0000 34538.6558 35921.3488
35337.0000 34535.1084 35926.9110
35315.0000 34531.5610 35935.9654
35294.0000 34528.0137 35949.1633
35270.0000 34524.4663 35966.6789
35477.0000 34520.9189 35988.7643
35526.0000 34517.3716 36008.0229
35913.0000 34513.8242 36040.3609
35951.0000 34502.9432 36071.1849
35875.0000 34492.0622 36108.4210
36092.0000 34481.1812 36152.7560
36295.0000 34470.3002 36204.9738
36331.0000 34459.4192 36265.9576
36402.0000 34448.5381 36336.6906
36566.0000 34437.6571 36418.2546
36804.0000 34426.7761 36511.8261
36979.0000 34415.8951 36618.6702
37196.0000 34405.0141 36740.1315
37192.0000 34394.1331 36877.6221
37351.0000 34383.2521 37032.6064
37653.0000 34372.3711 37206.5834
37926.0000 34361.4901 37401.0648
37990.0000 34350.6091 37617.5492
37962.0000 34339.7281 37857.4911
38073.0000 34328.8471 38122.2725
38496.0000 34317.9661 38413.1650
38475.0000 34307.0851 38731.2404
38994.0000 34296.2041 39077.3360
39119.0000 34285.3231 39451.9972
39613.0000 34274.4420 39855.4144
40061.0000 34263.5610 40287.3586
40354.0000 34252.6800 40747.1134
40441.0000 34241.7990 41233.4034
40927.0000 34230.9180 41744.3182
41460.0000 34220.0370 42277.2288
42127.0000 34209.1560 42828.6958
42502.0000 34198.2750 43394.3688
43085.0000 34187.3940 43968.8799
44357.0000 34176.5130 44545.7399
45417.0000 34165.6320 45117.2509
46177.0000 34154.7510 45674.4604
47319.0000 34143.8700 46207.1914
48396.0000 34132.9890 46704.1876
49402.0000 34122.1080 47153.4163
50203.0000 34111.2270 47542.5572
51116.0000 34100.3459 47859.6795
51843.0000 34089.4649 48094.0626
52659.0000 34078.5839 48237.0716
52861.0000 34067.7029 48282.9551
52895.0000 34049.5601 48223.6760
52312.0000 34031.4173 48070.0185
51819.0000 34013.2745 47826.2065
51005.0000 33995.1317 47499.0581
50378.0000 33976.9889 47097.4254
49225.0000 33958.8461 46631.5159
48026.0000 33940.7032 46112.2266
46824.0000 33922.5604 45550.5678
45421.0000 33904.4176 44957.2172
44336.0000 33886.2748 44342.2115
43193.0000 33868.1320 43714.7581
42013.0000 33849.9892 43083.1405
41137.0000 33831.8464 42454.6868
40044.0000 33813.7036 41835.7787
39010.0000 33795.5608 41231.8816
38760.0000 33777.4179 40647.5856
37970.0000 33759.2751 40086.6523
37596.0000 33741.1323 39552.0621
37104.0000 33722.9895 39046.0653
36586.0000 33704.8467 38570.2349
36203.0000 33686.7039 38125.5218
35841.0000 33668.5611 37712.3143
35603.0000 33650.4183 37330.5001
35372.0000 33632.2755 36979.5301
34997.0000 33614.1326 36658.6313
34795.0000 33595.9898 36366.2854
34632.0000 33577.8470 36101.1721
34574.0000 33559.7042 35861.6450
34180.0000 33541.5614 35645.9347
34037.0000 33523.4186 35452.2016
34162.0000 33505.2758 35278.5817
34197.0000 33487.1330 35123.2270
33968.0000 33468.9901 34984.3388
33285.0000 33450.8473 34860.1942
33562.0000 33432.7045 34749.1674
33606.0000 33414.5617 34649.7439
33504.0000 33396.4189 34560.5300
33327.0000 33378.2761 34480.2575
33613.0000 33360.1333 34407.7848
33266.0000 33341.9905 34342.0942
33256.0000 33323.8477 34282.2873
33434.0000 33322.7737 34244.6469
33047.0000 33321.6998 34211.4226
33177.0000 33320.6259 34182.0284
32886.0000 33319.5519 34155.9652
32866.0000 33318.4780 34132.8117
33066.0000 33317.4041 34112.2156
32918.0000 33316.3301 34093.8858
32873.0000 33315.2562 34077.5853
33118.0000 33314.1823 34063.1242
33029.0000 33313.1083 34050.3542
32984.0000 33312.0344 34039.1642
32748.0000 33310.9605 34029.4756
32690.0000 33309.8865 34021.2399
32735.0000 33308.8126 34014.4356
32853.0000 33307.7387 34009.0665
32661.0000 33306.6647 34005.1607
32731.0000 33305.5908 34002.7692
32789.0000 33304.5169 34001.9657
32557.0000 33303.4429 34002.8463
32564.0000 33302.3690 34005.5288
32772.0000 33301.2951 34010.1531
33058.0000 33300.2211 34016.8804
32867.0000 33299.1472 34025.8925
32557.0000 33298.0733 34037.3911
33012.0000 33296.9993 34051.5959
33128.0000 33295.9254 34068.7430
32864.0000 33294.8515 34089.0818
32939.0000 33293.7775 34112.8715
32779.0000 33292.7036 34140.3775
32830.0000 33291.6297 34171.8654
32875.0000 33290.5557 34207.5959
33049.0000 33289.4818 34247.8183
32965.0000 33288.4079 34292.7628
32921.0000 33287.3339 34342.6328
32920.0000 33286.2600 34397.5968
32802.0000 33285.1861 34457.7793
33009.0000 33284.1121 34523.2516
33296.0000 33283.0382 34594.0225
33258.0000 33281.9643 34670.0278
33126.0000 33280.8903 34751.1206
33077.0000 33279.8164 34837.0595
33581.0000 33277.8225 34926.5770
33458.0000 33275.8286 35020.1259
33899.0000 33273.8347 35117.1049
33699.0000 33271.8408 35216.7623
33907.0000 33269.8469 35318.1790
34073.0000 33267.8530 35420.2516
34107.0000 33265.8591 35521.6783
34187.0000 33263.8652 35620.9507
34468.0000 33261.8713 35716.3571
34615.0000 33259.8774 35806.0044
34681.0000 33257.8835 35887.8638
34514.0000 33255.8896 35959.8463
34682.0000 33253.8957 36019.9095
34483.0000 33251.9018 36066.1890
34519.0000 33249.9079 36097.1420
34438.0000 33247.9140 36111.6833
34511.0000 33245.9201 36109.4180
34196.0000 33243.9262 36090.8732
34196.0000 33241.9323 36056.6846
34090.0000 33239.9384 36007.9094
33881.0000 33237.9445 35945.9772
33877.0000 33235.9506 35872.5802
33821.0000 33233.9567 35789.5612
33624.0000 33231.9627 35698.8128
33793.0000 33229.9688 35602.1962
33416.0000 33227.9749 35501.4831
33354.0000 33225.9810 35398.3175
33290.0000 33223.9871 35294.1951
33346.0000 33221.9932 35190.3176
33097.0000 33219.9993 35088.1388
33058.0000 33218.0054 34988.5463
33166.0000 33216.0115 34892.4164
33379.0000 33214.0176 34800.4835
33145.0000 33212.0237 34713.3482
32919.0000 33210.0298 34631.4857
33125.0000 33208.0359 34555.2546
33467.0000 33206.0420 34484.9069
32972.0000 33204.0481 34420.5978
32983.0000 33202.0542 34362.3969
33075.0000 33200.0603 34310.3001
33266.0000 33198.0664 34264.2416
33126.0000 33192.3399 34220.3743
33609.0000 33186.6133 34182.2798
33173.0000 33180.8868 34149.7842
32966.0000 33175.1602 34122.7021
32861.0000 33169.4337 34100.8498
32972.0000 33163.7071 34084.0561
33025.0000 33157.9806 34072.1734
32903.0000 33152.2540 34065.0879
32989.0000 33146.5275 34062.7290
33038.0000 33140.8010 34065.0777
32898.0000 33135.0744 34072.1744
33269.0000 33129.3479 34084.1261
33031.0000 33123.6213 34101.1119
33202.0000 33117.8948 34124.2709
33277.0000 33112.1682 34152.1792
33208.0000 33106.4417 34186.1386
33492.0000 33100.7151 34220.1285
33697.0000 33094.9886 34267.8287
33569.0000 33089.2621 34323.3622
33722.0000 33083.5355 34387.4893
33561.0000 33077.8090 34461.0456
33804.0000 33072.0824 34544.9340
33736.0000 33066.3559 34640.1137
33589.0000 33060.6293 34747.5870
34269.0000 33054.9028 34868.3825
34337.0000 33049.1762 35003.5354
34613.0000 33043.4497 35154.0658
34607.0000 33037.7232 35320.9529
34997.0000 33031.9966 35505.1075
35027.0000 33026.2701 35707.3421
35290.0000 33020.5435 35928.3390
35638.0000 33014.8170 36168.6165
35860.0000 33009.0904 36428.4945
35907.0000 33003.3639 36708.0582
36251.0000 32997.6373 37007.1211
36311.0000 32991.9108 37325.1860
37147.0000 32986.1843 37661.4042
37396.0000 32980.4577 38014.5318
37606.0000 32974.7312 38382.8818
38034.0000 32969.0046 38764.2715
38872.0000 32963.2781 39155.9649
38802.0000 32948.8717 39545.9313
39266.0000 32934.4653 39938.8225
39484.0000 32920.0589 40329.8783
40129.0000 32905.6525 40713.5685
40500.0000 32891.2461 41083.5928
40593.0000 32876.8397 41432.9368
40827.0000 32862.4333 41754.0118
41248.0000 32848.0269 42038.8979
41753.0000 32833.6205 42279.7002
42141.0000 32819.2141 42469.0086
42272.0000 32804.8077 42600.4218
42177.0000 32790.4013 42669.0719
42478.0000 32775.9949 42672.1269
42379.0000 32761.5885 42610.4687
42211.0000 32747.1820 42486.2111
42162.0000 32732.7756 42302.6373
42206.0000 32718.3692 42064.5946
41781.0000 32703.9628 41778.1090
41407.0000 32689.5564 41449.9649
40638.0000 32675.1500 41087.3041
40641.0000 32660.7436 40697.2875
39909.0000 32646.3372 40286.8364
39589.0000 32631.9308 39862.4542
39097.0000 32617.5244 39430.1181
38711.0000 32603.1180 38995.2235
38456.0000 32588.7116 38562.5641
37936.0000 32574.3052 38136.3354
37418.0000 32559.8988 37720.1503
37006.0000 32545.4924 37317.0614
36720.0000 32531.0860 36929.5875
35986.0000 32516.6796 36559.8638
35845.0000 32502.2732 36209.1811
35704.0000 32487.8668 35878.7540
35368.0000 32473.4604 35569.2648
35042.0000 32459.0540 35281.0228
35010.0000 32444.6476 35014.0036
34593.0000 32430.2412 34767.8903
34276.0000 32415.8348 34542.1147
34102.0000 32401.4284 34335.9002
34357.0000 32387.0220 34148.3030
34081.0000 32372.6156 33978.2522
34346.0000 32358.2092 33824.5871
33699.0000 32343.8028 33686.0922
33716.0000 32329.3964 33561.5276
33785.0000 32314.9900 33449.6563
33648.0000 32300.5836 33349.2666
33479.0000 32286.1772 33259.1915
33335.0000 32271.7708 33178.3223
33203.0000 32257.3644 33105.6201
33298.0000 32242.9580 33040.1227
33003.0000 32228.5516 32980.9488
32779.0000 32214.1452 32927.2995
32939.0000 32199.7388 32878.4577
32715.0000 32185.3324 32833.7849
32908.0000 32170.9260 32792.7180
32836.0000 32156.5196 32754.7642
32518.0000 32142.1132 32719.4951
32647.0000 32127.7068 32686.5411
32684.0000 32113.3004 32655.5853
32704.0000 32098.8940 32626.3574
32143.0000 32084.4876 32598.6283
32379.0000 32070.0812 32572.2047
32388.0000 32055.6748 32546.9238
32398.0000 32041.2684 32522.6495
32466.0000 32026.8620 32499.2677
32328.0000 32012.4556 32476.6835
31854.0000 31998.0492 32454.8174
32365.0000 31983.6428 32433.6035
32247.0000 31969.2363 32412.9866
32253.0000 31954.8299 32392.9207
32061.0000 31940.4235 32373.3673
32130.0000 31926.0171 32354.2940
31966.0000 31911.6107 32335.6738
32365.0000 31897.2043 32317.4838
32066.0000 31882.7979 32299.7049
31972.0000 31868.3915 32282.3209
32124.0000 31853.9851 32265.3184
32255.0000 31839.5787 32248.6863
32181.0000 31825.1723 32232.4155
31918.0000 31810.7659 32216.4989
31748.0000 31796.3595 32200.9311
31798.0000 31781.9531 32185.7084
31797.0000 31784.1948 32187.4769
31625.0000 31786.4365 32189.5881
31818.0000 31788.6782 32192.0434
31405.0000 31790.9199 32194.8459
31657.0000 31793.1615 32198.0003
31628.0000 31795.4032 32201.5135
31836.0000 31797.6449 32205.3941
31693.0000 31799.8866 32209.6532
31512.0000 31802.1283 32214.3036
31702.0000 31804.3699 32219.3609
31634.0000 31806.6116 32224.8427
31604.0000 31808.8533 32230.7695
31408.0000 31811.0950 32237.1640
31589.0000 31813.3367 32244.0518
31385.0000 31815.5783 32251.4609
31418.0000 31817.8200 32259.4219
31577.0000 31820.0617 32267.9679
31352.0000 31822.3034 32277.1341
31333.0000 31824.5451 32286.9580
31640.0000 31826.7868 32297.4787
31356.0000 31829.0284 32308.7368
31478.0000 31831.2701 32320.7738
31369.0000 31833.5118 32333.6319
31747.0000 31835.7535 32347.3533
31602.0000 31837.9952 32361.9795
31493.0000 31840.2368 32377.5511
31828.0000 31842.4785 32394.1070
31682.0000 31844.7202 32411.6839
31687.0000 31846.9619 32430.3159
31628.0000 31849.2036 32450.0337
31866.0000 31851.4452 32470.8648
31858.0000 31853.6869 32492.8328
31517.0000 31855.9286 32515.9572
31884.0000 31858.1703 32540.2535
31995.0000 31860.4120 32565.7331
31651.0000 31862.6537 32592.4037
31931.0000 31864.8953 32620.2689
32043.0000 31867.1370 32649.3297
31800.0000 31869.3787 32679.5843
32077.0000 31871.6204 32711.0306
32129.0000 31873.8621 32743.6675
32147.0000 31869.9530 32771.3487
31953.0000 31866.0439 32800.2403
31935.0000 31862.1349 32830.3765
32212.0000 31858.2258 32861.8218
32371.0000 31854.3168 32894.6849
32331.0000 31850.4077 32929.1356
32369.0000 31846.4986 32965.4233
32605.0000 31842.5896 33003.8953
32683.0000 31838.6805 33045.0144
32411.0000 31834.7715 33089.4037
32874.0000 31830.8624 33137.7884
33091.0000 31826.9533 33191.0006
33059.0000 31823.0443 33249.9888
32989.0000 31819.1352 33315.8085
32895.0000 31815.2262 33389.6101
33191.0000 31811.3171 33472.6245
33231.0000 31807.4080 33566.1480
33236.0000 31803.4990 33671.5259
33329.0000 31799.5899 33790.1353
33827.0000 31795.6808 33923.3659
33825.0000 31791.7718 34072.5995
33563.0000 31787.8627 34239.1858
33932.0000 31783.9537 34424.4168
34404.0000 31780.0446 34629.4981
34468.0000 31776.1355 34855.5171
35069.0000 31772.2265 35103.4102
34788.0000 31768.3174 35373.9269
35115.0000 31764.4084 35667.5930
35407.0000 31760.4993 35984.6730
35613.0000 31756.5902 36325.1307
36175.0000 31752.6812 36688.5893
36158.0000 31748.7721 37074.2899
36324.0000 31744.8631 37481.0476
36656.0000 31740.9540 37907.2051
37336.0000 31737.0449 38350.5818
37773.0000 31733.1359 38808.4187
38217.0000 31729.2268 39277.3181
38966.0000 31725.3178 39753.1812
39404.0000 31721.4087 40231.1460
39995.0000 31717.4996 40705.5374
40554.0000 31713.5906 41169.8384
41036.0000 31709.6815 41616.7060
41802.0000 31705.7725 42038.0522
42223.0000 31701.8634 42420.5200
43043.0000 31697.9543 42764.5678
43130.0000 31694.0453 43056.6401
43464.0000 31690.1362 43288.5111
43710.0000 31686.2272 43453.1348
43894.0000 31682.3181 43545.2017
43820.0000 31678.4090 43561.6772
43468.0000 31674.5000 43503.5024
43439.0000 31670.5909 43372.9683
43074.0000 31666.6818 43173.7715
42558.0000 31662.7728 42911.3468
42416.0000 31658.8637 42592.4547
41555.0000 31654.9547 42224.7282
40722.0000 31651.0456 41816.2370
40012.0000 31647.1365 41375.1153
39889.0000 31643.2275 40909.2711
39326.0000 31639.3184 40426.1815
38941.0000 31635.4094 39932.7621
38667.0000 31631.5003 39435.2947
38135.0000 31627.5912 38939.3955
37763.0000 31623.6822 38450.0099
37367.0000 31619.7731 37971.4223
36723.0000 31615.8641 37507.2746
36376.0000 31611.9550 37060.5899
36337.0000 31608.0459 36633.7987
36314.0000 31604.1369 36228.7689
35581.0000 31600.2278 35846.8381
35427.0000 31596.3188 35488.8505
34899.0000 31592.4097 35155.1976
34757.0000 31588.5006 34845.8634
34771.0000 31584.5916 34560.4748
34323.0000 31580.6825 34298.3540
34206.0000 31576.7735 34058.5749
34014.0000 31572.8644 33840.0192
33805.0000 31568.9553 33641.4310
33652.0000 31565.0463 33461.4711
33429.0000 31561.1372 33298.7826
33223.0000 31557.2282 33151.9806
33177.0000 31553.3191 33019.6927
33029.0000 31543.2593 32894.4389
32969.0000 31533.1995 32781.1006
33034.0000 31523.1397 32678.4795
32826.0000 31513.0799 32585.4564
32492.0000 31503.0201 32500.9953
32726.0000 31492.9603 32424.1460
32715.0000 31482.9005 32354.0436
32332.0000 31472.8407 32289.9081
32086.0000 31462.7809 32231.0410
32361.0000 31452.7211 32176.8219
32330.0000 31442.6613 32126.7034
32058.0000 31432.6015 32080.2055
31874.0000 31422.5417 32038.4487
31808.0000 31412.4819 31997.9975
31787.0000 31402.4221 31960.0709
31597.0000 31392.3623 31924.3973
31626.0000 31382.3024 31890.7419
31935.0000 31372.2426 31858.9018
31933.0000 31362.1828 31828.7008
31801.0000 31352.1230 31799.9853
31831.0000 31342.0632 31772.6207
31692.0000 31332.0034 31746.4883
31590.0000 31321.9436 31721.4825
31453.0000 31311.8838 31697.5092
31857.0000 31301.8240 31674.4832
31710.0000 31291.7642 31652.3275
31468.0000 31281.7044 31630.9722
31431.0000 31271.6446 31610.3533
31378.0000 31261.5848 31590.4121
31022.0000 31251.5250 31571.0949
31217.0000 31241.4652 31552.3524
31122.0000 31231.4054 31534.1395
31324.0000 31221.3456 31516.4148
31442.0000 31211.2858 31496.2713
31370.0000 31201.2260 31479.4415
31138.0000 31191.1662 31462.9963
31249.0000 31181.1064 31446.9073
31204.0000 31171.0466 31431.1488
31184.0000 31160.9868 31415.6976
31080.0000 31150.9270 31400.5328
31236.0000 31140.8672 31385.6357
31147.0000 31130.7556 31370.9377
30942.0000 31120.6441 31356.4755
31146.0000 31110.5325 31342.2357
31002.0000 31100.4209 31328.2062
30934.0000 31090.3094 31314.3764
31232.0000 31080.1978 31300.7366
30889.0000 31070.0862 31287.2785
30802.0000 31059.9747 31273.9943
30794.0000 31049.8631 31260.8774
30909.0000 31039.7515 31247.9218
31089.0000 31029.6400 31235.1223
30879.0000 31019.5284 31222.4742
30840.0000 31009.4168 31209.9735
31040.0000 30999.3053 31197.6167
31201.0000 30989.1937 31185.4008
30923.0000 30979.0821 31173.3234
31104.0000 30968.9706 31161.3823
31533.0000 30958.8590 31149.5763
31420.0000 30948.7474 31137.9042
31191.0000 30938.6359 31126.6102
31323.0000 30928.5243 31115.2060
31542.0000 30918.4127 31103.9360
31209.0000 30908.3012 31092.8016
31484.0000 30898.1896 31081.8048
31228.0000 30888.0780 31070.9485
30994.0000 30877.9665 31060.2365
31169.0000 30867.8549 31049.6738
30890.0000 30857.7433 31039.2665
30978.0000 30847.6318 31029.0222
30991.0000 30837.5202 31018.9503
30914.0000 30827.4086 31009.0621
30690.0000 30817.2971 30999.3711
30820.0000 30807.1855 30989.8935
30839.0000 30797.0739 30980.6485
30631.0000 30786.9624 30971.6587
30604.0000 30776.8508 30962.9506
30626.0000 30766.7392 30954.5551
30549.0000 30756.6277 30946.5082
30590.0000 30746.5161 30938.8509
30596.0000 30736.4045 30931.6306
30962.0000 30726.2930 30924.9009
30575.0000 30719.9685 30922.5097
30797.0000 30713.6441 30920.7377
30808.0000 30707.3197 30919.6607
30389.0000 30700.9952 30919.3622
30850.0000 30694.6708 30919.9335
30914.0000 30688.3464 30921.4739
30545.0000 30682.0219 30924.0897
30926.0000 30675.6975 30927.8942
30704.0000 30669.3731 30933.0064
30897.0000 30663.0486 30939.5500
30666.0000 30656.7242 30947.6515
30695.0000 30650.3998 30957.4388
30519.0000 30644.0753 30969.0387
30729.0000 30637.7509 30982.5741
30874.0000 30631.4265 30998.1618
30830.0000 30625.1020 31015.9088
30962.0000 30618.7776 31035.9092
30731.0000 30612.4532 31058.2405
30828.0000 30606.1287 31082.9601
30872.0000 30599.8043 31110.1010
30700.0000 30593.4799 31139.6684
30932.0000 30587.1554 31171.6354
31050.0000 30580.8310 31205.9390
31170.0000 30574.5066 31242.4756
31371.0000 30568.1821 31281.0970
30907.0000 30561.8577 31321.6054
31349.0000 30555.5333 31363.7104
31453.0000 30549.2088 31407.1754
31209.0000 30542.8844 31451.5838
31533.0000 30536.5600 31496.4855
31659.0000 30530.2355 31541.3526
32052.0000 30523.9111 31585.5763
31793.0000 30517.5867 31628.4647
31890.0000 30511.2622 31669.2469
31733.0000 30504.9378 31707.0827
32039.0000 30498.6134 31741.0824
31789.0000 30492.2889 31770.3372
31985.0000 30485.9645 31793.9596
31950.0000 30479.6401 31811.1351
31706.0000 30473.3156 31821.1758
31650.0000 30466.9912 31823.5744
32068.0000 30460.6668 31818.0596
32025.0000 30454.3423 31804.7428
32168.0000 30448.0179 31783.8530
31938.0000 30441.6935 31755.7785
31822.0000 30435.3690 31721.0791
31874.0000 30429.0446 31680.4459
31741.0000 30422.7202 31634.6577
31734.0000 30416.3957 31584.5379
31705.0000 30410.0713 31530.9192
31605.0000 30403.7469 31474.6145
31516.0000 30397.4224 31416.3964
31150.0000 30391.0980 31352.3368
31443.0000 30384.7736 31292.4076
31595.0000 30378.4491 31232.5362
31406.0000 30372.1247 31173.2501
31251.0000 30365.8003 31115.0116
31053.0000 30359.4758 31058.2190
31053.0000 30353.1514 31003.2092
30752.0000 30346.8270 30950.2594
30912.0000 30340.5025 30899.5904
30719.0000 30334.1781 30851.3697
30879.0000 30327.8537 30805.7147
30887.0000 30321.5292 30762.6968
30437.0000 30315.2048 30722.3455
30803.0000 30308.8804 30684.6528
30650.0000 30302.5559 30649.5781
30750.0000 30296.2315 30617.0529
30400.0000 30289.9071 30586.9856
30598.0000 30283.5827 30559.2664
30480.0000 30277.2582 30533.7721
30531.0000 30270.9338 30510.3700
30164.0000 30264.6094 30488.9224
30370.0000 30258.2849 30469.2901
30353.0000 30251.9605 30451.3355
30531.0000 30245.6361 30434.9253
30293.0000 30239.3116 30419.9332
30436.0000 30232.9872 30406.2411
30341.0000 30226.6628 30393.7409
30421.0000 30220.3383 30382.3354
30168.0000 30214.0139 30371.9387
30271.0000 30207.6895 30362.4766
30122.0000 30204.8116 30357.3333
30216.0000 30201.9338 30353.0105
30157.0000 30199.0560 30349.4675
30250.0000 30196.1782 30346.6734
30674.0000 30193.3004 30344.6062
30332.0000 30190.4226 30343.2515
30063.0000 30187.5448 30342.6020
30294.0000 30184.6670 30342.8635
30234.0000 30181.7892 30343.6222
30018.0000 30178.9113 30345.0901
30227.0000 30176.0335 30347.2729
30218.0000 30173.1557 30350.1762
30307.0000 30170.2779 30353.8039
30268.0000 30167.4001 30358.1570
30237.0000 30164.5223 30363.2321
30012.0000 30161.6445 30369.0201
30233.0000 30158.7667 30375.5049
30172.0000 30155.8889 30382.6622
30446.0000 30153.0111 30390.4578
30205.0000 30150.1332 30399.8710
30298.0000 30147.2554 30408.8000
30411.0000 30144.3776 30418.1947
30591.0000 30141.4998 30427.9692
30574.0000 30138.6220 30438.0212
30416.0000 30135.7442 30448.2299
30456.0000 30132.8664 30458.4554
30299.0000 30129.9886 30468.5369
30206.0000 30127.1108 30478.2932
30237.0000 30124.2329 30487.5227
30133.0000 30121.3551 30496.0067
30362.0000 30118.4773 30503.5140
30704.0000 30115.5995 30509.8085
30433.0000 30112.7217 30514.6596
30379.0000 30109.8439 30517.8547
30622.0000 30106.9661 30519.2132
30480.0000 30104.0883 30518.6001
30352.0000 30101.2105 30515.9381
30419.0000 30098.3327 30511.2461
30484.0000 30095.4548 30504.5797
30671.0000 30092.5770 30496.0336
30364.0000 30089.6992 30485.7478
30289.0000 30086.8214 30473.8971
30154.0000 30083.9436 30460.6806
30578.0000 30081.0658 30446.3104
30693.0000 30078.1880 30431.0024
30434.0000 30075.3102 30414.9687
30368.0000 30072.4324 30398.4121
30348.0000 30069.5545 30381.5223
30673.0000 30066.6767 30364.4739
30246.0000 30063.7989 30347.4249
30336.0000 30060.9211 30330.5168
30241.0000 30058.0433 30313.8740
30240.0000 30055.1655 30297.6044
30197.0000 30052.2877 30281.8000
30178.0000 30049.4099 30266.5371
30193.0000 30046.5321 30251.8774
30209.0000 30043.6542 30237.8684
30047.0000 30040.7764 30224.5442
29923.0000 30037.8986 30211.9267
30076.0000 30035.0208 30200.0268
29941.0000 30032.1430 30188.8447
30230.0000 30029.2652 30178.3721
30047.0000 30026.3874 30168.5927
30137.0000 30023.5096 30159.4837
30140.0000 30020.6318 30151.0171
30253.0000 30017.7540 30143.1606
30178.0000 30014.8761 30135.8791
30369.0000 30011.9983 30129.1354
30098.0000 30009.1205 30122.8914
30215.0000 30006.2427 30117.1088
29931.0000 30003.3649 30111.7499
29870.0000 30000.4871 30106.7781
30145.0000 29997.6093 30102.1585
30225.0000 29994.7315 30097.8581
29978.0000 29991.8537 30093.0391
29906.0000 29988.9758 30089.2911
30274.0000 29986.0980 30085.7779
30211.0000 29983.2202 30082.4768
30220.0000 29980.3424 30079.3672
30043.0000 29977.4646 30076.4314
29897.0000 29974.5868 30073.6538
29883.0000 29971.7090 30071.0211
30007.0000 29977.8177 30077.5087
30244.0000 29983.9264 30084.1208
30056.0000 29990.0351 30090.8500
30197.0000 29996.1439 30097.6903
29889.0000 30002.2526 30104.6374
29818.0000 30008.3613 30111.6883
30061.0000 30014.4700 30118.8411
30100.0000 30020.5787 30126.0952
30293.0000 30026.6875 30133.4511
30180.0000 30032.7962 30140.9102
30018.0000 30038.9049 30148.4751
30276.0000 30045.0136 30156.1492
30155.0000 30051.1223 30163.9372
29945.0000 30057.2311 30171.8448
29801.0000 30063.3398 30179.8791
29829.0000 30069.4485 30188.0484
29907.0000 30075.5572 30196.3628
30264.0000 30081.6659 30204.8341
30073.0000 30087.7747 30213.4762
30271.0000 30093.8834 30222.3055
30242.0000 30099.9921 30231.3412
30144.0000 30106.1008 30240.6058
30005.0000 30112.2095 30250.1254
30118.0000 30118.3183 30259.9307
30313.0000 30124.4270 30270.0573
30314.0000 30130.5357 30280.5462
30370.0000 30136.6444 30291.4450
30304.0000 30142.7531 30302.8085
30105.0000 30148.8619 30314.6991
30329.0000 30154.9706 30327.1883
29768.0000 30161.0793 30340.3568
29928.0000 30167.1880 30354.2956
30333.0000 30173.2967 30369.1066
30096.0000 30179.4055 30384.9031
30266.0000 30185.5142 30401.8102
30260.0000 30191.6229 30419.9649
30190.0000 30197.7316 30439.5160
30179.0000 30203.8403 30460.6240
30405.0000 30209.9491 30483.4599
30421.0000 30216.0578 30508.2722
30334.0000 30222.1665 30535.1146
30486.0000 30223.1978 30559.1720
30611.0000 30224.2290 30585.7201
30386.0000 30225.2603 30614.9582
30645.0000 30226.2915 30647.0821
30439.0000 30227.3228 30682.2810
30632.0000 30228.3540 30720.7328
30496.0000 30229.3853 30762.5994
30816.0000 30230.4165 30808.0213
30683.0000 30231.4478 30857.1125
30550.0000 30232.4790 30909.9550
30791.0000 30233.5103 30966.5928
31021.0000 30234.5415 31027.4932
30860.0000 30235.5728 31091.6749
31377.0000 30236.6040 31159.4987
31288.0000 30237.6353 31230.7983
31217.0000 30238.6665 31305.3400
31267.0000 30239.6978 31382.8156
31331.0000 30240.7290 31462.8355
31493.0000 30241.7603 31544.9216
31523.0000 30242.7915 31628.4993
31366.0000 30243.8228 31712.8894
31497.0000 30244.8540 31797.3014
31632.0000 30245.8853 31880.8272
31870.0000 30246.9165 31962.4390
32250.0000 30247.9478 32040.9934
32076.0000 30248.9790 32115.2433
32099.0000 30250.0103 32183.8623
32256.0000 30251.0415 32245.4832
32494.0000 30252.0728 32298.7520
32357.0000 30253.1040 32342.3948
32256.0000 30254.1353 32375.2953
32210.0000 30255.1665 32397.6002
32265.0000 30256.1978 32406.6753
32222.0000 30257.2290 32403.4162
32256.0000 30258.2603 32384.9751
31748.0000 30259.2915 32358.0551
31536.0000 30260.3228 32320.2312
31760.0000 30261.3540 32272.4462
31554.0000 30262.3853 32215.8109
31679.0000 30263.4165 32151.5410
31685.0000 30264.4478 32080.9003
31687.0000 30265.4790 32005.1522
31114.0000 30266.5103 31925.5233
31109.0000 30267.5415 31843.1768
31096.0000 30268.5728 31759.1960
31333.0000 30269.6040 31674.5743
31279.0000 30270.6353 31590.2103
31089.0000 30271.6665 31506.9063
31080.0000 30272.6978 31425.3690
31215.0000 30273.7290 31346.2109
31195.0000 30274.7603 31269.9536
31060.0000 30275.7915 31197.0303
31260.0000 30276.8228 31127.7902
31029.0000 30277.8540 31062.5028
31026.0000 30278.8853 31001.3626
30792.0000 30279.9165 30944.4952
31007.0000 30280.9478 30891.9631
30794.0000 30281.9790 30843.7723
31063.0000 30283.0103 30799.8790
31036.0000 30284.0415 30760.1972
30630.0000 30285.0728 30724.6047
30666.0000 30286.1040 30692.9513
30690.0000 30287.1353 30665.0640
30869.0000 30288.1665 30640.7542
30595.0000 30289.1978 30619.8227
30752.0000 30290.2290 30602.0646
30490.0000 30291.2603 30587.2739
30545.0000 30292.2915 30575.2465
30492.0000 30293.3228 30565.7833
30545.0000 30294.3540 30558.6923
30559.0000 30295.3853 30553.7894
30153.0000 30296.4165 30550.9000
30564.0000 30297.4478 30549.8583
30546.0000 30298.4790 30550.5075
30528.0000 30299.5103 30552.6993
30489.0000 30300.5415 30556.2921
30295.0000 30301.5728 30561.1505
30571.0000 30302.6040 30567.1431
30739.0000 30303.6353 30574.1412
30312.0000 30304.6665 30582.0169
30615.0000 30305.6978 30590.6408
30524.0000 30306.7290 30599.8803
30538.0000 30302.6828 30604.5199
30379.0000 30298.6366 30609.4919
30563.0000 30294.5903 30614.6417
30526.0000 30290.5441 30619.8043
30421.0000 30286.4979 30624.8037
30471.0000 30282.4517 30629.4527
30628.0000 30278.4055 30633.5552
31027.0000 30274.3592 30636.9096
30536.0000 30270.3130 30639.3144
30545.0000 30266.2668 30640.5763
30829.0000 30262.2206 30640.5190
30715.0000 30258.1744 30638.9942
30825.0000 30254.1281 30635.8906
30625.0000 30250.0819 30631.1437
30601.0000 30246.0357 30624.7608
30619.0000 30241.9895 30616.7804
30626.0000 30237.9433 30607.2743
30328.0000 30233.8970 30596.3501
30588.0000 30229.8508 30584.1441
30688.0000 30225.8046 30570.8126
30461.0000 30221.7584 30556.5232
30442.0000 30217.7122 30541.4482
30732.0000 30213.6659 30525.7581
30550.0000 30209.6197 30509.6169
30273.0000 30205.5735 30493.1795
30679.0000 30201.5273 30476.5895
30687.0000 30197.4811 30459.9779
30418.0000 30193.4348 30443.4628
30371.0000 30189.3886 30427.1491
30365.0000 30185.3424 30411.1287
30317.0000 30181.2962 30395.4805
30273.0000 30177.2500 30380.3184
30511.0000 30173.2037 30365.6022
30247.0000 30169.1575 30351.4221
30265.0000 30165.1113 30337.8099
30088.0000 30161.0651 30324.7872
29975.0000 30157.0189 30312.3662
29982.0000 30152.9726 30300.5503
30173.0000 30148.9264 30289.3353
30132.0000 30144.8802 30278.7099
29964.0000 30140.8340 30268.6574
30433.0000 30135.1101 30257.4782
29952.0000 30129.3862 30246.8244
30242.0000 30123.6623 30236.6673
30202.0000 30117.9384 30226.9761
30115.0000 30112.2145 30217.7189
30020.0000 30106.4906 30208.8630
30184.0000 30100.7667 30200.3759
30099.0000 30095.0428 30192.2257
30111.0000 30089.3189 30184.3814
29793.0000 30083.5950 30176.8135
30112.0000 30077.8711 30169.4941
30057.0000 30072.1472 30162.3974
29786.0000 30066.4234 30155.4993
30321.0000 30060.6995 30148.7778
30016.0000 30054.9756 30142.2131
29899.0000 30049.2517 30135.7872
30322.0000 30043.5278 30129.4842
29759.0000 30037.8039 30123.2900
29815.0000 30032.0800 30117.1922
29808.0000 30026.3561 30111.1798
30078.0000 30020.6322 30105.2436
29815.0000 30014.9083 30099.3753
29814.0000 30009.1844 30093.5682
29895.0000 30003.4605 30087.8161
29858.0000 29997.7366 30082.1141
29782.0000 29992.0127 30076.4581
29804.0000 29986.2888 30070.8444
30090.0000 29980.5649 30065.2700
29978.0000 29974.8410 30059.7325
29792.0000 29969.1171 30054.2299
30023.0000 29963.3932 30048.7604
29784.0000 29957.6694 30043.3227
29871.0000 29951.9455 30037.9157
29671.0000 29946.2216 30032.5385
29639.0000 29940.4977 30027.1903
29631.0000 29934.7738 30021.8705
29641.0000 29929.0499 30016.5788
29855.0000 29923.3260 30011.2317
29681.0000 29917.6021 30005.9954
30024.0000 29911.8782 30000.7864
29934.0000 29906.1543 29995.6047
29841.0000 29897.1516 29987.1713
29777.0000 29888.1489 29978.7652
29904.0000 29879.1462 29970.3864
29679.0000 29870.1434 29962.0350
29537.0000 29861.1407 29953.7113
29666.0000 29852.1380 29945.4155
30164.0000 29843.1353 29937.1479
29489.0000 29834.1326 29928.9087
29713.0000 29825.1299 29920.6984
29576.0000 29816.1271 29912.5172
29876.0000 29807.1244 29904.3657
29820.0000 29798.1217 29896.2443
29422.0000 29789.1190 29888.1534
29645.0000 29780.1163 29880.0937
29435.0000 29771.1136 29872.0657
29651.0000 29762.1109 29864.0700
29908.0000 29753.1081 29856.1073
29733.0000 29744.1054 29848.1783
29640.0000 29735.1027 29840.2838
29476.0000 29726.1000 29832.4244
29431.0000 29717.0973 29824.6011
29408.0000 29708.0946 29816.8148
30000.0000 29699.0918 29809.0662
29567.0000 29690.0891 29801.3566
29790.0000 29681.0864 29793.6868
30071.0000 29672.0837 29786.0579
29718.0000 29663.0810 29778.4711
29746.0000 29654.0783 29770.9277
29646.0000 29645.0756 29763.4287
29405.0000 29636.0728 29755.9757
29604.0000 29627.0701 29748.5699
29780.0000 29618.0674 29741.2128
29622.0000 29609.0647 29733.9059
29492.0000 29600.0620 29726.6509
29687.0000 29591.0593 29719.4494
29438.0000 29582.0565 29712.3033
29564.0000 29573.0538 29705.2143
29508.0000 29564.0511 29698.1845
29148.0000 29555.0484 29691.2158
29663.0000 29546.0457 29680.6578
29552.0000 29537.0430 29673.8320
29548.0000 29548.6051 29687.6390
29657.0000 29560.1672 29701.5164
29574.0000 29571.7293 29715.4668
29668.0000 29583.2915 29729.4930
29611.0000 29594.8536 29743.5980
29906.0000 29606.4157 29757.7848
29848.0000 29617.9778 29772.0567
29799.0000 29629.5399 29786.4170
29804.0000 29641.1021 29800.8693
30118.0000 29652.6642 29815.4175
29710.0000 29664.2263 29830.0656
29606.0000 29675.7884 29844.8177
29883.0000 29687.3505 29859.6784
29624.0000 29698.9127 29874.6525
29428.0000 29710.4748 29889.7449
29684.0000 29722.0369 29904.9610
29738.0000 29733.5990 29920.3066
29867.0000 29745.1611 29935.7876
30042.0000 29756.7233 29951.4107
30032.0000 29768.2854 29967.1827
29932.0000 29779.8475 29983.1112
29748.0000 29791.4096 29999.2042
29956.0000 29802.9718 30015.4705
29979.0000 29814.5339 30031.9197
29733.0000 29826.0960 30048.5622
29990.0000 29837.6581 30065.4095
29838.0000 29849.2202 30082.4741
29995.0000 29860.7824 30099.7701
30182.0000 29872.3445 30117.3132
29958.0000 29883.9066 30135.0601
29737.0000 29895.4687 30153.1526
29852.0000 29907.0308 30171.5519
30096.0000 29918.5930 30190.2837
30010.0000 29930.1551 30209.3768
30173.0000 29941.7172 30228.8647
29850.0000 29953.2793 30248.7853
29914.0000 29964.8415 30269.1823
30177.0000 29976.4036 30290.1062
30259.0000 29987.9657 30311.6144
30346.0000 29999.5278 30333.7732
30156.0000 30011.0899 30356.6585
30159.0000 30017.1790 30374.8839
30137.0000 30023.2680 30394.0214
30385.0000 30029.3570 30414.1836
30282.0000 30035.4460 30435.4979
30276.0000 30041.5350 30458.1080
30486.0000 30047.6241 30482.1753
30526.0000 30053.7131 30507.8803
30554.0000 30059.8021 30535.4235
30554.0000 30065.8911 30565.0262
30746.0000 30071.9802 30596.9318
30432.0000 30078.0692 30631.4054
30779.0000 30084.1582 30668.7346
30812.0000 30090.2472 30709.2285
30767.0000 30096.3362 30753.2169
30812.0000 30102.4253 30801.0489
30745.0000 30108.5143 30853.0908
30801.0000 30114.6033 30909.7231
31148.0000 30120.6923 30971.3377
31214.0000 30126.7814 31038.3331
31068.0000 30132.8704 31111.1103
31423.0000 30138.9594 31190.0673
31427.0000 30145.0484 31275.5934
31431.0000 30151.1374 31368.0629
31594.0000 30157.2265 31467.8284
31400.0000 30163.3155 31575.2140
31661.0000 30169.4045 31690.5080
32052.0000 30175.4935 31813.9558
31935.0000 30181.5826 31945.7524
31938.0000 30187.6716 32086.0345
32056.0000 30193.7606 32234.8736
32440.0000 30199.8496 32392.2671
32597.0000 30205.9386 32558.3537
32779.0000 30212.0277 32732.5106
32799.0000 30218.1167 32914.6825
33230.0000 30224.2057 33104.4780
33569.0000 30230.2947 33301.3797
33556.0000 30236.3837 33504.7311
33817.0000 30242.4728 33713.7222
34182.0000 30248.5618 33927.3770
34464.0000 30254.6508 34144.5434
34631.0000 30260.7398 34363.8901
34965.0000 30261.3404 34578.4243
35270.0000 30261.9410 34791.9776
35627.0000 30262.5416 35002.7803
35971.0000 30263.1422 35209.0821
36318.0000 30263.7428 35408.9421
36572.0000 30264.3434 35600.7623
36913.0000 30264.9440 35783.1012
37145.0000 30265.5446 35954.8467
37484.0000 30266.1452 36115.3001
36943.0000 30266.7458 36264.4078
37130.0000 30267.3464 36402.4307
37122.0000 30267.9470 36529.8724
36997.0000 30268.5476 36647.5115
36966.0000 30269.1482 36756.3064
36811.0000 30269.7488 36857.2875
36802.0000 30270.3494 36951.4485
36981.0000 30270.9500 37039.6449
37088.0000 30271.5506 37122.5066
36803.0000 30272.1512 37200.3663
37010.0000 30272.7518 37273.2062
37324.0000 30273.3524 37340.6204
37276.0000 30273.9530 37401.7968
37246.0000 30274.5536 37455.5182
37389.0000 30275.1542 37500.7963
37521.0000 30275.7548 37538.2268
37427.0000 30276.3554 37558.7894
37574.0000 30276.9560 37563.9164
37429.0000 30277.5566 37551.3405
37577.0000 30278.1572 37518.9885
37577.0000 30278.7578 37465.1575
37407.0000 30279.3584 37388.6763
37057.0000 30279.9590 37289.0986
37242.0000 30280.5595 37166.9435
37322.0000 30281.1601 37023.0926
37270.0000 30281.7607 36858.9701
36797.0000 30282.3613 36676.4967
36591.0000 30282.9619 36477.9726
36322.0000 30283.5625 36265.9491
36107.0000 30284.1631 36043.1043
35752.0000 30284.7637 35812.1337
35604.0000 30285.3643 35575.6628
34992.0000 30285.9649 35336.1820
35033.0000 30286.5655 35096.0014
34841.0000 30287.1661 34857.2229
34638.0000 30287.7667 34621.7246
34782.0000 30288.3673 34391.1528
34323.0000 30288.9679 34166.9201
34149.0000 30289.5685 33950.2058
33689.0000 30290.1691 33741.9832
33517.0000 30290.7697 33542.9298
33792.0000 30291.3703 33353.5751
33626.0000 30291.9709 33174.2163
33418.0000 30292.5715 33004.9543
33216.0000 30293.1721 32845.7100
33197.0000 30293.7727 32696.2458
33219.0000 30294.3733 32556.1913
32907.0000 30294.9739 32425.0730
32929.0000 30295.5745 32302.3468
32507.0000 30296.1751 32187.4312
32444.0000 30296.7757 32079.7385
32371.0000 30297.3763 31978.7147
32077.0000 30297.9769 31883.8602
32044.0000 30298.5775 31794.6891
31653.0000 30299.1781 31710.7634
31552.0000 30299.7787 31631.6948
31496.0000 30300.3793 31557.1414
31433.0000 30300.9799 31486.8026
31389.0000 30301.5805 31420.4129
31286.0000 30302.1811 31357.7363
31125.0000 30302.7816 31298.5612
31069.0000 30303.3822 31242.6973
31007.0000 30303.9828 31189.9722
31065.0000 30304.5834 31140.2304
31102.0000 30305.1840 31093.3307
31010.0000 30305.7846 31049.1456
31130.0000 30306.3852 31007.5593
30582.0000 30306.9858 30968.4661
30640.0000 30307.5864 30931.7689
30693.0000 30308.1870 30897.3773
30702.0000 30308.7876 30865.2059
30560.0000 30309.3882 30835.1725
30343.0000 30309.9888 30806.8133
30633.0000 30305.1010 30775.3283
30506.0000 30300.2132 30745.7408
30498.0000 30295.3253 30717.9696
30278.0000 30290.4375 30691.9318
30134.0000 30285.5497 30667.5430
30252.0000 30280.6619 30644.7175
30235.0000 30275.7740 30623.3683
30576.0000 30270.8862 30603.4079
30482.0000 30265.9984 30584.7485
30316.0000 30261.1105 30567.3035
30230.0000 30256.2227 30550.9870
30402.0000 30251.3349 30535.7156
30215.0000 30246.4471 30521.4084
30240.0000 30241.5592 30507.9876
30257.0000 30236.6714 30495.3794
30305.0000 30231.7836 30483.5137
30173.0000 30226.8957 30472.3253
29992.0000 30222.0079 30461.7532
30270.0000 30217.1201 30451.7414
30346.0000 30212.2323 30442.2385
30497.0000 30207.3444 30433.1977
29944.0000 30202.4566 30424.5769
30315.0000 30197.5688 30416.3384
30227.0000 30192.6810 30408.4486
30102.0000 30187.7931 30400.8778
30187.0000 30182.9053 30393.5999
29992.0000 30178.0175 30386.5923
30223.0000 30173.1296 30379.8354
30569.0000 30168.2418 30373.3125
30196.0000 30163.3540 30367.0093
30419.0000 30158.4662 30360.9139
30242.0000 30153.5783 30355.0167
29978.0000 30148.6905 30349.3096
30144.0000 30143.8027 30345.0794
30257.0000 30138.9149 30339.7399
30455.0000 30134.0270 30334.5767
30434.0000 30129.1392 30329.5881
30191.0000 30124.2514 30324.7737
30223.0000 30119.3635 30320.1342
30161.0000 30114.4757 30315.6720
30042.0000 30109.5879 30311.3904
30132.0000 30113.8097 30316.4039
30243.0000 30118.0314 30321.6094
30295.0000 30122.2532 30327.0148
30580.0000 30126.4750 30332.6299
30667.0000 30130.6967 30338.4664
30244.0000 30134.9185 30344.5385
30501.0000 30139.1403 30350.8624
30524.0000 30143.3620 30357.4577
30544.0000 30147.5838 30364.3467
30394.0000 30151.8056 30371.5555
30505.0000 30156.0273 30379.1143
30559.0000 30160.2491 30387.0576
30662.0000 30164.4709 30395.4252
30793.0000 30168.6927 30404.2620
30779.0000 30172.9144 30413.6196
31055.0000 30177.1362 30423.5561
31013.0000 30181.3580 30434.1369
30992.0000 30185.5797 30445.4355
30660.0000 30189.8015 30457.5340
30693.0000 30194.0233 30470.5237
31089.0000 30198.2450 30484.5056
31020.0000 30202.4668 30499.5909
31053.0000 30206.6886 30515.9015
31185.0000 30210.9103 30533.5700
31074.0000 30215.1321 30552.7401
31061.0000 30219.3539 30573.5664
31310.0000 30223.5757 30596.2143
31075.0000 30227.7974 30620.8593
31081.0000 30232.0192 30647.6867
31217.0000 30236.2410 30676.8898
31336.0000 30240.4627 30708.6695
31410.0000 30244.6845 30743.2318
31060.0000 30248.9063 30780.7859
31203.0000 30253.1280 30821.5419
31134.0000 30257.3498 30865.7076
31268.0000 30261.5716 30913.4850
31416.0000 30265.7933 30965.0666
31619.0000 30270.0151 31020.6310
31672.0000 30274.2369 31080.3379
31193.0000 30278.4587 31144.3229
31358.0000 30282.6804 31212.5910
31460.0000 30278.2709 31276.7819
31511.0000 30273.8613 31345.4530
31406.0000 30269.4518 31418.5816
31441.0000 30265.0422 31496.0889
31461.0000 30260.6327 31577.8333
31665.0000 30256.2231 31663.6039
31872.0000 30251.8136 31753.1158
31922.0000 30247.4041 31846.0056
32006.0000 30242.9945 31941.8298
31931.0000 30238.5850 32040.0652
31714.0000 30234.1754 32140.1114
31890.0000 30229.7659 32241.2964
31787.0000 30225.3563 32342.8841
32090.0000 30220.9468 32444.0825
32196.0000 30216.5372 32544.0517
32259.0000 30212.1277 32641.9103
32325.0000 30207.7181 32736.7504
32407.0000 30203.3086 32827.6259
32347.0000 30198.8990 32913.5238
32616.0000 30194.4895 32993.3790
33095.0000 30190.0800 33066.0770
32841.0000 30185.6704 33130.4637
32897.0000 30181.2609 33185.3669
32905.0000 30176.8513 33229.6312
33136.0000 30172.4418 33262.1664
33183.0000 30168.0322 33282.0071
33264.0000 30163.6227 33288.3785
33438.0000 30159.2131 33280.7583
33251.0000 30154.8036 33258.9328
32973.0000 30150.3940 33223.1145
33224.0000 30145.9845 33173.7739
33128.0000 30141.5750 33111.6239
32943.0000 30137.1654 33037.6253
32511.0000 30132.7559 32952.9376
32443.0000 30128.3463 32858.8628
32581.0000 30123.9368 32756.7882
32215.0000 30119.5272 32648.1344
32061.0000 30115.1177 32534.3116
32501.0000 30110.7081 32416.6851
32183.0000 30106.2986 32296.5499
31674.0000 30101.8890 32175.1143
31566.0000 30097.4795 32053.4890
31682.0000 30093.0699 31932.6815
31399.0000 30088.6604 31813.5932
31224.0000 30084.2509 31697.0198
31115.0000 30079.8413 31583.6517
31071.0000 30075.4318 31474.0770
30940.0000 30071.0222 31368.7843
30862.0000 30066.6127 31268.1662
30940.0000 30062.2031 31172.5244
31001.0000 30057.7936 31082.0742
30664.0000 30053.3840 30996.9507
30524.0000 30048.9745 30917.2149
30667.0000 30044.5649 30842.8608
30466.0000 30040.1554 30773.8221
30510.0000 30035.7458 30710.5326
30379.0000 30031.3363 30651.7265
30396.0000 30026.9268 30597.7537
30397.0000 30022.5172 30548.3840
30066.0000 30018.1077 30503.3644
30341.0000 30013.6981 30462.4263
30179.0000 30009.2886 30425.2909
30008.0000 30004.8790 30391.6755
30267.0000 30000.4695 30361.2980
29716.0000 29996.0599 30333.8814
30097.0000 29991.6504 30309.1571
30398.0000 29987.2408 30286.8679
29928.0000 29982.8313 30266.7702
29959.0000 29978.4218 30248.6359
29857.0000 29974.0122 30232.2531
30023.0000 29969.6027 30217.4267
29862.0000 29965.1931 30203.9789
29906.0000 29960.7836 30191.7490
29855.0000 29956.3740 30180.5925
29911.0000 29951.9645 30170.3808
30061.0000 29947.5549 30161.0003
29834.0000 29943.1454 30152.3512
29725.0000 29938.7358 30144.3467
29898.0000 29934.3263 30136.9116
29851.0000 29929.9167 30129.9818
29833.0000 29925.5072 30123.5025
29815.0000 29921.0977 30117.4277
30072.0000 29925.6126 30120.6438
30078.0000 29930.1276 30124.1950
29967.0000 29934.6425 30128.0560
29850.0000 29939.1575 30132.2074
29962.0000 29943.6724 30136.6343
30169.0000 29948.1874 30141.3265
29993.0000 29952.7024 30146.2778
29807.0000 29957.2173 30151.4855
30083.0000 29961.7323 30156.9508
29970.0000 29966.2472 30162.6779
30188.0000 29970.7622 30168.6745
30055.0000 29975.2772 30174.9514
29953.0000 29979.7921 30181.5226
29892.0000 29984.3071 30188.4056
29888.0000 29988.8220 30195.6211
29922.0000 29993.3370 30203.1935
30296.0000 29997.8519 30211.1686
29996.0000 30002.3669 30219.5437
30327.0000 30006.8819 30228.3724
29970.0000 30011.3968 30237.6955
30009.0000 30015.9118 30247.5585
30005.0000 30020.4267 30258.0115
29833.0000 30024.9417 30269.1100
30202.0000 30029.4567 30280.9143
30204.0000 30033.9716 30293.4904
30028.0000 30038.4866 30306.9095
29977.0000 30043.0015 30321.2485
30006.0000 30047.5165 30336.5895
30003.0000 30052.0314 30353.0198
30087.0000 30056.5464 30370.6322
30222.0000 30061.0614 30389.5237
30282.0000 30065.5763 30409.7959
29922.0000 30070.0913 30431.5541
30073.0000 30074.6062 30454.9065
30272.0000 30079.1212 30479.9637
30325.0000 30083.6361 30506.8372
30333.0000 30088.1511 30535.6388
30426.0000 30092.6661 30566.4789
30220.0000 30097.1810 30599.4652
30733.0000 30101.6960 30634.7011
30527.0000 30106.2109 30672.2838
30476.0000 30105.8064 30707.3832
30346.0000 30105.4019 30744.9982
30429.0000 30104.9973 30785.1965
30397.0000 30104.5928 30827.4325
30624.0000 30104.1883 30872.9454
30720.0000 30103.7837 30921.1551
30555.0000 30103.3792 30972.0646
30642.0000 30102.9747 31025.6588
30926.0000 30102.5701 31081.9034
31106.0000 30102.1656 31140.7466
31163.0000 30101.7611 31202.1196
31159.0000 30101.3565 31265.9383
31120.0000 30100.9520 31332.1043
31081.0000 30100.5474 31400.5053
31233.0000 30100.1429 31471.0148
31586.0000 30099.7384 31543.4938
31237.0000 30099.3338 31617.7775
31543.0000 30098.9293 31693.6703
31552.0000 30098.5248 31770.9426
31575.0000 30098.1202 31849.3262
31908.0000 30097.7157 31928.5118
31860.0000 30097.3112 32008.1506
31988.0000 30096.9066 32087.8612
31915.0000 30096.5021 32167.2406
32192.0000 30096.0976 32245.8827
32182.0000 30095.6930 32323.3994
32284.0000 30095.2885 32399.4443
32289.0000 30094.8840 32473.7350
32251.0000 30094.4794 32546.0708
32233.0000 30094.0749 32616.3694
32537.0000 30093.6704 32684.6097
32380.0000 30093.2658 32750.8137
32310.0000 30092.8613 32815.3537
32175.0000 30092.4567 32877.6799
32369.0000 30092.0522 32938.1599
32641.0000 30091.6477 32996.8032
32564.0000 30091.2431 33053.5451
32486.0000 30090.8386 33108.2214
32704.0000 30090.4341 33160.5487
32812.0000 30090.0295 33210.1106
32851.0000 30089.6250 33256.3497
32750.0000 30084.1289 33293.4763
33154.0000 30078.6327 33325.7517
32987.0000 30073.1366 33352.2331
33119.0000 30067.6404 33371.8965
32679.0000 30062.1443 33383.6803
33332.0000 30056.6482 33386.5405
33332.0000 30051.1520 33379.5147
33412.0000 30045.6559 33361.7897
33398.0000 30040.1597 33332.7651
32947.0000 30034.6636 33292.1077
32912.0000 30029.1674 33239.8423
33067.0000 30023.6713 33176.2527
32814.0000 30018.1752 33101.8512
33005.0000 30012.6790 33017.3834
32666.0000 30007.1829 32923.7867
32510.0000 30001.6867 32822.1407
32309.0000 29996.1906 32713.6173
32434.0000 29990.6945 32599.4330
32202.0000 29985.1983 32480.8094
31875.0000 29979.7022 32358.9403
31785.0000 29974.2060 32234.9688
31934.0000 29968.7099 32109.9702
31584.0000 29963.2137 31984.9417
31546.0000 29957.7176 31860.7959
31287.0000 29952.2215 31738.3575
30993.0000 29946.7253 31618.3622
30984.0000 29941.2292 31501.4563
31007.0000 29935.7330 31388.1981
30498.0000 29930.2369 31278.9759
30574.0000 29924.7408 31174.3439
30488.0000 29919.2446 31074.5241
30383.0000 29913.7485 30979.7440
30756.0000 29908.2523 30890.1570
30439.0000 29902.7562 30805.8475
30244.0000 29897.2601 30726.8356
30002.0000 29891.7639 30653.0836
30109.0000 29886.2678 30584.5019
30311.0000 29880.7716 30520.9557
30084.0000 29875.2755 30462.2715
30097.0000 29869.7793 30408.2442
29903.0000 29864.2832 30358.6432
30171.0000 29858.7871 30313.2194
30122.0000 29853.2909 30271.7104
29933.0000 29847.7948 30233.9305
29811.0000 29842.2986 30199.4401
29816.0000 29836.8025 30168.0529
29678.0000 29831.3064 30139.5046
29481.0000 29825.8102 30113.5401
29443.0000 29820.3141 30089.9158
29839.0000 29814.8179 30068.4018
29786.0000 29809.3218 30048.7831
29771.0000 29803.8256 30030.8610
29719.0000 29798.3295 30014.4531
29842.0000 29792.8334 29999.3940
29839.0000 29787.3372 29985.5345
29558.0000 29781.8411 29972.7417
29318.0000 29776.3449 29960.8979
29401.0000 29770.8488 29949.8998
29541.0000 29765.3527 29939.6578
29496.0000 29759.8565 29930.0945
29421.0000 29754.3604 29921.1441
29628.0000 29748.8642 29912.7507
29559.0000 29743.3681 29904.8675
29513.0000 29737.8720 29897.4556
29522.0000 29732.3758 29890.4830
29455.0000 29726.8797 29883.9234
29634.0000 29721.3835 29877.7554
29681.0000 29715.8874 29871.9612
29600.0000 29710.3912 29866.5265
29246.0000 29704.8951 29861.4387
29343.0000 29699.3990 29856.6870
29701.0000 29693.9028 29852.2611
29520.0000 29688.4067 29848.1512
29652.0000 29682.9105 29844.3467
29408.0000 29677.4144 29840.8362
29457.0000 29671.9183 29837.6069
29789.0000 29666.4221 29834.6441
29247.0000 29660.9260 29831.9309
29520.0000 29655.4298 29829.4477
29734.0000 29649.9337 29827.1720
29540.0000 29644.4375 29825.0779
29560.0000 29638.9414 29823.1361
29781.0000 29631.4028 29819.2707
29535.0000 29623.8642 29815.4869
29726.0000 29616.3256 29811.7426
29603.0000 29608.7871 29807.9916
29346.0000 29601.2485 29804.1830
29033.0000 29593.7099 29800.2612
29178.0000 29586.1713 29796.1673
29366.0000 29578.6327 29791.8386
29023.0000 29571.0941 29787.2110
29013.0000 29563.5555 29782.2204
28970.0000 29556.0170 29776.8046
28961.0000 29548.4784 29770.9067
29264.0000 29540.9398 29764.4772
29251.0000 29533.4012 29757.4776
29379.0000 29525.8626 29749.8823
29285.0000 29518.3240 29741.6812
29027.0000 29510.7854 29732.8803
29413.0000 29503.2469 29723.4967
29539.0000 29495.7083 29713.5599
29378.0000 29488.1697 29703.1099
29125.0000 29480.6311 29692.1949
29171.0000 29473.0925 29680.8690
29174.0000 29465.5539 29669.1898
28952.0000 29458.0153 29657.8434
29231.0000 29450.4768 29645.6372
29167.0000 29442.9382 29633.2538
29231.0000 29435.3996 29620.7483
29379.0000 29427.8610 29608.1727
29377.0000 29420.3224 29595.5754
29400.0000 29412.7838 29583.0010
29442.0000 29405.2452 29570.4899
29282.0000 29397.7067 29558.0784
28979.0000 29390.1681 29545.7985
29163.0000 29382.6295 29533.6781
28991.0000 29375.0909 29521.7409
29221.0000 29367.5523 29510.0065
29271.0000 29360.0137 29498.4907
29285.0000 29352.4751 29487.2054
29246.0000 29344.9365 29476.1591
29419.0000 29337.3980 29465.3567
29171.0000 29329.8594 29454.8004
29560.0000 29332.0950 29454.2635
29154.0000 29334.3307 29453.9687
29231.0000 29336.5664 29453.9104
29541.0000 29338.8020 29454.0816
29132.0000 29341.0377 29454.4736
29224.0000 29343.2733 29455.0763
29369.0000 29345.5090 29455.8790
29270.0000 29347.7447 29456.8704
29496.0000 29349.9803 29458.0386
29461.0000 29352.2160 29459.3717
29494.0000 29354.4516 29460.8579
29299.0000 29356.6873 29462.4855
29216.0000 29358.9230 29464.2434
29166.0000 29361.1586 29466.1209
29297.0000 29363.3943 29468.1078
29246.0000 29365.6300 29470.1947
29309.0000 29367.8656 29472.3728
29269.0000 29370.1013 29474.6340
29361.0000 29372.3369 29476.9711
29237.0000 29374.5726 29479.3773
29385.0000 29376.8083 29481.8468
29481.0000 29379.0439 29484.3743
29333.0000 29381.2796 29486.9552
29259.0000 29383.5152 29489.5854
29231.0000 29385.7509 29492.2614
29451.0000 29387.9866 29494.9803
29423.0000 29390.2222 29497.7394
29542.0000 29392.4579 29500.5367
29519.0000 29394.6935 29503.3702
29423.0000 29396.9292 29506.2385
29013.0000 29399.1649 29509.1405
29323.0000 29401.4005 29512.0752
28984.0000 29403.6362 29515.0419
29144.0000 29405.8719 29518.0400
29032.0000 29408.1075 29521.0692
29201.0000 29410.3432 29524.1293
29473.0000 29412.5788 29527.2201
29547.0000 29414.8145 29530.3417
29639.0000 29417.0502 29533.4943
29417.0000 29419.2858 29536.6779
29367.0000 29421.5215 29539.8929
29395.0000 29427.7798 29547.1622
29240.0000 29434.0381 29554.4637
29545.0000 29440.2964 29561.7978
29050.0000 29446.5546 29569.1650
29289.0000 29452.8129 29576.5658
29386.0000 29459.0712 29584.0010
29697.0000 29465.3295 29591.4711
29624.0000 29471.5878 29598.9768
29385.0000 29477.8461 29606.5190
29604.0000 29484.1044 29614.0983
29601.0000 29490.3627 29621.7157
29530.0000 29496.6210 29629.3721
29808.0000 29502.8792 29637.0683
29778.0000 29509.1375 29644.8053
29834.0000 29515.3958 29652.5842
29532.0000 29521.6541 29660.4060
29777.0000 29527.9124 29668.2719
29504.0000 29534.1707 29676.1831
29540.0000 29540.4290 29684.1408
29695.0000 29546.6873 29692.1462
29897.0000 29552.9456 29700.2009
29708.0000 29559.2038 29708.3061
29760.0000 29565.4621 29716.4634
29734.0000 29571.7204 29724.6744
29687.0000 29577.9787 29732.9406
29815.0000 29584.2370 29741.2638
29912.0000 29590.4953 29749.6458
29541.0000 29596.7536 29758.0885
29582.0000 29603.0119 29766.5939
29329.0000 29609.2702 29775.1640
29570.0000 29615.5284 29783.8010
29674.0000 29621.7867 29792.5072
29486.0000 29628.0450 29801.2850
29769.0000 29634.3033 29810.1369
29542.0000 29640.5616 29819.0657
29438.0000 29646.8199 29828.0742
29571.0000 29653.0782 29837.1653
29791.0000 29659.3365 29846.3424
29422.0000 29665.5948 29855.6086
29452.0000 29671.8530 29864.9678
29796.0000 29678.1113 29874.4237
29985.0000 29691.4341 29891.0451
29419.0000 29704.7569 29907.7718
29493.0000 29718.0797 29924.6088
29590.0000 29731.4025 29941.5611
29623.0000 29744.7253 29958.6347
29575.0000 29758.0481 29975.8356
29581.0000 29771.3709 29993.1706
29691.0000 29784.6936 30010.6473
29402.0000 29798.0164 30028.2739
29318.0000 29811.3392 30046.0594
29143.0000 29824.6620 30064.0140
29509.0000 29837.9848 30082.1489
29400.0000 29851.3076 30100.4763
29296.0000 29864.6304 30119.0103
29366.0000 29877.9532 30137.7660
29553.0000 29891.2760 30156.7607
29364.0000 29904.5988 30176.0134
29531.0000 29917.9215 30195.5450
29550.0000 29931.2443 30215.3792
29820.0000 29944.5671 30235.5417
29766.0000 29957.8899 30256.0612
29695.0000 29971.2127 30276.9693
29619.0000 29984.5355 30298.3005
29579.0000 29997.8583 30320.0927
29882.0000 30011.1811 30342.3873
29436.0000 30024.5039 30365.2289
29439.0000 30037.8266 30389.2756
29626.0000 30051.1494 30413.9795
29552.0000 30064.4722 30438.7712
29511.0000 30077.7950 30464.3256
29605.0000 30091.1178 30490.7055
29623.0000 30104.4406 30517.9772
29777.0000 30117.7634 30546.2100
30168.0000 30131.0862 30575.4762
29921.0000 30144.4090 30605.8508
30044.0000 30157.7318 30636.3785
29886.0000 30171.0545 30669.2069
29964.0000 30184.3773 30703.3805
30132.0000 30197.7001 30738.9813
30118.0000 30211.0229 30776.0919
30247.0000 30224.3457 30814.7957
30357.0000 30232.6117 30850.1199
30237.0000 30240.8777 30887.2056
30234.0000 30249.1437 30926.1374
30297.0000 30257.4097 30967.0010
30597.0000 30265.6757 31009.8832
30735.0000 30273.9417 31054.8725
30499.0000 30282.2077 31102.0602
30676.0000 30290.4737 31151.5412
30695.0000 30298.7397 31203.4155
30722.0000 30307.0057 31257.7892
30890.0000 30315.2717 31314.7765
30991.0000 30323.5377 31374.5011
30830.0000 30331.8037 31437.0979
30934.0000 30340.0697 31502.7151
31256.0000 30348.3357 31571.5161
31429.0000 30356.6017 31643.6817
31442.0000 30364.8677 31719.4128
31826.0000 30373.1337 31798.9335
31759.0000 30381.3997 31880.9768
31618.0000 30389.6657 31968.8668
31955.0000 30397.9317 32061.4014
32175.0000 30406.1977 32158.9468
32243.0000 30414.4637 32261.9234
32176.0000 30422.7297 32370.8138
32380.0000 30430.9957 32486.1716
32663.0000 30439.2617 32608.6277
32718.0000 30447.5277 32738.8937
32858.0000 30455.7937 32877.7613
32997.0000 30464.0598 33026.0932
33273.0000 30472.3258 33184.8028
33399.0000 30480.5918 33354.8370
33702.0000 30488.8578 33537.1539
33910.0000 30497.1238 33732.6979
34132.0000 30505.3898 33942.3715
34469.0000 30513.6558 34167.0090
34415.0000 30521.9218 34407.3483
34791.0000 30530.1878 34664.0066
34985.0000 30538.4538 34937.4558
35396.0000 30546.7198 35228.0007
35733.0000 30554.9858 35535.7578
36267.0000 30563.2518 35860.6352
36409.0000 30564.7043 36195.5000
36581.0000 30566.1568 36546.5965
36823.0000 30567.6094 36913.0845
37220.0000 30569.0619 37293.8325
37586.0000 30570.5144 37687.3966
38013.0000 30571.9670 38091.9996
38334.0000 30573.4195 38505.5105
39041.0000 30574.8720 38925.2603
39737.0000 30576.3246 39348.6801
40018.0000 30577.7771 39772.3008
40529.0000 30579.2296 40192.4015
40546.0000 30580.6822 40604.8449
41153.0000 30582.1347 41005.0919
41678.0000 30583.5872 41388.2366
42307.0000 30585.0397 41749.0687
42807.0000 30586.4923 42082.1691
43614.0000 30587.9448 42382.0446
44401.0000 30589.3973 42643.3014
44930.0000 30590.8499 42860.8534
45498.0000 30592.3024 43030.1534
45817.0000 30593.7549 43147.4284
45860.0000 30595.2075 43209.8965
45835.0000 30596.6600 43215.9348
45583.0000 30598.1125 43165.1726
45190.0000 30599.5651 43058.4459
44667.0000 30601.0176 42897.6908
44244.0000 30602.4701 42685.8351
43348.0000 30603.9227 42426.6401
43032.0000 30605.3752 42124.5145
42152.0000 30606.8277 41784.3215
41376.0000 30608.2803 41411.1960
40778.0000 30609.7328 41010.3824
40137.0000 30611.1853 40587.9847
39586.0000 30612.6379 40147.3272
38961.0000 30614.0904 39694.1710
38804.0000 30615.5429 39233.1285
38096.0000 30616.9954 38768.5046
37738.0000 30618.4480 38304.2702
37388.0000 30619.9005 37844.0441
36752.0000 30621.3530 37391.0830
36589.0000 30622.8056 36948.2758
35968.0000 30616.6926 36510.5782
35945.0000 30610.5796 36087.7116
35623.0000 30604.4666 35681.4745
35095.0000 30598.3536 35293.3184
34799.0000 30592.2407 34924.3621
34573.0000 30586.1277 34575.4098
34221.0000 30580.0147 34246.9718
34034.0000 30573.9017 33939.2877
33503.0000 30567.7887 33652.3514
33630.0000 30561.6757 33385.9377
33396.0000 30555.5628 33139.6289
32762.0000 30549.4498 32912.8429
32645.0000 30543.3368 32704.8600
32625.0000 30537.2238 32514.8499
32616.0000 30531.1108 32341.8973
32313.0000 30524.9979 32185.0260
32204.0000 30518.8849 32043.2210
32051.0000 30512.7719 31915.4497
32013.0000 30506.6589 31800.6795
31952.0000 30500.5459 31697.8946
31565.0000 30494.4329 31606.1092
31510.0000 30488.3200 31524.3797
31435.0000 30482.2070 31451.8135
31530.0000 30476.0940 31387.5767
31356.0000 30469.9810 31330.8992
31373.0000 30463.8680 31281.0784
30864.0000 30457.7550 31237.4813
31120.0000 30451.6421 31199.5452
31189.0000 30445.5291 31166.7776
30953.0000 30439.4161 31138.7656
30827.0000 30433.3031 31115.1303
30845.0000 30427.1901 31095.5903
31098.0000 30421.0772 31079.9142
30632.0000 30414.9642 31067.9292
30659.0000 30408.8512 31059.5167
30692.0000 30402.7382 31054.6094
30711.0000 30396.6252 31053.1869
30688.0000 30390.5122 31055.2722
30824.0000 30384.3993 31060.9274
30664.0000 30378.2863 31071.3018
30872.0000 30372.1733 31084.4213
30427.0000 30366.0603 31101.4887
30651.0000 30359.9473 31122.6787
30925.0000 30353.8343 31148.1823
30809.0000 30347.7214 31178.2015
30885.0000 30341.6084 31212.9436
30888.0000 30335.4954 31252.6153
30883.0000 30329.3824 31297.4171
30983.0000 30323.2694 31347.5364
31042.0000 30317.1565 31403.1411
30977.0000 30311.0435 31464.3733
31187.0000 30304.9305 31531.3422
31359.0000 30298.8175 31604.1173
31407.0000 30292.7045 31682.7222
31132.0000 30286.5915 31767.1273
31608.0000 30280.4786 31857.2443
31370.0000 30274.3656 31952.9191
31525.0000 30268.2526 32053.9269
31924.0000 30262.1396 32159.9658
31705.0000 30256.0266 32270.6517
32005.0000 30249.9136 32385.5132
32006.0000 30243.8007 32503.9862
32231.0000 30237.6877 32625.4094
32512.0000 30231.5747 32749.0189
32710.0000 30225.4617 32873.9442
32860.0000 30219.3487 32999.2037
33062.0000 30213.2358 33123.7025
32983.0000 30207.1228 33246.2311
33278.0000 30201.0098 33365.4681
33436.0000 30194.8968 33479.9876
33455.0000 30188.7838 33588.2731
33683.0000 30182.6708 33688.7406
34009.0000 30176.5579 33779.7716
33670.0000 30170.4449 33859.7570
33758.0000 30164.3319 33927.1530
33895.0000 30158.2189 33980.5434
33833.0000 30152.1059 34018.7076
33521.0000 30145.9929 34040.6855
33318.0000 30139.8800 34045.8336
33024.0000 30133.7670 34033.8562
33070.0000 30127.6540 34004.8071
32886.0000 30121.5410 33959.0961
32620.0000 30107.8625 33889.8767
32398.0000 30094.1840 33805.7029
32070.0000 30080.5055 33707.7826
32134.0000 30066.8270 33597.4878
31866.0000 30053.1485 33476.3004
31726.0000 30039.4700 33345.7617
31920.0000 30025.7915 33207.4295
31441.0000 30012.1130 33062.8429
31215.0000 29998.4345 32913.6589
31327.0000 29984.7560 32760.9761
31094.0000 29971.0776 32606.3036
31175.0000 29957.3991 32450.7565
31142.0000 29943.7206 32295.7685
31039.0000 29930.0421 32142.2527
30852.0000 29916.3636 31991.1558
31071.0000 29902.6851 31843.3166
30744.0000 29889.0066 31699.4667
30741.0000 29875.3281 31560.2304
30891.0000 29861.6496 31426.1276
30673.0000 29847.9711 31297.5757
30633.0000 29834.2926 31174.8944
30425.0000 29820.6141 31058.3105
30630.0000 29806.9356 30947.9635
30455.0000 29793.2571 30843.9126
30532.0000 29779.5786 30746.1437
30366.0000 29765.9001 30653.8964
30135.0000 29752.2216 30568.3983
30338.0000 29738.5431 30488.7804
30264.0000 29724.8646 30414.8160
30250.0000 29711.1861 30346.2455
29637.0000 29697.5076 30282.7845
29887.0000 29683.8291 30224.1302
29973.0000 29670.1506 30169.9687
29804.0000 29656.4721 30119.9808
29738.0000 29642.7936 30073.8472
29461.0000 29629.1151 30031.2538
29713.0000 29615.4366 29991.8945
29610.0000 29601.7581 29955.4757
29605.0000 29588.0796 29921.7180
29324.0000 29574.4012 29890.3583
29595.0000 29560.7227 29861.1518
29631.0000 29554.3558 29841.1835
29745.0000 29547.9890 29822.9345
29348.0000 29541.6222 29806.2167
29504.0000 29535.2554 29790.8611
29249.0000 29528.8886 29776.7167
29276.0000 29522.5218 29763.6508
29403.0000 29516.1550 29751.5472
29398.0000 29509.7882 29740.3060
29282.0000 29503.4214 29729.8423
29102.0000 29497.0546 29720.2087
29353.0000 29490.6878 29711.1019
29304.0000 29484.3210 29702.5998
29143.0000 29477.9542 29694.6692
29397.0000 29471.5874 29687.2880
29150.0000 29465.2206 29680.4445
29096.0000 29458.8538 29674.1366
29148.0000 29452.4869 29668.3721
29181.0000 29446.1201 29663.1676
29049.0000 29439.7533 29658.5486
29097.0000 29433.3865 29654.5494
29222.0000 29427.0197 29651.2124
29051.0000 29420.6529 29648.8713
28962.0000 29414.2861 29647.0200
28885.0000 29407.9193 29646.0071
28845.0000 29401.5525 29645.9070
28767.0000 29395.1857 29646.8009
29110.0000 29388.8189 29648.7772
28945.0000 29382.4521 29651.9301
29039.0000 29376.0853 29656.3596
28972.0000 29369.7185 29662.1703
28758.0000 29363.3517 29669.4701
28966.0000 29356.9849 29678.3697
29086.0000 29350.6180 29688.9803
29028.0000 29344.2512 29701.4126
29361.0000 29337.8844 29715.7748
29190.0000 29331.5176 29732.1705
29322.0000 29325.1508 29750.6964
29086.0000 29318.7840 29771.4406
28786.0000 29312.4172 29794.4794
29191.0000 29306.0504 29819.8752
29395.0000 29299.6836 29847.6737
29447.0000 29285.1495 29869.7345
29576.0000 29270.6154 29894.2297
29146.0000 29256.0813 29921.1397
29294.0000 29241.5473 29950.4185
29364.0000 29227.0132 29981.9906
29711.0000 29212.4791 30015.7493
29576.0000 29197.9450 30051.5543
29637.0000 29183.4109 30089.2296
29719.0000 29168.8768 30128.5614
29433.0000 29154.3427 30169.2965
29564.0000 29139.8087 30211.1404
29671.0000 29125.2746 30253.7551
29866.0000 29110.7405 30296.7579
29944.0000 29096.2064 30339.7200
29979.0000 29081.6723 30382.1658
30017.0000 29067.1382 30423.5728
30078.0000 29052.6042 30463.3739
30424.0000 29038.0701 30500.9607
30429.0000 29023.5360 30535.6905
30411.0000 29009.0019 30566.8967
30616.0000 28994.4678 30593.9033
31086.0000 28979.9337 30616.0439
30654.0000 28965.3997 30632.6846
30955.0000 28950.8656 30643.2507
31133.0000 28936.3315 30647.2533
31278.0000 28921.7974 30644.3155
31395.0000 28907.2633 30634.1940
31301.0000 28892.7292 30616.7822
31309.0000 28878.1951 30592.1148
31153.0000 28863.6611 30560.3819
31006.0000 28849.1270 30521.9000
30989.0000 28834.5929 30477.0951
30614.0000 28820.0588 30426.4825
30747.0000 28805.5247 30370.6445
30463.0000 28790.9906 30310.2081
30196.0000 28776.4566 30245.8249
30063.0000 28761.9225 30178.1539
29971.0000 28747.3884 30107.8468
29950.0000 28732.8543 30035.5371
29733.0000 28718.3202 29961.8314
29644.0000 28703.7861 29887.3035
29538.0000 28689.2520 29812.4895
29569.0000 28674.7180 29737.8850
29288.0000 28660.1839 29663.9425
29192.0000 28645.6498 29591.0704
29182.0000 28631.1157 29519.6318
29321.0000 28616.5816 29449.9440
29093.0000 28602.0475 29382.2793
28974.0000 28587.5135 29316.8647
28909.0000 28572.9794 29253.8836
28813.0000 28558.4453 29193.4769
28791.0000 28543.9112 29135.7453
28585.0000 28529.3771 29080.7511
28722.0000 28514.8430 29028.5211
28713.0000 28500.3090 28979.0498
28419.0000 28485.7749 28932.3021
28438.0000 28471.2408 28888.2166
28453.0000 28456.7067 28846.7096
28530.0000 28442.1726 28807.6330
28738.0000 28427.6385 28770.9570
28563.0000 28413.1044 28736.5046
28492.0000 28398.5704 28704.1340
28713.0000 28384.0363 28673.6965
28212.0000 28369.5022 28645.0391
28349.0000 28354.9681 28618.0075
28235.0000 28340.4340 28592.4479
28403.0000 28325.8999 28568.2092
28412.0000 28311.3659 28545.1455
28378.0000 28296.8318 28523.1173
28287.0000 28282.2977 28501.9937
28171.0000 28267.7636 28481.6536
28233.0000 28253.2295 28461.9876
28374.0000 28238.6954 28442.8981
28343.0000 28224.1613 28423.9926
28189.0000 28209.6273 28405.8169
28313.0000 28195.0932 28388.0037
28476.0000 28180.5591 28370.5075
28113.0000 28166.0250 28353.2950
28032.0000 28151.4909 28336.3436
28102.0000 28136.9568 28319.6413
28017.0000 28122.4228 28303.1847
28161.0000 28107.8887 28286.9788
28081.0000 28112.0755 28289.7570
28298.0000 28116.2623 28292.8172
28227.0000 28120.4492 28296.1840
28206.0000 28124.6360 28299.8878
28128.0000 28128.8228 28303.9634
28310.0000 28133.0097 28308.4507
28187.0000 28137.1965 28313.3933
28233.0000 28141.3833 28318.8389
28095.0000 28145.5702 28324.8390
28188.0000 28149.7570 28331.4481
28272.0000 28153.9438 28338.7237
28089.0000 28158.1307 28346.7259
28290.0000 28162.3175 28355.5169
28214.0000 28166.5043 28365.1605
28060.0000 28170.6912 28375.7215
28094.0000 28174.8780 28386.5865
28236.0000 28179.0648 28399.1796
27859.0000 28183.2517 28412.8836
28216.0000 28187.4385 28427.7598
28126.0000 28191.6253 28443.8665
28502.0000 28195.8122 28461.2576
28337.0000 28199.9990 28479.9818
28432.0000 28204.1858 28500.0808
28239.0000 28208.3727 28521.5886
28471.0000 28212.5595 28544.5298
28379.0000 28216.7463 28568.9183
28130.0000 28220.9332 28594.7562
28288.0000 28225.1200 28622.0321
28331.0000 28229.3068 28650.7203
28274.0000 28233.4937 28680.7790
28137.0000 28237.6805 28712.1496
28391.0000 28241.8673 28744.7553
28579.0000 28246.0542 28778.5000
28392.0000 28250.2410 28813.2674
28455.0000 28254.4278 28848.9200
28510.0000 28258.6147 28885.2981
28700.0000 28262.8015 28922.2188
28651.0000 28266.9883 28959.4754
28945.0000 28271.1752 28996.8365
28752.0000 28275.3620 29034.0455
28517.0000 28279.5488 29070.8208
28621.0000 28277.6359 29100.7565
28977.0000 28275.7230 29129.6230
28808.0000 28273.8101 29157.0709
29035.0000 28271.8972 29182.7352
29214.0000 28269.9844 29206.2423
28967.0000 28268.0715 29227.2184
28890.0000 28266.1586 29245.3014
29288.0000 28264.2457 29260.1535
29248.0000 28262.3328 29271.4762
29003.0000 28260.4199 29279.9183
29102.0000 28258.5070 29283.5162
28967.0000 28256.5941 29283.0590
29108.0000 28254.6812 29278.5098
28837.0000 28252.7683 29269.9214
29052.0000 28250.8554 29257.4279
28955.0000 28248.9425 29241.2300
28890.0000 28247.0296 29221.5858
28793.0000 28245.1167 29198.7992
28999.0000 28243.2038 29173.2080
28888.0000 28241.2909 29145.1724
28812.0000 28239.3780 29115.0644
28774.0000 28237.4651 29083.2593
28652.0000 28235.5522 29050.1280
28821.0000 28233.6393 29016.0313
28744.0000 28231.7264 28981.3161
28851.0000 28229.8135 28946.3117
28892.0000 28227.9007 28911.3275
28819.0000 28225.9878 28876.6514
28706.0000 28224.0749 28842.5485
28737.0000 28222.1620 28809.2600
28710.0000 28220.2491 28777.0029
28544.0000 28218.3362 28745.9694
28892.0000 28216.4233 28716.3269
28685.0000 28214.5104 28688.2178
28487.0000 28212.5975 28661.7603
28239.0000 28210.6846 28637.0488
28404.0000 28208.7717 28614.1544
28393.0000 28206.8588 28593.1262
28482.0000 28204.9459 28573.9923
28400.0000 28203.0330 28556.7611
28445.0000 28201.1201 28541.4225
28439.0000 28199.2072 28527.9500
28556.0000 28197.2943 28516.3013
28364.0000 28195.3814 28506.4206
28306.0000 28193.4685 28498.2397
28641.0000 28191.5556 28491.6797
28681.0000 28189.6427 28486.6522
28656.0000 28187.7298 28483.0605
28498.0000 28185.8170 28480.8011
28554.0000 28183.9041 28479.7643
28474.0000 28181.9912 28479.8354
28548.0000 28180.0783 28480.8953
28247.0000 28178.1654 28482.8211
28436.0000 28176.2525 28485.4864
28200.0000 28174.3396 28488.7621
28137.0000 28172.4267 28492.5161
28241.0000 28170.5138 28496.6143
28246.0000 28168.6009 28500.9205
28292.0000 28166.6880 28505.2973
28582.0000 28164.7751 28509.6072
28328.0000 28162.8622 28513.7136
28322.0000 28160.9493 28517.4833
28513.0000 28159.0364 28520.7885
28716.0000 28157.1235 28523.5101
28659.0000 28155.2106 28525.5412
28621.0000 28153.2977 28526.7906
28493.0000 28151.3848 28527.1553
28176.0000 28149.4719 28526.6478
28259.0000 28147.5590 28525.2094
28318.0000 28145.6462 28522.8333
28266.0000 28143.7333 28519.5416
28286.0000 28141.8204 28515.3779
28019.0000 28139.9075 28510.4056
28195.0000 28137.9946 28504.7047
28227.0000 28136.0817 28498.3690
28334.0000 28134.1688 28491.5028
28264.0000 28132.2559 28484.2187
28077.0000 28130.3430 28476.6347
28182.0000 28128.4301 28468.8727
28460.0000 28126.5172 28461.0567
28396.0000 28124.6043 28453.3120
27942.0000 28122.6914 28445.7644
27917.0000 28124.0672 28441.8285
28136.0000 28125.4430 28438.3415
28087.0000 28126.8188 28435.4289
28032.0000 28128.1946 28433.2164
28442.0000 28129.5705 28431.8295
28307.0000 28130.9463 28431.3937
28147.0000 28132.3221 28432.0348
28381.0000 28133.6979 28433.8789
28251.0000 28135.0737 28437.0522
28033.0000 28136.4495 28441.6816
28190.0000 28137.8253 28447.8941
27973.0000 28139.2011 28455.8165
28123.0000 28140.5769 28465.5758
28454.0000 28141.9527 28477.2980
28419.0000 28143.3286 28491.1077
28193.0000 28144.7044 28507.1274
28237.0000 28146.0802 28525.4765
28534.0000 28147.4560 28546.2697
28363.0000 28148.8318 28569.6159
28407.0000 28150.2076 28595.6165
28181.0000 28151.5834 28624.3633
28458.0000 28152.9592 28655.9366
28524.0000 28154.3350 28690.4032
28533.0000 28155.7108 28727.8136
28474.0000 28157.0867 28768.1998
28719.0000 28158.4625 28811.5730
28875.0000 28159.8383 28857.9205
28709.0000 28161.2141 28907.2041
28924.0000 28162.5899 28959.3564
28845.0000 28163.9657 29014.2798
28677.0000 28165.3415 29071.8430
29063.0000 28166.7173 29131.8797
29096.0000 28168.0931 29194.1860
29190.0000 28169.4689 29258.5186
28748.0000 28170.8448 29324.5930
29028.0000 28172.2206 29392.0817
29162.0000 28173.5964 29460.6125
29357.0000 28174.9722 29529.7668
29687.0000 28176.3480 29599.0789
29382.0000 28177.7238 29668.0345
29814.0000 28179.0996 29736.0714
29478.0000 28171.9522 29794.0572
29596.0000 28164.8048 29849.8619
29887.0000 28157.6574 29902.7937
29832.0000 28150.5101 29952.1310
29761.0000 28143.3627 29997.1349
29897.0000 28136.2153 30037.0656
30185.0000 28129.0679 30071.2034
29935.0000 28121.9205 30098.8736
29933.0000 28114.7731 30119.4734
29937.0000 28107.6257 30132.4994
29812.0000 28100.4783 30137.5727
30003.0000 28093.3309 30134.5530
30083.0000 28086.1835 30123.1387
30091.0000 28079.0362 30103.4685
29777.0000 28071.8888 30075.7653
29732.0000 28064.7414 30040.3844
29791.0000 28057.5940 29997.7958
29493.0000 28050.4466 29948.5636
29252.0000 28043.2992 29893.3233
29380.0000 28036.1518 29832.7592
29566.0000 28029.0044 29767.5839
29393.0000 28021.8570 29698.5202
29413.0000 28014.7097 29626.2863
29590.0000 28007.5623 29551.5839
29225.0000 28000.4149 29475.0885
29063.0000 27993.2675 29397.4430
29424.0000 27986.1201 29319.2521
29056.0000 27978.9727 29241.0783
29011.0000 27971.8253 29163.4395
28857.0000 27964.6779 29086.8065
28854.0000 27957.5305 29012.2064
28355.0000 27950.3831 28938.8061
28568.0000 27943.2358 28867.5331
28617.0000 27936.0884 28798.6631
28884.0000 27928.9410 28732.4243
28611.0000 27921.7936 28668.9983
28437.0000 27914.6462 28608.5221
28394.0000 27907.4988 28551.0902
28311.0000 27900.3514 28496.7578
28360.0000 27893.2040 28445.5435
28252.0000 27886.0566 28397.4327
28214.0000 27878.9093 28352.3812
27941.0000 27871.7619 28310.3190
28205.0000 27864.6145 28271.1538
28160.0000 27857.4671 28234.7749
27892.0000 27850.3197 28201.0566
28191.0000 27843.1723 28169.8619
27999.0000 27836.0249 28141.0454
27916.0000 27828.8775 28114.4568
28079.0000 27821.7301 28089.9430
28098.0000 27814.5827 28067.3511
28027.0000 27807.4354 28046.5300
28104.0000 27800.2880 28027.3328
27849.0000 27793.1406 28009.6174
27665.0000 27785.9932 27993.2488
27840.0000 27778.8458 27978.0989
27720.0000 27771.6984 27964.0479
27639.0000 27764.5510 27950.9846
27812.0000 27757.4036 27938.8062
27737.0000 27750.2562 27927.4189
27744.0000 27743.1089 27916.7375
27571.0000 27735.9615 27906.6850
27761.0000 27728.8141 27897.1925
27731.0000 27721.6667 27888.1990
27859.0000 27714.5193 27879.6503
27669.0000 27707.3719 27871.4992
27506.0000 27700.2245 27863.7046
27604.0000 27693.0771 27856.2311
27792.0000 27685.9297 27849.0484
27692.0000 27678.7823 27842.1313
27532.0000 27671.6350 27835.4584
27707.0000 27664.4876 27829.0128
27391.0000 27657.3402 27822.7807
27840.0000 27650.1928 27816.7518
27443.0000 27643.0454 27810.9189
27446.0000 27635.8980 27805.2774
27736.0000 27628.7506 27799.8256
27548.0000 27621.6032 27794.5643
27644.0000 27614.4558 27789.4968
27634.0000 27607.3085 27784.6292
27657.0000 27600.1611 27779.9699
27526.0000 27593.0137 27775.5306
27662.0000 27600.7924 27786.2516
27449.0000 27608.5712 27797.2246
27964.0000 27616.3500 27808.4708
27790.0000 27624.1287 27820.0155
27734.0000 27631.9075 27831.8882
27723.0000 27639.6863 27844.1235
27865.0000 27647.4650 27856.7612
28100.0000 27655.2438 27869.8473
28153.0000 27663.0226 27884.2981
27924.0000 27670.8013 27898.4488
27514.0000 27678.5801 27913.2285
27771.0000 27686.3589 27928.7143
27764.0000 27694.1376 27944.9924
27635.0000 27701.9164 27962.1596
28092.0000 27709.6952 27980.3236
28078.0000 27717.4739 27999.6037
27805.0000 27725.2527 28020.1313
27733.0000 27733.0314 28042.0505
28016.0000 27740.8102 28065.5184
27688.0000 27748.5890 28090.7051
28161.0000 27756.3677 28117.7938
27853.0000 27764.1465 28146.9803
27998.0000 27771.9253 28178.4728
28026.0000 27779.7040 28212.4906
27936.0000 27787.4828 28249.2629
27882.0000 27795.2616 28289.0278
27907.0000 27803.0403 28332.0294
28077.0000 27810.8191 28378.5161
28382.0000 27818.5979 28428.7378
28401.0000 27826.3766 28482.9421
28245.0000 27834.1554 28541.3715
28168.0000 27841.9342 28604.2588
28467.0000 27849.7129 28671.8229
28652.0000 27857.4917 28744.2644
28704.0000 27865.2705 28821.7605
28561.0000 27873.0492 28904.4599
28820.0000 27880.8280 28992.4776
28855.0000 27888.6068 29085.8897
28677.0000 27896.3855 29184.7281
29285.0000 27904.1643 29288.9753
29220.0000 27911.9431 29398.5593
29293.0000 27919.7218 29513.3491
29371.0000 27927.5006 29633.1499
29542.0000 27935.2794 29757.6990
29605.0000 27943.0581 29886.6616
29811.0000 27950.8369 30019.6289
30096.0000 27958.6156 30156.1085
30029.0000 27966.3944 30295.5304
30212.0000 27974.1732 30437.0932
30384.0000 27981.9519 30580.3428
30874.0000 27989.7307 30724.2999
30938.0000 27997.5095 30868.0397
31044.0000 28005.2882 31010.5457
31197.0000 28013.0670 31150.7118
31457.0000 28020.8458 31287.3460
31623.0000 28028.6245 31419.1782
31779.0000 28036.4033 31544.8725
31984.0000 28044.1821 31663.0462
31983.0000 28051.9608 31772.2946
32018.0000 28059.7396 31871.2243
32340.0000 28067.5184 31958.4937
32217.0000 28075.2971 32032.8580
32634.0000 28083.0759 32093.2195
32621.0000 28090.8547 32138.6286
32764.0000 28098.6334 32168.5162
32844.0000 28106.4122 32182.4085
32879.0000 28114.1910 32180.1391
32695.0000 28121.9697 32161.8219
32531.0000 28129.7485 32127.8966
32476.0000 28137.5273 32079.0587
32118.0000 28145.3060 32016.2156
31926.0000 28153.0848 31940.4483
32064.0000 28160.8635 31852.9716
31712.0000 28168.6423 31755.0927
31430.0000 28176.4211 31648.1746
31367.0000 28184.1998 31533.6030
31226.0000 28191.9786 31412.7582
30843.0000 28199.7574 31286.9933
30822.0000 28207.5361 31157.6159
30277.0000 28215.3149 31025.8745
30216.0000 28223.0937 30892.9483
30130.0000 28230.8724 30759.9388
30070.0000 28234.0307 30623.2437
29914.0000 28237.1890 30488.4138
29648.0000 28240.3472 30356.2890
29440.0000 28243.5055 30227.6165
29309.0000 28246.6638 30102.6583
29231.0000 28249.8220 29980.3477
29315.0000 28252.9803 29865.5958
29122.0000 28256.1386 29756.3621
28872.0000 28259.2968 29652.9420
28781.0000 28262.4551 29555.5495
28841.0000 28265.6134 29464.3227
28557.0000 28268.7716 29379.3295
28408.0000 28271.9299 29300.5740
28629.0000 28275.0882 29228.0035
28450.0000 28278.2464 29161.5158
28501.0000 28281.4047 29100.9662
28148.0000 28284.5630 29046.1755
27953.0000 28287.7212 28996.9371
28070.0000 28290.8795 28953.0238
28188.0000 28294.0377 28914.1949
28548.0000 28297.1960 28880.2025
28325.0000 28300.3543 28850.7975
28266.0000 28303.5125 28826.3102
28432.0000 28306.6708 28805.3546
27946.0000 28309.8291 28788.2811
28128.0000 28312.9873 28774.8830
28522.0000 28316.1456 28764.9727
28053.0000 28319.3039 28758.3847
27944.0000 28322.4621 28754.9772
28060.0000 28325.6204 28754.6335
28221.0000 28328.7787 28757.2623
28104.0000 28331.9369 28762.7984
28035.0000 28335.0952 28771.2025
28347.0000 28338.2535 28782.4447
28360.0000 28341.4117 28796.5651
28129.0000 28344.5700 28813.5802
28201.0000 28347.7283 28833.5426
28247.0000 28350.8865 28856.5230
28354.0000 28354.0448 28882.6080
28383.0000 28357.2031 28911.8972
28370.0000 28360.3613 28944.4999
28303.0000 28363.1250 28980.1371
28345.0000 28365.8886 29019.3218
28746.0000 28368.6522 29062.1713
28265.0000 28371.4158 29108.7976
28682.0000 28374.1795 29159.3034
28559.0000 28376.9431 29213.7778
28684.0000 28379.7067 29272.2920
28503.0000 28382.4704 29334.8950
28626.0000 28385.2340 29401.6096
28825.0000 28387.9976 29472.4279
29000.0000 28390.7613 29547.3076
29229.0000 28393.5249 29626.1683
29098.0000 28396.2885 29708.8878
29574.0000 28399.0522 29795.2991
29571.0000 28401.8158 29885.1871
29356.0000 28404.5794 29978.2861
29690.0000 28407.3430 30074.2773
29725.0000 28410.1067 30172.7866
30162.0000 28412.8703 30273.3827
30199.0000 28415.6339 30375.5754
29994.0000 28418.3976 30478.8139
30363.0000 28421.1612 30582.4864
30535.0000 28423.9248 30685.9193
30610.0000 28426.6885 30788.3776
31290.0000 28429.4521 30889.0676
31198.0000 28432.2157 30987.1399
31225.0000 28434.9793 31081.6969
31403.0000 28437.7430 31171.8028
31431.0000 28440.5066 31256.4980
31578.0000 28443.2702 31334.8194
31561.0000 28446.0339 31405.8250
31638.0000 28448.7975 31468.6239
31785.0000 28451.5611 31522.4096
32176.0000 28454.3248 31566.4960
31939.0000 28457.0884 31600.3511
31954.0000 28459.8520 31623.6276
31695.0000 28462.6156 31636.1735
31792.0000 28465.3793 31637.9517
31500.0000 28468.1429 31629.2211
31315.0000 28470.9065 31610.4643
31294.0000 28473.6702 31582.3427
31246.0000 28470.4698 31539.7100
30969.0000 28467.2695 31489.4769
31167.0000 28464.0691 31432.6899
31395.0000 28460.8688 31370.4672
31119.0000 28457.6684 31303.9723
31014.0000 28454.4681 31234.3905
31231.0000 28451.2677 31162.9089
31015.0000 28448.0674 31090.6997
30830.0000 28444.8670 31018.9063
31193.0000 28441.6667 30948.6315
30828.0000 28438.4663 30880.9278
31117.0000 28435.2660 30816.7890
30834.0000 28432.0656 30757.1424
31040.0000 28428.8653 30702.8426
31333.0000 28425.6649 30654.7634
31143.0000 28422.4646 30613.3991
31229.0000 28419.2642 30579.4495
31124.0000 28416.0639 30553.4227
31155.0000 28412.8635 30535.7295
31425.0000 28409.6632 30526.6809
31478.0000 28406.4628 30526.4856
31432.0000 28403.2625 30535.2490
31598.0000 28400.0621 30552.9725
31389.0000 28396.8618 30579.5537
31424.0000 28393.6614 30614.7869
31679.0000 28390.4611 30658.3648
32072.0000 28387.2607 30709.8805
32159.0000 28384.0604 30768.0034
32477.0000 28380.8600 30833.7894
32446.0000 28377.6597 30905.7187
32216.0000 28374.4593 30983.0113
32472.0000 28371.2590 31064.8020
32607.0000 28368.0586 31150.3931
32604.0000 28364.8583 31238.2585
32691.0000 28361.6579 31327.5466
32882.0000 28358.4576 31417.0871
32817.0000 28355.2572 31505.6464
33127.0000 28352.0569 31591.9367
33059.0000 28348.8565 31674.6306
33297.0000 28345.6562 31752.3767
33342.0000 28342.4558 31823.8218
33411.0000 28339.2555 31887.6386
33167.0000 28336.0551 31942.5587
33564.0000 28332.8548 31987.4106
33394.0000 28329.6544 32021.1591
33600.0000 28326.4541 32042.9454
33457.0000 28323.2537 32052.1218
33587.0000 28320.0534 32048.2780
33495.0000 28316.8530 32031.1362
33181.0000 28313.6527 32000.7174
33444.0000 28310.4523 31957.3472
33165.0000 28307.2520 31901.5641
33180.0000 28304.0516 31834.0938
32842.0000 28300.8513 31755.8180
32793.0000 28297.6509 31667.7407
32385.0000 28294.4506 31570.9541
32482.0000 28291.2502 31466.6074
32398.0000 28288.0499 31355.8788
31868.0000 28284.8495 31239.9517
31794.0000 28281.6492 31119.9948
31520.0000 28278.4488 30997.1465
31541.0000 28275.2485 30872.5021
31361.0000 28272.0481 30747.1040
31245.0000 28268.8478 30621.9338
30985.0000 28265.6474 30497.9062
31045.0000 28262.4471 30375.8639
30923.0000 28259.2467 30256.5743
30794.0000 28256.0464 30140.7263
30577.0000 28252.8460 30028.9290
30326.0000 28249.6457 29921.7102
29990.0000 28246.4453 29819.5169
29948.0000 28243.2450 29722.7156
29868.0000 28240.0446 29631.5945
29948.0000 28236.8443 29546.3655
29644.0000 28233.6439 29467.1675
29691.0000 28230.4436 29394.0704
29548.0000 28227.2432 29327.0792
29398.0000 28224.0429 29266.1388
29370.0000 28220.8425 29211.1396
29410.0000 28217.6422 29161.9225
29415.0000 28214.4418 29118.2842
29423.0000 28211.2415 29080.0002
29045.0000 28202.0771 29040.7978
28966.0000 28192.9128 29006.3551
29073.0000 28183.7485 28976.3463
29220.0000 28174.5841 28950.4270
28853.0000 28165.4198 28928.2380
28802.0000 28156.2555 28909.4100
28775.0000 28147.0911 28893.5658
28916.0000 28137.9268 28880.3244
28645.0000 28128.7625 28869.3032
28720.0000 28119.5982 28860.1212
28827.0000 28110.4338 28852.4014
28590.0000 28101.2695 28845.7740
28740.0000 28092.1052 28839.8800
28871.0000 28082.9408 28834.3747
28721.0000 28073.7765 28828.9329
28830.0000 28064.6122 28823.2536
28722.0000 28055.4478 28817.0659
28662.0000 28046.2835 28810.1344
28794.0000 28037.1192 28802.2653
28778.0000 28027.9548 28793.3106
28773.0000 28018.7905 28783.1703
28553.0000 28009.6262 28771.7724
28497.0000 28000.4619 28759.1093
28374.0000 27991.2975 28745.2265
28317.0000 27982.1332 28730.2110
28331.0000 27972.9689 28714.1867
28245.0000 27963.8045 28697.3085
28392.0000 27954.6402 28679.7566
28544.0000 27945.4759 28661.7305
28405.0000 27936.3115 28643.4436
28231.0000 27927.1472 28625.1179
28154.0000 27917.9829 28606.9800
28053.0000 27908.8185 28589.2567
28100.0000 27899.6542 28572.1722
28207.0000 27890.4899 28555.9453
27940.0000 27881.3256 28540.7864
28029.0000 27872.1612 28526.8956
28168.0000 27862.9969 28514.4607
27828.0000 27853.8326 28503.6555
27797.0000 27844.6682 28494.6375
27727.0000 27835.5039 28487.5471
27887.0000 27821.0232 28477.1891
28002.0000 27806.5426 28468.9806
28174.0000 27792.0619 28463.0007
27786.0000 27777.5813 28459.3058
27687.0000 27763.1006 28457.9284
27783.0000 27748.6200 28458.8761
27911.0000 27734.1393 28462.1310
27690.0000 27719.6586 28467.6488
27864.0000 27705.1780 28475.3586
27598.0000 27690.6973 28485.1621
27734.0000 27676.2167 28496.9337
27736.0000 27661.7360 28510.5204
27818.0000 27647.2553 28525.7420
27805.0000 27632.7747 28542.3919
28076.0000 27618.2940 28560.2383
27853.0000 27603.8134 28579.5540
27665.0000 27589.3327 28599.0069
27776.0000 27574.8520 28618.8286
27954.0000 27560.3714 28638.7090
27800.0000 27545.8907 28658.3276
28023.0000 27531.4101 28677.3574
27995.0000 27516.9294 28695.4705
28014.0000 27502.4487 28711.9909
28280.0000 27487.9681 28727.3031
28038.0000 27473.4874 28740.7399
28186.0000 27459.0068 28751.9869
28054.0000 27444.5261 28760.7587
28080.0000 27430.0454 28766.7838
28039.0000 27415.5648 28769.8050
28050.0000 27401.0841 28769.5815
28066.0000 27386.6035 28765.8921
28210.0000 27372.1228 28758.5394
28357.0000 27357.6421 28747.3557
28173.0000 27343.1615 28732.2099
28323.0000 27328.6808 28713.0144
28308.0000 27314.2002 28689.7326
28228.0000 27299.7195 28662.3839
28101.0000 27285.2389 28631.0223
28075.0000 27270.7582 28595.7487
28242.0000 27256.2775 28556.7530
28249.0000 27241.7969 28514.2733
27994.0000 27227.3162 28468.5892
28082.0000 27212.8356 28420.0141
27917.0000 27198.3549 28368.8857
27705.0000 27183.8742 28315.5581
27492.0000 27169.3936 28260.3928
27513.0000 27154.9129 28203.7520
27695.0000 27140.4323 28145.9914
27443.0000 27125.9516 28087.4559
27576.0000 27111.4709 28028.4751
27324.0000 27096.9903 27969.3602
27391.0000 27082.5096 27910.4016
27387.0000 27068.0290 27851.8677
27197.0000 27053.5483 27794.0029
27052.0000 27039.0676 27737.0279
27073.0000 27024.5870 27681.1386
27025.0000 27010.1063 27626.5062
27115.0000 26995.6257 27573.2776
27181.0000 26981.1450 27521.5755
27194.0000 26966.6643 27471.4996
26955.0000 26952.1837 27423.1266
26912.0000 26937.7030 27376.5122
26852.0000 26923.2224 27331.6916
26836.0000 26908.7417 27288.6812
26935.0000 26894.2611 27247.4800
26900.0000 26879.7804 27208.0714
27129.0000 26865.2997 27170.4246
26934.0000 26850.8191 27134.4965
26830.0000 26836.3384 27100.2332
26677.0000 26821.8578 27067.5722
26741.0000 26807.3771 27036.4434
26728.0000 26792.8964 27006.7715
26891.0000 26778.4158 26978.4656
27028.0000 26763.9351 26951.4654
26619.0000 26749.4545 26925.6762
26556.0000 26734.9738 26901.0139
26746.0000 26720.4931 26877.3953
26794.0000 26706.0125 26854.7388
26816.0000 26691.5318 26832.9654
26593.0000 26677.0512 26811.9989
26854.0000 26662.5705 26791.7670
26561.0000 26648.0898 26772.2012
26648.0000 26641.5504 26761.1782
26566.0000 26635.0109 26750.6971
26470.0000 26628.4714 26740.7022
26683.0000 26621.9319 26731.1426
26759.0000 26615.3924 26721.9717
26729.0000 26608.8529 26713.1470
26652.0000 26602.3134 26704.6302
26763.0000 26595.7739 26696.3869
26684.0000 26589.2344 26688.3864
26368.0000 26582.6949 26680.6014
26639.0000 26576.1554 26673.0076
26200.0000 26569.6159 26665.5838
26669.0000 26563.0765 26658.3114
26648.0000 26556.5370 26651.1743
26723.0000 26549.9975 26644.1583
26552.0000 26543.4580 26637.2515
26726.0000 26536.9185 26630.4433
26533.0000 26530.3790 26623.7251
26470.0000 26523.8395 26617.0893
26450.0000 26517.3000 26610.5297
26634.0000 26510.7605 26604.0410
26392.0000 26504.2210 26597.6189
26368.0000 26497.6815 26591.2599
26394.0000 26491.1421 26584.9610
26252.0000 26484.6026 26578.7200
26273.0000 26478.0631 26572.5353
26268.0000 26471.5236 26566.4055
26377.0000 26464.9841 26560.3298
26232.0000 26458.4446 26554.3076
25994.0000 26451.9051 26548.3389
26347.0000 26445.3656 26542.4236
26526.0000 26438.8261 26536.5656
26295.0000 26432.2866 26530.7587
26319.0000 26425.7471 26525.0070
26417.0000 26419.2077 26519.3119
26585.0000 26412.6682 26513.6747
26573.0000 26406.1287 26508.0969
26552.0000 26399.5892 26502.5807
26349.0000 26393.0497 26497.1281
26441.0000 26386.5102 26491.7419
26578.0000 26379.9707 26486.4250
26121.0000 26381.5835 26489.3332
26376.0000 26383.1963 26492.3180
26508.0000 26384.8092 26495.3841
26490.0000 26386.4220 26498.5367
26463.0000 26388.0348 26501.7816
26441.0000 26389.6476 26505.1259
26424.0000 26391.2604 26508.5775
26521.0000 26392.8732 26512.1456
26190.0000 26394.4861 26515.8406
26302.0000 26396.0989 26520.3500
26592.0000 26397.7117 26524.3391
26437.0000 26399.3245 26528.4974
26380.0000 26400.9373 26532.8435
26449.0000 26402.5501 26537.5071
26515.0000 26404.1630 26542.0995
26558.0000 26405.7758 26547.1494
26432.0000 26407.3886 26552.4919
26520.0000 26409.0014 26558.1627
26630.0000 26410.6142 26564.2027
26404.0000 26412.2270 26570.6577
26498.0000 26413.8399 26577.5794
26453.0000 26415.4527 26585.0257
26410.0000 26417.0655 26593.0614
26491.0000 26418.6783 26601.7584
26437.0000 26420.2911 26611.1963
26578.0000 26421.9039 26621.4631
26659.0000 26423.5168 26632.6550
26422.0000 26425.1296 26644.8772
26295.0000 26426.7424 26658.2438
26607.0000 26428.3552 26672.8781
26534.0000 26429.9680 26689.0579
26741.0000 26431.5808 26706.6340
26717.0000 26433.1937 26725.9013
26528.0000 26434.8065 26747.0174
26550.0000 26436.4193 26770.1472
26805.0000 26438.0321 26795.4617
26630.0000 26439.6449 26823.1368
26753.0000 26441.2577 26853.3517
26693.0000 26442.8706 26886.2873
26915.0000 26444.4834 26922.1240
26702.0000 26446.0962 26961.0391
26720.0000 26447.7090 27003.2049
26813.0000 26449.3218 27048.7851
26775.0000 26450.9346 27097.9326
27105.0000 26452.5475 27150.7855
27083.0000 26454.1603 27207.4643
27341.0000 26455.7731 27268.0680
27278.0000 26457.3859 27332.6711
27435.0000 26458.9987 27401.3197
27360.0000 26460.6115 27474.0279
27366.0000 26462.2244 27550.7747
27283.0000 26463.8372 27631.5007
27412.0000 26465.4500 27716.1047
27543.0000 26467.0628 27804.4413
27738.0000 26468.6756 27896.3178
27786.0000 26470.2884 27991.4920
27943.0000 26471.9013 28089.6701
28164.0000 26473.5141 28190.5049
28094.0000 26475.1269 28293.5938
28254.0000 26476.7397 28398.4779
28339.0000 26478.3525 28504.6407
28317.0000 26479.9653 28611.5071
28493.0000 26481.5782 28718.4435
28610.0000 26483.1910 28824.7575
28764.0000 26484.8038 28929.6992
28983.0000 26486.4166 29032.4634
29577.0000 26488.0294 29132.1935
29488.0000 26489.6422 29227.9875
29500.0000 26491.2551 29318.9073
30010.0000 26492.8679 29403.9912
30269.0000 26494.4807 29482.2707
30628.0000 26496.0935 29552.7911
31064.0000 26497.7063 29614.6368
31319.0000 26499.3191 29666.9592
31226.0000 26500.9320 29708.9544
31914.0000 26502.5448 29740.1032
31845.0000 26504.1576 29759.8824
31839.0000 26505.7704 29767.9973
31880.0000 26507.3832 29764.2356
31628.0000 26508.9960 29748.5566
31584.0000 26510.6089 29721.2193
31401.0000 26512.2217 29682.6474
31042.0000 26506.2527 29625.8305
30762.0000 26500.2838 29559.0471
30433.0000 26494.3148 29483.0957
30090.0000 26488.3458 29398.8510
29803.0000 26482.3769 29307.2406
29504.0000 26476.4079 29209.2228
29455.0000 26470.4389 29105.7677
28796.0000 26464.4700 28998.4824
28574.0000 26458.5010 28887.0337
28357.0000 26452.5320 28772.9803
28551.0000 26446.5631 28657.2034
28449.0000 26440.5941 28540.5396
27853.0000 26434.6251 28423.7748
27997.0000 26428.6562 28307.6399
27773.0000 26422.6872 28192.8073
27378.0000 26416.7182 28079.8877
27288.0000 26410.7493 27969.4290
27367.0000 26404.7803 27861.9143
27066.0000 26398.8114 27757.7623
27158.0000 26392.8424 27657.3272
27249.0000 26386.8734 27560.9002
26785.0000 26380.9045 27468.7110
27118.0000 26374.9355 27380.9306
26722.0000 26368.9665 27297.6741
26676.0000 26362.9976 27219.0043
26895.0000 26357.0286 27144.9360
26877.0000 26351.0596 27075.4400
26653.0000 26345.0907 27010.4480
26542.0000 26339.1217 26949.8571
26488.0000 26333.1527 26893.5346
26530.0000 26327.1838 26841.3231
26386.0000 26321.2148 26793.0446
26569.0000 26315.2459 26748.5055
26508.0000 26309.2769 26707.5003
26251.0000 26303.3079 26669.8160
26316.0000 26297.3390 26635.2352
26482.0000 26291.3700 26603.5396
26210.0000 26285.4010 26574.5127
26314.0000 26279.4321 26547.9425
26154.0000 26273.4631 26523.6229
26235.0000 26267.4941 26501.3563
26394.0000 26262.1660 26481.5949
26312.0000 26256.8378 26463.5766
26171.0000 26251.5096 26447.0211
26172.0000 26246.1815 26431.8293
26159.0000 26240.8533 26417.8574
26366.0000 26235.5251 26404.9732
26108.0000 26230.1969 26393.0560
26323.0000 26224.8688 26381.9962
26057.0000 26219.5406 26371.6950
25987.0000 26214.2124 26362.0636
26066.0000 26208.8842 26353.0228
26159.0000 26203.5561 26344.5024
26062.0000 26198.2279 26336.4402
26153.0000 26192.8997 26328.7819
26516.0000 26187.5716 26321.4798
26310.0000 26182.2434 26314.4927
26198.0000 26176.9152 26307.7849
25923.0000 26171.5870 26301.3258
26004.0000 26166.2589 26295.0894
26025.0000 26160.9307 26289.0537
26073.0000 26155.6025 26283.2003
26143.0000 26150.2743 26277.5140
25942.0000 26144.9462 26271.5922
26180.0000 26139.6180 26266.2070
26102.0000 26134.2898 26260.9592
26254.0000 26128.9617 26255.8434
26066.0000 26123.6335 26250.8560
26184.0000 26118.3053 26245.9953
25949.0000 26112.9771 26241.2609
26031.0000 26107.6490 26236.6541
25897.0000 26102.3208 26232.1778
26105.0000 26096.9926 26227.8362
26149.0000 26091.6644 26223.6349
25922.0000 26086.3363 26219.5813
25915.0000 26081.0081 26215.6841
25854.0000 26075.6799 26211.9535
25851.0000 26070.3518 26208.4018
25762.0000 26065.0236 26205.0426
26136.0000 26059.6954 26201.8917
25859.0000 26054.3672 26198.9668
26228.0000 26049.0391 26196.2880
26030.0000 26065.5857 26215.7520
25837.0000 26082.1323 26235.5088
26233.0000 26098.6789 26255.5858
25922.0000 26115.2255 26276.0128
25796.0000 26131.7721 26296.8228
25973.0000 26148.3187 26318.0520
26081.0000 26164.8653 26339.7395
26248.0000 26181.4119 26361.9280
26149.0000 26197.9585 26384.6637
26234.0000 26214.5051 26407.9965
26194.0000 26231.0517 26431.9798
26413.0000 26247.5983 26456.6710
26246.0000 26264.1449 26482.1315
26128.0000 26280.6915 26508.4265
26229.0000 26297.2381 26535.6249
26390.0000 26313.7847 26563.7999
26071.0000 26330.3313 26593.0280
26148.0000 26346.8779 26623.6905
26116.0000 26363.4245 26655.2700
26118.0000 26379.9711 26688.1534
26074.0000 26396.5177 26722.4302
26045.0000 26413.0643 26758.1919
26311.0000 26429.6109 26795.5322
26630.0000 26446.1575 26834.5453
26542.0000 26462.7041 26875.3261
26476.0000 26479.2507 26917.9685
26462.0000 26495.7973 26962.5650
26565.0000 26512.3439 27009.2051
26575.0000 26528.8905 27057.9742
26484.0000 26545.4371 27108.9521
26515.0000 26561.9837 27162.2114
26707.0000 26578.5303 27217.8156
26544.0000 26595.0769 27275.8175
26727.0000 26611.6235 27336.2571
26741.0000 26628.1701 27399.1597
26789.0000 26644.7167 27464.5333
26689.0000 26661.2633 27532.3676
27042.0000 26677.8099 27602.6312
26844.0000 26694.3565 27675.2702
27100.0000 26710.9031 27750.2070
27200.0000 26727.4497 27827.3390
27332.0000 26736.0200 27898.5620
26995.0000 26744.5902 27971.6988
27321.0000 26753.1605 28046.5709
27376.0000 26761.7308 28122.9760
27697.0000 26770.3010 28200.6890
27613.0000 26778.8713 28279.4636
27461.0000 26787.4416 28359.0341
27491.0000 26796.0118 28439.1161
27842.0000 26804.5821 28519.4005
27768.0000 26813.1524 28599.5480
27670.0000 26821.7226 28679.2182
27847.0000 26830.2929 28758.0501
27848.0000 26838.8632 28835.6608
27635.0000 26847.4334 28911.6431
27971.0000 26856.0037 28985.5651
28310.0000 26864.5739 29056.9691
28248.0000 26873.1442 29125.3727
28485.0000 26881.7145 29190.2711
28471.0000 26890.2847 29251.1416
28747.0000 26898.8550 29307.4511
28834.0000 26907.4253 29358.6652
28908.0000 26915.9955 29404.2620
28687.0000 26924.5658 29443.7465
28665.0000 26933.1361 29476.6690
28665.0000 26941.7063 29502.6429
28888.0000 26950.2766 29521.3632
28781.0000 26958.8469 29532.6696
28810.0000 26967.4171 29536.3743
28947.0000 26975.9874 29532.4527
28714.0000 26984.5577 29520.9630
28354.0000 26993.1279 29502.1584
28346.0000 27001.6982 29476.3962
28675.0000 27010.2684 29444.1270
28162.0000 27018.8387 29405.8824
28318.0000 27027.4090 29362.2595
27986.0000 27035.9792 29313.9069
27907.0000 27044.5495 29261.5098
27873.0000 27053.1198 29205.7771
27777.0000 27061.6900 29147.4299
27967.0000 27070.2603 29087.1921
27921.0000 27078.8306 29025.7819
27830.0000 27080.1310 28956.6355
27807.0000 27081.4314 28887.7116
27711.0000 27082.7318 28820.1031
27439.0000 27084.0322 28753.6011
27841.0000 27085.3326 28689.2437
27652.0000 27086.6329 28627.6137
27583.0000 27087.9333 28569.2608
27743.0000 27089.2337 28514.7002
27729.0000 27090.5341 28464.4110
27770.0000 27091.8345 28418.8347
27596.0000 27093.1349 28378.3748
27680.0000 27094.4353 28343.3952
27782.0000 27095.7357 28314.2205
27500.0000 27097.0361 28291.1348
27538.0000 27098.3365 28274.3819
27725.0000 27099.6369 28264.1650
27550.0000 27100.9373 28260.6465
27731.0000 27102.2377 28263.9480
27722.0000 27103.5381 28274.1502
27510.0000 27104.8385 28291.2930
27558.0000 27106.1389 28315.3749
27708.0000 27107.4393 28346.3535
28056.0000 27108.7397 28384.1445
28063.0000 27110.0401 28428.6222
27982.0000 27111.3405 28479.6184
27910.0000 27112.6409 28536.9226
27977.0000 27113.9413 28600.2812
27937.0000 27115.2417 28669.3973
28124.0000 27116.5421 28743.9300
28365.0000 27117.8425 28823.4944
28276.0000 27119.1429 28907.6606
28348.0000 27120.4433 28995.9539
28614.0000 27121.7437 29087.8541
28663.0000 27123.0441 29182.7953
28679.0000 27124.3445 29280.1656
28718.0000 27125.6449 29379.3073
29053.0000 27126.9453 29479.5167
28884.0000 27128.2457 29580.0445
29107.0000 27129.5461 29680.0974
29424.0000 27130.8465 29778.8392
29520.0000 27132.1469 29875.3946
29614.0000 27133.4472 29968.8534
29652.0000 27134.7476 30057.9029
29616.0000 27136.0480 30142.3392
29769.0000 27137.3484 30220.4462
29840.0000 27138.6488 30292.0362
30068.0000 27139.9492 30355.8120
30124.0000 27141.2496 30410.9126
30304.0000 27142.5500 30456.5570
30262.0000 27143.8504 30492.0712
30128.0000 27145.1508 30516.9122
29850.0000 27146.4512 30530.6898
29552.0000 27147.7516 30533.1681
29603.0000 27149.0520 30524.1071
29532.0000 27150.3524 30503.5716
29445.0000 27151.6528 30471.8463
29135.0000 27152.9532 30429.3641
29273.0000 27154.2536 30376.6893
28897.0000 27155.5540 30314.4980
28532.0000 27156.8544 30243.5560
28710.0000 27158.1548 30164.6974
28499.0000 27159.4552 30078.8037
28436.0000 27160.7556 29986.7844
28384.0000 27162.0560 29889.5606
28441.0000 27163.3564 29788.0507
28285.0000 27164.6568 29683.1581
28582.0000 27165.9572 29575.7610
28308.0000 27167.2576 29466.7045
27946.0000 27168.5580 29356.7934
27862.0000 27169.8584 29246.7867
27608.0000 27171.1588 29137.3931
27623.0000 27172.4592 29029.3779
27664.0000 27173.7596 28923.1172
27528.0000 27175.0600 28819.2600
27545.0000 27176.3604 28718.2843
27577.0000 27177.6608 28620.6073
27515.0000 27178.9611 28526.5851
27552.0000 27180.2615 28436.5141
27376.0000 27181.5619 28350.6321
27367.0000 27182.8623 28269.1207
27354.0000 27184.1627 28192.1081
27641.0000 27185.4631 28119.6722
27449.0000 27179.4937 28044.5749
27259.0000 27173.5242 27974.0753
27277.0000 27167.5547 27908.1247
27204.0000 27161.5853 27846.6412
27008.0000 27155.6158 27789.5142
27188.0000 27149.6463 27736.6090
27129.0000 27143.6768 27687.7717
27097.0000 27137.7074 27642.8335
26891.0000 27131.7379 27601.6148
26888.0000 27125.7684 27563.9300
26841.0000 27119.7990 27529.5900
27034.0000 27113.8295 27498.4068
27119.0000 27107.8600 27470.1963
27023.0000 27101.8905 27444.7809
26869.0000 27095.9211 27421.9921
26786.0000 27089.9516 27401.6721
27045.0000 27083.9821 27383.6761
26930.0000 27078.0127 27367.8731
26681.0000 27072.0432 27354.1473
26788.0000 27066.0737 27342.3990
26797.0000 27060.1043 27332.5446
26595.0000 27054.1348 27324.5175
26538.0000 27048.1653 27318.2674
26624.0000 27042.1958 27313.7609
26907.0000 27036.2264 27310.9806
26882.0000 27030.2569 27309.9244
26982.0000 27024.2874 27310.6052
26710.0000 27018.3180 27313.0498
26672.0000 27012.3485 27317.2975
26594.0000 27006.3790 27323.3993
26625.0000 27000.4095 27331.4161
27015.0000 26994.4401 27341.4176
26736.0000 26988.4706 27353.4803
26807.0000 26982.5011 27367.6856
26922.0000 26976.5317 27384.1183
26899.0000 26970.5622 27402.8641
26892.0000 26964.5927 27424.0078
27073.0000 26958.6233 27447.6308
26950.0000 26952.6538 27473.8089
26858.0000 26946.6843 27502.6098
26954.0000 26940.7148 27534.0909
26989.0000 26932.2425 27565.7940
26991.0000 26923.7702 27600.2510
27339.0000 26915.2979 27637.4738
27486.0000 26906.8256 27677.4541
27038.0000 26898.3533 27720.1617
27374.0000 26889.8810 27765.5421
27408.0000 26881.4088 27813.5150
27678.0000 26872.9365 27863.9720
27607.0000 26864.4642 27916.7754
27465.0000 26855.9919 27971.7571
27880.0000 26847.5196 28028.7165
27962.0000 26839.0473 28087.4205
27980.0000 26830.5750 28147.6022
28003.0000 26822.1027 28208.9602
28240.0000 26813.6304 28271.1587
28519.0000 26805.1581 28333.8267
28311.0000 26796.6858 28396.5586
28456.0000 26788.2135 28458.9142
28407.0000 26779.7412 28520.4202
28640.0000 26771.2689 28580.5709
28877.0000 26762.7966 28638.2936
28942.0000 26754.3243 28694.1043
28982.0000 26745.8520 28746.8814
29187.0000 26737.3797 28796.0285
29373.0000 26728.9074 28840.9439
29407.0000 26720.4351 28881.0313
29354.0000 26711.9628 28915.7132
29353.0000 26703.4905 28944.4464
29663.0000 26695.0182 28966.7376
29866.0000 26686.5459 28982.1612
29923.0000 26678.0736 28990.3745
29827.0000 26669.6013 28991.1320
29773.0000 26661.1290 28984.2878
29739.0000 26652.6567 28969.6797
29731.0000 26644.1844 28947.3429
29551.0000 26635.7121 28917.4647
29403.0000 26627.2398 28880.3284
29589.0000 26618.7675 28836.3031
29579.0000 26610.2952 28785.8313
29224.0000 26601.8229 28729.4156
28803.0000 26593.3506 28667.6044
28981.0000 26584.8783 28600.9794
28732.0000 26576.4060 28530.1425
28461.0000 26567.9337 28455.7057
28560.0000 26559.4614 28378.2810
28447.0000 26550.9891 28298.4731
28172.0000 26542.5168 28216.8721
27950.0000 26534.0445 28134.0482
27826.0000 26525.5722 28050.5469
27963.0000 26517.0999 27966.8853
27785.0000 26508.6276 27883.5488
27627.0000 26500.1553 27800.9886
27354.0000 26491.6830 27719.6196
27309.0000 26483.2107 27639.8189
27462.0000 26474.7384 27561.9249
27354.0000 26466.2661 27486.2367
27382.0000 26457.7938 27413.0141
27283.0000 26449.3215 27342.4778
26958.0000 26440.8492 27274.8110
26925.0000 26432.3769 27210.1599
26818.0000 26423.9046 27148.6360
26777.0000 26415.4323 27090.3177
26758.0000 26406.9600 27035.2532
26573.0000 26398.4877 26983.4560
26712.0000 26390.0154 26934.9345
26743.0000 26381.5431 26889.6549
26680.0000 26373.0708 26847.5707
26526.0000 26364.5985 26808.6192
26669.0000 26356.1262 26772.7242
26613.0000 26347.6539 26739.7990
26456.0000 26339.1816 26709.7490
26534.0000 26330.7093 26682.4740
26502.0000 26322.2370 26657.8709
26241.0000 26313.7647 26635.8354
26320.0000 26305.2924 26616.2639
26335.0000 26296.8201 26598.4161
26341.0000 26288.3478 26583.4744
26472.0000 26279.8755 26570.7048
26232.0000 26271.4032 26560.0196
25894.0000 26262.9309 26551.3372
26099.0000 26254.4586 26544.5823
26554.0000 26245.9863 26539.6859
26289.0000 26244.4139 26543.4854
26155.0000 26242.8415 26549.0242
26314.0000 26241.2690 26556.2514
26308.0000 26239.6966 26565.1210
26468.0000 26238.1242 26575.5916
26356.0000 26236.5517 26587.7729
26199.0000 26234.9793 26601.3344
26143.0000 26233.4069 26616.3899
26177.0000 26231.8344 26632.9065
26122.0000 26230.2620 26650.8507
26248.0000 26228.6896 26670.1878
26200.0000 26227.1171 26690.8800
26213.0000 26225.5447 26712.8860
26300.0000 26223.9723 26736.1592
26282.0000 26222.3998 26760.6469
26318.0000 26220.8274 26786.2890
26350.0000 26219.2550 26813.1388
26523.0000 26217.6825 26840.8753
26327.0000 26216.1101 26869.5322
26544.0000 26214.5377 26899.0110
26680.0000 26212.9652 26929.2024
26841.0000 26211.3928 26959.9862
26593.0000 26209.8204 26991.2322
26680.0000 26208.2480 27022.8006
26612.0000 26206.6755 27054.5440
26711.0000 26205.1031 27086.3087
26915.0000 26203.5307 27117.9368
26791.0000 26201.9582 27149.2688
26892.0000 26200.3858 27180.1453
26728.0000 26198.8134 27210.4092
26609.0000 26197.2409 27239.9053
26703.0000 26195.6685 27268.4592
26941.0000 26194.0961 27295.9170
26669.0000 26192.5236 27322.6116
26830.0000 26190.9512 27347.7458
26997.0000 26189.3788 27371.0646
27046.0000 26187.8063 27392.7196
26879.0000 26186.2339 27412.5665
26715.0000 26184.6615 27430.4791
26866.0000 26183.0890 27446.2636
27030.0000 26181.5166 27459.7876
26999.0000 26179.9442 27470.8965
26956.0000 26178.3717 27479.4376
26959.0000 26176.7993 27485.2638
26631.0000 26175.2269 27488.2391
26946.0000 26173.6544 27488.2440
26939.0000 26172.0820 27485.1819
27258.0000 26170.5096 27478.9848
27128.0000 26168.9371 27469.6196
26867.0000 26167.3647 27457.0918
27192.0000 26165.7923 27441.4057
27006.0000 26164.2198 27422.6011
26924.0000 26162.6474 27400.7049
26760.0000 26161.0750 27376.0762
26848.0000 26159.5025 27348.8082
26679.0000 26157.9301 27319.1202
26737.0000 26156.3577 27287.2524
26824.0000 26154.7853 27253.4608
26900.0000 26153.2128 27218.0115
26831.0000 26151.6404 27181.1761
26601.0000 26150.0680 27143.2267
26602.0000 26148.4955 27104.4323
26722.0000 26146.9231 27065.0556
26594.0000 26145.3507 27025.3504
26767.0000 26143.7782 26985.5590
26510.0000 26142.2058 26945.9109
26344.0000 26140.6334 26906.6211
26429.0000 26139.0609 26867.8892
26480.0000 26137.4885 26829.8981
26649.0000 26135.9161 26792.8138
26322.0000 26134.3436 26756.7847
26520.0000 26132.7712 26721.9412
26525.0000 26131.1988 26688.3960
26564.0000 26129.6263 26656.2435
26360.0000 26128.0539 26625.5609
26190.0000 26126.4815 26596.4077
26227.0000 26124.9090 26568.8271
26214.0000 26123.3366 26542.8463
26108.0000 26121.7642 26518.4771
26170.0000 26120.1917 26495.7177
26052.0000 26118.6193 26474.5530
26213.0000 26117.0469 26454.9559
26030.0000 26118.7469 26440.1613
26162.0000 26120.4468 26426.8499
26250.0000 26122.1468 26414.9667
26207.0000 26123.8468 26404.4496
26046.0000 26125.5468 26395.2313
26324.0000 26127.2468 26387.2401
26237.0000 26128.9467 26380.4009
26087.0000 26130.6467 26374.6370
26124.0000 26132.3467 26369.8707
26270.0000 26134.0467 26366.0245
26518.0000 26135.7467 26363.0223
26269.0000 26137.4466 26360.7901
25918.0000 26139.1466 26359.2573
26301.0000 26140.8466 26358.3576
26160.0000 26142.5466 26358.0299
26285.0000 26144.2466 26358.2191
26183.0000 26145.9466 26358.8773
25964.0000 26147.6465 26359.8906
26019.0000 26149.3465 26361.3752
26221.0000 26151.0465 26363.2348
26174.0000 26152.7465 26365.4550
26074.0000 26154.4465 26368.0286
26118.0000 26156.1464 26370.9624
26077.0000 26157.8464 26374.2735
26094.0000 26159.5464 26377.9885
26192.0000 26161.2464 26382.1436
26282.0000 26162.9464 26386.7841
26292.0000 26164.6463 26391.9644
26323.0000 26166.3463 26397.7469
26101.0000 26168.0463 26404.2022
26085.0000 26169.7463 26411.8176
26095.0000 26171.4463 26419.6917
26268.0000 26173.1462 26428.6626
26154.0000 26174.8462 26438.6582
26048.0000 26176.5462 26449.7812
26329.0000 26178.2462 26462.1388
26112.0000 26179.9462 26475.8422
26211.0000 26181.6462 26491.0054
26093.0000 26183.3461 26507.7442
26112.0000 26185.0461 26526.1756
26201.0000 26186.7461 26546.4160
26266.0000 26187.4838 26567.6182
26331.0000 26188.2216 26590.8562
26296.0000 26188.9593 26616.2373
26599.0000 26189.6970 26643.8627
26390.0000 26190.4348 26673.8253
26582.0000 26191.1725 26706.2089
26425.0000 26191.9102 26741.0852
26426.0000 26192.6480 26778.5130
26435.0000 26193.3857 26818.5355
26560.0000 26194.1234 26861.1790
26696.0000 26194.8612 26906.4507
26655.0000 26195.5989 26954.3374
26524.0000 26196.3366 27004.8031
26699.0000 26197.0744 27057.7881
26703.0000 26197.8121 27113.2076
26801.0000 26198.5498 27170.9496
26773.0000 26199.2876 27230.8748
26961.0000 26200.0253 27292.8149
27059.0000 26200.7630 27356.5724
26978.0000 26201.5008 27421.9192
27491.0000 26202.2385 27488.5972
27317.0000 26202.9762 27556.3171
27319.0000 26203.7140 27624.7590
27428.0000 26204.4517 27693.6149
27620.0000 26205.1894 27762.4181
27837.0000 26205.9272 27830.8006
27962.0000 26206.6649 27898.3229
28165.0000 26207.4026 27964.5189
28349.0000 26208.1404 28028.8976
28362.0000 26208.8781 28090.9468
28255.0000 26209.6158 28150.1376
28581.0000 26210.3536 28205.9302
28667.0000 26211.0913 28257.7817
29008.0000 26211.8290 28305.1551
28908.0000 26212.5668 28347.5308
28980.0000 26213.3045 28384.4190
29023.0000 26214.0422 28415.3734
29319.0000 26214.7800 28440.0055
29323.0000 26215.5177 28457.9977
29141.0000 26216.2554 28469.1156
29217.0000 26216.9932 28473.2166
29271.0000 26217.7309 28470.1402
29239.0000 26218.4686 28459.8488
29133.0000 26219.2064 28442.4854
29149.0000 26219.9441 28418.2788
29175.0000 26220.6818 28387.5356
28925.0000 26221.4196 28350.6309
29025.0000 26222.1573 28307.9969
28856.0000 26222.8950 28260.1113
28725.0000 26223.6328 28207.4862
28584.0000 26224.3705 28150.6574
28053.0000 26225.1082 28090.1741
27996.0000 26225.8460 28026.5911
28052.0000 26226.5837 27960.4605
27848.0000 26227.3214 27892.3257
27621.0000 26228.0592 27822.7155
27448.0000 26228.7969 27752.1398
27733.0000 26229.5346 27681.0853
27418.0000 26230.2724 27610.0122
27290.0000 26231.0101 27539.3515
27195.0000 26231.7478 27469.5024
26952.0000 26232.4856 27400.8307
27353.0000 26233.2233 27333.6673
27267.0000 26233.9610 27268.3071
26931.0000 26234.6988 27205.0090
26893.0000 26235.4365 27143.9952
26800.0000 26236.1742 27085.4520
26967.0000 26236.9120 27029.5305
26748.0000 26237.6497 26976.3474
26400.0000 26238.3874 26925.9872
26332.0000 26239.1252 26878.5035
26356.0000 26239.8629 26833.9210
26809.0000 26240.6006 26792.2381
26832.0000 26241.3384 26753.4293
26340.0000 26242.0761 26717.4476
26576.0000 26242.8138 26684.2270
26751.0000 26243.5516 26653.6857
26212.0000 26244.2893 26625.7279
26172.0000 26245.0270 26600.3838
26152.0000 26245.7648 26577.2653
26490.0000 26246.5025 26556.3871
26320.0000 26247.2402 26537.6238
26217.0000 26254.6497 26527.5193
25864.0000 26262.0592 26519.2737
26044.0000 26269.4687 26512.7602
26041.0000 26276.8782 26507.8547
26474.0000 26284.2877 26504.4367
26353.0000 26291.6972 26502.3908
26313.0000 26299.1067 26501.6075
26295.0000 26306.5161 26501.9834
26370.0000 26313.9256 26503.4224
26154.0000 26321.3351 26505.8356
26131.0000 26328.7446 26509.1419
26105.0000 26336.1541 26513.2681
26058.0000 26343.5636 26518.1490
25933.0000 26350.9731 26523.7272
25874.0000 26358.3826 26529.9538
25882.0000 26365.7921 26536.7874
26203.0000 26373.2016 26544.1950
26467.0000 26380.6110 26552.1512
26286.0000 26388.0205 26560.6385
26000.0000 26395.4300 26569.6471
26461.0000 26402.8395 26579.1749
26196.0000 26410.2490 26589.2278
26143.0000 26417.6585 26599.8191
26110.0000 26425.0680 26610.9699
26472.0000 26432.4775 26622.7093
25884.0000 26439.8870 26635.0742
26145.0000 26447.2964 26648.1094
26225.0000 26454.7059 26661.8682
26281.0000 26462.1154 26676.4117
26238.0000 26469.5249 26691.8096
26185.0000 26476.9344 26708.1401
26343.0000 26484.3439 26725.4899
26406.0000 26491.7534 26743.9540
26260.0000 26499.1629 26763.6436
26446.0000 26506.5724 26784.6561
26370.0000 26513.9819 26807.1190
26370.0000 26521.3913 26831.1605
26289.0000 26528.8008 26856.9161
26436.0000 26536.2103 26884.5284
26522.0000 26543.6198 26914.1458
26557.0000 26551.0293 26945.9224
26627.0000 26561.4480 26983.0255
26636.0000 26571.8667 27022.6069
26599.0000 26582.2853 27064.8293
27026.0000 26592.7040 27109.8555
26658.0000 26603.1227 27157.8462
26781.0000 26613.5414 27208.9586
26605.0000 26623.9601 27263.3437
26688.0000 26634.3788 27321.1445
26715.0000 26644.7974 27382.4931
26889.0000 26655.2161 27447.5088
26726.0000 26665.6348 27516.2948
26961.0000 26676.0535 27588.9359
27225.0000 26686.4722 27665.4957
27137.0000 26696.8909 27746.0140
27157.0000 26707.3095 27830.5043
27365.0000 26717.7282 27918.9508
27482.0000 26728.1469 28011.3066
27638.0000 26738.5656 28107.4911
27515.0000 26748.9843 28207.3880
27765.0000 26759.4030 28310.8435
27558.0000 26769.8216 28417.6646
27938.0000 26780.2403 28527.6178
27877.0000 26790.6590 28640.4278
28010.0000 26801.0777 28755.7764
28345.0000 26811.4964 28873.4575
28568.0000 26821.9151 28992.7530
28669.0000 26832.3337 29113.3685
28724.0000 26842.7524 29234.8095
29010.0000 26853.1711 29356.5375
28871.0000 26863.5898 29477.9711
29177.0000 26874.0085 29598.4865
29468.0000 26884.4272 29717.4211
29736.0000 26894.8458 29834.0755
29828.0000 26905.2645 29947.7193
30158.0000 26915.6832 30057.5971
30575.0000 26926.1019 30162.9370
30687.0000 26936.5206 30262.9612
31194.0000 26946.9393 30356.8995
31374.0000 26957.3579 30444.0042
31236.0000 26967.7766 30523.5674
31405.0000 26978.1953 30594.9391
31648.0000 26981.9440 30650.3571
31745.0000 26985.6927 30697.0520
31522.0000 26989.4414 30734.1335
31783.0000 26993.1900 30761.3090
31686.0000 26996.9387 30778.2436
31762.0000 27000.6874 30784.9107
31666.0000 27004.4361 30781.4318
31410.0000 27008.1848 30768.0326
31320.0000 27011.9334 30745.0180
31219.0000 27015.6821 30712.8134
30990.0000 27019.4308 30671.9232
30738.0000 27023.1795 30622.9132
30535.0000 27026.9282 30566.3953
30000.0000 27030.6768 30503.0138
30126.0000 27034.4255 30433.4327
30176.0000 27038.1742 30358.3245
29984.0000 27041.9229 30278.3606
29826.0000 27045.6716 30194.2039
29521.0000 27049.4203 30106.5027
29382.0000 27053.1689 30015.8863
29210.0000 27056.9176 29922.9620
29138.0000 27060.6663 29828.3136
29001.0000 27064.4150 29732.5006
28977.0000 27068.1637 29636.0583
29036.0000 27071.9123 29539.4982
28606.0000 27075.6610 29443.3088
28684.0000 27079.4097 29347.9443
28644.0000 27083.1584 29253.8019
28378.0000 27086.9071 29161.2957
28291.0000 27090.6557 29070.8198
28496.0000 27094.4044 28982.7433
28415.0000 27098.1531 28897.4092
28217.0000 27101.9018 28815.1345
28124.0000 27105.6505 28736.2095
28142.0000 27109.3991 28660.8981
[truncated: 227,363 more chars]
