# Supplementary material for: From an antiferromagnetic insulator to a strongly correlated metal in square-lattice MCl2(pyrazine)2 coordination solids
Source: Nat Commun. 2022 Sep 30;13:5766. doi: 10.1038/s41467-022-33342-5 (PMC9525593; doi:10.1038/s41467-022-33342-5)
Supplement: Supplementary file 4 — Supplementary Dataset 3 [file 41467_2022_33342_MOESM4_ESM.cif]

data_d8v4444_0mnew3_a
_audit_creation_date               2020-06-05
_audit_creation_method
;
Olex2 1.2
(compiled 2018.05.29 svn.r3508 for OlexSys, GUI svn.r5506)
;
_shelxl_version_number             2013-3
_audit_contact_author_address      ?
_audit_contact_author_email        ?
_audit_contact_author_name         ''
_audit_contact_author_phone        ?
_publ_contact_author_id_orcid      ?
_publ_section_references
;
Dolomanov, O.V., Bourhis, L.J., Gildea, R.J, Howard, J.A.K. & Puschmann, H.
 (2009), J. Appl. Cryst. 42, 339-341.

Sheldrick, G.M. (2015). Acta Cryst. C71, 3-8.
;
_chemical_name_common              ?
_chemical_name_systematic
;
 ?
;
_chemical_formula_moiety           'C20 H20 Cl2 N4 V'
_chemical_formula_sum              'C20 H20 Cl2 N4 V'
_chemical_formula_weight           438.24
_chemical_melting_point            ?
loop_
  _atom_type_symbol
  _atom_type_description
  _atom_type_scat_dispersion_real
  _atom_type_scat_dispersion_imag
  _atom_type_scat_source
 'C' 'C' 0.0033 0.0016 'International Tables Vol C Tables 4.2.6.8 and 6.1.1.4'
 'H' 'H' 0.0000 0.0000 'International Tables Vol C Tables 4.2.6.8 and 6.1.1.4'
 'Cl' 'Cl' 0.1484 0.1585 'International Tables Vol C Tables 4.2.6.8 and 6.1.1.4'
 'N' 'N' 0.0061 0.0033 'International Tables Vol C Tables 4.2.6.8 and 6.1.1.4'
 'V' 'V' 0.3005 0.5294 'International Tables Vol C Tables 4.2.6.8 and 6.1.1.4'

_shelx_space_group_comment
;
The symmetry employed for this shelxl refinement is uniquely defined
by the following loop, which should always be used as a source of
symmetry information in preference to the above space-group names.
They are only intended as comments.
;
_space_group_crystal_system        'tetragonal'
_space_group_IT_number             142
_space_group_name_H-M_alt          'I 41/a c d'
_space_group_name_Hall             '-I 4bd 2c'
loop_
  _space_group_symop_operation_xyz
 'x, y, z'
 '-x+1/2, -y, z+1/2'
 '-y+1/4, x+3/4, z+1/4'
 'y+1/4, -x+1/4, z+3/4'
 '-x+1/2, y, -z'
 'x, -y, -z+1/2'
 'y+1/4, x+3/4, -z+3/4'
 '-y+1/4, -x+1/4, -z+1/4'
 'x+1/2, y+1/2, z+1/2'
 '-x+1, -y+1/2, z+1'
 '-y+3/4, x+5/4, z+3/4'
 'y+3/4, -x+3/4, z+5/4'
 '-x+1, y+1/2, -z+1/2'
 'x+1/2, -y+1/2, -z+1'
 'y+3/4, x+5/4, -z+5/4'
 '-y+3/4, -x+3/4, -z+3/4'
 '-x, -y, -z'
 'x-1/2, y, -z-1/2'
 'y-1/4, -x-3/4, -z-1/4'
 '-y-1/4, x-1/4, -z-3/4'
 'x-1/2, -y, z'
 '-x, y, z-1/2'
 '-y-1/4, -x-3/4, z-3/4'
 'y-1/4, x-1/4, z-1/4'
 '-x+1/2, -y+1/2, -z+1/2'
 'x, y+1/2, -z'
 'y+1/4, -x-1/4, -z+1/4'
 '-y+1/4, x+1/4, -z-1/4'
 'x, -y+1/2, z+1/2'
 '-x+1/2, y+1/2, z'
 '-y+1/4, -x-1/4, z-1/4'
 'y+1/4, x+1/4, z+1/4'

_cell_length_a                     15.8193(9)
_cell_length_b                     15.8193(9)
_cell_length_c                     16.8899(8)
_cell_angle_alpha                  90
_cell_angle_beta                   90
_cell_angle_gamma                  90
_cell_volume                       4226.7(5)
_cell_formula_units_Z              8
_cell_measurement_reflns_used      9975
_cell_measurement_temperature      100(2)
_cell_measurement_theta_max        33.133
_cell_measurement_theta_min        3.022
_shelx_estimated_absorpt_T_max     0.688
_shelx_estimated_absorpt_T_min     0.620
_exptl_absorpt_coefficient_mu      0.734
_exptl_absorpt_correction_T_max    0.7467
_exptl_absorpt_correction_T_min    0.4490
_exptl_absorpt_correction_type     multi-scan
_exptl_absorpt_process_details    
 'SADABS-2016/2 (Bruker,2016/2) was used for absorption correction. wR2(int) was 0.1216 before and 0.0770 after correction. The Ratio of minimum to maximum transmission is 0.6013. The \l/2 correction factor is Not present.'
_exptl_crystal_colour              'dark black'
_exptl_crystal_colour_modifier     dark
_exptl_crystal_colour_primary      black
_exptl_crystal_density_diffrn      1.377
_exptl_crystal_density_meas        ?
_exptl_crystal_density_method      ?
_exptl_crystal_description         block
_exptl_crystal_F_000               1800
_exptl_crystal_size_max            0.719
_exptl_crystal_size_mid            0.715
_exptl_crystal_size_min            0.551
_exptl_special_details
;
 ?
;
_exptl_transmission_factor_max     ?
_exptl_transmission_factor_min     ?
_diffrn_reflns_av_R_equivalents    0.0693
_diffrn_reflns_av_unetI/netI       0.0238
_diffrn_reflns_Laue_measured_fraction_full  0.996
_diffrn_reflns_Laue_measured_fraction_max  0.998
_diffrn_reflns_limit_h_max         18
_diffrn_reflns_limit_h_min         -18
_diffrn_reflns_limit_k_max         18
_diffrn_reflns_limit_k_min         -19
_diffrn_reflns_limit_l_max         19
_diffrn_reflns_limit_l_min         -20
_diffrn_reflns_number              15050
_diffrn_reflns_point_group_measured_fraction_full  0.996
_diffrn_reflns_point_group_measured_fraction_max  0.998
_diffrn_reflns_theta_full          25.242
_diffrn_reflns_theta_max           25.673
_diffrn_reflns_theta_min           3.022
_diffrn_ambient_temperature        100(2)
_diffrn_detector_area_resol_mean   ?
_diffrn_measured_fraction_theta_full  0.996
_diffrn_measured_fraction_theta_max  0.998
_diffrn_measurement_device_type    'Bruker APEX-II CCD'
_diffrn_measurement_method         '\f and \w scans'
_diffrn_radiation_type             MoK\a
_diffrn_radiation_wavelength       0.71073
_diffrn_source                     ?
_diffrn_special_details            ?
_diffrn_standards_number           0
_reflns_Friedel_coverage           0.000
_reflns_Friedel_fraction_full      .
_reflns_Friedel_fraction_max       .
_reflns_number_gt                  913
_reflns_number_total               1007
_reflns_special_details
;
 Reflections were merged by SHELXL according to the crystal
 class for the calculation of statistics and refinement.
 
 _reflns_Friedel_fraction is defined as the number of unique
 Friedel pairs measured divided by the number that would be
 possible theoretically, ignoring centric projections and
 systematic absences.
;
_reflns_threshold_expression       'I > 2\s(I)'
_computing_cell_refinement         'SAINT V8.38A (?, 2016)'
_computing_data_collection         ?
_computing_data_reduction          'SAINT V8.38A (?, 2016)'
_computing_molecular_graphics      'Olex2 (Dolomanov et al., 2009)'
_computing_publication_material    'Olex2 (Dolomanov et al., 2009)'
_computing_structure_refinement    'ShelXL (Sheldrick, 2015)'
_computing_structure_solution      ?
_refine_diff_density_max           0.416
_refine_diff_density_min           -0.430
_refine_diff_density_rms           0.100
_refine_ls_extinction_coef         .
_refine_ls_extinction_method       none
_refine_ls_goodness_of_fit_ref     0.976
_refine_ls_hydrogen_treatment      constr
_refine_ls_matrix_type             full
_refine_ls_number_parameters       63
_refine_ls_number_reflns           1007
_refine_ls_number_restraints       0
_refine_ls_R_factor_all            0.1012
_refine_ls_R_factor_gt             0.0950
_refine_ls_restrained_S_all        0.976
_refine_ls_shift/su_max            0.000
_refine_ls_shift/su_mean           0.000
_refine_ls_structure_factor_coef   Fsqd
_refine_ls_weighting_details      
 'w=1/[\s^2^(Fo^2^)+152.1628P] where P=(Fo^2^+2Fc^2^)/3'
_refine_ls_weighting_scheme        calc
_refine_ls_wR_factor_gt            0.2023
_refine_ls_wR_factor_ref           0.2053
_refine_special_details
;
 ?
;
_olex2_refinement_description
;
1. Fixed Uiso
 At 1.2 times of:
  All C(H) groups
2.a Aromatic/amide H refined with riding coordinates:
 C004(H004), C005(H005), C006(H006), C007(H007), C008(H008)
;
_atom_sites_solution_hydrogens     geom
_atom_sites_solution_primary       ?
_atom_sites_solution_secondary     ?
loop_
  _atom_site_label
  _atom_site_type_symbol
  _atom_site_fract_x
  _atom_site_fract_y
  _atom_site_fract_z
  _atom_site_U_iso_or_equiv
  _atom_site_adp_type
  _atom_site_occupancy
  _atom_site_site_symmetry_order
  _atom_site_calc_flag
  _atom_site_refinement_flags_posn
  _atom_site_refinement_flags_adp
  _atom_site_refinement_flags_occupancy
  _atom_site_disorder_assembly
  _atom_site_disorder_group
 V001 V 0.5000 0.2500 0.3750 0.0329(6) Uani 1 4 d S T P . .
 Cl02 Cl 0.39011(12) 0.35989(12) 0.3750 0.0446(7) Uani 1 2 d S T P . .
 N003 N 0.5700(4) 0.3177(4) 0.4662(3) 0.0345(13) Uani 1 1 d . . . . .
 C004 C 0.5756(4) 0.4027(5) 0.4652(4) 0.0327(15) Uani 1 1 d . . . . .
 H004 H 0.5480 0.4326 0.4238 0.039 Uiso 1 1 calc R . . . .
 C005 C 0.6197(5) 0.4482(5) 0.5214(4) 0.0392(17) Uani 1 1 d . . . . .
 H005 H 0.6231 0.5081 0.5182 0.047 Uiso 1 1 calc R . . . .
 C006 C 0.6083(5) 0.2780(5) 0.5255(4) 0.043(2) Uani 1 1 d . . . . .
 H006 H 0.6062 0.2180 0.5270 0.052 Uiso 1 1 calc R . . . .
 C007 C 0.6511(5) 0.3199(5) 0.5852(4) 0.048(2) Uani 1 1 d . . . . .
 H007 H 0.6751 0.2891 0.6279 0.058 Uiso 1 1 calc R . . . .
 C008 C 0.6585(6) 0.4054(6) 0.5823(4) 0.050(2) Uani 1 1 d . . . . .
 H008 H 0.6899 0.4350 0.6214 0.060 Uiso 1 1 calc R . . . .

loop_
  _atom_site_aniso_label
  _atom_site_aniso_U_11
  _atom_site_aniso_U_22
  _atom_site_aniso_U_33
  _atom_site_aniso_U_23
  _atom_site_aniso_U_13
  _atom_site_aniso_U_12
 V001 0.0434(9) 0.0434(9) 0.0119(9) 0.000 0.000 -0.0016(12)
 Cl02 0.0512(10) 0.0512(10) 0.0315(12) -0.0074(9) -0.0074(9) 0.0097(12)
 N003 0.048(4) 0.040(3) 0.016(2) 0.001(2) -0.002(2) -0.005(3)
 C004 0.032(4) 0.041(4) 0.025(3) -0.005(3) 0.004(3) 0.004(3)
 C005 0.040(4) 0.043(4) 0.034(4) -0.003(3) 0.009(3) -0.014(4)
 C006 0.059(5) 0.044(4) 0.027(3) 0.011(3) -0.010(3) -0.022(4)
 C007 0.058(5) 0.057(5) 0.029(3) 0.016(3) -0.017(4) -0.023(4)
 C008 0.062(5) 0.061(5) 0.029(3) -0.002(4) -0.004(4) -0.030(4)

_geom_special_details
;
 All esds (except the esd in the dihedral angle between two l.s. planes)
 are estimated using the full covariance matrix.  The cell esds are taken
 into account individually in the estimation of esds in distances, angles
 and torsion angles; correlations between esds in cell parameters are only
 used when they are defined by crystal symmetry.  An approximate (isotropic)
 treatment of cell esds is used for estimating esds involving l.s. planes.
;
loop_
  _geom_bond_atom_site_label_1
  _geom_bond_atom_site_label_2
  _geom_bond_distance
  _geom_bond_site_symmetry_2
  _geom_bond_publ_flag
 V001 Cl02 2.458(3) 10_554 ?
 V001 Cl02 2.458(3) . ?
 V001 N003 2.179(5) 10_554 ?
 V001 N003 2.179(5) 7_545 ?
 V001 N003 2.179(5) . ?
 V001 N003 2.179(5) 16 ?
 N003 C004 1.348(9) . ?
 N003 C006 1.328(9) . ?
 C004 H004 0.9500 . ?
 C004 C005 1.382(9) . ?
 C005 H005 0.9500 . ?
 C005 C008 1.375(11) . ?
 C006 H006 0.9500 . ?
 C006 C007 1.383(10) . ?
 C007 H007 0.9500 . ?
 C007 C008 1.360(12) . ?
 C008 H008 0.9500 . ?

loop_
  _geom_angle_atom_site_label_1
  _geom_angle_atom_site_label_2
  _geom_angle_atom_site_label_3
  _geom_angle
  _geom_angle_site_symmetry_1
  _geom_angle_site_symmetry_3
  _geom_angle_publ_flag
 Cl02 V001 Cl02 180.0 . 10_554 ?
 N003 V001 Cl02 90.68(18) 7_545 10_554 ?
 N003 V001 Cl02 90.68(18) 16 . ?
 N003 V001 Cl02 89.32(18) 10_554 . ?
 N003 V001 Cl02 90.68(18) 10_554 10_554 ?
 N003 V001 Cl02 89.32(18) . 10_554 ?
 N003 V001 Cl02 90.68(18) . . ?
 N003 V001 Cl02 89.32(18) 16 10_554 ?
 N003 V001 Cl02 89.32(18) 7_545 . ?
 N003 V001 N003 178.6(4) 7_545 10_554 ?
 N003 V001 N003 90.0(3) 16 7_545 ?
 N003 V001 N003 90.1(3) 16 10_554 ?
 N003 V001 N003 178.6(4) 16 . ?
 N003 V001 N003 90.1(3) 7_545 . ?
 N003 V001 N003 90.0(3) 10_554 . ?
 C004 N003 V001 120.9(5) . . ?
 C006 N003 V001 122.2(5) . . ?
 C006 N003 C004 116.8(6) . . ?
 N003 C004 H004 118.5 . . ?
 N003 C004 C005 123.0(7) . . ?
 C005 C004 H004 118.5 . . ?
 C004 C005 H005 120.6 . . ?
 C008 C005 C004 118.9(7) . . ?
 C008 C005 H005 120.6 . . ?
 N003 C006 H006 118.4 . . ?
 N003 C006 C007 123.2(7) . . ?
 C007 C006 H006 118.4 . . ?
 C006 C007 H007 120.3 . . ?
 C008 C007 C006 119.5(7) . . ?
 C008 C007 H007 120.3 . . ?
 C005 C008 H008 120.7 . . ?
 C007 C008 C005 118.6(7) . . ?
 C007 C008 H008 120.7 . . ?

loop_
  _refln_index_h
  _refln_index_k
  _refln_index_l
  _refln_F_squared_meas
  _refln_F_squared_sigma
 -1 -1 0 -0.2 0.2
 1 -3 0 0.2 0.7
 3 1 0 0.7 0.9
 -3 -1 0 2.4 1
 -1 3 0 0.2 0.7
 -1 3 0 1.1 0.7
 3 -1 0 0.5 0.7
 1 3 0 0 0.5
 1 3 0 0.6 0.7
 -3 1 0 0.7 0.8
 -1 -3 0 -0.6 0.6
 -3 -3 0 12.6 2.5
 3 3 0 10.8 1.9
 -3 -3 0 11.1 1.9
 -3 3 0 10.1 2.7
 2 -4 0 761.62 39.5
 4 2 0 797.02 39.3
 -2 4 0 798.72 39.4
 -2 -4 0 564.94 28
 -2 -4 0 575.14 28.8
 2 4 0 557.84 28
 2 4 0 537.65 28.7
 -4 -4 0 4143.59 200.88
 4 4 0 4247.27 199.88
 -4 -4 0 4270.77 199.88
 -4 4 0 4036.4 201.08
 -5 -3 0 4.8 1.5
 3 -5 0 6.5 1.9
 -3 5 0 12.4 3
 5 3 0 7 2.2
 1 -5 0 2.9 1.2
 -5 -1 0 2.2 1.3
 -1 5 0 4.1 1.3
 -1 5 0 2.5 1.2
 5 1 0 2.4 1.2
 -5 1 0 5.6 1.5
 5 -1 0 6.4 1.4
 -1 -5 0 10 2.2
 -1 -5 0 5.1 1.4
 -3 -5 0 4.6 1.7
 3 5 0 3.9 1.4
 -5 3 0 4.4 1.8
 -3 -5 0 4.1 1.4
 3 5 0 3.2 1.3
 -5 -5 0 28.3 3.8
 5 5 0 28.2 3.6
 -5 5 0 32.8 5.5
 -5 -5 0 31 4.8
 6 4 0 1579.24 77.39
 -4 6 0 1530.45 77.29
 -6 -4 0 1558.44 76.29
 2 -6 0 314.47 18.4
 6 2 0 318.87 17.9
 -2 6 0 324.27 18
 -2 6 0 332.67 18.3
 0 -6 0 55.99 5.4
 6 0 0 55.79 4.6
 0 6 0 51.39 5.1
 0 -6 0 57.49 5
 -6 0 0 57.89 4.9
 0 6 0 54.79 4.9
 2 6 0 402.56 22.1
 -2 -6 0 388.76 21.2
 -6 2 0 429.86 21.3
 2 6 0 380.06 21.1
 -2 -6 0 403.06 22.1
 4 6 0 1540.55 74.39
 -4 -6 0 1528.95 74.29
 -4 -6 0 1527.55 75.59
 -6 4 0 1468.85 74.89
 -6 6 0 1272.27 66.99
 -6 -6 0 1438.26 65.29
 -6 -6 0 1225.68 66.39
 7 5 0 35.7 6.6
 -5 7 0 37.3 5.9
 7 3 0 23 4.6
 -3 7 0 20.6 4.2
 3 -7 0 23.5 4.7
 -1 7 0 6.4 2
 7 1 0 5.6 1.9
 -7 -1 0 4.9 1.9
 1 -7 0 5.7 2
 -1 7 0 13.9 3.7
 1 7 0 21 3.5
 7 -1 0 20.2 3.2
 -1 -7 0 11 2.6
 -7 1 0 16 3.5
 -1 -7 0 13 3.4
 -3 -7 0 25 3.8
 3 7 0 16.4 4.3
 -3 -7 0 19 4.4
 3 7 0 15.8 3.4
 5 7 0 17.9 4.1
 -5 -7 0 14.9 3.5
 -7 5 0 12.2 3.2
 -7 -7 0 32.8 5.3
 -7 7 0 48.4 7.6
 -7 -7 0 35.7 4.9
 -8 -6 0 295.17 17.9
 -6 8 0 334.87 20.1
 8 6 0 325.97 20.4
 -8 -6 0 286.87 19.4
 -4 8 0 1030.1 51.79
 8 4 0 1028.6 51.79
 4 -8 0 865.21 51.69
 -8 -4 0 1061.79 50.99
 -4 8 0 1019.9 51.59
 2 -8 0 399.26 23.6
 -2 8 0 406.46 23
 8 2 0 430.06 22.8
 0 8 0 328.97 21.4
 0 8 0 368.36 21.2
 -8 0 0 401.86 21.1
 8 0 0 413.76 20.7
 0 -8 0 382.46 22
 0 -8 0 409.76 21.4
 -8 2 0 351.46 20.7
 -2 -8 0 387.66 21
 2 8 0 413.76 22.2
 2 8 0 396.26 21.1
 -2 -8 0 349.57 21.8
 -4 -8 0 1054.09 52.89
 -8 4 0 1024.9 53.19
 4 8 0 1089.99 52.99
 -4 -8 0 1034.9 54.29
 -8 6 0 237.18 16.5
 -6 -8 0 275.17 17.6
 -8 6 0 226.58 18.5
 -6 -8 0 289.37 16
 6 8 0 291.77 16.3
 -8 -8 0 980.1 50.09
 -8 -8 0 958.1 52.29
 -8 8 0 999.8 53.39
 -7 9 0 113.09 11.5
 9 7 0 92.79 11.7
 -9 -7 0 112.39 10.8
 -9 -7 0 101.89 8.7
 9 5 0 1.7 3.1
 -5 9 0 0 3
 -5 9 0 -0.6 2.4
 -9 -5 0 1 1.9
 9 3 0 9.5 3
 -3 9 0 5.8 2.9
 3 -9 0 9.1 2.9
 1 -9 0 4.5 2.2
 -9 -1 0 2.8 2.1
 -1 9 0 4.9 2.1
 9 1 0 1.4 2
 -1 9 0 1.2 2.3
 9 -1 0 13 3.5
 1 9 0 3.2 2
 -1 -9 0 5 2.1
 -1 -9 0 5.2 2.1
 -9 1 0 5.7 2.3
 1 9 0 2.7 2
 3 9 0 12.4 3.3
 -3 -9 0 17.3 4.1
 3 9 0 9.7 2.5
 -9 3 0 21.9 4.8
 -3 -9 0 11.3 3
 -9 5 0 5.9 2.9
 -5 -9 0 4.5 2
 -5 -9 0 3.1 2.3
 5 9 0 5.1 2.2
 -9 7 0 85.69 12.4
 -7 -9 0 115.19 10.7
 -9 7 0 99.29 10
 7 9 0 89.69 8.8
 -7 -9 0 112.49 8.8
 9 9 0 588.44 37.8
 -9 9 0 675.83 38.5
 -9 9 0 563.84 35.8
 -9 -9 0 580.24 33.5
 -9 -9 0 722.93 37.4
 -10 -8 0 1960.7 97.69
 -10 -8 0 1806.72 99.89
 10 8 0 2119.79 101.29
 -8 10 0 1987.7 100.49
 10 6 0 309.47 20.5
 -6 10 0 271.27 19.5
 -10 -6 0 291.27 18.2
 -6 10 0 300.67 19.9
 4 -10 0 149.19 13.1
 -10 -4 0 193.68 12.6
 -4 10 0 172.18 13.3
 -4 10 0 169.08 13.2
 10 4 0 168.78 13.1
 2 -10 0 442.66 27
 -2 10 0 472.95 27.2
 10 2 0 470.45 25.7
 -2 10 0 475.75 26.6
 10 0 0 520.25 27.2
 -10 0 0 516.95 27.9
 0 -10 0 495.05 29
 0 10 0 499.15 29
 0 10 0 526.65 28.5
 2 10 0 521.55 28.7
 -2 -10 0 511.45 29.9
 -10 2 0 541.85 28.7
 2 10 0 515.85 29.9
 -2 -10 0 533.55 28.6
 4 10 0 227.48 14.8
 -4 -10 0 221.78 14.5
 -4 -10 0 235.98 16.3
 -10 4 0 248.08 15.4
 4 10 0 229.08 16.6
 -10 6 0 201.98 15.3
 -6 -10 0 232.28 14.7
 6 10 0 233.68 14.9
 -6 -10 0 240.68 16.7
 -10 8 0 1755.72 88.39
 -10 8 0 1644.64 90.59
 -8 -10 0 1738.83 88.89
 -8 -10 0 1782.02 86.39
 -10 -10 0 800.12 46.7
 -10 10 0 827.92 48.4
 10 10 0 842.02 49.1
 -10 10 0 859.61 47.2
 -10 -10 0 804.22 43.7
 -9 11 0 196.58 17.8
 11 9 0 183.98 18.6
 -11 -9 0 150.38 13
 -11 -9 0 171.18 15.9
 -7 11 0 75.49 11.4
 -11 -7 0 71.19 8.7
 11 7 0 79.49 12
 -11 -7 0 80.49 10.8
 -7 11 0 90.59 12.4
 11 5 0 2 4
 -5 11 0 4.9 3.8
 -11 -5 0 3 2.9
 -5 11 0 5.9 4
 -3 11 0 3.2 3.5
 11 3 0 0.6 3
 3 -11 0 2.8 2.8
 -3 11 0 3.7 3.2
 -1 11 0 -2.2 2.7
 1 -11 0 -2.5 2.2
 -1 11 0 -2.1 2.9
 11 1 0 0.2 2.3
 -1 -11 0 0.9 2.4
 -1 -11 0 -1.1 1.9
 11 -1 0 -3.2 2
 1 11 0 2 2.8
 -11 1 0 -1.4 2.7
 1 11 0 -3.2 2.5
 -3 -11 0 2.2 2.2
 -3 -11 0 2.6 2.6
 3 11 0 -0.1 2.8
 -11 3 0 1.3 3
 3 11 0 3.2 3.1
 -11 5 0 15.2 3.8
 5 11 0 11.5 3.2
 -5 -11 0 10.7 3.2
 -5 -11 0 6.9 3.3
 -7 -11 0 88.19 9.3
 -11 7 0 88.29 15.2
 -7 -11 0 103.79 11.3
 7 11 0 80.99 9.8
 -11 7 0 91.69 10.5
 -11 9 0 108.99 17.1
 -9 -11 0 128.39 10.7
 -9 -11 0 157.28 13.9
 -11 9 0 102.59 13.1
 -11 11 0 6.2 6.2
 -11 -11 0 10.2 4.8
 11 11 0 8.1 8.4
 -11 -11 0 14.9 4
 -11 11 0 13.5 8.8
 12 10 0 122.59 20.1
 -12 -10 0 175.58 16.2
 -10 12 0 110.29 17.8
 -10 12 0 126.29 16.5
 -12 -10 0 174.48 12.8
 -8 12 0 13.4 5.7
 -12 -8 0 28.1 6.4
 12 8 0 14.3 6.5
 -12 -8 0 9.1 4.6
 12 6 0 447.96 28.1
 -12 -6 0 470.45 26.6
 -6 12 0 425.56 28.2
 -6 12 0 436.96 27.9
 4 -12 0 142.69 13.6
 -4 12 0 158.78 14.3
 -4 12 0 161.98 14.2
 12 4 0 174.98 13.3
 2 -12 0 306.57 21.6
 12 2 0 339.47 20
 -2 12 0 351.66 21.6
 -2 12 0 329.87 21.9
 0 -12 0 307.97 21.1
 12 0 0 324.17 18.7
 0 12 0 317.97 21.2
 -12 0 0 321.07 19.6
 0 12 0 317.77 20.3
 2 12 0 407.16 24.6
 -12 2 0 434.26 24.8
 2 12 0 402.66 26.1
 -2 -12 0 415.86 26.1
 -2 -12 0 439.56 24.6
 -12 4 0 237.28 15.6
 -4 -12 0 232.08 15.1
 4 12 0 212.28 15
 -4 -12 0 212.08 16.9
 4 12 0 206.58 17.3
 -6 -12 0 476.25 29.5
 -12 6 0 475.35 27.8
 6 12 0 486.05 27.5
 -6 -12 0 453.85 27
 -12 8 0 5.4 7.4
 -12 8 0 12.2 4.6
 -8 -12 0 8.4 4.1
 8 12 0 13.1 4.4
 -8 -12 0 19 4.2
 -10 -12 0 205.28 18.3
 -12 10 0 248.58 19.6
 10 12 0 217.38 24.9
 -10 -12 0 202.28 15.5
 -12 -12 0 227.48 20
 -12 -12 0 216.18 16.9
 -12 12 0 252.37 22
 -11 13 0 116.29 17.2
 -13 -11 0 123.09 13.6
 -13 -11 0 102.59 11.9
 13 11 0 90.19 22.2
 -9 13 0 64.19 14.8
 13 9 0 79.09 16.7
 -13 -9 0 85.79 9.7
 -7 13 0 3.2 5.2
 -13 -7 0 8.7 3.5
 -13 -7 0 2 3.9
 13 7 0 -7.7 5.9
 13 5 0 60.99 10.7
 -13 -5 0 80.79 9.6
 -5 13 0 61.39 11.8
 5 -13 0 63.99 10.7
 -3 13 0 18.5 5.1
 -3 13 0 22.9 5.3
 13 3 0 31.2 7.2
 3 -13 0 30.4 8.7
 13 1 0 2.8 3
 1 -13 0 -1.1 3.1
 -1 13 0 -6.3 4
 -1 13 0 0.1 3.9
 -13 1 0 -1.6 3.4
 -1 -13 0 -3.3 2.9
 1 13 0 -0.5 3.6
 1 13 0 0.9 3.6
 3 13 0 10.6 4.2
 3 13 0 21 5.4
 -13 3 0 27.8 7.3
 -3 -13 0 14 3.7
 -3 -13 0 18.7 4.7
 -5 -13 0 72.09 8.8
 -13 5 0 62.99 9.4
 5 13 0 69.39 9.2
 -5 -13 0 93.69 11.2
 -7 -13 0 6.3 3.6
 -7 -13 0 9.7 4.2
 -13 7 0 6.9 4.3
 7 13 0 7.2 4.6
 -13 9 0 98.19 13.3
 -9 -13 0 119.39 13.7
 -9 -13 0 108.29 11.1
 -11 -13 0 75.39 10.3
 -13 -13 0 821.82 46.4
 -13 13 0 755.92 50.69
 -13 -13 0 965 52.19
 -14 -12 0 413.46 26.3
 -12 14 0 467.45 32.7
 -14 -12 0 379.26 30
 -14 -10 0 71.79 10.7
 14 10 0 41.5 12.3
 -14 -10 0 68.79 13.1
 14 8 0 43.8 9.8
 -14 -8 0 27.1 6.7
 14 6 0 132.99 15.4
 -6 14 0 126.29 15.3
 -4 14 0 167.98 16.9
 -4 14 0 170.28 18.5
 4 -14 0 183.38 17.3
 14 4 0 224.18 15.9
 -14 -4 0 224.08 16
 14 2 0 200.28 14.1
 -2 14 0 180.58 17
 2 -14 0 185.18 16.4
 -2 14 0 201.08 16.8
 14 0 0 129.59 10.8
 0 -14 0 135.99 13.5
 0 14 0 126.49 13.4
 0 14 0 140.99 14.7
 -14 2 0 140.99 13.2
 2 14 0 171.38 14.7
 -2 -14 0 144.29 14.5
 2 14 0 169.48 16.1
 4 14 0 207.78 15.4
 -4 -14 0 208.58 14.6
 -4 -14 0 180.88 16.6
 4 14 0 154.28 18.4
 -14 4 0 192.08 15.1
 6 14 0 196.08 16.2
 -14 6 0 227.78 16.8
 -6 -14 0 195.78 17.8
 -6 -14 0 221.28 15.8
 8 14 0 49.6 10.5
 -8 -14 0 36.9 10.5
 -8 -14 0 53.49 9.1
 -14 8 0 51.69 11
 -10 -14 0 62.79 10.2
 -14 10 0 62.69 14.1
 -10 -14 0 75.29 13.1
 -14 12 0 402.26 29.3
 -12 -14 0 352.06 28.1
 -12 -14 0 384.46 24.6
 -15 -11 0 78.79 13.2
 -11 15 0 47.2 11.2
 -15 -11 0 83.49 11.9
 15 9 0 24.5 11.3
 -15 -9 0 19.5 6.4
 -15 -9 0 23 5.8
 -15 -7 0 -0.7 3.6
 -15 -7 0 5 3.9
 15 7 0 1.3 7.3
 -15 -5 0 50.99 9.8
 5 -15 0 21.6 6.1
 15 5 0 30.1 6.9
 -5 15 0 52.49 14.1
 -3 15 0 13.6 6.2
 15 3 0 0.5 4.5
 3 -15 0 12.2 4.6
 -1 15 0 -0.4 5.6
 15 1 0 -2.9 3.4
 -1 15 0 6.8 5.6
 1 -15 0 -0.2 4
 -15 1 0 1.4 3.8
 1 15 0 4 5.4
 -1 -15 0 -2.9 3.7
 1 15 0 -2.3 5.2
 -15 3 0 12.3 4.8
 3 15 0 5.5 5.1
 -3 -15 0 2.9 4
 3 15 0 2.7 6
 5 15 0 38.5 10.7
 -5 -15 0 62.09 8.8
 -5 -15 0 68.99 11.7
 -15 5 0 58.09 10.5
 -7 -15 0 5.8 4.9
 7 15 0 5.9 6.1
 -15 7 0 7.2 5.2
 -7 -15 0 2.1 3.5
 -15 9 0 1 5.7
 -9 -15 0 11.1 5.4
 -9 -15 0 7.7 4.8
 -11 -15 0 49.4 11
 -15 11 0 38.5 9.4
 -16 -10 0 57.39 12.1
 -16 -10 0 49.99 14.6
 -16 -8 0 5.8 5
 16 8 0 8.2 9.9
 -16 -8 0 15.7 6.1
 16 6 0 19 7.6
 -16 -6 0 44.7 10.5
 4 -16 0 100.69 14.3
 -16 -4 0 129.69 14.2
 16 4 0 96.49 13.1
 16 2 0 67.79 10.2
 2 -16 0 63.09 12.9
 0 -16 0 80.19 12.6
 -2 -16 0 62.29 11.9
 -16 2 0 54.39 9.9
 -16 4 0 116.39 12.8
 -4 -16 0 62.29 13
 -4 -16 0 83.09 10.6
 4 16 0 91.69 13.6
 -6 -16 0 46.5 11.5
 -16 6 0 47.8 11.4
 -6 -16 0 64.09 9.9
 -8 -16 0 10.2 5
 -16 8 0 16.1 6.2
 -8 -16 0 6.7 5.5
 -10 -16 0 60.79 11.9
 -10 -16 0 51.79 13.7
 -17 -9 0 114.99 13.1
 -17 -9 0 77.99 16.4
 17 7 0 4.8 9
 -17 -7 0 2.8 5.1
 -17 -7 0 2.4 5.6
 17 5 0 10.1 6.8
 -17 -5 0 9.1 5.4
 17 3 0 5.7 5.2
 3 -17 0 0.5 5.3
 1 -17 0 10.4 5.7
 17 1 0 7.8 4.5
 -1 -17 0 19.1 5.9
 -3 -17 0 1.5 4.8
 -17 3 0 2.7 4.9
 -5 -17 0 -7 5.1
 -5 -17 0 4.2 4.4
 -17 5 0 8.6 5.7
 -17 7 0 9.8 6.5
 -7 -17 0 6.6 5
 -7 -17 0 6.6 5.9
 -9 -17 0 105.39 13.6
 -17 9 0 95.69 17
 -9 -17 0 127.49 18
 -18 -6 0 2.4 5.4
 18 4 0 19.2 6.6
 -18 -4 0 16.9 6.5
 2 -18 0 48 14.7
 18 2 0 58.19 11.2
 0 -18 0 167.78 18.2
 -2 -18 0 52.29 13.6
 -4 -18 0 12.7 6.6
 -18 4 0 17.8 6.2
 -18 6 0 6.8 6.6
 -6 -18 0 0.6 5.9
 3 -19 0 3.7 6.1
 1 -19 0 6.2 6.7
 -1 -19 0 4.4 5.9
 -3 -19 0 16.6 7.6
 0 -1 -1 5.8 0.8
 0 -1 1 4.4 0.8
 -1 2 -1 381.36 19.1
 -2 -1 -1 395.66 19.2
 1 -2 -1 343.17 18.4
 1 -2 -1 359.36 18.6
 2 1 1 381.66 19.2
 1 -2 1 363.76 19.1
 -1 2 1 378.26 18.8
 -1 -2 -1 364.46 18.5
 -1 -2 -1 354.16 18.4
 1 2 -1 365.96 18
 1 2 -1 379.36 18.8
 -2 1 -1 386.96 18.8
 2 -1 1 379.26 18.7
 1 2 1 374.36 18.5
 -1 -2 1 382.66 18.8
 -1 -2 1 327.07 17.9
 -2 3 -1 176.28 10.3
 -3 -2 -1 174.78 9.7
 -2 3 1 166.48 9.8
 3 2 1 178.38 10.4
 -3 -2 1 175.48 9.2
 2 -3 1 159.68 10.3
 -2 3 1 175.38 9.7
 0 3 -1 5 1.3
 0 3 -1 1.6 0.9
 -3 0 -1 3.6 1.3
 0 -3 -1 6.4 1.5
 0 -3 -1 3.2 1
 0 3 1 4.9 1.3
 0 3 1 6.3 1.6
 3 0 1 2.4 1.1
 0 -3 1 2.3 1
 2 3 -1 156.88 9.4
 2 3 -1 159.28 8.3
 -3 2 -1 147.39 9.2
 -2 -3 -1 163.48 8.9
 -2 -3 -1 148.09 9
 -2 -3 1 157.78 8.3
 -2 -3 1 165.18 9.4
 2 3 1 152.28 8.9
 -4 -3 -1 23.6 2.9
 -3 4 -1 20.4 3.5
 -3 4 1 20 3.2
 4 3 1 20.8 3.8
 -4 -3 1 24.6 3.6
 -4 -3 1 22.2 2.4
 4 1 -1 64.99 4.5
 -4 -1 -1 70.69 5.5
 -1 4 -1 77.59 5.5
 1 -4 -1 72.89 5.2
 1 -4 -1 69.19 4.9
 1 -4 1 68.69 5.5
 4 1 1 72.99 5.5
 -1 4 1 64.49 5
 -1 4 1 69.09 4.9
 -1 -4 -1 62.89 4.5
 1 4 -1 59.19 4
 -4 1 -1 51.69 4.5
 1 4 -1 63.39 4.6
 -1 -4 -1 59.29 4.4
 -1 -4 1 53.89 4.7
 4 -1 1 50.19 4.3
 -1 -4 1 50.29 3.8
 1 4 1 56.79 4.3
 1 4 1 59.29 4.2
 -4 1 1 50.79 3.5
 3 4 -1 29.5 3.9
 -4 3 -1 42.3 4.2
 -3 -4 -1 36.2 3.9
 3 4 -1 34.2 3
 3 4 1 33.8 3.5
 -3 -4 1 33 4
 -3 -4 1 31.2 2.9
 -5 -4 -1 149.29 9.2
 -4 5 -1 129.29 9.9
 -5 -4 1 154.18 8.6
 5 4 1 142.89 10.3
 -4 5 1 117.39 9.3
 -5 -4 1 142.29 10
 5 2 -1 17 2.9
 -5 -2 -1 15.8 3.4
 -2 5 -1 25.3 3.6
 2 -5 -1 21.5 3.1
 2 -5 1 19.2 3.7
 -2 5 1 19 3.2
 5 2 1 15.8 3.5
 0 5 -1 46.2 4.4
 5 0 -1 36.1 3
 0 -5 -1 48.3 4.2
 0 5 -1 39.1 3.6
 0 -5 -1 47.4 4.2
 -5 0 -1 41.7 4.4
 5 0 1 40.7 4.1
 -5 0 1 38.1 3.2
 0 5 1 53.19 4.2
 0 -5 1 43.6 4.5
 0 5 1 46.2 4.1
 -5 2 -1 27.1 3.8
 2 5 -1 24.8 3.6
 2 5 -1 23.1 2.8
 -2 -5 -1 30.2 3.6
 -5 2 1 25.7 3
 5 -2 1 26.3 3.5
 2 5 1 25.7 3.2
 2 5 1 24.1 3.5
 -2 -5 1 33.8 3
 -2 -5 1 31.2 4.1
 -4 -5 -1 167.88 11.3
 -5 4 -1 193.88 11.8
 4 5 -1 175.18 10.1
 -4 -5 -1 169.18 10.7
 -4 -5 1 162.28 10
 -4 -5 1 170.48 11.6
 4 5 1 186.88 10.9
 -5 6 -1 151.98 11.2
 -5 6 1 151.98 10.6
 -6 -5 1 129.09 8.9
 6 5 1 164.38 11.8
 -6 -5 1 124.59 10.5
 6 3 -1 2141.19 100.39
 -6 -3 -1 2150.88 100.59
 3 -6 -1 1796.32 100.39
 -3 6 -1 2109.29 101.19
 6 3 1 2115.09 101.19
 -3 6 1 2036.8 100.49
 3 -6 1 2025.3 101.49
 -3 6 1 2095.29 100.69
 6 1 -1 2134.79 103.99
 1 -6 -1 2144.59 104.89
 1 -6 -1 2108.59 104.79
 -1 6 -1 2192.68 105.49
 -1 6 -1 2139.59 104.69
 -6 -1 -1 2202.48 105.19
 -1 6 1 2164.68 104.89
 -1 6 1 2114.19 104.99
 6 1 1 2197.18 105.09
 1 -6 1 2186.18 105.59
 -1 -6 -1 1890.01 91.69
 1 6 -1 1945.71 91.09
 1 6 -1 2005.8 92.29
 -6 1 -1 1788.92 91.49
 -1 -6 -1 1877.71 91.49
 -1 -6 1 1867.81 92.19
 -6 1 1 1736.73 90.39
 1 6 1 1924.91 91.49
 -1 -6 1 1774.82 90.89
 1 6 1 1994.8 91.79
 6 -1 1 1841.92 91.19
 -3 -6 -1 2389.16 115.69
 -3 -6 -1 2391.66 116.39
 -6 3 -1 2449.55 116.19
 3 6 -1 2416.96 116.79
 3 6 -1 2311.87 115.09
 -6 3 1 2393.46 115.29
 3 6 1 2357.56 115.79
 -3 -6 1 2485.05 116.89
 -3 -6 1 2287.47 115.09
 -6 5 -1 100.89 10
 5 6 -1 113.19 7.6
 -5 -6 -1 113.89 8.7
 -6 5 -1 109.59 9.4
 5 6 1 108.89 8.1
 -5 -6 1 109.99 9.1
 -7 -6 -1 705.43 41.4
 -7 -6 -1 781.82 40.5
 -6 7 -1 823.82 42.6
 -7 -6 1 730.03 41.7
 -7 -6 1 783.42 39.8
 7 6 1 837.12 42.9
 -6 7 1 815.72 41.9
 7 4 -1 321.17 18.1
 -4 7 -1 274.17 18.1
 -7 -4 -1 354.06 18
 4 -7 1 249.38 18.3
 -4 7 1 291.37 17.9
 -4 7 1 301.47 18.1
 7 4 1 297.47 18.6
 -7 -4 1 337.37 17.3
 2 -7 -1 569.94 30.6
 -2 7 -1 551.14 30
 -2 7 -1 594.34 31
 7 2 -1 568.24 29.6
 -7 -2 -1 595.54 30.6
 -2 7 1 586.04 30.5
 2 -7 1 548.05 31.1
 -2 7 1 567.24 30.4
 7 2 1 587.14 30.7
 0 -7 -1 11.8 3.3
 0 -7 -1 11.5 3.4
 0 7 -1 13.5 3.1
 0 7 -1 17.9 3.9
 7 0 -1 9.8 2.4
 -7 0 -1 10.1 2.5
 7 0 1 9.1 2.3
 0 7 1 11 2.3
 -7 0 1 10.2 2.8
 0 -7 1 8.4 2.4
 0 7 1 10.9 2.5
 2 7 -1 423.36 26.1
 2 7 -1 500.75 25.2
 -7 2 -1 461.45 25.8
 -2 -7 -1 510.75 26.4
 7 -2 1 462.05 25.4
 -7 2 1 459.55 24.8
 -2 -7 1 477.25 26.7
 -2 -7 1 480.55 25.2
 2 7 1 530.25 26.5
 2 7 1 522.45 25.9
 -7 4 -1 469.35 24
 4 7 -1 413.16 22.4
 -4 -7 -1 399.26 23.6
 4 7 -1 421.56 24.2
 -4 -7 -1 411.96 22.9
 -4 -7 1 419.16 22.4
 4 7 1 426.66 23.1
 -7 4 1 445.96 23
 -4 -7 1 388.56 23.9
 6 7 -1 681.53 34.8
 -7 6 -1 615.44 36.2
 -6 -7 -1 686.03 36.6
 -6 -7 -1 712.63 35.4
 -7 6 -1 623.24 37.5
 -7 6 1 614.64 37
 6 7 1 695.33 35.5
 -6 -7 1 745.93 34.9
 -6 -7 1 677.43 36.8
 -8 -7 -1 224.48 14.9
 -7 8 -1 242.98 17.6
 -8 -7 -1 230.98 16.5
 -8 -7 1 242.78 16.8
 -8 -7 1 229.68 14.4
 -7 8 1 252.87 17
 8 7 1 254.07 18.4
 -8 -5 -1 37.5 5.2
 8 5 -1 43.5 6.8
 -5 8 -1 38.7 6.5
 -5 8 1 46.1 6.2
 -5 8 1 35.7 6.6
 -8 -5 1 43.3 5.2
 8 5 1 42.1 7.7
 -3 8 -1 325.27 18.8
 8 3 -1 315.97 17.7
 3 -8 -1 283.97 18.3
 -3 8 -1 301.17 18
 3 -8 1 286.87 18.9
 -3 8 1 296.27 18.2
 -3 8 1 308.87 18.2
 8 3 1 310.37 18.6
 -8 -1 -1 356.36 20
 1 -8 -1 336.97 19.6
 -1 8 -1 319.17 19.3
 -1 8 -1 356.16 20.5
 8 1 -1 363.96 18.6
 -1 8 1 330.57 19.8
 8 1 1 355.26 19.7
 -1 8 1 349.47 20
 1 -8 1 350.46 20.5
 1 8 -1 290.97 16.7
 -1 -8 -1 243.98 15.8
 -8 1 -1 254.87 15.8
 8 -1 -1 250.67 14.1
 1 8 -1 279.87 15.4
 -1 -8 -1 256.77 15.6
 8 -1 1 246.78 15.1
 1 8 1 284.17 15.9
 -8 1 1 238.68 14.5
 -1 -8 1 248.88 16.5
 1 8 1 298.87 16.4
 -3 -8 -1 350.86 19.6
 3 8 -1 337.07 20.7
 3 8 -1 344.87 19
 -3 -8 -1 352.96 20.4
 -8 3 -1 339.27 19.9
 -3 -8 1 335.57 20.7
 3 8 1 321.87 19.4
 -8 3 1 347.67 18.9
 -3 -8 1 362.56 19.2
 3 8 1 341.67 20.4
 5 8 -1 33.4 4.6
 -5 -8 -1 34.2 5.6
 -8 5 -1 23 5.8
 -5 -8 -1 25.8 4.6
 -5 -8 1 31.9 5.1
 -5 -8 1 19.2 4.2
 -8 5 1 29.6 5.4
 5 8 1 29.9 5
 -7 -8 -1 201.28 14.9
 -8 7 -1 199.98 15
 -8 7 -1 199.68 16.8
 -7 -8 -1 222.48 13.7
 -7 -8 1 224.38 15.3
 -8 7 1 192.08 16.1
 7 8 1 219.08 14
 -7 -8 1 216.08 13.2
 -8 9 -1 15 4.7
 -9 -8 -1 9.7 3.9
 -8 9 -1 36.8 9.6
 -8 9 1 14.8 4.5
 -9 -8 1 13 4.2
 9 8 1 11.6 6
 -9 -8 1 27.2 5.2
 9 6 -1 12.4 4.2
 -6 9 -1 13.1 3.7
 -9 -6 -1 8.9 2.6
 -9 -6 1 16.6 4.3
 -6 9 1 10.5 3.3
 -9 -6 1 8.9 3.1
 9 6 1 13.3 5
 -6 9 1 8.1 3.9
 4 -9 -1 34.1 5.9
 9 4 -1 34.8 6
 -4 9 -1 23.8 6.1
 -9 -4 -1 45.8 5.7
 -4 9 -1 38.9 6.4
 -9 -4 1 44 5.4
 -4 9 1 42 6
 4 -9 1 29.8 6.4
 -4 9 1 30.8 6.1
 9 4 1 23.2 6.5
 9 2 -1 9.9 2.5
 2 -9 -1 6.5 2.5
 -2 9 -1 9.7 2.8
 -2 9 -1 5.3 2.5
 -9 -2 -1 3.8 2.8
 -2 9 1 5.3 2.8
 -2 9 1 6.7 2.5
 2 -9 1 7.6 2.6
 9 2 1 7.5 3
 0 9 -1 2.4 2
 -9 0 -1 1.8 2.3
 0 -9 -1 4.9 2.1
 0 -9 -1 2.5 1.9
 0 9 -1 2.7 2.2
 9 0 -1 0.9 1.6
 0 9 1 4.5 2.5
 0 -9 1 1.3 2
 -9 0 1 4.6 2
 9 0 1 3.4 2.1
 0 9 1 2.9 2.1
 -2 -9 -1 19.2 4.7
 -2 -9 -1 25 4.5
 -9 2 -1 22.8 5.3
 2 9 1 20.8 4.6
 -2 -9 1 16.8 4.3
 9 -2 1 22.9 4.6
 2 9 1 20.7 5.3
 -9 2 1 25.2 4.2
 -4 -9 -1 79.99 7.3
 4 9 -1 65.19 8.7
 -9 4 -1 85.49 8.1
 -4 -9 -1 87.09 8.2
 -9 4 1 84.39 7.2
 -4 -9 1 69.39 7.6
 -4 -9 1 68.79 6.4
 4 9 1 65.79 7.1
 -6 -9 -1 17.2 4.5
 -6 -9 -1 7.1 2.5
 -9 6 -1 5.5 3.3
 6 9 -1 8.7 2.5
 -6 -9 1 7.1 2.4
 6 9 1 8.4 2.9
 -6 -9 1 4.5 2.3
 -9 6 1 9.1 3.1
 -8 -9 -1 20.5 5.5
 -9 8 -1 19.4 4.8
 -8 -9 -1 6.7 3.2
 -9 8 -1 3.6 4.1
 -8 -9 1 21.3 4.8
 -9 8 1 11.3 3.9
 -8 -9 1 12.5 4
 8 9 1 6.8 5.7
 -9 8 1 15.9 5
 -9 10 -1 11.1 5.1
 -10 -9 -1 9.6 4.1
 -9 10 -1 -4.4 5.3
 10 9 -1 8.6 6.5
 -10 -9 -1 11.9 3.5
 -9 10 1 8.5 5.3
 -9 10 1 5 4.8
 -10 -9 1 6.4 3.4
 -10 -9 1 21.9 5.7
 10 9 1 2.8 6.1
 -7 10 -1 39.2 8.8
 10 7 -1 22.7 5.6
 -10 -7 -1 38.5 6
 -7 10 1 19.1 5.3
 -10 -7 1 33.1 8.1
 -10 -7 1 30.6 5.8
 -7 10 1 36.1 8.9
 10 7 1 54.69 9.9
 -5 10 -1 1.9 3.4
 -5 10 -1 1.5 2.8
 10 5 -1 0.5 3.2
 -10 -5 -1 1.9 2.3
 10 5 1 4.6 4.1
 -5 10 1 0 3.6
 -5 10 1 0.6 2.7
 -10 -5 1 2.2 2
 10 3 -1 305.07 18.4
 -3 10 -1 319.97 19.4
 3 -10 -1 282.77 19.4
 -3 10 -1 343.27 20.4
 -3 10 1 327.77 19.6
 -3 10 1 323.47 19.8
 3 -10 1 280.87 20
 10 3 1 305.87 19.4
 -10 -1 -1 249.28 16.4
 1 -10 -1 239.88 16.2
 10 1 -1 252.07 14.6
 -1 10 -1 250.77 16
 -1 10 -1 249.97 16.9
 10 1 1 248.48 15.8
 -1 10 1 255.67 16.5
 -1 10 1 266.27 16.8
 1 -10 1 256.47 17.1
 1 10 -1 259.67 16.7
 1 10 -1 248.18 15.1
 -1 -10 -1 232.68 15.2
 -10 1 -1 228.58 15.7
 -1 -10 -1 222.58 15.7
 1 10 1 238.48 15.5
 1 10 1 246.98 16
 -1 -10 1 245.18 16.6
 10 -1 1 242.18 14.9
 -10 1 1 239.68 14.3
 -3 -10 -1 389.76 22.4
 3 10 -1 408.96 24.1
 -3 -10 -1 392.06 23.4
 3 10 -1 375.36 21.8
 -10 3 -1 324.07 22.2
 -10 3 1 423.46 21.9
 3 10 1 382.06 22.4
 -3 -10 1 407.96 22
 -3 -10 1 402.86 24.1
 3 10 1 374.16 23.5
 -5 -10 -1 4.2 2.5
 -10 5 -1 1.1 2.7
 -5 -10 -1 0.9 2.3
 5 10 -1 2.1 2.4
 -10 5 1 1.7 2.8
 -5 -10 1 2.3 2
 5 10 1 2.7 2.7
 -5 -10 1 1 2.6
 -10 7 -1 39.2 11.4
 -7 -10 -1 34.1 6.4
 -10 7 -1 28.7 7.1
 7 10 -1 31.9 6.2
 -7 -10 -1 30 7.3
 -7 -10 1 32.8 8.1
 7 10 1 36 7.4
 -7 -10 1 34.9 5.8
 -10 7 1 32.9 7.1
 -10 7 1 22.1 6.4
 -9 -10 -1 10.1 3.3
 -10 9 -1 12.2 6
 -9 -10 -1 7.5 3.7
 -10 9 -1 9 5.2
 -10 9 1 12.8 4.8
 -10 9 1 12 6.3
 -9 -10 1 11.1 4.4
 -9 -10 1 25.3 5.9
 9 10 1 4.8 6.7
 -10 11 -1 36.5 8.1
 -11 -10 -1 45.2 9.5
 -11 -10 -1 54.49 8.5
 -10 11 -1 29.5 7.8
 11 10 -1 24.7 8.9
 -10 11 1 55.79 13.8
 -11 -10 1 47 9.9
 11 10 1 32.2 10
 -11 -10 1 51.29 7.3
 -8 11 -1 85.79 13
 -11 -8 -1 107.89 9.6
 -11 -8 -1 72.49 11.5
 11 8 -1 81.39 12.9
 -11 -8 1 100.79 9.2
 -8 11 1 89.29 12
 -8 11 1 59.09 12.5
 -11 -8 1 84.69 11.5
 11 8 1 55.39 13.8
 -11 -6 -1 250.57 17.2
 -6 11 -1 278.97 19.2
 11 6 -1 278.47 18.7
 -6 11 -1 269.77 18.8
 11 6 1 270.77 19.5
 -11 -6 1 245.18 16.5
 -6 11 1 246.28 19
 -11 -6 1 232.58 18.3
 -6 11 1 256.37 18.3
 11 4 -1 242.38 16.1
 -4 11 -1 239.68 17.5
 -4 11 -1 248.48 17.2
 -11 -4 -1 281.47 16.9
 4 -11 -1 205.68 16.9
 -4 11 1 261.77 17.2
 -4 11 1 267.27 17.5
 11 4 1 229.08 16.8
 4 -11 1 196.28 17.1
 -2 11 -1 813.12 42.9
 11 2 -1 829.22 41.3
 2 -11 -1 774.52 43.3
 -2 11 -1 793.12 43.7
 11 2 1 848.12 42.6
 2 -11 1 774.42 43.9
 -2 11 1 773.82 43
 -2 11 1 807.12 43.2
 0 -11 -1 21.1 5.3
 0 11 -1 15.2 4
 0 -11 -1 10.6 3.2
 -11 0 -1 12.4 4.2
 0 11 -1 11.9 3.7
 11 0 -1 13.3 2.8
 -11 0 1 17.3 4.8
 11 0 1 12 3.5
 0 -11 1 22.2 6.4
 0 11 1 15.7 3.8
 0 11 1 12.6 3.6
 -11 2 -1 716.03 40.6
 2 11 -1 751.42 41.8
 -2 -11 -1 757.12 40.3
 -2 -11 -1 746.13 41.4
 2 11 -1 816.02 40.3
 -2 -11 1 738.43 39.8
 2 11 1 764.02 41.5
 11 -2 1 775.02 39.8
 -2 -11 1 759.72 42.2
 -11 2 1 747.93 39.3
 2 11 1 788.02 40.7
 4 11 -1 387.76 22.9
 -4 -11 -1 372.36 24.4
 -4 -11 -1 403.26 23.4
 -11 4 -1 444.26 24.3
 4 11 -1 358.06 24.9
 -11 4 1 439.86 23.2
 -4 -11 1 428.66 23.1
 -4 -11 1 393.06 25.2
 4 11 1 376.66 23.3
 -6 -11 -1 218.68 14.7
 -6 -11 -1 211.58 15.9
 -11 6 -1 182.58 14.8
 6 11 -1 217.68 13.9
 -6 -11 1 196.18 16.1
 -11 6 1 191.18 14.3
 6 11 1 206.28 14.6
 -6 -11 1 201.48 13.7
 -11 8 -1 134.39 17.8
 -8 -11 -1 121.39 10.7
 -8 -11 -1 101.79 12
 -11 8 -1 117.39 12.8
 -11 8 1 128.69 17.9
 -11 8 1 117.69 12.2
 -8 -11 1 97.29 12.2
 -8 -11 1 106.99 9.8
 8 11 1 123.89 11.1
 -10 -11 -1 45.8 9.7
 -10 -11 -1 57.59 8.5
 -11 10 -1 41 11.6
 -11 10 -1 32.4 8.5
 -10 -11 1 40.8 7.1
 -11 10 1 57.29 15
 10 11 1 21.2 10
 -11 10 1 38.4 10.2
 -10 -11 1 57.49 10.4
 -12 -11 -1 11.3 4
 -12 -11 -1 6.7 4.6
 12 11 -1 8.5 9.6
 -11 12 -1 8 6.7
 -11 12 1 8.8 6.1
 12 11 1 12.2 10.6
 -12 -11 1 12.9 3.9
 -12 -11 1 10 5.1
 -12 -9 -1 10 4.3
 -9 12 -1 12.8 6.5
 12 9 -1 19.8 7.7
 -12 -9 -1 6 4.2
 -12 -9 1 9.8 3.5
 -9 12 1 13.6 5.7
 -12 -9 1 8.6 4.1
 12 9 1 -2 7.8
 -12 -7 -1 51.39 8.3
 12 7 -1 45.8 11.2
 -7 12 -1 52.29 11.2
 -7 12 1 51.99 14.1
 -12 -7 1 49.7 7.2
 12 7 1 40 8.5
 -7 12 1 62.39 10.6
 -12 -7 1 38.7 9.6
 -5 12 -1 7 4.8
 -5 12 -1 6.7 4.3
 12 5 -1 7.6 4.2
 -12 -5 -1 6.7 3.6
 5 -12 1 4.6 3.6
 -12 -5 1 3.7 3.3
 -5 12 1 2.7 4.8
 12 5 1 4.8 4.5
 -5 12 1 7.8 4
 -3 12 -1 204.28 15.6
 12 3 -1 207.68 14.2
 -3 12 -1 198.48 16.3
 3 -12 -1 184.28 15.4
 -3 12 1 216.48 15.8
 3 -12 1 193.08 16.2
 -3 12 1 250.57 16.8
 12 3 1 220.58 15.4
 -1 12 -1 146.19 13.4
 -1 12 -1 139.29 12.3
 1 -12 -1 156.48 12.7
 12 1 -1 169.98 10.5
 -12 -1 -1 166.08 12.6
 1 -12 1 154.98 13.4
 -1 12 1 122.59 12.7
 -1 12 1 130.09 12.4
 12 1 1 125.29 11.4
 1 12 -1 125.89 12.2
 1 12 -1 122.29 10.5
 -12 1 -1 100.89 10.8
 -1 -12 -1 116.09 11
 -1 -12 -1 123.69 10.3
 -1 -12 1 92.19 11.2
 1 12 1 120.89 11.6
 -12 1 1 119.39 9.5
 12 -1 1 108.99 9.8
 1 12 1 136.39 11.9
 -12 3 -1 279.17 18.3
 -3 -12 -1 273.07 18.9
 -3 -12 -1 277.87 17.8
 3 12 -1 251.47 17.2
 3 12 -1 261.27 19.5
 -3 -12 1 281.67 17.4
 -3 -12 1 280.77 19.8
 -12 3 1 302.57 17.5
 3 12 1 254.07 18.1
 3 12 1 247.68 19.1
 -5 -12 -1 23.7 6
 -5 -12 -1 11 3.8
 5 12 -1 9.2 3.7
 -12 5 -1 13.7 4.6
 -5 -12 1 7.3 4
 5 12 1 15.9 4.1
 -5 -12 1 9.8 3.5
 -12 5 1 17.8 4.2
 7 12 -1 39 7.8
 -7 -12 -1 55.79 9.2
 -7 -12 -1 46.7 7.1
 -12 7 -1 20.7 8.1
 -12 7 -1 27.2 5.9
 7 12 1 53.79 8.3
 -7 -12 1 39.1 6.8
 -12 7 1 27.2 7.7
 -9 -12 -1 7.9 4.1
 -12 9 -1 14.3 5.3
 -9 -12 1 12 3.5
 -12 9 1 21.2 5.5
 -9 -12 1 8.3 4.3
 9 12 1 1 9.5
 -12 9 1 9.3 7.5
 -11 -12 -1 14.3 4.5
 -12 11 -1 12.4 6.9
 -11 -12 -1 11.2 4.3
 11 12 -1 6.6 10.6
 -11 -12 1 12.9 5.2
 -11 -12 1 10.5 3.9
 -12 11 1 13 6.2
 -12 13 -1 7 7.7
 -13 -12 -1 9.4 5.7
 -13 -12 -1 8.7 4.2
 -13 -12 1 14 6
 -12 13 1 2.8 7
 -13 -12 1 6.9 4.2
 -13 -10 -1 12.1 4.2
 13 10 -1 14.2 9.2
 -10 13 -1 13.3 6.8
 -13 -10 -1 16.5 5.3
 13 10 1 7.5 9.8
 -13 -10 1 13 5.4
 -13 -10 1 15.2 4.3
 -8 13 -1 14 6.4
 13 8 -1 18.4 7.3
 -13 -8 -1 8.7 4.7
 -13 -8 -1 30.1 7.5
 13 8 1 3.2 7.5
 -8 13 1 10.5 5.9
 -13 -8 1 15 5.1
 13 6 -1 32.9 6.4
 -6 13 -1 36.4 11.1
 -13 -6 -1 35.2 7.5
 -6 13 -1 15.8 6
 -6 13 1 20.8 6
 -13 -6 1 28.6 7.2
 13 6 1 50.29 11.6
 13 4 -1 6.1 3.8
 -4 13 -1 3.3 4.5
 4 -13 -1 6.7 3.6
 -13 -4 -1 6.4 3.9
 -4 13 -1 2.3 4.5
 -4 13 1 9.4 4.7
 -4 13 1 -5 4.8
 4 -13 1 7.7 4
 13 4 1 12.9 4.8
 -2 13 -1 54.59 9.8
 2 -13 -1 75.29 9.7
 13 2 -1 70.69 7.8
 -2 13 -1 73.29 10.8
 -2 13 1 71.69 10.8
 13 2 1 75.59 9
 2 -13 1 66.79 10.1
 -2 13 1 73.49 11.4
 13 0 -1 -0.8 2.3
 0 -13 -1 -1.1 2.7
 -13 0 -1 -4.9 3.2
 0 13 -1 -2.4 3.6
 0 13 -1 1 4
 0 -13 1 -3 3.1
 0 13 1 -3.8 3.8
 -2 -13 -1 60.49 8.2
 -13 2 -1 62.29 9.3
 -2 -13 -1 60.29 9.3
 2 13 -1 73.19 11.2
 2 13 -1 72.69 8.8
 2 13 1 51.59 9
 2 13 1 74.19 11.4
 -13 2 1 68.99 8.1
 -2 -13 1 48.4 9.5
 -4 -13 -1 4.4 3.2
 4 13 -1 4.2 3.8
 -4 -13 -1 5.5 3.6
 4 13 -1 4.2 4.8
 -13 4 -1 4.5 3.9
 -4 -13 1 2.8 3.5
 -4 -13 1 4.2 3.3
 -13 4 1 8.7 4
 4 13 1 10.7 4.5
 -6 -13 -1 15.3 4.1
 6 13 -1 12.8 4.5
 -13 6 -1 5.9 4.3
 -6 -13 -1 17.6 4.7
 6 13 1 11.6 5
 -6 -13 1 13.2 4.7
 -6 -13 1 13.8 3.7
 -13 6 1 10.7 4.1
 8 13 -1 18.4 4.9
 -8 -13 -1 13.8 4.7
 -13 8 -1 20.2 5.9
 -8 -13 -1 33.9 7.2
 -8 -13 1 10.6 4.6
 -8 -13 1 29.2 6.9
 -13 8 1 34.3 9.1
 8 13 1 16.7 5.5
 -13 8 1 7 8.4
 -10 -13 -1 9.9 4.9
 -10 -13 -1 18.1 4.7
 -13 10 -1 21.6 6.6
 -10 -13 1 28.3 7.8
 -13 10 1 9.7 6.2
 -10 -13 1 18.5 5.6
 -12 -13 -1 8.3 4.7
 -12 -13 -1 5.6 5.1
 -13 12 -1 -2.7 6.9
 -12 -13 1 5.5 5.2
 -13 12 1 -2.1 7
 -12 -13 1 6.9 4.2
 -14 -13 -1 2.8 5.6
 -14 -13 -1 12.3 5.7
 -13 14 -1 -3.9 8.4
 -13 14 1 0.9 9.2
 -14 -13 1 -1.4 6.7
 -14 -11 -1 -2.6 5
 14 11 -1 3.4 11.8
 -11 14 -1 6.4 7.8
 -14 -11 -1 8.4 4.8
 -14 -11 1 4.5 5.4
 -14 -11 1 1.9 4.1
 -11 14 1 -1.8 7.3
 14 9 -1 2.4 8.6
 -14 -9 -1 1.8 4.2
 -14 -9 -1 3.4 5
 -14 -9 1 7.7 4
 14 9 1 -2.9 9.6
 -14 -9 1 4.7 4
 -14 -7 -1 15.9 4.7
 14 7 -1 4.9 6.5
 -14 -7 1 3.4 3.7
 -14 -7 1 9.8 4.7
 -7 14 1 8.4 6.4
 14 7 1 11.7 7.6
 -5 14 -1 4.7 5.2
 14 5 -1 7.7 4.9
 -14 -5 -1 3.7 3.7
 -14 -5 1 2.6 3.5
 14 5 1 8.9 5.7
 -5 14 1 -3.2 4.8
 5 -14 1 1.9 4.5
 -3 14 -1 18.1 5.4
 14 3 -1 3 3.5
 3 -14 -1 3.2 3.9
 -3 14 -1 3.9 4.9
 -3 14 1 6.5 4.7
 -3 14 1 5.3 5.4
 3 -14 1 5.9 4.3
 14 3 1 6.4 4.5
 1 -14 -1 0.6 3.4
 14 1 -1 3.8 3
 -1 14 -1 -0.4 4.6
 -1 14 -1 2 4.7
 1 -14 1 -3.7 3.4
 -1 14 1 3.6 4.3
 -1 14 1 -3 5
 14 1 1 0.8 3.8
 -1 -14 -1 -1.7 3.3
 1 14 -1 -0.1 4.2
 -14 1 -1 -0.2 3.7
 1 14 -1 -2.8 4.7
 1 14 1 3.5 4.4
 1 14 1 4.3 4.6
 14 -1 1 10.7 3.8
 -1 -14 1 -3.5 3.5
 -14 1 1 -2.8 3
 3 14 -1 0 5.1
 -3 -14 -1 4.7 3.8
 3 14 -1 2.8 4.5
 -3 -14 -1 7.1 3.7
 -14 3 -1 7.3 4.3
 -14 3 1 6 4
 3 14 1 -2.4 4.6
 -3 -14 1 5.9 4.1
 3 14 1 3.4 5
 5 14 -1 -1.3 3.8
 -5 -14 -1 3.5 3.4
 -14 5 -1 -0.2 4.1
 -5 -14 -1 0.9 3.7
 -5 -14 1 5.1 4
 -14 5 1 -0.6 3.8
 -5 -14 1 5 3.4
 5 14 1 8.7 5
 -7 -14 -1 13.9 4.7
 -7 -14 -1 21.9 5.3
 -14 7 -1 14.3 5.3
 7 14 -1 11.9 5.3
 -7 -14 1 14.6 5
 7 14 1 11.5 5.6
 -14 7 1 14.3 5
 -7 -14 1 18 4.3
 -9 -14 -1 3.5 3.5
 -14 9 -1 4.7 5.9
 -9 -14 -1 -1.2 4.1
 -9 -14 1 7.7 4.5
 -9 -14 1 2.7 3.8
 -14 9 1 1.8 5.2
 -14 11 -1 -0.2 7.2
 -11 -14 -1 3.7 4.5
 -11 -14 -1 -3.2 4.8
 -11 -14 1 8.7 5.7
 -14 11 1 16.3 6.9
 -11 -14 1 1.6 4
 -14 13 -1 11.7 9.5
 -13 -14 -1 11.6 6.3
 -13 -14 1 -3.3 6.3
 -14 13 1 17.4 9.3
 -13 -14 1 12.9 5.2
 -12 15 -1 35.2 10.6
 -15 -12 -1 11.2 7.3
 -15 -12 1 24 7.7
 -12 15 1 7.4 8.8
 -15 -12 1 39.2 10.9
 -15 -10 -1 14.6 5.3
 -10 15 -1 14.7 7.6
 -15 -10 -1 9.7 6.1
 15 10 -1 9.1 11.1
 -15 -10 1 0.9 4.4
 -15 -10 1 13.7 5.9
 -15 -8 -1 25 5.9
 -15 -8 -1 11.6 5.5
 15 8 -1 15.1 8.6
 -15 -8 1 37.8 11.6
 -15 -8 1 19.8 5.1
 15 8 1 28.7 9.7
 15 6 -1 92.79 13.6
 -15 -6 -1 88.99 11.9
 -15 -6 1 86.49 10.8
 15 6 1 79.79 15.5
 4 -15 -1 17.5 5.7
 15 4 -1 20.6 5
 -15 -4 -1 39.6 9
 -4 15 -1 13.8 6.8
 15 4 1 41.9 11
 -4 15 1 19.8 6.4
 4 -15 1 15.9 5.6
 -2 15 -1 129.39 16
 15 2 -1 147.09 10.9
 2 -15 -1 122.39 13.8
 -2 15 -1 107.99 14.5
 2 -15 1 132.49 14.6
 15 2 1 142.69 12.9
 -2 15 1 109.99 15.8
 0 15 -1 1.7 5.1
 0 -15 -1 8.9 4.3
 -15 0 -1 6 4.3
 0 15 -1 6.9 6
 15 0 1 5.7 4.2
 0 15 1 4 5.2
 0 -15 1 5 4.3
 0 15 1 12.6 6.2
 -15 2 -1 110.19 12.4
 -2 -15 -1 93.79 13.4
 2 15 -1 126.79 13.6
 2 15 1 110.49 13.5
 2 15 1 129.69 15.2
 -2 -15 1 104.39 13.7
 -15 2 1 110.59 10.9
 -15 4 -1 65.89 11.3
 -4 -15 -1 62.49 9.2
 -4 -15 -1 58.39 11
 4 15 -1 43.5 10.1
 -4 -15 1 55.39 11.5
 -15 4 1 57.09 10
 -6 -15 -1 59.69 11.5
 6 15 -1 47.9 10.6
 -6 -15 -1 62.69 9.3
 -15 6 -1 69.19 11.9
 6 15 1 72.69 12.6
 -15 6 1 49.2 10.6
 -6 -15 1 48.6 11.6
 -6 -15 1 66.09 9.3
 -8 -15 -1 49.99 9.7
 -15 8 -1 32.1 7.8
 -8 -15 -1 40 10.8
 8 15 -1 49.2 12.1
 -8 -15 1 20.4 6.4
 -15 8 1 52.29 11
 -8 -15 1 27.6 5.5
 8 15 1 13.5 7.3
 -10 -15 -1 8.9 5.5
 -10 -15 -1 4.4 4.5
 -15 10 -1 6.1 7
 -10 -15 1 -4.6 5
 -10 -15 1 5.7 4.5
 -15 10 1 17.4 6.7
 -15 12 -1 24.2 9.8
 -12 -15 -1 30.8 6.8
 -12 -15 -1 23.7 7.2
 -12 -15 1 19.5 7.9
 -15 12 1 63.79 17.1
 -12 -15 1 25.7 6
 -16 -9 -1 4.7 6
 16 9 -1 7.3 10.8
 -16 -9 -1 12.3 5.2
 16 9 1 21.4 11.6
 -16 -9 1 10 5.1
 -16 -9 1 4.2 5.7
 16 7 -1 77.59 16.3
 -16 -7 -1 80.29 11.4
 16 7 1 48.8 10.9
 -16 -7 1 87.19 14.5
 -16 -7 1 80.29 11.3
 -16 -5 -1 22.9 6.1
 16 5 -1 22.8 5.9
 16 5 1 28.3 7.3
 -16 -5 1 16.2 5.3
 3 -16 -1 141.89 15.6
 16 3 -1 121.29 11.5
 16 3 1 130.89 14.3
 -3 16 1 109.99 18.3
 3 -16 1 123.39 16.1
 1 -16 -1 153.58 15.4
 16 1 1 115.29 12.8
 -1 16 1 90.29 16
 1 -16 1 139.89 15.7
 -16 1 -1 55.69 11
 -1 -16 -1 67.59 11.5
 1 16 1 52.59 14.6
 -1 -16 1 78.29 13
 3 16 -1 149.39 15.1
 -3 -16 -1 175.38 14.3
 -3 -16 -1 145.69 15.8
 -16 3 -1 172.18 15.7
 -16 3 1 152.98 13.9
 -3 -16 1 143.79 16.6
 -5 -16 -1 8.9 5
 -16 5 -1 9.3 5.8
 5 16 -1 7.8 6.1
 -5 -16 -1 14.6 4.6
 -5 -16 1 6 5.3
 -16 5 1 7.5 5
 7 16 -1 86.19 14.7
 -7 -16 -1 92.39 12
 -7 -16 -1 96.49 13.8
 -16 7 -1 80.49 14.2
 -16 7 1 97.69 13.3
 -7 -16 1 88.49 14.2
 -7 -16 1 98.59 11.7
 -9 -16 -1 2.3 5.1
 -16 9 -1 2.1 6.8
 -9 -16 -1 9.8 5.1
 -9 -16 1 7.9 4.4
 -9 -16 1 10.5 6.3
 -16 9 1 10.2 6.6
 17 8 -1 21 13.5
 -17 -8 -1 -0.7 5.5
 -17 -8 -1 5.9 6.4
 -17 -8 1 13.1 5.3
 -17 -8 1 3.4 6.3
 17 8 1 7 11.5
 -17 -6 -1 41.5 10.6
 17 6 -1 31.9 7.9
 17 6 1 77.69 16.9
 -17 -6 1 39.8 11.3
 4 -17 -1 -6.9 5.1
 -17 -4 -1 -0.3 5.2
 17 4 -1 2.6 5.1
 17 4 1 -4.1 6.7
 4 -17 1 -5.8 5.1
 -17 -4 1 2.3 5
 2 -17 -1 58.79 12
 17 2 -1 52.89 8.6
 17 2 1 49.1 11.9
 2 -17 1 42.9 12.1
 0 -17 -1 9.9 5.4
 0 -17 1 13.2 5.8
 -2 -17 -1 16.8 5.6
 -17 2 -1 19.9 6
 -17 4 -1 0.4 5.7
 -4 -17 -1 -6.5 5.3
 -4 -17 -1 -1.2 4.1
 -4 -17 1 0.2 5.3
 -17 4 1 -3.4 4.5
 -6 -17 -1 14.8 6
 -6 -17 -1 41.9 10.7
 -17 6 -1 26.5 7
 -17 6 1 15.3 5.9
 -6 -17 1 20.7 6.8
 -8 -17 -1 1.7 5.5
 -8 -17 -1 2.7 5
 -17 8 -1 3 6.9
 -8 -17 1 0.8 5
 -17 8 1 9.4 6.5
 -8 -17 1 15.3 6.3
 18 5 -1 -3.3 7.4
 -18 -5 -1 -1.2 5.3
 -18 -5 1 4.1 5.8
 18 5 1 12.9 9.2
 18 3 -1 -5.2 4.5
 3 -18 -1 1 5.2
 3 -18 1 -5.5 5.5
 18 3 1 -2.2 6.7
 1 -18 -1 1.9 5.3
 1 -18 1 7.3 6
 18 1 1 9.4 5.9
 -1 -18 -1 2.3 5.3
 -1 -18 1 17.8 6.2
 -18 3 -1 -2.5 5.7
 -3 -18 -1 1.5 5.2
 -3 -18 1 -0.5 5.7
 -18 5 -1 5.3 6.7
 -5 -18 -1 -10.3 5.5
 -5 -18 -1 -5 4.6
 -18 5 1 -2.6 5.3
 -5 -18 1 2.6 6.1
 2 -19 -1 -7.6 5.7
 2 -19 1 3 6.5
 0 -19 -1 6.2 6
 0 -19 1 8 6.9
 -2 -19 -1 4 6.1
 -2 -19 1 9.3 7.1
 0 0 -2 0.1 0.5
 -1 -1 -2 4290.27 206.98
 1 -1 2 4525.55 206.88
 1 1 2 4141.49 206.78
 1 1 2 4366.46 207.08
 0 -2 -2 146.89 7.3
 -2 0 -2 141.19 8.7
 2 0 -2 144.89 7.3
 0 2 -2 144.19 8.3
 0 -2 -2 145.19 8.1
 0 2 2 146.89 8.1
 2 0 2 144.39 8.6
 0 -2 2 142.79 8.4
 2 2 -2 0.1 0.8
 -2 2 -2 0.8 1.3
 -2 -2 -2 0 1.4
 -2 -2 -2 0.9 0.8
 -2 2 -2 0 1
 -2 -2 2 0.2 0.2
 -2 -2 2 0 0.8
 2 2 2 -0.1 1.4
 -2 2 2 1.3 0.7
 2 2 2 0.2 0.8
 2 -2 2 1.4 1.1
 -1 3 -2 2918.31 135.59
 1 -3 -2 2670.23 134.29
 1 -3 -2 2779.92 134.99
 -3 -1 -2 2870.21 135.79
 1 -3 2 2839.32 135.69
 3 1 2 2825.92 135.69
 -1 3 2 2795.42 135.09
 -3 1 -2 3044.8 142.09
 -1 -3 -2 2877.51 141.49
 -1 -3 -2 2912.31 141.09
 1 3 -2 2963.2 141.89
 -1 -3 2 2939.51 141.99
 3 -1 2 3030.9 141.89
 1 3 2 2892.71 141.59
 -3 3 -2 691.73 35.2
 3 3 -2 676.93 35
 -3 3 -2 649.93 35.3
 -3 -3 -2 685.33 34.5
 -3 3 2 700.43 34.6
 -3 -3 2 691.03 35
 3 3 2 671.03 34.6
 -3 -3 2 679.63 33.3
 3 3 2 733.03 35.8
 2 -4 -2 17.9 2.6
 -4 -2 -2 20 2.9
 -2 4 -2 21.7 3.4
 -4 -2 -2 18.1 3.6
 2 -4 -2 18.8 2.6
 -2 4 2 20.2 2.6
 2 -4 2 22.6 3.7
 -2 4 2 19.2 2.6
 4 2 2 26.3 4.1
 0 4 -2 3211.88 160.28
 -4 0 -2 3403.76 161.68
 0 4 -2 3494.95 161.58
 0 -4 -2 3214.28 160.38
 0 -4 -2 3345.87 161.08
 0 4 2 3416.66 160.48
 0 -4 2 3348.96 161.58
 4 0 2 3390.76 161.48
 0 4 2 3383.26 161.18
 2 4 -2 17.9 1.9
 -2 -4 -2 18.7 2.5
 2 4 -2 25.6 3.3
 -2 -4 -2 20.9 2.7
 -4 2 -2 16.4 3.5
 -2 -4 2 19.7 3.3
 2 4 2 17.2 2.8
 4 -2 2 12.2 2.9
 -2 -4 2 19.1 2
 -4 4 -2 49.8 5.9
 -4 -4 -2 47.8 4.7
 -4 4 -2 44.5 5.7
 -4 -4 2 61.59 5.8
 4 4 2 54.09 6.2
 4 4 2 41.7 4.6
 -4 -4 2 49.3 3.6
 -3 5 -2 4524.55 209.08
 -5 -3 -2 4360.06 208.28
 -5 -3 2 4163.18 206.98
 3 -5 2 4084.49 209.18
 5 3 2 4551.74 209.38
 -3 5 2 4375.06 208.38
 -5 -3 2 4225.38 208.78
 -3 5 2 4401.36 207.88
 -5 -1 -2 159.68 10.6
 5 1 -2 155.88 8.5
 1 -5 -2 153.28 9.3
 -1 5 -2 180.58 10.6
 1 -5 -2 172.28 10
 1 -5 2 146.29 10.2
 5 1 2 141.99 10.1
 1 5 -2 301.77 15.9
 -1 -5 -2 288.27 16.8
 1 5 -2 292.67 17.1
 -1 -5 -2 298.37 16.4
 -5 1 -2 339.77 17.6
 -5 1 2 342.77 15.2
 5 -1 2 319.57 17.1
 1 5 2 266.17 16.6
 -1 -5 2 318.17 17.6
 1 5 2 292.47 16.4
 3 5 -2 4080.39 194.18
 3 5 -2 3891.11 192.08
 -3 -5 -2 4106.09 193.38
 -5 3 -2 3980.2 193.88
 -3 -5 -2 3906.51 193.28
 3 5 2 4051.19 193.48
 -3 -5 2 4351.36 194.48
 -3 -5 2 3827.52 192.08
 -5 -5 -2 5256.67 262.47
 -5 5 -2 5712.03 264.47
 -5 5 -2 4940.11 263.27
 -5 -5 2 5497.45 261.37
 -5 5 2 5259.97 263.07
 -5 -5 2 5590.44 263.77
 5 5 2 5970.2 264.87
 5 5 2 5594.44 262.87
 -4 6 -2 150.68 10.7
 -6 -4 -2 129.59 9.4
 -4 6 2 152.38 9.8
 -6 -4 2 122.49 8.3
 6 4 2 136.59 10.8
 -4 6 2 131.29 9.6
 -6 -4 2 132.29 10.4
 6 2 -2 47.6 4.1
 -2 6 -2 45.9 5.5
 2 -6 -2 41.6 4.6
 -6 -2 -2 45.7 5.5
 6 2 2 38.2 5.5
 -2 6 2 44.9 4.4
 2 -6 2 29.7 5.2
 -2 6 2 41.7 4.6
 0 6 -2 1339.47 66.39
 0 -6 -2 1429.86 67.29
 -6 0 -2 1339.77 67.69
 0 6 -2 1403.76 67.89
 6 0 -2 1248.08 65.29
 0 -6 -2 1298.37 66.59
 0 6 2 1395.16 66.79
 0 -6 2 1417.26 68.09
 0 6 2 1372.76 67.29
 6 0 2 1358.66 67.39
 -6 2 -2 62.19 6.4
 -2 -6 -2 63.29 5.9
 -2 -6 -2 60.19 5.5
 2 6 -2 63.69 4.8
 2 6 -2 70.89 6.1
 2 6 2 57.29 5.6
 2 6 2 63.09 5.7
 -6 2 2 70.99 4.5
 -2 -6 2 72.09 5
 6 -2 2 62.89 6
 -2 -6 2 56.59 6.3
 4 6 -2 116.59 7.6
 -6 4 -2 122.29 9.7
 4 6 -2 130.59 9.7
 -4 -6 -2 110.19 8.9
 -4 -6 -2 129.99 9
 -4 -6 2 141.49 10.1
 -4 -6 2 124.29 7.8
 4 6 2 121.59 8.9
 -6 6 -2 57.99 8
 -6 6 -2 59.99 7.6
 -6 -6 -2 53.39 5.9
 -6 -6 -2 58.19 6.7
 -6 -6 2 67.29 7.2
 -6 -6 2 63.19 5.1
 6 6 2 50.59 8.4
 6 6 2 60.19 6.2
 -6 6 2 67.79 7.2
 -7 -5 -2 587.64 31.5
 -5 7 -2 601.44 32.9
 -7 -5 2 518.15 32.2
 -5 7 2 597.94 32.2
 7 5 2 620.84 33.5
 -5 7 2 605.74 31.8
 -7 -5 2 592.24 30.3
 7 3 -2 1301.77 61.99
 -7 -3 -2 1223.28 62.79
 3 -7 -2 1170.38 62.49
 -3 7 -2 1301.47 63.59
 7 3 2 1304.37 63.79
 3 -7 2 1189.28 63.89
 -3 7 2 1225.28 62.99
 -3 7 2 1299.87 62.49
 7 1 -2 210.18 11.3
 1 -7 -2 203.78 12.8
 -1 7 -2 207.18 12.5
 -7 -1 -2 214.68 13.7
 1 -7 -2 214.48 12.7
 -1 7 -2 206.08 13.4
 7 1 2 209.48 13.3
 -1 7 2 207.28 13
 1 -7 2 203.48 13.8
 -1 7 2 209.88 12.6
 -1 -7 -2 196.08 12.1
 1 7 -2 198.38 11.4
 -7 1 -2 191.18 12.7
 1 7 -2 202.78 12.8
 -1 -7 -2 189.98 11.9
 -7 1 2 180.38 10.2
 -1 -7 2 183.78 12.8
 7 -1 2 191.78 12
 1 7 2 162.28 11.7
 1 7 2 208.18 12
 -3 -7 -2 1166.28 56.49
 3 7 -2 1228.18 57.69
 -7 3 -2 1085.99 56.89
 3 7 -2 1153.08 55.19
 -3 -7 -2 963.3 56.09
 -7 3 2 1081.69 54.99
 -3 -7 2 1099.69 55.19
 3 7 2 1204.88 56.69
 -3 -7 2 1113.59 57.49
 5 7 -2 537.05 26.9
 -5 -7 -2 512.55 28.6
 -5 -7 -2 543.05 28.1
 -7 5 -2 473.85 28.9
 -7 5 -2 473.95 30.3
 -5 -7 2 545.85 27
 -5 -7 2 516.65 29.3
 5 7 2 545.65 28.4
 -7 -7 -2 825.92 42.5
 -7 7 -2 853.61 45.3
 -7 -7 -2 760.92 43.3
 -7 7 -2 808.52 44.1
 -7 -7 2 826.02 41.2
 -7 7 2 805.02 43.8
 -7 -7 2 803.52 43.9
 7 7 2 838.32 45.6
 -8 -6 -2 30.5 4.9
 -6 8 -2 41.5 7.4
 -6 8 2 33.7 6
 -8 -6 2 27.1 5.2
 -8 -6 2 21.5 4.3
 -6 8 2 26.3 5.5
 8 6 2 20.3 5.1
 -8 -4 -2 25.8 4.8
 8 4 -2 26.5 5.1
 -4 8 -2 29.2 6
 -8 -4 2 28.9 4.2
 8 4 2 23.9 6.7
 -4 8 2 30.4 5
 4 -8 2 20.9 5
 -4 8 2 25.2 4.8
 -8 -2 -2 1.8 2.4
 8 2 -2 6 1.8
 2 -8 -2 4.7 2.1
 -2 8 -2 5.2 2.1
 -2 8 -2 4.5 2
 8 2 2 5.9 2.8
 -2 8 2 4.1 2.5
 2 -8 2 4.1 2.5
 -2 8 2 5.9 2
 -8 0 -2 374.56 21.7
 0 -8 -2 355.26 20.9
 0 8 -2 372.96 20.5
 0 8 -2 387.26 21.9
 8 0 -2 380.26 18.7
 0 -8 -2 357.16 20.7
 0 -8 2 370.16 22
 0 8 2 365.56 21.1
 8 0 2 380.26 21.2
 0 8 2 366.16 20.8
 -2 -8 -2 3.8 1.8
 2 8 -2 4.3 1.9
 -2 -8 -2 5.3 2.1
 2 8 -2 4.9 1.8
 -8 2 -2 1.4 2.3
 -2 -8 2 2.7 2
 -8 2 2 5.4 1.6
 8 -2 2 5.3 2.4
 2 8 2 4.3 1.9
 2 8 2 2.7 2.1
 -2 -8 2 4.9 1.7
 -4 -8 -2 22.4 4.6
 4 8 -2 24.3 3.8
 -4 -8 -2 23.8 4.7
 4 8 -2 16 3.6
 -8 4 -2 20.2 5.4
 -4 -8 2 20.2 3.8
 -8 4 2 21.4 4.2
 -4 -8 2 28.9 5.4
 4 8 2 18.5 4.6
 -6 -8 -2 21.1 5
 -8 6 -2 9.7 4.3
 6 8 -2 19.1 4
 -6 -8 -2 19.4 4.4
 -8 6 -2 10.4 3.9
 -6 -8 2 18.4 4.1
 -6 -8 2 24.5 5
 -8 8 -2 143.19 13
 -8 -8 -2 152.48 12.6
 -8 -8 -2 148.59 11.6
 -8 8 -2 184.28 15.5
 8 8 2 134.89 14.6
 -8 -8 2 142.69 10.2
 -8 8 2 153.68 13.5
 -8 -8 2 169.28 13.6
 -7 9 -2 1171.78 60.49
 -9 -7 -2 1140.89 58.19
 -9 -7 2 1022.7 59.49
 9 7 2 1179.38 61.29
 -7 9 2 1151.38 59.09
 -7 9 2 1131.49 59.39
 -9 -7 2 1113.69 56.69
 -9 -5 -2 24.7 4.9
 -5 9 -2 11.3 3.5
 9 5 -2 13.9 3.8
 -9 -5 2 10.9 3.3
 -9 -5 2 20.5 4.3
 -5 9 2 21.1 5.8
 -5 9 2 11.7 3.9
 9 5 2 12.9 4.6
 9 3 -2 94.59 7.7
 3 -9 -2 93.79 8.6
 -3 9 -2 102.79 8.5
 -3 9 -2 94.09 9.3
 9 3 2 97.49 9.6
 -3 9 2 74.99 7.8
 -3 9 2 99.89 9.3
 3 -9 2 92.29 9.6
 1 -9 -2 1887.91 100.99
 -1 9 -2 2217.18 102.79
 -9 -1 -2 1759.52 101.39
 -1 9 -2 2167.28 101.19
 1 -9 -2 2035.4 101.39
 9 1 -2 1971 99.09
 -1 9 2 2229.48 102.09
 9 1 2 2043.5 101.59
 -1 9 2 2317.57 101.69
 1 -9 2 1948.51 102.49
 -1 -9 -2 2649.03 129.39
 1 9 -2 2598.34 130.19
 -9 1 -2 2944.71 130.39
 1 9 -2 2614.94 128.49
 -1 -9 -2 2589.64 129.29
 1 9 2 2586.54 129.29
 9 -1 2 2766.82 129.29
 1 9 2 2450.45 129.19
 -9 1 2 2649.83 127.19
 -1 -9 2 2620.74 130.69
 -3 -9 -2 59.09 6.3
 3 9 -2 51.59 7.6
 -3 -9 2 71.19 7.4
 -9 3 2 40.3 4.9
 3 9 2 54.79 6.6
 -3 -9 2 51.69 5.6
 5 9 -2 28.3 7.6
 -5 -9 -2 33 5.8
 5 9 -2 31.1 4.7
 -9 5 -2 39.3 6.6
 -5 -9 -2 30.2 5.6
 -9 5 2 30 5.6
 5 9 2 38.1 6
 -5 -9 2 24.8 4.4
 -5 -9 2 35.6 6.5
 -7 -9 -2 1032.7 53.59
 -9 7 -2 1044.3 57.79
 -9 7 -2 1052.89 55.49
 -7 -9 -2 1034.9 54.89
 7 9 2 1057.59 54.19
 -9 7 2 1002.5 56.19
 7 9 2 1046.7 57.69
 -7 -9 2 1068.29 52.49
 -7 -9 2 1023.6 55.59
 -9 9 -2 869.41 49.4
 -9 -9 -2 808.82 46.9
 -9 9 -2 873.31 48.2
 -9 -9 -2 897.01 45.8
 -9 9 2 815.82 47.3
 -9 -9 2 833.22 47.7
 -9 -9 2 864.41 44.1
 -9 9 2 866.41 48
 9 9 2 892.81 50.09
 -8 10 -2 238.88 18.4
 -8 10 -2 264.77 19.7
 -10 -8 -2 205.38 15.5
 -10 -8 -2 218.48 17.4
 10 8 -2 241.78 18.6
 -10 -8 2 204.28 14.3
 -10 -8 2 222.48 17.3
 10 8 2 237.38 19.6
 -8 10 2 257.07 18
 -8 10 2 217.58 18.3
 -10 -6 -2 34.3 6.3
 -6 10 -2 47.9 9
 10 6 -2 38.6 7.7
 -6 10 2 27.3 5.8
 10 6 2 38.9 9.1
 -10 -6 2 30.6 5.4
 -6 10 2 49.7 7.5
 -10 -6 2 37 7.7
 -4 10 -2 56.59 7.8
 10 4 -2 46.7 6.8
 -10 -4 -2 51.59 6.8
 4 -10 -2 45.2 7.3
 -4 10 -2 49.9 8.1
 10 4 2 50.49 8.9
 -4 10 2 45.7 8
 -4 10 2 59.89 7.2
 4 -10 2 49.8 8.3
 -2 10 -2 29.8 5.8
 -10 -2 -2 32.1 6.6
 10 2 -2 29.5 4.6
 -2 10 -2 29.4 6.9
 -2 10 2 38.7 6.8
 2 -10 2 33.9 6.7
 -2 10 2 27.4 6.1
 10 2 2 28.5 6.5
 0 10 -2 105.59 8.4
 0 -10 -2 96.39 8.6
 0 -10 -2 90.39 8.4
 10 0 -2 102.09 6.3
 -10 0 -2 93.39 9.6
 0 10 -2 95.59 9.7
 0 10 2 98.09 9.3
 0 -10 2 90.89 9.7
 10 0 2 96.69 8.8
 0 10 2 98.29 9
 -10 2 -2 46.6 7.3
 2 10 -2 43.6 5.8
 -2 -10 -2 50.29 6.2
 2 10 -2 44.2 7.6
 -2 -10 -2 55.09 7
 2 10 2 46.6 6.8
 -10 2 2 54.39 5.3
 2 10 2 38.9 6.6
 -2 -10 2 55.39 8
 4 10 -2 49.8 8.5
 -4 -10 -2 56.39 7.1
 -4 -10 -2 53.09 6.5
 4 10 -2 61.99 6.1
 -10 4 -2 39.1 7.3
 -4 -10 2 53.49 5.8
 -4 -10 2 52.19 7.9
 -10 4 2 45.3 5.6
 4 10 2 50.69 7.1
 -6 -10 -2 32.4 6.7
 -6 -10 -2 28.5 5.7
 6 10 -2 19.8 5.2
 -10 6 -2 13.9 4.4
 -10 6 2 28.4 6.5
 -6 -10 2 20.6 4.9
 6 10 2 20.4 4.2
 -8 -10 -2 203.78 14.1
 -10 8 -2 200.38 19.5
 -8 -10 -2 212.88 15.9
 -10 8 -2 162.18 15.8
 -10 8 2 169.28 14.7
 -8 -10 2 227.28 17
 8 10 2 177.58 14.4
 -10 8 2 204.88 18.1
 8 10 2 175.88 20.1
 -8 -10 2 209.98 13.1
 -10 -10 -2 140.29 13.6
 -10 -10 -2 117.19 11.5
 -10 10 -2 116.89 14.9
 -10 10 -2 124.09 17.3
 -10 10 2 148.79 15.9
 -10 -10 2 122.59 10.1
 -10 -10 2 139.99 14.1
 10 10 2 82.79 18.7
 -9 11 -2 179.78 18.8
 11 9 -2 186.28 18.5
 -11 -9 -2 182.38 15.5
 -9 11 -2 221.78 18.7
 -11 -9 -2 203.38 14.8
 11 9 2 144.99 20.7
 -11 -9 2 189.08 13.2
 -11 -9 2 179.58 16.8
 -9 11 2 207.68 17.5
 -11 -7 -2 227.28 15.3
 -7 11 -2 206.18 17.5
 11 7 -2 200.98 16.7
 -11 -7 2 218.68 14
 -11 -7 2 185.68 16.7
 -7 11 2 184.58 17.2
 -7 11 2 207.08 16.6
 11 7 2 211.88 18.2
 -5 11 -2 159.78 13.5
 11 5 -2 152.58 12.6
 -11 -5 -2 159.08 12.4
 -5 11 -2 153.98 13.9
 -5 11 2 151.58 14
 -11 -5 2 161.88 11.5
 -5 11 2 149.88 12.6
 11 5 2 155.18 14.6
 5 -11 2 127.79 13.5
 -3 11 -2 117.39 11.9
 3 -11 -2 119.19 10.9
 11 3 -2 116.09 9.3
 -3 11 -2 129.59 11
 -3 11 2 132.99 11.8
 11 3 2 130.09 11.8
 3 -11 2 106.59 11.5
 -3 11 2 114.99 10.5
 11 1 -2 613.74 30.1
 -1 11 -2 620.24 32.6
 -11 -1 -2 592.04 33.3
 1 -11 -2 573.34 32.8
 -1 11 -2 600.44 34.1
 1 -11 2 578.74 34.2
 11 1 2 580.24 32.6
 -1 11 2 605.54 33.4
 -1 11 2 559.74 32.6
 1 11 -2 628.04 36.5
 -1 -11 -2 637.94 35.6
 1 11 -2 652.93 34.7
 -11 1 -2 643.94 35.9
 -1 -11 -2 672.53 35.4
 1 11 2 611.74 35.4
 -11 1 2 665.13 32.9
 1 11 2 635.64 35.5
 11 -1 2 660.83 35.1
 -1 -11 2 652.43 37
 3 11 -2 149.79 11.2
 3 11 -2 146.89 13.5
 -11 3 -2 162.18 12.9
 -3 -11 -2 169.08 12.2
 -3 -11 -2 161.48 12.6
 -3 -11 2 151.28 13.7
 -11 3 2 177.98 10.9
 3 11 2 150.98 12.9
 -3 -11 2 155.58 11.1
 3 11 2 153.68 12.3
 -5 -11 -2 171.48 12.5
 5 11 -2 170.58 11.4
 -5 -11 -2 158.18 13
 -11 5 -2 151.98 13.4
 5 11 -2 154.58 14.7
 -11 5 2 166.58 11.9
 5 11 2 160.48 12.8
 -5 -11 2 165.38 11.4
 -5 -11 2 134.69 13.9
 -7 -11 -2 196.08 14.3
 -7 -11 -2 177.38 14.9
 -11 7 -2 170.18 19.9
 -11 7 -2 185.38 15.7
 7 11 -2 207.08 13.4
 -7 -11 2 155.48 15.5
 -11 7 2 189.38 14.2
 7 11 2 210.18 14.8
 -7 -11 2 196.08 13
 -11 9 -2 159.08 16
 -9 -11 -2 170.58 13.6
 -11 9 -2 128.79 19.1
 -9 -11 -2 173.28 14.9
 -9 -11 2 162.78 12
 -11 9 2 193.98 15
 9 11 2 135.69 19.9
 -11 9 2 144.29 19.2
 -9 -11 2 157.28 15.3
 -11 11 -2 156.28 17
 11 11 -2 126.09 19.9
 -11 -11 -2 173.08 13.7
 -11 -11 -2 131.19 14.6
 -11 -11 2 152.08 11.8
 11 11 2 108.99 20.8
 -11 11 2 156.18 15.4
 -11 -11 2 152.28 14.5
 -11 11 2 134.59 20.5
 -10 12 -2 20.5 7.4
 -12 -10 -2 32.8 9.1
 12 10 -2 20.8 8.4
 -12 -10 2 28.2 6.7
 12 10 2 -2.1 9
 -10 12 2 21.3 7.5
 -12 -8 -2 55.89 9.1
 -8 12 -2 56.29 13.1
 12 8 -2 47.5 12.2
 -12 -8 -2 46 9.9
 -12 -8 2 51.49 7.2
 -8 12 2 38.9 10.4
 12 8 2 36.9 9.5
 -12 -8 2 52.69 10.2
 -6 12 -2 47.1 10.3
 -6 12 -2 38.2 10.2
 -12 -6 -2 37.4 7.5
 12 6 -2 32 9.1
 12 6 2 48.8 11.5
 -12 -6 2 46.5 9.6
 -6 12 2 43.5 11.3
 -12 -6 2 42.8 6.9
 -6 12 2 54.29 10.5
 -4 12 -2 120.79 11.5
 12 4 -2 91.19 9.5
 -12 -4 -2 97.19 10
 4 -12 -2 85.79 10.4
 -4 12 -2 99.89 12
 4 -12 2 88.49 11.4
 12 4 2 100.39 11.7
 -4 12 2 90.49 11.9
 -4 12 2 107.89 11.5
 -2 12 -2 12.2 4.4
 -2 12 -2 3.9 3.7
 -12 -2 -2 10.9 4
 2 -12 -2 10.6 3.2
 12 2 -2 8.3 2.5
 -2 12 2 11.5 3.8
 12 2 2 15.3 4.2
 2 -12 2 8.4 3.7
 -2 12 2 9.7 4.7
 0 -12 -2 4.5 2.9
 0 12 -2 1.4 3.1
 -12 0 -2 -1.2 3.1
 0 -12 -2 1 2.5
 0 12 -2 1.6 3.4
 0 -12 2 0.3 3.1
 0 12 2 3.4 3.6
 12 0 2 2.6 3.3
 0 12 2 2.3 3.2
 2 12 -2 11.5 3.2
 -2 -12 -2 24.2 5.6
 2 12 -2 15.9 4.5
 -12 2 -2 7.3 3.9
 -2 -12 -2 9.6 3.2
 -2 -12 2 7.8 3.8
 -12 2 2 12.8 3
 2 12 2 8.3 3.8
 2 12 2 11.9 3.8
 4 12 -2 120.89 13.2
 -12 4 -2 118.59 11.7
 4 12 -2 113.29 9.5
 -4 -12 -2 115.69 10.6
 -4 -12 -2 119.89 11.3
 -12 4 2 119.39 9.6
 -4 -12 2 114.19 12.5
 -4 -12 2 105.19 9.5
 4 12 2 113.39 11.2
 6 12 -2 65.89 8.3
 -12 6 -2 70.69 10.7
 -6 -12 -2 92.69 10.5
 -6 -12 -2 72.19 8.7
 -12 6 2 81.89 8.9
 -6 -12 2 76.69 8.2
 -6 -12 2 77.59 11.1
 6 12 2 60.99 9.6
 -8 -12 -2 65.09 9.1
 -8 -12 -2 67.19 10
 -12 8 -2 54.29 11.3
 -12 8 -2 30.6 11.8
 -12 8 2 56.09 9.2
 8 12 2 34.4 10.9
 -8 -12 2 62.29 7.3
 -8 -12 2 55.39 10.6
 8 12 2 44 9.9
 -12 8 2 38.6 8.4
 -10 -12 -2 6.6 4.5
 -10 -12 -2 27.2 7.5
 -12 10 -2 8.6 6.5
 -12 10 2 10.4 5.4
 -10 -12 2 12.6 4.9
 -10 -12 2 27.7 6.7
 -12 10 2 9.4 7.5
 12 12 -2 62.59 14.7
 -12 -12 -2 92.79 13.3
 -12 -12 -2 87.79 11.5
 -12 12 -2 87.09 16.9
 -12 12 2 91.59 14.8
 -12 -12 2 81.29 9.8
 -12 -12 2 101.09 14.3
 -11 13 -2 63.09 14.3
 -13 -11 -2 50.99 11.4
 -13 -11 -2 43.4 9.2
 13 11 -2 39.9 11.6
 -13 -11 2 59.39 12.8
 -13 -11 2 47.3 8.3
 -13 -9 -2 7.3 4.3
 -13 -9 -2 4.5 3.8
 13 9 -2 9.4 7.6
 -9 13 -2 4.8 6.5
 -9 13 2 6.3 6.5
 -13 -9 2 12.4 3.8
 -13 -9 2 0.6 4.5
 13 9 2 9.2 9.2
 -7 13 -2 55.59 12.9
 13 7 -2 20.3 6.8
 -13 -7 -2 39.2 8
 -7 13 2 41.6 12.2
 -13 -7 2 34.2 10.1
 -13 -7 2 34.8 7.1
 13 7 2 16.4 7.9
 -13 -5 -2 581.44 30.6
 -5 13 -2 522.75 30.7
 13 5 -2 423.26 27.8
 -5 13 -2 470.95 31.4
 13 5 2 503.25 30.8
 -5 13 2 484.55 30.4
 5 -13 2 399.76 30.8
 -13 -5 2 568.64 29
 3 -13 -2 630.14 37.4
 13 3 -2 717.03 34.9
 -3 13 -2 620.14 38.3
 -3 13 -2 687.43 37.6
 -3 13 2 606.84 37.3
 13 3 2 755.42 37.9
 3 -13 2 633.84 39
 -3 13 2 635.14 38.1
 -1 13 -2 19.3 4.7
 -13 -1 -2 21.7 5.2
 -1 13 -2 38.9 9.9
 1 -13 -2 13.9 3.8
 -1 13 2 23.1 5.5
 -1 13 2 19.8 5.1
 1 -13 2 17.1 4.9
 13 1 2 22.3 5.2
 1 13 -2 15 5.1
 -1 -13 -2 10.6 3.6
 -13 1 -2 8.1 4.2
 -1 -13 -2 8 3.6
 1 13 -2 15.4 4.2
 1 13 2 10.2 4.2
 13 -1 2 9.8 4
 1 13 2 16.8 4.7
 -1 -13 2 2.9 3.8
 -3 -13 -2 584.04 34.8
 3 13 -2 615.14 36.3
 -13 3 -2 550.14 34.3
 3 13 -2 655.63 33.5
 -3 -13 -2 611.44 33.9
 -3 -13 2 574.44 36.1
 3 13 2 553.94 35
 -13 3 2 603.64 31.9
 3 13 2 646.14 35
 -13 5 -2 642.14 36.4
 5 13 -2 632.44 34.3
 -5 -13 -2 628.44 35.3
 -5 -13 -2 574.14 36.2
 5 13 -2 578.54 37.7
 5 13 2 627.14 35.8
 -13 5 2 663.93 34.4
 -5 -13 2 623.54 37.8
 -5 -13 2 667.63 34.4
 -13 7 -2 28 6.5
 -7 -13 -2 44 9.2
 -7 -13 -2 41.1 8.5
 7 13 -2 25.3 4.9
 -7 -13 2 41.4 6.8
 -7 -13 2 41.2 9.9
 7 13 2 27 6.1
 -13 7 2 37.6 8
 -13 9 -2 5.6 6
 -9 -13 -2 10 4.3
 -9 -13 -2 3 4
 -13 9 2 6.8 4.9
 -13 9 2 1.7 8.6
 -9 -13 2 1.9 3.2
 -9 -13 2 9.5 4.4
 -11 -13 -2 40.2 11.3
 -11 -13 -2 47.2 9.9
 -13 11 -2 31.1 8.7
 -13 11 2 30.1 7.8
 -11 -13 2 63.39 12.6
 -11 -13 2 56.09 8.9
 -13 -13 -2 70.19 12.3
 -13 13 -2 66.69 18
 -13 -13 -2 60.39 13.9
 -13 13 2 90.09 17
 -13 -13 2 53.29 14.6
 -13 -13 2 75.19 10.7
 -12 14 -2 223.28 23.9
 -14 -12 -2 179.58 19.7
 -14 -12 -2 193.08 17.2
 -14 -12 2 181.58 15.4
 -12 14 2 168.38 20.8
 -14 -10 -2 1.1 4.4
 -10 14 -2 0.9 6.8
 14 10 -2 7.8 9.4
 -14 -10 -2 2.4 4.4
 -14 -10 2 -2.2 4.9
 -14 -10 2 2.2 3.8
 -14 -8 -2 0.7 4
 -14 -8 -2 1.1 4
 14 8 -2 -0.2 7
 -14 -8 2 2.8 4.5
 14 8 2 7.1 8.8
 -14 -8 2 4.2 3.5
 -8 14 2 4.8 6.4
 -14 -6 -2 39.8 8.7
 14 6 -2 43.4 10.5
 -14 -6 2 37.9 7.8
 -14 -6 2 40.9 10.6
 -6 14 2 38.4 11.8
 -4 14 -2 98.99 14.4
 -4 14 -2 97.99 13.1
 -14 -4 -2 95.99 11.3
 14 4 -2 107.29 10
 4 -14 -2 82.79 11.2
 -4 14 2 99.29 12.6
 4 -14 2 96.69 13
 14 4 2 95.49 13.1
 2 -14 -2 -2.3 3.1
 -2 14 -2 2.5 4.7
 -2 14 -2 -3.1 5.1
 14 2 -2 3.9 2.7
 14 2 2 2.1 4.4
 2 -14 2 -2.3 3.7
 -2 14 2 -4.6 5.1
 -2 14 2 2.2 4.4
 0 14 -2 -3.1 4.1
 0 14 -2 4.6 5.1
 -14 0 -2 0.7 4.1
 0 -14 -2 4.2 3.2
 0 14 2 -0.5 5
 14 0 2 1 4
 0 14 2 4.8 4.5
 0 -14 2 2.4 3.8
 -2 -14 -2 1.8 3.4
 2 14 -2 4.3 4
 -14 2 -2 -0.3 4.2
 2 14 -2 8.1 5.2
 -2 -14 -2 0 3.6
 -2 -14 2 -3.8 3.5
 2 14 2 -8.2 4.7
 2 14 2 4.2 4.5
 -14 4 -2 86.89 11.6
 -4 -14 -2 112.79 12.2
 -4 -14 -2 85.89 10.7
 4 14 -2 102.89 11.1
 4 14 2 99.99 12.3
 -4 -14 2 110.89 13.2
 -14 4 2 79.69 9.6
 -6 -14 -2 85.09 10.3
 6 14 -2 64.89 10.5
 -6 -14 -2 92.69 11.6
 -14 6 -2 86.89 12
 -6 -14 2 101.79 13
 -6 -14 2 89.59 9.3
 -14 6 2 79.99 10.1
 6 14 2 59.89 12
 -14 8 -2 3.7 5.3
 8 14 -2 11.4 4.8
 -8 -14 -2 5.5 4.1
 -8 -14 -2 9 4.3
 -14 8 2 9.5 4.6
 8 14 2 4.5 6.3
 -8 -14 2 5.5 3.5
 -8 -14 2 -3.1 4.3
 -10 -14 -2 3.2 4.8
 -14 10 -2 1.1 6.6
 -10 -14 -2 10.5 4.5
 -10 -14 2 4.5 5.2
 -10 -14 2 -3.1 3.4
 -14 10 2 4 5.7
 -14 12 -2 117.89 19.9
 -12 -14 -2 150.58 15.9
 -12 -14 2 190.28 20.1
 -14 12 2 157.98 18.8
 -12 -14 2 167.98 14.3
 -15 -11 -2 26.2 6.8
 -15 -11 -2 12.7 6.8
 15 11 -2 21.8 12.5
 -11 15 -2 41.9 10.7
 -15 -11 2 13.1 6.8
 -15 -11 2 22.2 5.3
 -15 -9 -2 1.7 4.5
 -15 -9 -2 1.5 4.9
 15 9 -2 -7.6 8.6
 -9 15 -2 -1.3 7.5
 -15 -9 2 0.4 3.9
 -15 -9 2 1.7 3.9
 15 9 2 -7.5 11.3
 -15 -7 -2 55.39 10.9
 15 7 -2 49.6 13.2
 -7 15 2 25.1 7.4
 -15 -7 2 39.2 11.4
 15 7 2 20 9.6
 -15 -7 2 40.9 9.1
 15 5 -2 206.98 15.4
 -15 -5 -2 213.58 16.9
 5 -15 2 151.68 17.9
 -5 15 2 154.98 17.3
 15 5 2 223.28 19.3
 -15 -5 2 200.38 15.2
 3 -15 -2 194.58 17.6
 -3 15 -2 187.48 19.5
 15 3 -2 232.98 14
 15 3 2 231.58 17.7
 3 -15 2 196.88 18.7
 -3 15 2 172.88 17.7
 -15 -1 -2 90.69 11.9
 -1 15 -2 75.59 13.5
 1 -15 -2 75.69 11
 -1 15 2 70.79 13.9
 1 -15 2 84.29 12.9
 15 1 2 94.79 11.7
 1 15 -2 70.39 10.8
 -15 1 -2 63.59 11.2
 -1 -15 -2 53.79 10.2
 -1 -15 2 53.39 11.8
 1 15 2 43.3 13.5
 15 -1 2 81.49 10.7
 -3 -15 -2 192.08 15.6
 3 15 -2 184.38 15.4
 -15 3 -2 190.18 16.7
 -3 -15 -2 165.68 15.8
 -3 -15 2 178.88 17.5
 3 15 2 174.78 16.7
 -15 3 2 174.68 12.5
 -15 5 -2 189.48 17.2
 -5 -15 -2 200.28 16
 -5 -15 -2 164.58 16.3
 5 15 -2 194.38 15.4
 -15 5 2 194.18 15.2
 5 15 2 196.68 19
 -5 -15 2 189.08 18.3
 -7 -15 -2 50.69 10.8
 -15 7 -2 75.69 13
 -7 -15 -2 56.59 10.5
 -7 -15 2 48.5 11.9
 -7 -15 2 58.99 8.8
 -15 7 2 62.29 10.5
 -15 9 -2 -2.2 6.6
 -9 -15 -2 1.6 4.9
 -9 -15 -2 -1.1 4.3
 -9 -15 2 2.1 4.8
 -9 -15 2 4.7 3.8
 -15 9 2 -4.1 5.2
 -15 11 -2 15.8 9
 -11 -15 -2 14.2 6.1
 -11 -15 -2 18.5 6.1
 -11 -15 2 16.8 5
 -11 -15 2 10.5 6.6
 -15 11 2 29.5 7.6
 -10 16 -2 67.29 18.7
 -16 -10 -2 82.19 12.6
 -16 -10 2 74.79 11.7
 -16 -10 2 62.79 15.3
 16 8 -2 23.1 8.5
 -16 -8 -2 18.8 6.3
 -16 -8 -2 18.8 6.8
 16 8 2 21.5 11.2
 -16 -8 2 19.7 6.9
 -16 -6 -2 17.5 5.6
 16 6 -2 15.5 6.2
 -16 -6 2 4.2 5.3
 16 6 2 36.8 9.1
 -16 -6 2 12.8 5.1
 -6 16 2 14.9 7.9
 -16 -4 -2 6.2 4.8
 16 4 -2 5.1 4.1
 4 -16 -2 2.8 4.8
 -4 16 2 20.6 7.1
 16 4 2 5.6 6.6
 4 -16 2 9.1 5.5
 16 2 -2 5.6 2.8
 2 -16 -2 2.7 4.5
 -2 16 2 8.1 6.4
 2 -16 2 2 5
 16 2 2 3 5.6
 0 -16 -2 7.2 4.7
 -16 0 -2 17 6
 0 16 -2 -8.1 5.9
 16 0 2 8.3 5.6
 0 16 2 4.2 6.4
 0 -16 2 9.3 5
 -2 -16 -2 11.9 4.8
 2 16 -2 11.2 6
 -16 2 -2 17.4 6
 -2 -16 2 8.8 5.5
 2 16 2 5.8 6.7
 -4 -16 -2 15.8 5.4
 -4 -16 -2 15.2 5.5
 -16 4 -2 17.4 6.2
 4 16 -2 12.9 6
 -16 4 2 10.2 4
 -4 -16 2 13.3 5.8
 -6 -16 -2 15.7 5.7
 6 16 -2 6.3 6.2
 -6 -16 -2 9.9 5.1
 -16 6 -2 12.3 6.2
 -16 6 2 16.7 5.2
 -6 -16 2 14.3 6
 -16 8 -2 49.4 14.1
 -8 -16 -2 41.2 10.7
 -8 -16 -2 23.1 6.5
 -16 8 2 45.1 11.8
 -8 -16 2 34.7 9.1
 -8 -16 2 28.3 7.4
 -10 -16 -2 99.19 15.1
 -16 10 -2 61.79 11.8
 -10 -16 -2 76.79 13.4
 -10 -16 2 67.39 15.8
 -16 10 2 82.79 14.9
 -10 -16 2 87.29 11.6
 -17 -7 -2 18.6 6.1
 17 7 -2 21.5 7.7
 17 7 2 10.8 10.9
 -17 -7 2 14 6.7
 -17 -7 2 41.1 10.7
 17 5 -2 -9.5 5
 -17 -5 -2 2 5.3
 5 -17 2 -6.5 5.4
 -17 -5 2 6.2 4.9
 17 5 2 1 8.3
 3 -17 -2 13.2 5.3
 17 3 -2 26 7
 3 -17 2 8.3 6.1
 17 3 2 19 7.2
 1 -17 -2 219.88 19.4
 17 1 2 255.27 19.8
 1 -17 2 253.87 22.2
 -1 -17 -2 267.67 20.9
 -17 1 -2 250.27 20.2
 -1 -17 2 256.97 22.7
 -17 3 -2 3.6 6
 3 17 -2 9.2 6.8
 -3 -17 -2 16.4 5.2
 -3 -17 -2 14.6 5.4
 -3 -17 2 8.9 5.8
 5 17 -2 1.8 6.7
 -5 -17 -2 2.6 4.9
 -17 5 -2 -6.7 5.9
 -5 -17 -2 3.9 5.1
 -17 5 2 1.7 4.6
 -5 -17 2 -1.2 5.1
 -7 -17 -2 8.9 6
 -7 -17 -2 9 4.8
 -17 7 -2 19.1 7.5
 7 17 -2 14.4 7.6
 -7 -17 2 3.4 6.1
 -17 7 2 18.7 5.9
 -18 -6 -2 -4.4 5.8
 -18 -6 2 4.3 5.4
 -18 -6 2 5.9 5.2
 18 4 -2 0.4 4.2
 4 -18 -2 -0.2 5.2
 -18 -4 -2 -2.3 5.8
 18 4 2 5.5 8.5
 4 -18 2 -0.8 6.5
 -18 -4 2 -1.8 5.1
 2 -18 -2 5.1 5.7
 18 2 2 3.1 7.4
 2 -18 2 4.8 6.1
 0 -18 -2 2.2 5.4
 0 -18 2 18.1 6.7
 -18 2 -2 10.4 6.3
 -2 -18 -2 3.1 5.6
 -2 -18 2 14.1 6.3
 -18 4 -2 -1.9 6.7
 -4 -18 -2 2 5.2
 -4 -18 -2 4 5.4
 -4 -18 2 4 6.2
 -18 6 -2 2.1 7.5
 -6 -18 -2 -1.5 6.1
 -6 -18 -2 1.9 5.3
 -18 6 2 4.5 5.7
 1 -19 -2 52.09 15.4
 1 -19 2 74.09 16.8
 -1 -19 -2 57.59 15.2
 -1 -19 2 72.99 16.1
 0 1 -3 6.5 1.6
 -1 0 -3 3.8 1.5
 0 1 -3 3.1 1.3
 1 0 -3 3.6 1.2
 1 0 -3 6.1 1.2
 0 -1 -3 6.6 1.4
 -1 0 -3 6.2 1.4
 0 -1 -3 5.1 1.6
 -1 0 3 2.6 1
 -1 0 3 5.2 1
 0 -1 3 5 1.3
 1 0 3 4.4 1.5
 0 1 3 3.4 0.9
 0 -1 3 3.5 1
 0 1 3 4.1 1.5
 -1 2 -3 5274.47 249.58
 -2 -1 -3 5004.4 248.98
 -1 2 -3 5323.27 249.28
 -2 -1 -3 5189.88 249.88
 1 -2 3 5427.36 249.48
 -1 2 3 5335.97 249.28
 -1 2 3 4866.91 248.68
 2 1 3 5457.15 249.97
 1 -2 3 5070.19 249.38
 -2 1 -3 4115.79 219.58
 -1 -2 -3 4722.73 219.38
 -2 1 -3 4570.54 219.98
 -1 -2 -3 4591.04 220.08
 1 2 -3 4842.52 219.48
 1 2 -3 4556.94 219.28
 1 2 3 4551.04 219.38
 1 2 3 4547.54 220.18
 2 -1 3 4819.72 219.98
 -2 3 -3 6127.09 290.77
 -3 -2 -3 6090.69 290.27
 3 2 -3 5953.1 290.37
 -3 -2 -3 6186.88 291.27
 2 -3 -3 5881.81 289.87
 -2 3 -3 6413.86 291.07
 3 2 3 6435.36 291.47
 3 2 3 6032.1 290.37
 -2 3 3 5948.5 290.07
 -3 -2 3 6144.39 290.47
 2 -3 3 5636.44 290.87
 3 0 -3 29.9 2.3
 0 -3 -3 35.9 2.2
 0 -3 -3 33 3.1
 0 3 -3 33.7 3.6
 -3 0 -3 25.3 4.1
 0 3 3 28.5 3.2
 0 -3 3 31.4 3.7
 0 3 3 29.4 4.1
 -3 0 3 30.2 2.1
 3 0 3 28.9 3.9
 -2 -3 -3 6140.49 293.47
 2 3 -3 6359.06 293.77
 -3 2 -3 5629.94 294.17
 -3 2 -3 6209.88 294.27
 2 3 3 6499.55 294.87
 -2 -3 3 6275.97 293.97
 2 3 3 6037.2 293.57
 3 -2 3 6264.27 294.07
 -3 2 3 5903.81 293.07
 -4 -3 -3 130.69 8.5
 -3 4 -3 132.19 9.6
 -4 -3 -3 122.49 9.4
 -3 4 -3 115.69 8.7
 -4 -3 3 130.29 6.6
 -4 -3 3 130.79 8.9
 3 -4 3 108.19 9.1
 4 3 3 124.19 9.6
 -3 4 3 106.79 7.3
 -3 4 3 118.19 8.3
 -4 -1 -3 652.93 34.3
 -1 4 -3 703.63 34
 1 -4 -3 632.04 33.2
 1 -4 -3 661.73 32.2
 1 -4 3 674.43 34.1
 -1 4 3 633.24 32.1
 4 1 3 670.93 34.2
 -1 4 3 620.04 33.3
 -4 1 -3 535.65 29.9
 1 4 -3 587.74 29.7
 1 4 -3 553.94 27.9
 -1 -4 -3 608.44 28.5
 -1 -4 -3 593.64 29.4
 -1 -4 3 565.64 29.8
 4 -1 3 551.94 29.7
 1 4 3 593.04 29.4
 -4 1 3 543.85 27.6
 -4 3 -3 153.58 11
 -3 -4 -3 153.08 9.9
 3 4 -3 151.08 8.1
 -4 3 -3 162.38 10.9
 3 4 -3 151.58 10.3
 -3 -4 3 153.18 8.1
 4 -3 3 163.18 10.6
 -4 3 3 166.68 9.9
 3 4 3 145.59 9.8
 3 4 3 168.58 11.6
 -3 -4 3 152.08 10.4
 -4 5 -3 126.69 10.2
 -5 -4 -3 132.49 9.2
 -4 5 -3 106.89 9.5
 -5 -4 3 134.09 7.3
 -5 -4 3 142.49 10
 -4 5 3 124.09 8.4
 5 4 3 131.59 10.7
 -4 5 3 104.99 8.8
 2 -5 -3 59.89 4.9
 -2 5 -3 73.19 6.5
 2 -5 -3 69.49 5.9
 -5 -2 -3 65.59 6
 -5 -2 -3 66.89 6.9
 -2 5 3 62.69 5.8
 5 2 3 72.89 7.1
 -5 -2 3 62.99 6.1
 2 -5 3 64.49 6.9
 -2 5 3 73.39 4.9
 0 -5 -3 13.8 2.3
 -5 0 -3 10.4 2.8
 0 5 -3 21.4 3.2
 0 -5 -3 15.4 3.3
 0 -5 3 13.9 3.8
 0 5 3 16.9 2.3
 0 5 3 20.1 3.4
 5 0 3 8.3 2.4
 2 5 -3 65.49 5.9
 2 5 -3 57.39 4
 -2 -5 -3 65.49 5.7
 -5 2 -3 48.3 6.2
 -2 -5 -3 67.79 5
 -2 -5 3 65.29 6.4
 2 5 3 61.29 5.6
 5 -2 3 53.19 5.9
 4 5 -3 149.79 10.9
 -4 -5 -3 148.29 10.2
 -5 4 -3 151.98 11.8
 4 5 -3 154.88 8.5
 -5 4 3 166.68 10.7
 4 5 3 175.48 12.4
 -4 -5 3 150.98 8.5
 -4 -5 3 142.69 10.9
 4 5 3 145.39 10.3
 -5 6 -3 3.8 2.6
 -6 -5 -3 2.1 1.8
 -5 6 -3 3.3 2.6
 -6 -5 3 3.1 1.2
 6 5 3 -0.7 3
 -5 6 3 1.1 1.6
 -5 6 3 2.9 2.3
 -6 -5 3 3.5 2.2
 -3 6 -3 204.68 13.4
 -6 -3 -3 198.78 12.8
 3 -6 3 183.48 13.7
 -6 -3 3 177.98 13
 -3 6 3 200.88 12.8
 6 3 3 216.38 14
 -3 6 3 211.18 11.9
 -1 6 -3 547.85 28.8
 1 -6 -3 508.55 27.9
 -6 -1 -3 553.14 29.2
 1 -6 -3 514.35 27.1
 -1 6 3 523.35 27.1
 6 1 3 525.15 28.8
 -1 6 3 533.65 28.3
 1 -6 3 538.85 29.1
 -1 -6 -3 531.95 27.1
 -6 1 -3 483.45 27.7
 -1 -6 -3 493.55 26.1
 1 6 -3 512.45 25.7
 1 6 -3 549.95 27.7
 1 6 3 492.15 26.2
 -1 -6 3 475.25 27.5
 1 6 3 502.45 26.9
 6 -1 3 507.05 27.3
 3 6 -3 205.58 10.8
 -3 -6 -3 199.48 12.2
 3 6 -3 198.28 12.9
 -6 3 -3 194.88 13.4
 -3 -6 -3 204.88 12.5
 -3 -6 3 191.98 13.3
 6 -3 3 195.18 12.7
 -3 -6 3 185.48 10.8
 -5 -6 -3 4 2.1
 -6 5 -3 1.5 2.7
 -5 -6 -3 3.7 1.8
 -6 5 -3 3.9 2.9
 -5 -6 3 0.8 2
 5 6 3 4.2 2.1
 5 6 3 7.2 3.7
 -5 -6 3 4.9 1.3
 -6 7 -3 5.8 3.2
 -7 -6 -3 4.2 2.2
 -6 7 -3 1.7 2.8
 -6 7 3 0.4 2.9
 -7 -6 3 1.3 2
 7 6 3 -4.2 3.5
 -6 7 3 -0.2 2.2
 -7 -6 3 1 1.3
 -7 -4 -3 174.48 11.7
 -4 7 -3 177.48 12.7
 4 -7 3 143.59 12.6
 7 4 3 169.68 13.1
 -4 7 3 177.98 11.2
 -7 -4 3 173.18 10.1
 -7 -4 3 167.68 12.1
 -4 7 3 159.98 12
 2 -7 -3 723.33 37.1
 7 2 -3 735.03 36
 -2 7 -3 741.63 38.7
 2 -7 -3 699.23 37.6
 7 2 3 745.53 38.9
 -2 7 3 734.63 37
 2 -7 3 714.73 39.1
 -2 7 3 711.93 38
 0 7 -3 39.5 5.6
 -7 0 -3 29.4 6.2
 0 7 -3 31.7 3.8
 0 -7 -3 38.3 4.3
 0 -7 -3 29.6 4.7
 0 7 3 30.9 5
 7 0 3 25.1 5.4
 0 7 3 34.4 4
 0 -7 3 29.2 5.4
 -2 -7 -3 671.13 34.9
 -2 -7 -3 708.73 34.6
 -7 2 -3 570.04 35.1
 2 7 -3 692.73 33.4
 2 7 -3 712.53 35.8
 2 7 3 696.73 35.1
 -7 2 3 614.04 32.3
 7 -2 3 654.03 35.1
 -2 -7 3 647.34 35.8
 -4 -7 -3 169.48 11.5
 -4 -7 -3 161.08 11.4
 -7 4 -3 170.38 12.6
 4 7 -3 177.88 10.1
 4 7 -3 184.88 13
 4 7 3 181.38 12.1
 -4 -7 3 175.28 10.1
 -4 -7 3 169.88 12.7
 -6 -7 -3 0.9 2
 -6 -7 -3 1.5 1.9
 -7 6 -3 4.4 3.4
 -7 6 -3 1 2.9
 -6 -7 3 2.5 1.4
 6 7 3 0 2.3
 -6 -7 3 2.1 2.1
 6 7 3 -1.6 3.6
 -8 -7 -3 131.09 10.4
 -7 8 -3 144.29 13.4
 -7 8 -3 132.69 12.3
 -7 8 3 124.89 10.9
 -7 8 3 125.39 12.1
 -8 -7 3 112.69 10.7
 8 7 3 126.99 13.8
 -8 -7 3 133.89 8.9
 -8 -5 -3 3.5 2.3
 -5 8 -3 5.6 2.9
 -5 8 3 0.9 2.3
 -5 8 3 3.9 2
 -8 -5 3 4.7 1.7
 -8 -5 3 1.6 2.3
 8 5 3 3 3.8
 -8 -3 -3 36.6 6.5
 -3 8 -3 40.4 6.4
 -8 -3 -3 48.3 5.9
 3 -8 -3 33.1 5.3
 8 3 -3 43.6 4.7
 8 3 3 27.7 7.2
 -3 8 3 39 5.3
 -3 8 3 46.1 6.6
 3 -8 3 31.2 6.4
 -1 8 -3 74.79 6.3
 -1 8 -3 73.79 7.8
 8 1 -3 74.39 4.3
 1 -8 -3 72.69 6.5
 -8 -1 -3 74.39 8.2
 1 -8 -3 62.49 6.9
 8 1 3 70.29 7.9
 1 -8 3 74.19 7.4
 -1 8 3 61.49 6.1
 -1 8 3 67.59 7.2
 1 8 -3 63.89 7
 -1 -8 -3 48.8 5.8
 -8 1 -3 40.3 6.9
 1 8 -3 59.49 5.2
 -1 -8 -3 50.69 6.1
 1 8 3 55.39 5.8
 1 8 3 53.49 6.3
 8 -1 3 41 6.4
 -1 -8 3 56.89 7.2
 3 8 -3 45.7 4.4
 3 8 -3 43.7 6.8
 -3 -8 -3 45.5 5.4
 -3 -8 -3 42.9 5.6
 -8 3 -3 50.19 6.8
 -8 3 3 49.4 4.2
 3 8 3 46 6.1
 8 -3 3 49.4 6.8
 -3 -8 3 36 6.5
 -3 -8 3 54.39 4.8
 -5 -8 -3 7.4 2.5
 -8 5 -3 -0.7 2.8
 -8 5 -3 1.4 2.7
 -5 -8 -3 3.4 1.8
 5 8 -3 0.9 2.7
 5 8 -3 6.7 1.8
 -5 -8 3 0.7 2.3
 5 8 3 4.4 2.5
 -5 -8 3 4.4 1.6
 -7 -8 -3 131.09 10.2
 -7 -8 -3 127.29 10.8
 -8 7 -3 108.89 13.2
 -8 7 -3 121.79 11.7
 7 8 3 134.39 10.8
 -8 7 3 123.39 11.1
 -7 -8 3 125.59 11.4
 7 8 3 117.29 13.9
 -7 -8 3 129.59 8.7
 -8 7 3 125.09 12.1
 -8 9 -3 19.3 5.5
 -8 9 -3 14.7 5
 -9 -8 -3 30.3 7.5
 -9 -8 3 29.6 6.6
 9 8 3 16.1 6.9
 -8 9 3 21.6 5.6
 -8 9 3 12.6 4.2
 -9 -6 -3 77.39 8
 -6 9 -3 89.69 10.3
 -6 9 3 65.59 9.9
 9 6 3 98.09 11.5
 -6 9 3 96.89 8.6
 -9 -6 3 69.59 6.8
 -9 -6 3 74.29 9.1
 -9 -4 -3 26.7 5.5
 -4 9 -3 35.1 6.9
 9 4 -3 23.7 5.1
 -4 9 3 30.1 5.5
 -4 9 3 18.9 4.4
 -9 -4 3 30.1 5.4
 9 4 3 22.5 5.3
 2 -9 -3 159.98 11.9
 -2 9 -3 162.48 12.8
 -2 9 -3 158.18 11.3
 2 -9 -3 187.38 11.9
 9 2 -3 164.78 9.6
 -9 -2 -3 164.38 12.7
 9 2 3 171.58 12.7
 -2 9 3 160.28 11.1
 2 -9 3 153.48 13
 -2 9 3 153.38 12.2
 0 -9 -3 3.1 2.1
 0 9 -3 3.2 2
 0 9 -3 0.5 2.4
 -9 0 -3 4.2 2.9
 0 -9 -3 3.1 2.3
 0 9 3 2.3 2.3
 9 0 3 -0.6 2.6
 0 -9 3 2.7 2.5
 0 9 3 4.7 1.9
 2 9 -3 136.39 8.9
 -2 -9 -3 128.69 10
 -9 2 -3 98.39 10.2
 2 9 -3 150.38 10.9
 -2 -9 -3 129.99 9.7
 -2 -9 3 117.69 11
 2 9 3 134.89 10.3
 -9 2 3 110.89 7.2
 9 -2 3 119.19 10.3
 2 9 3 124.39 10.1
 -9 4 -3 42.5 7.1
 -4 -9 -3 33.6 5.5
 -4 -9 -3 36.5 5.6
 4 9 -3 36.8 7.4
 4 9 -3 36 4.4
 -4 -9 3 40.3 4.8
 -4 -9 3 30.2 5.5
 -9 4 3 30.8 4.5
 4 9 3 37.9 6.3
 -6 -9 -3 68.29 7.1
 -9 6 -3 38.1 8.4
 -6 -9 -3 61.09 7.4
 -9 6 -3 50.59 9.9
 6 9 -3 59.49 5.8
 6 9 3 52.89 11.8
 -6 -9 3 60.99 6
 6 9 3 55.39 7.7
 -6 -9 3 63.29 8.7
 -8 -9 -3 46.3 7.8
 -9 8 -3 54.59 10.2
 -9 8 -3 54.39 12.3
 -8 -9 -3 48.1 6.9
 -9 8 3 50.99 10.2
 -8 -9 3 44.7 7.6
 8 9 3 34.1 8.1
 -9 8 3 61.89 11
 -8 -9 3 49.5 5.8
 -10 -9 -3 4.8 3.8
 -9 10 -3 1.5 4.8
 -9 10 -3 1 5.7
 -10 -9 -3 5.9 3.6
 10 9 3 9.8 7.5
 -9 10 3 -2.7 5.8
 -9 10 3 -0.3 4.2
 -10 -9 3 5.3 2.6
 -10 -9 3 5.8 3.6
 -7 10 -3 100.99 11.8
 -7 10 -3 95.49 12.5
 -10 -7 -3 113.19 10.2
 -10 -7 3 103.19 11.5
 -10 -7 3 114.49 8.6
 -7 10 3 121.19 11.4
 -7 10 3 78.69 12.3
 -5 10 -3 14.8 4.3
 -10 -5 -3 27.4 5.8
 10 5 -3 19.4 4.2
 10 5 3 13.4 5.2
 -5 10 3 19.2 5.1
 -10 -5 3 29.2 4.9
 -10 -5 3 23.8 6.7
 -5 10 3 29.4 5.9
 5 -10 3 12.7 4.3
 -3 10 -3 108.19 10.5
 -3 10 -3 94.69 9.2
 3 -10 -3 82.19 8.7
 -10 -3 -3 91.39 9.7
 10 3 -3 95.39 7.4
 3 -10 3 86.09 10.1
 -3 10 3 88.29 9.8
 10 3 3 85.49 10.5
 -3 10 3 103.29 9
 -10 -1 -3 147.59 12.7
 -1 10 -3 160.08 11.6
 1 -10 -3 147.29 11.3
 1 -10 -3 163.38 12
 -1 10 -3 161.18 13.1
 10 1 -3 153.88 8.5
 -1 10 3 172.58 11.8
 10 1 3 159.48 12.6
 -1 10 3 169.38 12.8
 1 -10 3 152.28 13.1
 1 10 -3 175.48 11.6
 1 10 -3 164.48 13.5
 -1 -10 -3 175.78 12.2
 -10 1 -3 161.28 13
 -1 -10 -3 166.58 12.4
 1 10 3 174.98 12.5
 10 -1 3 180.68 12.8
 -1 -10 3 163.28 13.7
 1 10 3 166.48 12.7
 -3 -10 -3 116.79 9.9
 3 10 -3 105.89 11.2
 -3 -10 -3 109.69 9.6
 3 10 -3 114.39 8.4
 -10 3 -3 96.99 10.6
 10 -3 3 120.89 10.4
 -10 3 3 118.99 7.7
 3 10 3 116.79 10.4
 -3 -10 3 117.99 11.2
 5 10 -3 18.8 5
 -5 -10 -3 28.3 5.8
 -10 5 -3 38.5 7.2
 5 10 -3 34.6 5
 -5 -10 -3 29.9 5.7
 5 10 3 30.8 6.9
 -5 -10 3 20.3 5.7
 -5 -10 3 32 5
 -10 5 3 37.7 5.2
 -10 7 -3 110.69 12.5
 -7 -10 -3 107.29 10.7
 -10 7 -3 140.29 15.1
 -7 -10 -3 116.49 10.6
 7 10 3 109.99 11.3
 7 10 3 113.59 17.6
 -10 7 3 119.59 10.5
 -7 -10 3 122.39 8.8
 -7 -10 3 94.59 11.8
 -9 -10 -3 9.9 3.7
 -10 9 -3 4.4 5.1
 -9 -10 -3 7.8 3.5
 -10 9 -3 15.8 5.9
 -10 9 3 8.4 6.2
 9 10 3 17.3 8
 -9 -10 3 10 2.8
 -9 -10 3 5.1 4.2
 -10 9 3 13.7 5.4
 -11 -10 -3 201.58 16.9
 -11 -10 -3 198.78 15.8
 -10 11 -3 203.08 19
 -11 -10 3 176.38 13
 11 10 3 201.18 22.3
 -11 -10 3 199.58 17.7
 -11 -8 -3 389.46 23
 -8 11 -3 316.37 24.6
 -8 11 -3 353.36 25
 11 8 -3 326.67 23.3
 -8 11 3 326.97 22.8
 -11 -8 3 353.86 24.4
 -11 -8 3 365.26 20.4
 11 8 3 328.37 26.8
 -6 11 -3 71.29 10.9
 -11 -6 -3 56.69 8.1
 11 6 -3 49.9 8.8
 -6 11 3 51.09 10.5
 11 6 3 34.6 8.1
 -11 -6 3 51.99 9.4
 -6 11 3 50.79 9
 -11 -6 3 56.49 6.5
 -4 11 -3 165.78 13.7
 -11 -4 -3 177.58 13.5
 11 4 -3 163.58 11.7
 -4 11 -3 161.18 14.2
 11 4 3 176.78 15.1
 4 -11 3 137.69 14.2
 -4 11 3 171.88 13.5
 -4 11 3 179.28 13.4
 2 -11 -3 154.48 12.4
 -11 -2 -3 166.38 13.7
 -2 11 -3 152.28 14.1
 -2 11 -3 183.68 12.7
 11 2 -3 166.18 9.8
 2 -11 3 161.58 14.2
 -2 11 3 160.88 12.5
 11 2 3 177.58 13.8
 -2 11 3 158.48 13.5
 0 -11 -3 1.8 2.4
 0 11 -3 0.6 2.5
 0 -11 -3 1.8 2.4
 0 11 -3 1.2 3.4
 -11 0 -3 -3 3.3
 0 11 3 1.4 3
 0 -11 3 -2.9 2.6
 11 0 3 1.2 3.4
 0 11 3 2.4 2.4
 2 11 -3 146.09 13.3
 -11 2 -3 150.18 12.8
 2 11 -3 157.78 10.8
 -2 -11 -3 154.08 11.9
 -2 -11 -3 149.59 11.8
 2 11 3 133.99 11.8
 -2 -11 3 141.69 13.4
 2 11 3 143.69 12.4
 -11 2 3 148.89 8.5
 11 -2 3 151.98 12.1
 -4 -11 -3 200.08 14.8
 4 11 -3 199.88 13.4
 -4 -11 -3 203.48 15.1
 4 11 -3 218.28 17.1
 -11 4 -3 208.98 15.8
 4 11 3 229.18 15.8
 -4 -11 3 210.78 17
 -11 4 3 223.28 13
 -4 -11 3 231.68 13.9
 -6 -11 -3 42.8 7.4
 -6 -11 -3 63.59 8.2
 -11 6 -3 50.39 9.3
 6 11 -3 42.5 6.1
 -11 6 3 33.8 7.1
 -6 -11 3 46.8 6.1
 6 11 3 44.6 8.4
 -6 -11 3 38.6 9.1
 -8 -11 -3 390.76 24.8
 -8 -11 -3 379.56 25.5
 -11 8 -3 451.15 31.5
 -11 8 -3 430.46 27.3
 8 11 3 396.56 31.1
 -11 8 3 423.26 29.5
 8 11 3 413.36 26.1
 -8 -11 3 375.26 26.7
 -11 8 3 427.56 24.9
 -8 -11 3 387.46 22.7
 -10 -11 -3 165.88 13.5
 -10 -11 -3 196.38 15.7
 -11 10 -3 139.39 16.1
 -11 10 3 128.09 17.4
 -11 10 3 139.49 14.2
 10 11 3 88.79 23.7
 -10 -11 3 153.18 11.6
 -10 -11 3 176.68 16.2
 12 11 -3 388.56 31
 -11 12 -3 427.26 30.7
 -12 -11 -3 415.96 28.2
 -12 -11 -3 399.46 26.2
 -11 12 3 441.66 30.5
 -12 -11 3 389.86 23.8
 -12 -11 3 416.66 29.1
 12 9 -3 114.49 15.2
 -12 -9 -3 99.39 12.6
 -12 -9 -3 97.49 11
 -9 12 -3 102.99 14.5
 -12 -9 3 89.59 9
 -9 12 3 129.99 14.5
 12 9 3 79.39 17.7
 -12 -9 3 89.49 11.5
 -7 12 -3 269.07 20.8
 -12 -7 -3 245.68 17.9
 12 7 -3 254.37 18.7
 12 7 3 228.48 22.1
 -12 -7 3 251.87 20
 -7 12 3 250.07 19
 -12 -7 3 242.58 16
 -12 -5 -3 115.49 11.5
 12 5 -3 140.89 11.3
 -5 12 -3 124.89 12.7
 -5 12 -3 110.99 13.5
 -12 -5 3 114.19 10
 5 -12 3 123.69 13.9
 12 5 3 142.99 15.1
 -12 -5 3 96.19 12.3
 -5 12 3 107.29 13.5
 -5 12 3 119.09 12
 12 3 -3 70.79 6.6
 -3 12 -3 73.89 10.8
 -3 12 -3 84.69 9.9
 3 -12 -3 54.09 8.2
 3 -12 3 49.4 9.7
 -3 12 3 65.79 10.5
 12 3 3 66.79 10.2
 -3 12 3 70.99 9.1
 1 -12 -3 93.39 9.4
 1 -12 -3 104.59 9.8
 -1 12 -3 88.79 9.1
 -12 -1 -3 99.59 10.9
 -1 12 -3 79.99 11.1
 -1 12 3 81.39 9.6
 1 -12 3 85.89 11
 12 1 3 88.89 10.6
 -1 12 3 78.29 10.6
 1 12 -3 59.39 7.8
 -1 -12 -3 63.79 7.7
 1 12 -3 71.49 10.6
 -1 -12 -3 60.99 8
 -12 1 -3 66.49 9.6
 -1 -12 3 50.79 9.7
 12 -1 3 44.8 8.8
 1 12 3 62.29 8.3
 1 12 3 81.09 9.5
 3 12 -3 109.09 12.4
 3 12 -3 89.49 8.7
 -12 3 -3 89.29 10.8
 -3 -12 -3 92.39 10.2
 -3 -12 -3 104.29 10
 -12 3 3 107.59 7.5
 -3 -12 3 99.09 12.2
 3 12 3 95.99 10.8
 -12 5 -3 51.29 9.9
 5 12 -3 92.19 8.3
 -5 -12 -3 82.79 9.1
 -5 -12 -3 81.09 9.6
 5 12 -3 57.79 12.2
 -5 -12 3 66.49 7.6
 -5 -12 3 61.79 10.9
 -12 5 3 64.29 7.6
 5 12 3 84.89 10.5
 7 12 -3 235.68 15.7
 -7 -12 -3 232.68 18.1
 -12 7 -3 245.98 19.5
 -12 7 -3 218.58 24.1
 -7 -12 -3 259.37 17.9
 -12 7 3 252.87 16.6
 -7 -12 3 244.18 19.7
 7 12 3 262.77 18.6
 7 12 3 224.68 24.2
 -7 -12 3 265.57 15.8
 -9 -12 -3 71.79 9.5
 -12 9 -3 57.69 12.7
 -9 -12 -3 59.39 10.5
 -12 9 3 58.59 10.5
 -9 -12 3 56.69 7.8
 -9 -12 3 81.79 10.5
 -11 -12 -3 393.46 26.8
 -12 11 -3 403.66 29.3
 -11 -12 -3 374.56 24.6
 -11 -12 3 395.46 27.8
 -11 -12 3 386.06 22.7
 -12 11 3 366.46 26.1
 -12 11 3 365.76 31.2
 -13 -12 -3 39.7 11.5
 -13 -12 -3 44.1 10.7
 -12 13 -3 31.9 9.1
 13 12 -3 27.5 12.4
 -13 -12 3 60.39 13.7
 -12 13 3 37.3 8.7
 -13 -12 3 36.7 8.6
 13 10 -3 98.89 17.6
 -13 -10 -3 66.39 11.5
 -10 13 -3 101.79 15.3
 -13 -10 -3 74.89 12.1
 -13 -10 3 57.99 12.9
 -13 -10 3 68.49 8.8
 -10 13 3 72.29 16.8
 -13 -8 -3 5.9 4.2
 -8 13 -3 9.3 5.9
 13 8 -3 11.6 6.2
 -8 13 3 2.4 5.3
 -13 -8 3 4.1 3.1
 -13 -8 3 2.7 3.6
 13 8 3 3.2 8.7
 -6 13 -3 71.99 13.6
 -13 -6 -3 86.99 10.4
 -6 13 -3 66.69 12.6
 13 6 -3 99.89 11
 -6 13 3 83.89 12.6
 -13 -6 3 69.99 8.6
 13 6 3 91.19 15
 -13 -6 3 82.89 12.4
 4 -13 -3 13.3 4.1
 -13 -4 -3 36 8.3
 -4 13 -3 18 5.4
 -4 13 -3 12.1 5.3
 13 4 -3 30.7 6.6
 4 -13 3 15.5 5.1
 -4 13 3 24.9 6.5
 -4 13 3 36.2 9.4
 13 4 3 21.4 6.1
 -2 13 -3 20.2 5.1
 -13 -2 -3 35.4 8.8
 -2 13 -3 20.5 5.5
 2 -13 -3 17.6 4.3
 -2 13 3 15.1 4.2
 -2 13 3 19.9 5.8
 13 2 3 19.8 5.4
 2 -13 3 18.9 5.1
 0 13 -3 -1.4 3.7
 0 -13 -3 -2.8 3.1
 0 -13 -3 1 2.5
 -13 0 -3 0.3 3.9
 0 13 -3 -2.7 4.2
 13 0 3 -4 3.8
 0 -13 3 -2.8 3.6
 0 13 3 -2.4 4.5
 0 13 3 -2.4 3.4
 2 13 -3 24.8 6.2
 -2 -13 -3 9.3 3.7
 2 13 -3 16.4 5.4
 -13 2 -3 9.9 4.9
 -2 -13 -3 16.8 4.3
 2 13 3 13.2 5
 2 13 3 8.8 4.3
 -2 -13 3 10.2 4.4
 13 -2 3 13.4 4.7
 -13 4 -3 53.39 10
 -4 -13 -3 49.2 9.3
 4 13 -3 44.9 11.5
 -4 -13 -3 47.9 8.3
 4 13 -3 44.5 7.2
 -4 -13 3 33.5 9.9
 -13 4 3 41.8 6.3
 6 13 -3 54.49 8
 -6 -13 -3 61.79 9.8
 -6 -13 -3 53.39 8.6
 -6 -13 3 53.29 7.2
 6 13 3 84.49 11.5
 -13 6 3 39.3 8.3
 -6 -13 3 53.39 11.1
 -8 -13 -3 0.9 3.9
 -13 8 -3 2 5.5
 -8 -13 -3 6.5 4.2
 8 13 3 2.5 5.6
 -13 8 3 2.6 4.1
 -13 8 3 7.2 7.7
 -8 -13 3 3.5 4.4
 -8 -13 3 3 3.2
 -13 10 -3 29 8.5
 -10 -13 -3 65.19 9.7
 -10 -13 -3 46.3 11.7
 -10 -13 3 60.29 12.5
 -13 10 3 40.2 11.3
 -10 -13 3 50.69 8.2
 -13 12 -3 19.4 9
 -12 -13 -3 27.5 6.5
 -12 -13 -3 44.1 11.7
 -12 -13 3 19.7 4.5
 -13 12 3 15.5 7.5
 -12 -13 3 44.9 13.1
 -14 -11 -3 42.3 12.9
 -11 14 -3 60.79 15.8
 -14 -11 -3 47.4 10.5
 -14 -11 3 45.1 13.4
 -14 -11 3 34.4 8.7
 -9 14 -3 9.6 7
 14 9 -3 3.9 7.6
 -14 -9 -3 -2.8 4.4
 -14 -9 -3 -2.6 4.7
 14 9 3 -11.8 15.1
 -14 -9 3 -3.4 4.6
 -14 -9 3 3.5 3.5
 -9 14 3 5.6 7.1
 14 7 -3 14.6 6
 -14 -7 -3 6.5 4.5
 -14 -7 3 10.5 3.8
 14 7 3 10.9 8.8
 -7 14 3 8 6
 -14 -7 3 15.2 5.4
 -5 14 -3 -8.4 5.6
 -14 -5 -3 5.1 4
 14 5 -3 1.4 3.9
 14 5 3 6.8 7.1
 -14 -5 3 2.1 3.4
 -5 14 3 3.9 5.1
 -14 -5 3 3.8 3.2
 5 -14 3 4.4 4.4
 -3 14 -3 -1.5 5.5
 -3 14 -3 -1.3 4.8
 14 3 -3 1.7 2.6
 3 -14 -3 5 3.5
 14 3 3 -3.1 4.9
 3 -14 3 6.4 4.3
 -3 14 3 7.4 4.3
 -14 -1 -3 -1.3 3.9
 -1 14 -3 6.2 5.4
 -1 14 -3 -2 4.3
 1 -14 -3 -2 3
 14 1 3 -1.1 4.8
 1 -14 3 -2.5 3.8
 -1 14 3 -2 5.2
 -1 14 3 0.2 3.9
 1 14 -3 3.6 3.8
 1 14 -3 1.2 5.3
 -1 -14 -3 -4.6 3.1
 -1 -14 -3 0.6 3.5
 -14 1 -3 -0.1 4.2
 14 -1 3 3 4.7
 1 14 3 2 4.1
 1 14 3 -5.1 4.7
 -1 -14 3 3 3.9
 -3 -14 -3 -1.3 3.5
 -3 -14 -3 0.5 3.3
 -14 3 -3 0.7 4.4
 3 14 -3 1.3 3.8
 -3 -14 3 3.4 4.2
 3 14 3 5.8 5
 -5 -14 -3 5.1 4
 -5 -14 -3 1.9 3.8
 -14 5 -3 3.8 4.9
 5 14 -3 6.1 3.8
 -14 5 3 8.9 3.5
 5 14 3 10.9 5.4
 -5 -14 3 5.8 4.4
 -14 7 -3 20 6.3
 -7 -14 -3 11 4.4
 -7 -14 -3 10.2 4.2
 7 14 -3 14 4.2
 -7 -14 3 19.3 4.2
 -14 7 3 21 4.9
 -7 -14 3 11.6 5.3
 -14 9 -3 -7.3 6.2
 -9 -14 -3 4 4.6
 -9 -14 -3 -0.9 4.3
 -9 -14 3 0.5 3.5
 -14 9 3 3.3 4.7
 -9 -14 3 -0.4 3.3
 -11 -14 -3 41.5 10.9
 -11 -14 -3 47.3 12.1
 -14 11 -3 48.1 10.5
 -11 -14 3 55.39 9.2
 -14 11 3 72.69 13.5
 -11 -14 3 33.9 8.2
 -15 -10 -3 16.2 6.2
 15 10 -3 19.3 10.5
 -10 15 -3 23 9.3
 -15 -10 -3 21.5 5.8
 -15 -10 3 33.3 8.4
 -15 -10 3 10.7 6.2
 -15 -8 -3 79.79 11.5
 15 8 -3 50.89 9.7
 -15 -8 3 82.09 9.9
 15 8 3 41 11.5
 -8 15 3 72.89 17.7
 -15 -8 3 73.39 13.4
 15 6 -3 10 5.1
 -15 -6 -3 5 4.7
 -15 -6 3 7 3.9
 15 6 3 3.4 8.4
 -15 -6 3 12.3 5
 -6 15 3 4.8 6.1
 -15 -4 -3 17.9 5.3
 4 -15 -3 9.1 4.5
 15 4 -3 17.4 3.9
 4 -15 3 17.9 5.9
 -4 15 3 11.9 5.8
 15 4 3 25.2 7.4
 2 -15 -3 25.5 5.6
 -2 15 -3 30 6.9
 2 -15 3 21.2 6.4
 -2 15 3 21.1 5.7
 15 2 3 40.6 11.5
 0 15 -3 5.6 5.4
 -15 0 -3 3.2 5.1
 0 -15 -3 1.4 3.8
 15 0 3 -9.9 5.1
 0 -15 3 -0.6 4.2
 0 15 3 -2.4 5.1
 -2 -15 -3 26.3 5.8
 -2 -15 -3 23.4 5.5
 -15 2 -3 45.5 11.1
 2 15 -3 34.1 8.5
 -2 -15 3 21.8 6.4
 15 -2 3 18.4 6.2
 2 15 3 20.9 6.6
 4 15 -3 11.4 4.9
 -4 -15 -3 6.7 4.2
 -15 4 -3 12.1 5.9
 -4 -15 -3 11.5 4.5
 -15 4 3 8.1 2.9
 -4 -15 3 17.2 5.6
 6 15 -3 7.7 4.7
 -6 -15 -3 3 4.4
 -6 -15 -3 5.9 4.5
 -15 6 -3 13.1 6.2
 -15 6 3 10.7 4.6
 -6 -15 3 9.3 5.4
 8 15 -3 105.49 12.5
 -15 8 -3 97.89 15.5
 -8 -15 -3 92.99 12.5
 -8 -15 -3 81.59 12.5
 -8 -15 3 101.09 10.5
 -8 -15 3 75.99 14.4
 -15 8 3 99.89 12
 -10 -15 -3 16.8 6.1
 -15 10 -3 19 8.4
 -10 -15 -3 7 5.1
 -10 -15 3 8.3 5.9
 -15 10 3 8.1 6.1
 -10 -15 3 11 4.3
 -16 -9 -3 1 5.5
 -9 16 -3 9.8 8.6
 -16 -9 -3 7 6.3
 16 9 -3 10.2 9.6
 -16 -9 3 3 5.4
 -16 -9 3 7.1 4.6
 16 7 -3 29.9 6.9
 -16 -7 -3 51.89 12.1
 -16 -7 3 37.5 9.2
 -16 -7 3 22.2 6.4
 16 7 3 24.5 10.7
 -7 16 3 14.4 8.7
 -16 -5 -3 6.9 4.9
 16 5 -3 3.5 4.2
 -16 -5 3 5.5 4.4
 5 -16 3 -1.2 5.1
 -16 -5 3 4.8 4.3
 -5 16 3 8.2 6.7
 16 5 3 16.3 8.4
 3 -16 -3 2.2 4.2
 -16 -3 -3 5.1 5.1
 16 3 -3 7.5 2.3
 16 3 3 5.3 6.8
 3 -16 3 9.8 5.7
 -3 16 3 6.3 6.6
 1 -16 -3 37.5 10.1
 -1 16 -3 22.2 6.8
 -16 -1 -3 45.7 11.7
 1 -16 3 22 6.5
 -1 16 3 21.3 6.9
 16 1 3 29.4 6.8
 1 16 -3 21.1 6.5
 -16 1 -3 8.8 6
 -1 -16 -3 16.4 5.2
 -1 -16 3 13.6 5.7
 16 -1 3 17.2 6.2
 1 16 3 10.5 6.9
 -3 -16 -3 9.4 4.7
 3 16 -3 8.2 5.2
 -3 -16 -3 6.5 4.4
 -16 3 -3 6.6 5.9
 -3 -16 3 3.8 5.3
 -16 5 -3 -4.6 5.8
 -5 -16 -3 3.3 4.4
 5 16 -3 -0.8 5.3
 -5 -16 -3 -2.4 4
 -16 5 3 3.6 3.3
 -5 -16 3 0 4.9
 -7 -16 -3 27.6 6.2
 -16 7 -3 29.7 8.3
 -7 -16 -3 40.9 10.8
 7 16 -3 20.8 6.1
 -7 -16 3 25.9 7.2
 -16 7 3 22.7 5.7
 -16 9 -3 -1.7 7.2
 -9 -16 -3 8.2 5.3
 -9 -16 -3 -1.3 5.3
 -16 9 3 6.2 5.9
 -9 -16 3 3 4.3
 -9 -16 3 -3.9 5.9
 -17 -8 -3 5.4 6.1
 -8 17 -3 1.5 8.4
 -17 -8 3 9.8 5.1
 -17 -8 3 0.3 4.9
 17 6 -3 3.9 5.2
 -17 -6 -3 5.9 5.8
 17 6 3 27.4 10.4
 -17 -6 3 9.7 4.9
 -17 -6 3 -4.1 5.3
 -17 -4 -3 1.3 5.4
 17 4 -3 0.2 3.1
 17 4 3 1.9 8.4
 4 -17 3 3.9 5.9
 -4 17 3 -5.1 8
 2 -17 -3 0.3 4.8
 2 -17 3 -5.8 5.6
 17 2 3 13.3 7.3
 -2 17 3 -1.4 6.7
 0 -17 -3 2.3 4.9
 -17 0 -3 0.5 5.9
 0 -17 3 -2.8 5.3
 0 17 3 5.5 7.7
 17 0 3 8.4 7
 -17 2 -3 4.1 6.2
 2 17 -3 4.1 6.5
 -2 -17 -3 6 4.9
 -2 -17 3 13.8 6.1
 -4 -17 -3 2.9 4.8
 4 17 -3 9.7 6.4
 -17 4 -3 6.1 7
 -4 -17 -3 -2 4.6
 -4 -17 3 8.9 5.9
 -6 -17 -3 -3.7 4.9
 -6 -17 -3 6.2 5.4
 -17 6 -3 3.7 6.8
 6 17 -3 1.4 6.7
 -17 6 3 6.5 4
 -6 -17 3 -0.4 5.8
 -8 -17 -3 9.5 6.3
 -8 -17 -3 5 5.7
 -17 8 -3 -9.4 7.5
 -8 -17 3 1.4 6.1
 -17 8 3 5.4 5.7
 18 5 -3 0.5 4
 -18 -5 -3 -5.5 5.7
 -18 -5 3 7.5 5.5
 -18 -5 3 -11.2 5.7
 18 5 3 24.2 11.3
 -18 -3 -3 10.4 6.4
 3 -18 -3 23.8 6.4
 3 -18 3 13 7.1
 18 3 3 5.3 9
 1 -18 -3 14.8 5.7
 18 1 3 15 8.4
 1 -18 3 26.6 7.6
 -1 -18 -3 11.7 5.6
 -18 1 -3 13.1 6.8
 -1 -18 3 13.6 6.9
 -18 3 -3 5.1 7.1
 -3 -18 -3 8.3 5.5
 -3 -18 3 12.7 7
 -5 -18 -3 -4.5 5.1
 5 18 -3 4.7 8.1
 -5 -18 -3 2.6 5.1
 -18 5 -3 -3.9 7.7
 -5 -18 3 -7.1 6
 0 -19 -3 4.8 5.8
 0 -19 3 15.5 7.8
 0 0 -4 532.05 26.8
 0 0 -4 551.04 28
 0 0 -4 561.14 26.9
 0 0 4 535.75 27
 0 0 4 532.55 26.9
 0 0 4 534.95 27.7
 1 1 -4 2.6 0.8
 1 1 -4 1.4 0.5
 1 1 -4 3.8 1.5
 -1 -1 -4 3.7 1.8
 -1 1 -4 1.5 0.9
 1 -1 -4 0.7 1.2
 -1 -1 -4 0.9 0.8
 1 -1 -4 2.8 0.8
 1 -1 -4 1.5 0.8
 -1 1 -4 2.1 1.6
 -1 1 4 2 1.3
 1 -1 4 2.2 1.1
 1 1 4 0.8 0.9
 -1 1 4 1.7 0.8
 1 -1 4 1.4 1.4
 -1 -1 4 4.1 1.3
 -1 -1 4 1.5 0.9
 -1 -1 4 1.1 0.5
 -1 1 4 1.6 0.5
 -2 0 -4 289.17 15.1
 2 0 -4 273.77 14.1
 0 -2 -4 276.37 14.9
 0 2 -4 283.07 15.6
 2 0 -4 265.27 14.7
 2 0 -4 271.87 14.4
 -2 0 -4 262.37 16
 0 2 -4 270.67 15.1
 0 -2 -4 277.57 15.7
 -2 0 4 272.97 14.5
 2 0 4 279.17 15.9
 -2 0 4 283.37 14.6
 0 2 4 283.77 15
 0 -2 4 286.37 15.5
 0 2 4 293.27 16
 -2 0 4 270.07 14.1
 0 -2 4 272.97 15.3
 2 2 -4 794.92 38.5
 -2 2 -4 734.63 38.9
 -2 -2 -4 784.62 39.8
 2 2 -4 808.32 38.3
 2 -2 -4 767.42 38.1
 -2 2 -4 798.62 39.6
 -2 -2 -4 775.22 38.5
 2 -2 4 779.62 39.2
 -2 2 4 749.03 38.1
 2 2 4 780.42 39.7
 2 2 4 769.72 38.6
 2 -2 4 652.53 38.8
 -2 2 4 776.02 38.5
 -2 -2 4 769.42 38.6
 -3 -1 -4 1593.44 77.79
 -1 3 -4 1618.54 77.99
 1 -3 -4 1579.94 77.39
 3 1 -4 1562.64 76.69
 -3 -1 -4 1612.14 78.99
 -1 3 -4 1624.64 78.39
 1 -3 4 1535.55 78.29
 3 1 4 1602.84 78.79
 -1 3 4 1689.43 78.39
 -3 -1 4 1465.65 76.09
 -3 -1 4 1577.94 77.39
 -1 3 4 1622.04 77.59
 -1 -3 -4 1605.54 80.19
 -3 1 -4 1713.33 81.49
 -1 -3 -4 1705.43 81.39
 1 3 -4 1637.84 80.39
 1 3 -4 1662.43 80.39
 3 -1 -4 1590.14 79.29
 3 -1 4 1694.83 81.09
 -1 -3 4 1657.63 80.69
 1 3 4 1626.44 80.29
 -3 1 4 1591.74 79.49
 1 3 4 1682.63 81.49
 -3 1 4 1584.64 79.29
 3 -3 -4 21.5 3.1
 -3 -3 -4 14.6 3.3
 -3 3 -4 12.4 3.1
 3 3 -4 21.5 3.5
 -3 3 -4 19.3 3.9
 -3 -3 -4 13.2 3.3
 -3 3 4 21.3 3.2
 3 3 4 14.2 3.4
 3 -3 4 19.8 4.2
 -3 -3 4 19.8 3.7
 3 3 4 18.8 3.5
 -4 -2 -4 1065.09 54.49
 -4 -2 -4 1045.4 53.19
 -2 4 -4 1135.29 53.89
 2 -4 -4 1047.7 52.89
 -2 4 -4 1080.89 54.19
 -2 4 4 1081.69 51.39
 -2 4 4 1040.5 52.99
 -4 -2 4 1016.1 53.19
 2 -4 4 1049.7 54.19
 4 2 4 1080.59 54.49
 0 4 -4 0.3 1.2
 0 -4 -4 1 1.3
 -4 0 -4 1 2
 4 0 -4 1.7 0.8
 0 -4 4 5.9 1.9
 0 4 4 0.4 1.8
 -4 0 4 1.2 0.8
 4 0 4 5.1 2.1
 0 4 4 0.2 0.9
 2 4 -4 970.4 46
 -4 2 -4 877.31 46.5
 2 4 -4 904.01 43.4
 -2 -4 -4 954.3 45.6
 -4 2 4 864.81 44.3
 -4 2 4 874.41 45
 4 -2 4 866.91 46.1
 2 4 4 882.71 47
 -2 -4 4 910.71 46.2
 2 4 4 935.81 45.8
 -4 4 -4 8323.77 448.06
 -4 4 -4 9999 448.76
 4 4 -4 9378.86 447.96
 -4 -4 -4 9219.38 447.36
 4 4 4 9462.85 447.66
 -4 -4 4 9647.63 448.06
 -4 4 4 9212.58 447.26
 4 4 4 9725.03 449.36
 -3 5 -4 56.89 6.8
 -5 -3 -4 45.7 5.7
 -3 5 -4 61.49 6.2
 3 -5 -4 65.89 5.8
 -5 -3 -4 58.79 7.2
 -3 5 4 68.09 4.7
 3 -5 4 54.89 7
 5 3 4 64.09 7.5
 -3 5 4 65.19 6
 -5 -3 4 60.09 6.4
 5 1 -4 60.49 3.7
 -1 5 -4 63.29 5.8
 -5 -1 -4 64.29 7.1
 1 -5 -4 64.19 4.2
 -5 -1 4 53.39 5.4
 5 1 4 64.49 6.8
 -1 5 4 56.89 5.6
 -1 5 4 56.39 4
 -5 1 -4 32.1 5.7
 1 5 -4 44.2 3.3
 -1 -5 -4 50.59 3.8
 1 5 -4 46 5
 -1 -5 -4 36.1 4.8
 -5 1 4 36.5 2.4
 1 5 4 43.3 6.6
 5 -1 4 38.7 5.2
 1 5 4 43.6 4.8
 -3 -5 -4 48.6 5.3
 -5 3 -4 36.4 6.3
 3 5 -4 39.2 5.3
 -5 3 -4 28.8 6.2
 3 5 -4 50.99 3
 3 5 4 31.6 6.5
 -3 -5 4 47 5.8
 3 5 4 38 5.1
 5 -3 4 49.5 5.8
 -5 3 4 46.3 5.1
 -5 5 -4 71.19 8.4
 -5 -5 -4 78.39 7.3
 -5 5 -4 93.39 8.6
 -5 -5 4 99.19 8.5
 5 5 4 71.29 9.3
 -5 5 4 81.99 7.7
 -5 -5 4 83.29 5
 5 5 4 86.99 7.7
 -6 -4 -4 3015.9 136.19
 -4 6 -4 2799.92 135.59
 -6 -4 -4 2680.63 134.29
 -4 6 -4 2899.61 135.49
 -4 6 4 2772.72 134.39
 -4 6 4 2739.83 132.99
 -6 -4 4 2660.23 134.79
 6 4 4 2950.8 136.39
 -6 -4 4 2607.44 131.69
 4 -6 4 2420.56 135.39
 -6 -2 -4 1231.98 62.09
 -2 6 -4 1302.87 62.69
 -6 -2 -4 1291.97 63.39
 2 -6 -4 1112.99 60.19
 2 -6 -4 1234.58 61.69
 -2 6 4 1279.27 62.09
 6 2 4 1270.17 63.19
 -2 6 4 1241.58 60.29
 2 -6 4 1194.28 63.09
 -6 -2 4 1191.78 62.09
 -6 0 -4 1644.54 92.69
 0 -6 -4 1788.02 90.29
 0 6 -4 2024.7 92.79
 0 -6 -4 1839.72 91.89
 0 6 4 1938.61 92.09
 6 0 4 1980.4 92.89
 0 6 4 1858.51 90.49
 0 -6 4 1889.51 92.89
 2 6 -4 1258.37 61.69
 -6 2 -4 1292.77 64.99
 -2 -6 -4 1268.07 63.79
 -2 -6 -4 1259.97 62.79
 2 6 -4 1330.97 64.49
 -2 -6 4 1193.68 64.59
 2 6 4 1370.46 66.49
 6 -2 4 1275.77 64.39
 2 6 4 1261.37 63.89
 -6 2 4 1255.77 61.39
 -4 -6 -4 2506.05 119.39
 -4 -6 -4 2377.26 118.79
 4 6 -4 2391.26 116.79
 -6 4 -4 2360.36 121.39
 4 6 -4 2623.74 120.49
 -6 4 -4 2330.07 120.39
 -4 -6 4 2467.05 120.39
 4 6 4 2556.04 122.09
 4 6 4 2570.94 119.79
 -4 -6 4 2294.97 116.79
 -6 4 4 2380.86 119.39
 -6 6 -4 1314.17 68.59
 -6 6 -4 1351.66 69.19
 -6 -6 -4 1318.57 67.09
 6 6 4 1372.46 67.49
 -6 6 4 1269.07 66.69
 -6 -6 4 1309.97 67.99
 6 6 4 1329.67 69.59
 -6 -6 4 1323.57 64.39
 -6 6 4 1375.66 67.69
 -5 7 -4 22.2 6.6
 -7 -5 -4 19.5 4.7
 -5 7 -4 33.6 6.5
 -5 7 4 30.2 4.9
 -7 -5 4 28.5 3.2
 -5 7 4 35.6 6.4
 -7 -5 4 26.7 5.6
 7 5 4 26 7.4
 -3 7 -4 288.37 16.9
 -7 -3 -4 248.78 17.1
 3 -7 -4 265.27 15.7
 -7 -3 -4 247.68 15.8
 -7 -3 4 239.58 16.2
 -3 7 4 269.97 14.7
 -3 7 4 245.68 16.1
 3 -7 4 232.38 17.2
 7 3 4 259.67 17.4
 -1 7 -4 539.75 28.7
 1 -7 -4 502.25 27.7
 1 -7 -4 473.95 26.2
 -7 -1 -4 481.85 28.8
 -1 7 4 565.54 26.5
 -1 7 4 539.15 28.2
 1 -7 4 462.75 28.6
 1 7 -4 659.73 31.8
 -1 -7 -4 608.34 32.1
 1 7 -4 647.84 34.1
 -7 1 -4 671.63 34.9
 -1 -7 -4 629.04 33.5
 -1 -7 4 626.94 34.5
 7 -1 4 592.44 33.7
 1 7 4 594.44 33.3
 3 7 -4 270.77 16.4
 -3 -7 -4 249.48 15.3
 3 7 -4 245.48 13.2
 -7 3 -4 217.18 16.1
 -3 -7 -4 260.87 14.9
 -3 -7 4 242.68 16.4
 3 7 4 243.08 15.6
 3 7 4 255.47 18.2
 7 -3 4 237.18 16
 5 7 -4 19.6 5
 -7 5 -4 14.5 4.3
 -5 -7 -4 23.6 4.5
 -7 5 -4 11.5 4.3
 -5 -7 -4 27.2 4.7
 -5 -7 4 21.2 2.9
 5 7 4 20.5 5.4
 5 7 4 18.7 5.3
 -7 5 4 16.9 4.3
 -5 -7 4 20.8 5.4
 -7 7 -4 37 9
 -7 7 -4 30.3 7.9
 -7 -7 -4 31.1 5.5
 -7 -7 4 35.1 5.7
 -7 -7 4 33.7 3.8
 7 7 4 22.5 6
 -7 7 4 26.7 7.5
 -6 8 -4 63.59 9
 -8 -6 -4 82.19 8
 -8 -6 4 81.39 9.1
 -6 8 4 69.49 9.4
 -8 -6 4 83.09 6
 -8 -4 -4 90.29 9.7
 -8 -4 -4 88.99 8.1
 -8 -4 4 86.19 8.8
 8 4 4 107.89 10.9
 -4 8 4 84.69 9.1
 4 -8 4 81.99 9.9
 -4 8 4 99.99 7.7
 2 -8 -4 1624.74 83.09
 2 -8 -4 1542.65 81.89
 -8 -2 -4 1732.13 84.89
 -2 8 -4 1747.13 84.39
 8 2 -4 1650.53 80.39
 8 2 4 1696.73 84.49
 2 -8 4 1563.64 84.59
 -2 8 4 1733.73 81.99
 -2 8 4 1752.32 83.79
 0 8 -4 2877.01 137.89
 -8 0 -4 2831.72 138.29
 0 -8 -4 2791.22 136.99
 0 8 -4 2915.11 135.59
 0 -8 -4 2636.74 135.39
 0 8 4 2796.42 135.69
 8 0 4 2849.11 137.59
 0 -8 4 2727.73 138.09
 0 8 4 2813.02 137.09
 -8 2 -4 1940.31 96.29
 2 8 -4 1928.61 95.79
 2 8 -4 1915.91 92.99
 -2 -8 -4 1910.61 95.09
 -2 -8 -4 1904.61 94.09
 -2 -8 4 1930.81 96.49
 2 8 4 1866.31 95.09
 8 -2 4 1957 95.49
 -8 4 -4 61.09 8.3
 -4 -8 -4 76.39 7.6
 4 8 -4 92.09 9.2
 -4 -8 -4 75.79 7
 4 8 -4 79.89 5.6
 4 8 4 81.19 11.2
 -4 -8 4 75.29 8.5
 4 8 4 66.79 7.7
 -8 6 -4 109.39 11
 -8 6 -4 119.79 12.4
 -6 -8 -4 111.79 9.4
 -6 -8 -4 102.59 9.1
 -8 6 4 115.79 10.8
 -6 -8 4 113.49 7.4
 -6 -8 4 115.19 10.8
 6 8 4 85.79 9.8
 6 8 4 116.19 13.6
 -8 -8 -4 565.84 34.6
 -8 8 -4 654.53 37.9
 -8 -8 -4 645.44 34.6
 -8 8 -4 641.44 36.7
 -8 -8 4 642.74 31.8
 -8 8 4 602.44 34.8
 -8 -8 4 597.34 35.8
 8 8 4 620.44 38.2
 -8 8 4 618.04 36
 -7 9 -4 121.89 13.3
 -7 9 -4 111.09 12.5
 -9 -7 -4 119.29 10.5
 -7 9 4 95.09 10.7
 -9 -7 4 111.09 11.5
 -7 9 4 110.79 10.4
 9 7 4 103.79 13.9
 -9 -7 4 118.69 8.1
 -5 9 -4 98.29 11.5
 -5 9 -4 123.89 11.8
 -9 -5 -4 118.09 10.2
 -9 -5 4 130.69 8.4
 5 -9 4 93.39 11.5
 9 5 4 116.79 13.4
 -9 -5 4 110.79 10.9
 -5 9 4 134.49 12
 -5 9 4 116.09 9.7
 -9 -3 -4 61.99 8.2
 -3 9 -4 58.89 8.1
 -9 -3 -4 65.49 7.3
 3 -9 -4 46.8 6.2
 9 3 -4 63.59 5.4
 -3 9 4 72.69 8.6
 9 3 4 48.7 8.3
 -1 9 -4 5.4 2.4
 1 -9 -4 9.6 2.4
 -9 -1 -4 13.5 3.8
 1 -9 -4 6 2.5
 -1 9 -4 8.4 3.2
 -1 9 4 7.5 2.1
 9 1 4 2.4 3.2
 1 -9 4 9.8 3.2
 -1 9 4 7.8 3.1
 -9 1 -4 5.1 3.1
 1 9 -4 7.9 2.2
 -1 -9 -4 6 2.2
 1 9 -4 8.6 2.8
 -1 -9 -4 5 2.6
 1 9 4 6.7 2.5
 -1 -9 4 20.5 5.8
 9 -1 4 4.2 3.2
 1 9 4 6.5 2.2
 3 9 -4 113.39 10.6
 -9 3 -4 121.69 10.8
 -3 -9 -4 110.19 9.2
 3 9 -4 94.39 7.5
 -3 -9 -4 108.69 9.2
 -3 -9 4 124.89 10.7
 9 -3 4 121.29 10.2
 -9 3 4 124.39 6.8
 3 9 4 106.99 10
 5 9 -4 113.39 11.9
 5 9 -4 131.39 8.3
 -9 5 -4 119.99 11.6
 -9 5 -4 106.29 12.9
 -5 -9 -4 122.89 10.2
 -5 -9 -4 130.69 10.4
 5 9 4 105.29 14.7
 5 9 4 134.49 11.4
 -5 -9 4 131.09 8.4
 -5 -9 4 112.19 11.2
 -7 -9 -4 110.89 10.1
 -9 7 -4 104.49 15.1
 -9 7 -4 107.59 12.1
 -7 -9 -4 115.79 10.6
 -9 7 4 135.19 12.6
 -7 -9 4 132.29 8.5
 7 9 4 138.09 15.6
 -7 -9 4 110.09 11.9
 -9 7 4 117.49 12.5
 7 9 4 122.09 11.6
 -9 9 -4 165.98 17
 -9 9 -4 217.68 20.1
 -9 -9 -4 195.18 15.6
 -9 -9 -4 192.68 14.7
 -9 -9 4 192.48 12.4
 -9 -9 4 219.28 16.6
 9 9 4 197.08 19.9
 -9 9 4 163.18 17
 -9 9 4 214.38 16.8
 -8 10 -4 546.15 33.6
 -8 10 -4 564.34 34
 -10 -8 -4 498.75 30.4
 -10 -8 4 458.75 31.6
 -8 10 4 553.94 30.9
 -8 10 4 519.05 31.9
 10 8 4 529.85 34.6
 -6 10 -4 14.7 4.8
 -10 -6 -4 16 3.8
 -6 10 -4 17.7 5.2
 -10 -6 4 12.6 4
 -6 10 4 17.7 5.5
 10 6 4 19.2 6.5
 -10 -6 4 14 2.9
 -6 10 4 28.8 6.5
 -4 10 -4 15.3 4.2
 10 4 -4 13.6 3.1
 -10 -4 -4 23.1 6.1
 -10 -4 4 13.8 3.9
 4 -10 4 11.4 4
 -4 10 4 23.1 5.5
 10 4 4 15.6 5.7
 -2 10 -4 704.73 39.2
 10 2 -4 700.23 34.1
 2 -10 -4 708.63 38.2
 2 -10 -4 680.03 37.1
 -2 10 -4 737.83 37.4
 -10 -2 -4 710.53 39.6
 -2 10 4 728.73 38.9
 -2 10 4 715.33 37
 10 2 4 680.33 38.8
 2 -10 4 646.34 39.5
 0 -10 -4 885.51 47.4
 0 10 -4 938.71 46.2
 0 10 -4 874.51 48.2
 -10 0 -4 903.31 48.8
 0 -10 -4 858.31 46.2
 0 10 4 905.11 47.8
 10 0 4 953 48.2
 0 -10 4 880.41 49
 0 10 4 898.81 46.5
 -10 2 -4 761.62 43.9
 -2 -10 -4 802.22 42.9
 2 10 -4 812.82 44.2
 2 10 -4 828.92 41.1
 -2 -10 -4 789.72 42.2
 -2 -10 4 825.22 44.9
 2 10 4 781.92 43.2
 10 -2 4 838.02 43.5
 4 10 -4 44.4 7.4
 -4 -10 -4 40.7 6.4
 -4 -10 -4 34.8 6.5
 -10 4 -4 36.1 7.6
 4 10 -4 37.6 5
 -4 -10 4 40.8 8.2
 -10 4 4 50.59 4.7
 4 10 4 40.6 7.6
 -10 6 -4 11.9 4.5
 6 10 -4 11.3 2.4
 6 10 -4 16.4 4.9
 -6 -10 -4 22.8 5.8
 -10 6 -4 10.9 4.9
 -6 -10 -4 22.7 5.9
 -10 6 4 10.5 3.2
 -6 -10 4 11.2 3.6
 6 10 4 13.9 7.5
 -6 -10 4 17.1 4.7
 6 10 4 18.6 4.4
 -10 8 -4 396.86 26.8
 -8 -10 -4 453.15 25.1
 -8 -10 -4 443.96 25.7
 -10 8 -4 383.66 29.4
 8 10 4 420.56 25.7
 -10 8 4 362.76 26.5
 -8 -10 4 423.56 27
 -8 -10 4 406.16 22.1
 8 10 4 369.86 29.4
 -10 8 4 350.96 25.5
 -10 -10 -4 520.95 30.9
 -10 10 -4 543.45 34.3
 -10 -10 -4 512.65 31.8
 -10 10 4 530.75 33
 -10 -10 4 482.25 32.6
 10 10 4 522.25 37.7
 -10 -10 4 525.55 27.9
 -9 11 -4 102.29 15.2
 -11 -9 -4 98.99 11.4
 -11 -9 -4 119.09 12.8
 -9 11 4 147.89 14.7
 -11 -9 4 107.39 9.1
 11 9 4 92.29 19.4
 -11 -9 4 127.19 14.2
 -7 11 -4 38.2 10
 11 7 -4 14.7 5.1
 -11 -7 -4 15.1 4.5
 -7 11 -4 37.9 11.5
 -11 -7 4 24.8 5.2
 11 7 4 24.1 8.2
 -7 11 4 14.9 4.3
 -7 11 4 31.3 8.5
 -11 -5 -4 27.4 6.5
 -5 11 -4 10.7 4.6
 11 5 -4 16 3.8
 -11 -5 4 12.7 2.9
 -5 11 4 23.9 6.7
 5 -11 4 6.6 4.5
 -11 -5 4 11.3 3.8
 11 5 4 15.9 6.2
 -5 11 4 7.7 4.9
 -3 11 -4 10.4 4.1
 3 -11 -4 21.7 5.6
 -11 -3 -4 11 4.4
 -11 -3 -4 9.9 3.5
 11 3 -4 16.5 3.8
 -3 11 -4 10.9 3.8
 -3 11 4 12.5 3.3
 11 3 4 11.5 5.1
 3 -11 4 6.3 3.5
 -3 11 4 19.5 5
 -1 11 -4 0.2 2.5
 1 -11 -4 5.3 3
 1 -11 -4 -0.8 1.9
 -1 11 -4 3.7 3.5
 -11 -1 -4 5.8 3.8
 11 1 4 -0.5 3.8
 -1 11 4 2.8 2.6
 -1 11 4 0.7 3.6
 1 -11 4 0.9 3
 -11 1 -4 5.8 4.2
 -1 -11 -4 3.3 2.3
 -1 -11 -4 3.3 2.7
 1 11 -4 6.2 3.8
 1 11 -4 0.4 2.6
 11 -1 4 6.7 3.8
 1 11 4 0.7 2.6
 -1 -11 4 3.7 3.3
 1 11 4 2.4 2.7
 3 11 -4 10.7 2.6
 3 11 -4 6.7 4
 -3 -11 -4 11.8 3.5
 -11 3 -4 7.1 4
 -3 -11 -4 7.3 3
 3 11 4 12.8 4.2
 11 -3 4 8.9 3.9
 -3 -11 4 11.2 3.5
 5 11 -4 12.8 2.8
 -5 -11 -4 15.9 4
 -5 -11 -4 23.5 6.1
 5 11 -4 16.4 5
 -11 5 -4 11.8 4.8
 -11 5 4 21 4.8
 5 11 4 35.4 8.3
 -5 -11 4 9 4.3
 -7 -11 -4 15.6 4.2
 -7 -11 -4 25.9 6.9
 -11 7 -4 19.2 5.7
 -11 7 -4 16.1 6.9
 7 11 4 -0.8 8.7
 -7 -11 4 21 5.3
 7 11 4 11 5.1
 -11 7 4 17.7 4.1
 -7 -11 4 11.6 4.6
 -9 -11 -4 117.79 12.8
 -9 -11 -4 106.99 11.2
 -9 -11 4 104.49 9
 -9 -11 4 136.39 14.2
 -11 9 4 93.59 16.6
 -11 -11 -4 79.79 10.7
 -11 -11 -4 90.39 12.1
 -11 11 -4 83.49 15.5
 -11 -11 4 84.39 13.2
 -11 -11 4 82.79 8.3
 -11 11 4 70.89 16.4
 -12 -10 -4 85.39 12.5
 -12 -10 -4 100.59 11.5
 12 10 -4 73.09 16.5
 -10 12 -4 92.49 15.1
 -10 12 4 113.19 16.4
 -12 -10 4 95.39 13.4
 -12 -10 4 85.99 8.7
 12 8 -4 149.69 14.9
 -8 12 -4 155.98 17.3
 -12 -8 -4 167.28 14
 12 8 4 136.89 21
 -12 -8 4 158.28 15.8
 -12 -8 4 152.98 11.4
 -8 12 4 134.79 15.1
 -12 -6 -4 447.56 26.1
 12 6 -4 385.46 24.1
 -6 12 -4 354.16 26.7
 -12 -6 4 402.66 27.1
 -6 12 4 379.26 24.7
 12 6 4 402.46 28.7
 -12 -6 4 451.95 23.4
 -12 -4 -4 400.66 24.6
 12 4 -4 399.56 21.2
 -4 12 -4 350.06 25.2
 -4 12 -4 414.56 24
 -4 12 4 367.56 22.9
 -12 -4 4 351.86 24.5
 4 -12 4 352.76 26
 12 4 4 399.76 25.5
 -4 12 4 371.96 25
 -2 12 -4 74.69 9.7
 -12 -2 -4 62.09 10.3
 -2 12 -4 86.69 9
 2 -12 -4 64.09 8.3
 2 -12 4 74.09 11.2
 -2 12 4 74.29 8.9
 12 2 4 73.89 10.8
 -2 12 4 67.99 10.7
 0 12 -4 180.48 13
 0 -12 -4 190.48 13.9
 0 12 -4 165.98 15.4
 0 -12 -4 160.88 12.8
 -12 0 -4 184.68 15.1
 0 12 4 158.38 13.3
 0 -12 4 161.38 15.5
 0 12 4 179.78 14.7
 12 0 4 178.08 14.7
 2 12 -4 70.99 10
 -12 2 -4 81.29 11.2
 -2 -12 -4 87.69 9.2
 -2 -12 -4 93.19 9.7
 2 12 -4 81.79 8
 -2 -12 4 68.29 11.2
 12 -2 4 88.09 10.8
 2 12 4 88.59 11.3
 4 12 -4 363.66 25.2
 -4 -12 -4 365.76 23
 -4 -12 -4 368.26 23.1
 4 12 -4 390.56 21.1
 -12 4 -4 345.17 24.4
 -12 4 4 376.86 19.4
 4 12 4 372.56 23.9
 -4 -12 4 344.77 25.2
 -12 6 -4 479.65 38
 -12 6 -4 512.75 31.6
 -6 -12 -4 482.75 29.1
 -6 -12 -4 455.75 29.3
 6 12 -4 505.35 26.8
 6 12 4 499.75 30.2
 6 12 4 503.75 36.6
 -12 6 4 520.95 27
 -6 -12 4 457.85 31.3
 -8 -12 -4 147.39 14.2
 -12 8 -4 166.98 16.9
 -8 -12 -4 157.38 13.7
 -8 -12 4 158.58 15.9
 -12 8 4 140.99 19.4
 -8 -12 4 156.18 11.6
 8 12 4 161.88 15.9
 -12 8 4 184.98 13.6
 -10 -12 -4 84.29 11.3
 -10 -12 -4 78.49 11.3
 -12 10 -4 88.29 15.4
 -12 10 4 79.29 11.6
 -12 10 4 58.49 16.1
 -10 -12 4 62.29 12.3
 -10 -12 4 70.79 8.1
 -12 -12 -4 9 5
 -12 12 -4 18.6 8.1
 -12 -12 -4 14.1 4.9
 -12 -12 4 9 3.5
 -12 12 4 10.7 8.2
 -12 -12 4 6 5.5
 -13 -11 -4 23.8 6.4
 -11 13 -4 22.8 8.8
 13 11 -4 31.5 10.5
 -13 -11 4 40.5 7.6
 -13 -11 4 40.7 12.2
 -11 13 4 27.4 8.2
 13 9 -4 1.7 6.8
 -13 -9 -4 -1.3 4
 -13 -9 -4 -1.4 3.9
 -9 13 -4 12.6 6.8
 -13 -9 4 -1.4 2.8
 -9 13 4 8.6 5.9
 -13 -9 4 1.5 4.5
 -7 13 -4 127.29 15.8
 -13 -7 -4 141.89 13.5
 13 7 -4 104.49 13.3
 -13 -7 4 149.88 11.1
 -7 13 4 125.99 14.5
 13 7 4 107.19 19.3
 -13 -7 4 153.78 15.5
 -13 -5 -4 194.38 16.1
 -5 13 -4 184.28 20.4
 -5 13 -4 183.38 16.4
 13 5 -4 182.58 13.5
 -13 -5 4 210.48 16.9
 13 5 4 195.18 17.9
 -13 -5 4 198.08 13.9
 -5 13 4 199.38 16
 5 -13 4 173.08 17.6
 3 -13 -4 13.3 3.8
 -13 -3 -4 14 5.3
 -3 13 -4 10.9 4.4
 -3 13 -4 20.1 5.7
 13 3 -4 18.4 3.5
 -13 -3 -4 14.2 4.9
 -3 13 4 19.4 6.1
 3 -13 4 7.5 4.7
 -3 13 4 27.6 8.3
 13 3 4 18.6 5.5
 1 -13 -4 4.8 3.1
 -13 -1 -4 4.6 4.2
 -1 13 -4 4.1 3.9
 -1 13 -4 5.2 4.9
 1 -13 -4 4.4 3.5
 -1 13 4 0 3.4
 -1 13 4 3.7 5
 1 -13 4 -3.1 3.6
 13 1 4 5.3 4.8
 1 13 -4 10.2 5
 1 13 -4 0 3.4
 -1 -13 -4 2.4 3.4
 -13 1 -4 1.4 4.2
 -1 -13 -4 2.4 2.6
 13 -1 4 -3.9 4.5
 -1 -13 4 -2.1 3.8
 1 13 4 -1.5 3.4
 1 13 4 -4.4 4.5
 -3 -13 -4 43.1 8.2
 -13 3 -4 45.5 10.2
 3 13 -4 32.1 6.8
 3 13 -4 52.49 11.6
 -3 -13 -4 36.5 7.9
 -3 -13 4 46.4 10.8
 3 13 4 40.8 10
 13 -3 4 55.99 9.8
 -5 -13 -4 238.38 16.9
 -5 -13 -4 216.78 16.5
 -13 5 -4 219.78 18.5
 5 13 -4 203.18 14.2
 5 13 4 193.98 17.3
 -13 5 4 219.98 13.4
 -13 7 -4 197.28 18.8
 -7 -13 -4 184.78 15.7
 7 13 -4 176.18 13.5
 -7 -13 -4 233.78 17
 -7 -13 4 211.18 13.8
 -7 -13 4 220.78 18.8
 7 13 4 161.98 17.3
 -9 -13 -4 1.9 4
 -13 9 -4 7.8 6.4
 -9 -13 -4 1.6 4
 -9 -13 4 4.6 3.1
 -13 9 4 5.1 8
 -9 -13 4 4.2 4.8
 -13 9 4 9.4 4.7
 -11 -13 -4 38.6 9.4
 -13 11 -4 14.3 8.8
 -11 -13 -4 22.5 6.1
 -13 11 4 6.2 10.3
 -11 -13 4 22.2 4.4
 -13 11 4 34.3 7.5
 -13 -13 -4 93.69 15.1
 -13 -13 -4 80.39 12.6
 -13 13 -4 84.79 18.3
 -13 13 4 75.29 16.6
 -13 -13 4 119.89 17.4
 -13 -13 4 89.09 10.6
 -12 14 -4 42.1 11.4
 14 12 -4 32.2 12.3
 -14 -12 -4 63.29 12.7
 -14 -12 4 21.1 7.2
 -14 -12 4 36.2 8.6
 -14 -10 -4 17.2 6
 14 10 -4 8.6 9.1
 -10 14 -4 12.5 8.6
 -14 -10 -4 9.1 5.5
 -10 14 4 9.8 7.7
 -14 -10 4 4.6 5.5
 -14 -10 4 14.1 4.1
 -8 14 -4 14.1 7.1
 14 8 -4 7.3 6.3
 -14 -8 -4 23.5 5.7
 -14 -8 4 15 5.2
 -8 14 4 4.9 6
 14 8 4 24.7 11.1
 -14 -8 4 13.3 4
 -14 -6 -4 456.45 28.3
 14 6 -4 424.86 25.4
 -14 -6 4 440.46 25.5
 14 6 4 437.66 31.3
 -14 -6 4 408.26 29.3
 14 4 -4 747.33 34.2
 -14 -4 -4 689.73 39.5
 -4 14 -4 679.53 38.4
 4 -14 4 595.74 40.6
 -4 14 4 567.04 37.4
 14 4 4 715.23 40.4
 -2 14 -4 64.59 11.4
 2 -14 -4 61.09 9.4
 -14 -2 -4 70.89 12
 14 2 4 75.49 12.7
 2 -14 4 78.79 12.7
 -2 14 4 55.39 10.4
 0 -14 -4 -1.5 3.6
 0 -14 -4 3 2.9
 0 14 -4 4.4 4
 -14 0 -4 2.6 5.1
 0 -14 4 2.8 4.3
 14 0 4 -3.2 4.9
 0 14 4 -1.2 3.9
 -2 -14 -4 37.8 8.5
 2 14 -4 58.19 8.7
 -2 -14 -4 35.3 8.6
 2 14 4 53.59 13
 14 -2 4 43.5 10.8
 -2 -14 4 45.5 10.9
 -4 -14 -4 554.14 34.7
 -4 -14 -4 583.84 34.6
 4 14 -4 649.93 33.1
 -14 4 -4 587.84 36.4
 -4 -14 4 599.54 37.7
 -6 -14 -4 378.16 27.1
 -6 -14 -4 451.55 27.4
 -14 6 -4 456.15 29.5
 6 14 -4 453.95 25.4
 -6 -14 4 402.66 29.7
 -14 6 4 464.15 24.5
 -8 -14 -4 19.1 5.4
 -14 8 -4 32.7 8.2
 -8 -14 -4 35.7 10.3
 -14 8 4 45.6 9.2
 -8 -14 4 33.8 7.4
 -10 -14 -4 13 5
 -10 -14 -4 8.5 5.2
 -14 10 -4 4.8 8.2
 -10 -14 4 14.1 4
 -14 10 4 6.8 5.4
 -10 -14 4 8.3 5.8
 -12 -14 -4 22.7 6.8
 -14 12 -4 43.6 11.8
 -12 -14 -4 24.4 6.4
 -12 -14 4 38.7 8.5
 -14 12 4 54.59 14.7
 -12 -14 4 27.9 7.9
 -11 15 -4 88.79 19.1
 -15 -11 -4 94.49 13.3
 -15 -11 -4 75.19 15.1
 -15 -11 4 83.99 16.2
 -15 -11 4 74.39 10.3
 -15 -9 -4 17 6.2
 15 9 -4 8.7 8.4
 -9 15 -4 -2.1 7.4
 -15 -9 -4 7.3 5.9
 -15 -9 4 20.6 4.7
 -15 -9 4 15.8 6.5
 -9 15 4 7 8.7
 15 7 -4 47.5 11.6
 -7 15 -4 26.5 8.6
 -15 -7 -4 70.19 11
 -15 -7 4 61.09 12.5
 -7 15 4 40.4 8.7
 15 7 4 39.6 11.7
 -15 -7 4 43.1 8.7
 15 5 -4 77.69 8.4
 -15 -5 -4 69.49 11.3
 -5 15 4 74.69 14.2
 -15 -5 4 62.09 9.6
 5 -15 4 78.19 13.8
 -15 -5 4 84.89 12.9
 3 -15 -4 22 5.1
 -3 15 -4 40.2 11.3
 -15 -3 -4 11.9 5.4
 3 -15 4 49.1 12.3
 15 3 4 26.3 7.9
 -3 15 4 18.5 5.7
 -1 15 -4 12.1 5.6
 -15 -1 -4 9.8 5.4
 1 -15 -4 8.6 4.2
 -1 15 4 6.5 5.1
 15 1 4 8.7 6.3
 1 -15 4 4.5 5
 -1 -15 -4 11.6 4.3
 -15 1 -4 19.1 5.9
 -1 -15 -4 11.6 4.7
 1 15 -4 9.5 5.2
 15 -1 4 12.7 6.7
 1 15 4 8.3 5.1
 -1 -15 4 6 5.2
 -3 -15 -4 18.4 5.4
 -15 3 -4 21.8 6.9
 -3 -15 -4 19.7 5.1
 3 15 -4 31.3 8.5
 -3 -15 4 18.6 6.2
 -5 -15 -4 79.89 11.1
 -5 -15 -4 96.19 11.6
 5 15 -4 71.59 10.2
 -15 5 -4 82.59 13.9
 -15 5 4 69.89 5.7
 -5 -15 4 107.99 14.2
 -7 -15 -4 98.59 12.1
 7 15 -4 65.89 10.7
 -15 7 -4 98.49 14.8
 -7 -15 -4 81.59 11.3
 -15 7 4 74.69 10.5
 -7 -15 4 72.99 13.7
 -15 9 -4 21.9 8.6
 -9 -15 -4 38.2 10
 -9 -15 -4 46.6 12.2
 -15 9 4 48.9 10.6
 -9 -15 4 22.8 7.3
 -11 -15 -4 104.69 14.6
 -11 -15 -4 92.59 14.1
 -15 11 -4 70.89 20
 -11 -15 4 81.89 10.3
 -11 -15 4 74.39 16.4
 -15 11 4 49.9 14.3
 -16 -10 -4 88.89 14.9
 -10 16 -4 77.09 21.2
 -16 -10 4 72.89 16.2
 -16 -10 4 85.89 11.4
 -8 16 -4 98.89 17.3
 16 8 -4 82.09 15.3
 -16 -8 -4 93.69 13.3
 -16 -8 4 90.19 15.3
 -16 -8 4 97.39 11.3
 -16 -6 -4 20.3 6
 16 6 -4 39.8 8.8
 -16 -6 4 15.7 5.7
 16 6 4 36.8 11
 -6 16 4 12 7.2
 -16 -6 4 19.4 5
 -16 -4 -4 67.59 11.8
 4 -16 4 63.29 14.1
 16 4 4 48.8 10.6
 2 -16 -4 127.29 14
 -2 16 4 111.39 16
 16 2 4 139.99 17.3
 2 -16 4 121.79 16.3
 0 16 -4 10.1 6.3
 -16 0 -4 16.8 6.9
 0 -16 -4 10.6 4.5
 0 16 4 11.6 6.2
 16 0 4 17.5 7.3
 0 -16 4 15.8 6
 2 16 -4 122.29 13.3
 -16 2 -4 105.49 15.4
 -2 -16 -4 119.89 12.5
 -2 -16 -4 86.69 12.9
 -2 -16 4 113.39 15.9
 16 -2 4 75.19 14.8
 4 16 -4 73.49 11.4
 -16 4 -4 56.49 14.2
 -4 -16 -4 57.09 11.7
 -4 -16 -4 62.99 10.5
 -4 -16 4 69.89 13.9
 -16 6 -4 11 6.8
 -6 -16 -4 1.4 4.4
 -6 -16 -4 11.3 5.2
 6 16 -4 15.6 5.6
 -6 -16 4 10.1 6
 -16 6 4 11.9 3
 -8 -16 -4 77.59 12.3
 -8 -16 -4 85.59 13
 -16 8 -4 124.29 17.3
 -8 -16 4 79.29 15.6
 -16 8 4 100.39 12.6
 -16 10 -4 40.2 11.2
 -10 -16 -4 61.79 15
 -10 -16 -4 75.29 13.8
 17 7 -4 66.69 13.5
 -17 -7 -4 88.69 13.7
 -7 17 -4 94.39 17.8
 -17 -7 4 79.49 15.6
 -17 -7 4 60.39 11.1
 -7 17 4 47.2 12.7
 17 5 -4 2.6 2.5
 -17 -5 -4 3.6 5.6
 17 5 4 -6.2 10
 -17 -5 4 3.5 4.6
 -17 -5 4 7.8 5.9
 -5 17 4 -5.8 7.6
 5 -17 4 -3.5 6
 3 -17 -4 6.3 4.5
 -17 -3 -4 4.1 5.5
 17 3 4 3.5 8.9
 3 -17 4 9.6 6.1
 -3 17 4 -5.8 6.8
 1 -17 -4 2.2 4.5
 -17 -1 -4 6.2 6.6
 1 -17 4 4.1 5.8
 -1 17 4 7.7 6.6
 17 1 4 1.9 8.1
 -17 1 -4 4.9 6.7
 1 17 -4 -0.5 6.4
 -1 -17 -4 1.2 4.6
 -1 -17 4 3.2 6
 17 -1 4 -4.7 7.6
 -17 3 -4 2.1 6.9
 -3 -17 -4 2.1 4.5
 3 17 -4 -3 5.9
 -3 -17 -4 -3.7 4.4
 -3 -17 4 1.1 5.8
 -5 -17 -4 2.5 5.2
 5 17 -4 -3.1 6.1
 -5 -17 -4 2.7 4.7
 -17 5 -4 3.2 6.9
 -5 -17 4 -0.9 5.8
 -17 7 -4 36.8 10
 7 17 -4 52.29 14.1
 -7 -17 -4 60.29 12.6
 -7 -17 -4 55.09 11.3
 -7 -17 4 28.9 8.4
 -17 7 4 34.6 7.2
 -18 -4 -4 21.6 7.3
 -18 -4 4 6.2 5.8
 4 -18 4 7.3 7
 18 4 4 21.5 10.8
 -18 -4 4 4.1 6.2
 2 -18 -4 23.6 6.5
 2 -18 4 32.3 9.3
 18 2 4 23.6 10.1
 -2 18 4 24.8 11
 0 -18 -4 227.18 19.8
 -18 0 -4 241.88 22.1
 0 -18 4 234.28 23.6
 18 0 4 175.38 22.5
 -18 2 -4 115.79 18
 -2 -18 -4 106.39 13.9
 -2 -18 4 117.59 18.5
 -4 -18 -4 7.7 5.8
 -18 4 -4 14.6 8.4
 -4 -18 -4 13.2 5.9
 4 18 -4 -2.3 7.2
 -4 -18 4 2.4 7
 -1 0 -5 11 2.2
 0 -1 -5 13 2.2
 1 0 -5 13.3 3.3
 0 1 -5 15.5 3.4
 1 0 -5 10.7 1.9
 0 -1 -5 12.3 1.7
 0 1 -5 13.3 2
 0 -1 -5 15 3.6
 1 0 -5 16.6 2
 0 1 -5 14.8 2.3
 -1 0 -5 16.7 3.7
 -1 0 5 12.3 1.9
 0 1 5 17.8 2.5
 -1 0 5 14.1 2.9
 0 -1 5 10.8 2.7
 1 0 5 7 2.2
 0 -1 5 10.3 2.2
 0 1 5 7.7 2.1
 -1 0 5 13.9 2.2
 2 1 -5 110.39 6.1
 -1 2 -5 118.99 7.7
 2 1 -5 108.59 7
 1 -2 -5 113.19 7.2
 -2 -1 -5 112.09 8.9
 1 -2 -5 110.79 8
 -1 2 -5 110.59 8.4
 2 1 -5 106.99 7.4
 -2 -1 -5 113.69 7.5
 -2 -1 5 107.09 7.1
 1 -2 5 107.09 8.1
 -1 2 5 111.29 7.2
 1 -2 5 104.19 7.9
 -1 2 5 113.89 8.2
 -2 -1 5 113.59 7.3
 -2 -1 5 112.39 6.2
 2 1 5 106.69 8.5
 -1 -2 -5 117.99 8.9
 -2 1 -5 118.39 9
 2 -1 -5 108.09 7.6
 1 2 -5 109.49 6.3
 2 -1 -5 111.39 7
 1 2 -5 137.79 8.4
 -2 1 -5 106.69 7.9
 1 2 -5 117.99 7.5
 -1 -2 -5 115.49 7.5
 1 2 5 103.79 7.5
 1 2 5 117.59 8.9
 2 -1 5 122.89 8.6
 -2 1 5 113.79 6.5
 -1 -2 5 115.29 7.8
 -2 1 5 113.59 7.6
 -1 -2 5 122.09 8
 -2 1 5 107.69 7
 3 2 -5 3430.26 162.38
 2 -3 -5 3282.37 162.58
 -3 -2 -5 3326.17 163.08
 -2 3 -5 3492.85 163.58
 3 2 -5 3321.57 162.88
 -2 3 -5 3497.15 164.28
 -3 -2 -5 3415.36 164.58
 3 2 5 3507.65 164.68
 2 -3 5 3130.89 163.78
 3 2 5 3254.97 163.18
 -2 3 5 3475.25 163.48
 -3 -2 5 3313.57 162.98
 -2 3 5 3283.07 162.68
 2 -3 5 3616.54 164.08
 0 -3 -5 65.79 5.3
 0 3 -5 66.09 5.5
 -3 0 -5 49.99 6.6
 0 3 -5 58.29 6.1
 3 0 -5 58.59 4.1
 0 -3 -5 60.39 6.1
 3 0 -5 59.19 4.8
 -3 0 5 57.29 4.1
 0 3 5 63.99 6.3
 3 0 5 50.29 6
 0 3 5 52.69 5.1
 0 -3 5 68.89 5.9
 -3 0 5 73.19 4.9
 -3 0 5 55.39 4.4
 2 3 -5 3163.98 154.08
 2 3 -5 3335.27 154.38
 -3 2 -5 3289.87 155.68
 3 -2 -5 2991.3 153.38
 -3 2 -5 3058.99 154.88
 -2 -3 -5 3279.07 154.28
 -2 -3 -5 3217.28 155.68
 2 3 5 3274.17 154.48
 2 3 5 3307.37 155.98
 3 -2 5 3245.28 155.18
 -3 2 5 3052.39 153.68
 -3 2 5 3147.08 153.68
 -2 -3 5 3198.68 154.58
 4 3 -5 1087.29 55.49
 -4 -3 -5 1096.69 55.49
 -4 -3 -5 1109.99 56.99
 -3 4 -5 1113.59 56.09
 -3 4 -5 1110.99 56.59
 4 3 -5 1123.89 54.39
 3 -4 5 970.7 56.19
 -3 4 5 1002.4 53.19
 -3 4 5 1092.39 55.19
 -3 4 5 1207.98 55.89
 -4 -3 5 1151.08 55.79
 4 3 5 1151.78 57.29
 1 -4 -5 702.13 35.6
 -1 4 -5 750.12 37
 -4 -1 -5 663.33 35.9
 4 1 -5 672.33 34.4
 -4 -1 -5 706.93 37.5
 -1 4 -5 705.83 36.2
 4 1 5 687.83 37
 -4 -1 5 660.73 34
 1 -4 5 699.33 36.8
 -4 -1 5 678.33 35.5
 -1 4 5 692.43 35.7
 -1 4 5 719.43 36.9
 -1 -4 -5 675.03 35.7
 -4 1 -5 761.12 37.7
 1 4 -5 707.03 36.3
 1 4 -5 709.73 36.1
 1 4 5 713.83 37.6
 -1 -4 5 662.53 36.4
 -4 1 5 664.03 34.4
 1 4 5 690.43 36
 4 -1 5 702.63 36.8
 -4 1 5 682.83 34.9
 -3 -4 -5 992 53.79
 -4 3 -5 1020.3 53.59
 -4 3 -5 978.3 53.59
 -3 -4 -5 1117.99 52.69
 3 4 -5 1093.79 52.79
 4 -3 5 1064.89 53.39
 -4 3 5 1031.1 51.79
 -4 3 5 1001.9 51.99
 -3 -4 5 1060.99 53.09
 -5 -4 -5 9.4 3.4
 -5 -4 -5 10 2.7
 -4 5 -5 8.7 3.4
 -5 -4 5 15.9 4.5
 -4 5 5 24.9 4.8
 -5 -4 5 16.5 1.2
 -4 5 5 16.4 3
 5 4 5 16 4.1
 -5 -2 -5 113.89 9.9
 -2 5 -5 127.99 9
 -2 5 -5 95.39 8.9
 5 2 -5 119.99 6.8
 -5 -2 -5 90.99 8
 2 -5 -5 101.09 7.9
 2 -5 5 108.29 9.4
 -2 5 5 108.39 5.8
 -2 5 5 89.59 7.8
 -5 -2 5 93.29 8.1
 5 2 5 86.79 9
 -5 0 -5 2.7 2.7
 0 5 -5 5.4 2
 0 -5 -5 10.2 1.7
 5 0 -5 8.4 1.7
 0 -5 -5 7.5 2.2
 0 5 -5 5.4 2.5
 -5 0 5 9.1 2.5
 0 5 5 6.7 2.1
 0 -5 5 7.9 2.4
 0 5 5 6.7 3.1
 5 0 5 5.5 2.7
 -5 0 5 6.2 1.8
 -5 2 -5 51.39 7.4
 2 5 -5 84.29 7
 2 5 -5 74.49 4.1
 -2 -5 -5 75.59 6.6
 -2 -5 -5 70.09 5.3
 -2 -5 5 61.69 7
 2 5 5 67.29 8.3
 -5 2 5 58.89 4.9
 -5 2 5 62.69 5.7
 2 5 5 85.29 7
 -5 4 -5 14.1 3.9
 4 5 -5 26.9 5
 -4 -5 -5 19 4.2
 -5 4 -5 15.2 3.7
 -4 -5 5 9.9 2.7
 4 5 5 18.2 4.6
 4 5 5 17.6 4.7
 -5 4 5 19.2 4.1
 5 -4 5 20.5 5.4
 -5 6 -5 75.49 8.8
 -5 6 -5 75.49 9
 -6 -5 -5 66.19 7.1
 -6 -5 5 66.89 4.1
 -5 6 5 73.99 7.8
 -6 -5 5 64.39 7
 -5 6 5 68.49 6.2
 6 5 5 61.99 9.5
 -6 -3 -5 6.2 3.3
 -6 -3 -5 7.8 2.4
 -3 6 -5 9.9 2.7
 3 -6 -5 16.8 4.1
 -3 6 -5 11.6 3.5
 3 -6 5 3.3 2.8
 6 3 5 5.7 3.4
 1 -6 -5 102.69 6.1
 6 1 -5 100.39 5.5
 1 -6 -5 95.79 7.9
 -6 -1 -5 85.29 9.2
 -1 6 -5 109.19 9
 1 -6 5 94.99 8.6
 -1 6 5 99.89 8.2
 -6 -1 5 75.99 7.5
 6 1 5 95.79 9.2
 -1 6 5 102.49 6.1
 -6 1 -5 99.99 9.6
 1 6 -5 103.19 6.4
 1 6 -5 104.59 8.8
 -1 -6 -5 108.99 6.8
 -1 -6 -5 102.09 8.3
 1 6 5 104.29 8.2
 6 -1 5 96.59 9.2
 1 6 5 105.89 10.5
 -6 1 5 105.09 7.7
 -1 -6 5 100.89 9.1
 -6 3 -5 26.6 5.7
 -3 -6 -5 20.2 3.8
 3 6 -5 15.8 1.9
 3 6 -5 26.6 5.1
 -3 -6 -5 21.4 3.7
 -6 3 -5 17.3 4.2
 -3 -6 5 17.4 4.3
 -6 3 5 27.5 4.5
 3 6 5 18.5 4.7
 6 -3 5 13.3 3.5
 3 6 5 19.6 4.8
 -6 3 5 23.5 3.4
 5 6 -5 57.69 7.4
 -6 5 -5 52.99 7.8
 -5 -6 -5 55.39 6.5
 -6 5 -5 54.39 8.6
 5 6 5 57.69 6.5
 -6 5 5 58.29 6.8
 -5 -6 5 63.59 7.4
 5 6 5 37.1 8.8
 -6 7 -5 323.97 21.4
 -7 -6 -5 316.77 19.5
 -6 7 -5 332.57 21.8
 -6 7 5 307.97 18.5
 -7 -6 5 305.37 16.2
 -6 7 5 332.07 20.5
 7 6 5 302.87 22.2
 -7 -6 5 308.07 20.3
 -7 -4 -5 33.5 7.1
 -4 7 -5 42.7 7.3
 -7 -4 -5 32.3 5.5
 -4 7 -5 32.9 6.7
 4 -7 5 29.4 6.9
 -7 -4 5 39.9 6.1
 -7 -4 5 37.7 3.3
 -4 7 5 33.2 6.4
 7 4 5 22.1 5.5
 2 -7 -5 1906.61 93.69
 -2 7 -5 1991.4 94.89
 7 2 -5 1977.8 90.99
 -7 -2 -5 1939.21 95.69
 -7 -2 -5 1882.81 94.19
 2 -7 -5 1645.74 91.59
 -7 -2 5 1838.02 94.09
 7 2 5 1989.6 95.59
 2 -7 5 1849.02 95.39
 -2 7 5 1945.71 94.09
 -2 7 5 1889.11 91.59
 0 7 -5 165.48 11.7
 0 -7 -5 144.89 10.6
 0 -7 -5 150.28 8.8
 -7 0 -5 124.39 11.7
 0 7 5 144.89 10.7
 0 -7 5 149.09 11.9
 7 0 5 117.19 11
 2 7 -5 1916.11 92.99
 -7 2 -5 1850.51 96.79
 2 7 -5 1962.2 96.09
 -2 -7 -5 1932.81 95.49
 -2 -7 -5 1961.1 94.09
 2 7 5 1954.4 95.89
 2 7 5 2052.29 98.69
 -7 2 5 1854.91 91.99
 -2 -7 5 1827.22 96.49
 7 -2 5 2007.4 96.39
 4 7 -5 33.4 2.9
 -4 -7 -5 36.7 5.2
 -4 -7 -5 33.2 4.9
 4 7 -5 37.8 6.8
 -7 4 -5 34.4 8.7
 -7 4 -5 31.4 6.7
 7 -4 5 29.2 6.4
 4 7 5 23.8 5.9
 4 7 5 39.6 8.8
 -4 -7 5 44.4 6.5
 -7 4 5 36.4 6.3
 -6 -7 -5 298.97 18.3
 -7 6 -5 278.77 20
 -7 6 -5 294.07 21.3
 -6 -7 5 279.97 19.2
 -7 6 5 295.97 19.1
 6 7 5 290.07 21.6
 6 7 5 288.17 18.8
 -6 -7 5 295.37 15.1
 -7 8 -5 68.59 9.8
 -7 8 -5 64.99 10.6
 -8 -7 -5 55.69 7.5
 -8 -7 5 65.69 8.7
 8 7 5 55.89 11.9
 -8 -7 5 54.69 4.7
 -7 8 5 65.69 7.9
 -7 8 5 48.2 9.1
 -8 -5 -5 232.38 15.7
 -5 8 -5 224.98 17
 -5 8 -5 234.38 17.1
 8 5 5 241.98 18.6
 -5 8 5 234.58 16.6
 -8 -5 5 226.78 12.7
 -8 -5 5 230.48 16.3
 -5 8 5 230.48 14.3
 -3 8 -5 227.08 16.2
 3 -8 -5 227.08 15
 -8 -3 -5 208.98 16.3
 -8 -3 -5 226.18 15.2
 -3 8 -5 228.48 15.6
 8 3 5 241.58 17
 -3 8 5 233.38 15.6
 -8 -3 5 251.07 16
 -3 8 5 215.08 13.2
 3 -8 5 208.88 16.6
 1 -8 -5 522.35 28.6
 -1 8 -5 526.55 29.6
 1 -8 -5 529.95 26.9
 -8 -1 -5 509.45 30.3
 -1 8 5 478.75 28.7
 8 1 5 561.74 30.1
 -1 8 5 478.85 26.7
 1 -8 5 525.25 30.3
 1 8 -5 429.66 23.5
 1 8 -5 390.56 20.3
 -1 -8 -5 374.46 20.7
 -8 1 -5 326.87 23.2
 -1 -8 -5 400.56 22.6
 -1 -8 5 337.57 23.1
 1 8 5 435.36 23.1
 8 -1 5 359.36 22.8
 3 8 -5 246.78 13.5
 -3 -8 -5 206.98 14.7
 -3 -8 -5 246.18 16.1
 3 8 -5 267.27 16.8
 -8 3 -5 266.17 17.9
 3 8 5 257.57 19.8
 -3 -8 5 250.07 17.1
 3 8 5 255.47 16.6
 -8 3 5 269.67 13.3
 8 -3 5 247.38 16.8
 -8 5 -5 207.28 16.2
 5 8 -5 211.08 16
 5 8 -5 215.18 11.7
 -8 5 -5 234.68 17.9
 -5 -8 -5 205.68 14
 -5 -8 -5 223.58 14.8
 -5 -8 5 231.68 16.3
 5 8 5 214.58 18.4
 5 8 5 217.28 15.5
 -8 5 5 207.48 15.4
 -8 7 -5 40.5 10.4
 -8 7 -5 29.4 8.2
 -7 -8 -5 51.49 7
 -7 -8 -5 47.8 6.7
 -7 -8 5 48.6 4.3
 7 8 5 44.4 8.4
 -7 -8 5 46.5 7.9
 -8 7 5 36.6 7.5
 -8 9 -5 3.1 4.9
 -9 -8 -5 9.8 3.6
 -8 9 -5 11.1 5.4
 -9 -8 5 15.4 3.7
 -8 9 5 7.4 5.2
 -8 9 5 7.3 3.8
 -9 -8 5 2.2 3.4
 9 8 5 10.9 6.7
 -9 -6 -5 7.9 2.8
 -6 9 -5 2.4 3.9
 -6 9 -5 4.9 3.8
 -6 9 5 7.4 2.5
 -9 -6 5 2.4 2.3
 -9 -6 5 5 1.8
 9 6 5 14.4 6.3
 -6 9 5 1.1 4.1
 -4 9 -5 18.4 4.8
 -9 -4 -5 28.9 5.9
 -9 -4 -5 19.6 5.2
 -4 9 -5 15.6 4.3
 -4 9 5 16.5 4.5
 -9 -4 5 29.2 5.5
 4 -9 5 28.2 7.5
 -4 9 5 26.3 4.9
 9 4 5 9.8 5.3
 -2 9 -5 175.08 13.8
 2 -9 -5 158.18 11
 -9 -2 -5 173.48 14.2
 2 -9 -5 159.38 12.1
 2 -9 5 180.08 14.4
 9 2 5 189.38 14.4
 -2 9 5 160.38 10.8
 -2 9 5 150.98 12.9
 0 -9 -5 1.6 1.9
 0 9 -5 0.9 1.9
 0 -9 -5 -0.2 1.6
 -9 0 -5 3.8 3.6
 0 9 -5 1.1 2.8
 0 9 5 -1.3 2.1
 0 -9 5 2.4 2.6
 0 9 5 0.1 1.7
 9 0 5 2.7 3.3
 2 9 -5 152.48 9.4
 -9 2 -5 138.39 12.7
 -2 -9 -5 126.19 10.1
 -2 -9 -5 150.98 11.6
 2 9 -5 147.49 12.8
 -2 -9 5 156.58 12.6
 9 -2 5 153.08 12.3
 2 9 5 149.88 12
 -9 4 -5 55.29 8.5
 4 9 -5 45 4.4
 -4 -9 -5 39.8 5.6
 -4 -9 -5 37.8 6.1
 4 9 -5 32.9 6.9
 -4 -9 5 39.2 7.7
 -9 4 5 52.79 4.4
 4 9 5 49.3 12
 9 -4 5 41.7 7.9
 4 9 5 39.8 7.5
 -9 6 -5 5.5 5.5
 -9 6 -5 5 3.9
 -6 -9 -5 0.8 2.4
 -6 -9 -5 2.4 2.4
 6 9 -5 4.9 3.8
 6 9 5 18.5 6.9
 -6 -9 5 13.7 3.9
 6 9 5 3.1 3.8
 -9 6 5 10.8 4.5
 -9 8 -5 8.7 5.4
 -9 8 -5 0.7 5.9
 -8 -9 -5 6.4 3.3
 -8 -9 -5 6.2 3.1
 -9 8 5 6.4 5.4
 -9 8 5 10.1 4.2
 -8 -9 5 14.9 3.8
 -8 -9 5 3.8 3.7
 8 9 5 0.1 7.3
 -10 -9 -5 33.8 8.5
 -9 10 -5 18.6 6.9
 -10 -9 -5 31.3 8.2
 -9 10 5 46.9 10
 10 9 5 27.3 9.7
 -10 -9 5 36.6 10
 -10 -9 5 43.6 5.6
 -7 10 -5 149.09 16.2
 -7 10 -5 165.98 16
 -10 -7 -5 185.58 14.1
 10 7 5 138.49 17.2
 -10 -7 5 183.98 14.7
 -7 10 5 167.18 15.9
 -7 10 5 153.78 12.9
 -5 10 -5 132.69 13.7
 -5 10 -5 147.89 14.2
 -10 -5 -5 167.48 12.8
 -5 10 5 132.59 13.8
 -10 -5 5 142.69 13.1
 5 -10 5 125.09 14.1
 -5 10 5 150.28 11.3
 -10 -5 5 159.38 10
 10 5 5 156.68 16.1
 -3 10 -5 38.6 8.2
 -10 -3 -5 26.8 7.4
 10 3 -5 24.8 3.7
 -10 -3 -5 41.3 6.7
 3 -10 5 16.5 4.6
 -3 10 5 24.2 5.2
 10 3 5 27 6.3
 -3 10 5 36.9 5.5
 1 -10 -5 4.4 2.5
 -10 -1 -5 6 4.1
 -1 10 -5 4.8 2.9
 1 -10 -5 5.1 2.4
 -1 10 -5 6.8 2.7
 1 -10 5 7 3.4
 10 1 5 3.4 4
 -1 10 5 7.4 3.8
 1 10 -5 11.3 4
 -1 -10 -5 10.5 3.4
 -1 -10 -5 22 4.8
 1 10 -5 8.6 2.5
 -10 1 -5 9.6 4.5
 1 10 5 9 3.7
 10 -1 5 16.6 4.4
 -1 -10 5 12.7 3.8
 -3 -10 -5 61.69 7.6
 -10 3 -5 65.29 9.4
 -3 -10 -5 61.79 6.7
 3 10 -5 59.89 9.1
 3 10 -5 56.49 5.5
 10 -3 5 52.09 8.6
 -3 -10 5 71.59 9.6
 3 10 5 52.19 8.4
 5 10 -5 154.58 14.1
 -5 -10 -5 146.49 11.4
 5 10 -5 150.28 9.3
 -10 5 -5 133.79 17.3
 -10 5 -5 138.59 13.6
 -5 -10 -5 137.19 11.8
 5 10 5 148.99 17.9
 -10 5 5 139.29 9.4
 5 10 5 150.48 13.2
 -5 -10 5 152.48 13.4
 -7 -10 -5 216.88 16.3
 -10 7 -5 241.48 18.9
 -7 -10 -5 203.28 15.9
 -10 7 -5 257.87 22.7
 -7 -10 5 210.38 18.1
 -7 -10 5 262.87 13.8
 -10 7 5 254.37 18.9
 7 10 5 249.28 22.7
 7 10 5 210.28 17.4
 -9 -10 -5 21.2 5.1
 -9 -10 -5 18.3 4.9
 -10 9 -5 24.4 7.2
 -10 9 5 44.6 11.5
 -10 9 5 9.3 8.3
 9 10 5 34.3 9.7
 -9 -10 5 21.2 5.6
 -10 11 -5 123.69 16.3
 -11 -10 -5 127.39 14.1
 -11 -10 -5 116.09 12.7
 -11 -10 5 117.09 14.4
 -10 11 5 151.98 16.4
 -11 -10 5 122.39 9.6
 -8 11 -5 16.7 6.2
 -11 -8 -5 16.9 4.9
 -11 -8 5 13.5 4.5
 -11 -8 5 24.6 5.2
 11 8 5 6.7 8.3
 -8 11 5 15.6 4.7
 -6 11 -5 110.19 12.8
 11 6 -5 97.69 10.3
 -6 11 -5 106.99 13.2
 -11 -6 -5 91.29 10.6
 -6 11 5 88.69 11.1
 11 6 5 104.19 14.7
 -11 -6 5 98.49 8.3
 -6 11 5 106.79 10.4
 -11 -6 5 101.09 12.1
 -11 -4 -5 166.28 14.5
 -11 -4 -5 140.39 12.9
 11 4 -5 163.68 10.3
 -4 11 -5 148.79 14.7
 -4 11 5 141.19 14.4
 11 4 5 148.09 15.3
 -11 -4 5 152.48 13.7
 4 -11 5 149.69 15
 -4 11 5 154.98 11.7
 -2 11 -5 92.99 9
 2 -11 -5 69.79 7.9
 2 -11 -5 92.49 9.6
 -2 11 -5 68.79 11
 -11 -2 -5 79.59 10.4
 11 2 5 87.59 11.7
 2 -11 5 72.09 10.8
 -2 11 5 95.49 8.3
 -2 11 5 72.19 10.7
 0 -11 -5 41.9 6.1
 0 -11 -5 38.7 7.3
 0 11 -5 54.09 9.6
 0 11 -5 46.3 6.5
 0 11 5 44.1 8.9
 0 -11 5 50.39 9.4
 11 0 5 27.7 6.1
 0 11 5 48.9 6.6
 -2 -11 -5 88.69 8.4
 2 11 -5 88.49 11.4
 2 11 -5 82.49 7.6
 -11 2 -5 81.39 10.6
 -2 -11 -5 87.19 9.4
 2 11 5 105.89 10.8
 11 -2 5 95.39 11.5
 -2 -11 5 99.29 11.7
 -4 -11 -5 132.39 11.6
 -11 4 -5 98.29 12.9
 4 11 -5 129.99 13.7
 -4 -11 -5 142.09 10.9
 4 11 -5 144.49 9.2
 -4 -11 5 106.99 13.1
 4 11 5 130.29 18.4
 4 11 5 140.29 13.2
 11 -4 5 129.99 12.5
 -11 4 5 118.89 7.3
 -11 6 -5 84.09 11.7
 -6 -11 -5 85.49 9.9
 -6 -11 -5 93.79 10.3
 6 11 -5 88.39 13
 -11 6 -5 99.29 17
 6 11 -5 93.79 7.2
 -11 6 5 88.39 12.5
 6 11 5 55.39 12.2
 -6 -11 5 94.59 12.2
 -11 6 5 86.39 8.2
 6 11 5 87.79 11.6
 -8 -11 -5 13.6 4.5
 -8 -11 -5 16.7 4.6
 -11 8 -5 17.5 6.3
 8 11 5 -0.8 9.6
 -8 -11 5 27.2 5.5
 8 11 5 36.7 10.2
 -11 8 5 19.7 6.4
 -8 -11 5 18.7 5.3
 -11 8 5 3.8 6.7
 -10 -11 -5 114.99 12
 -10 -11 -5 106.39 13
 -11 10 -5 85.99 16.2
 -11 10 5 82.99 16
 -10 -11 5 108.29 13.9
 -12 -11 -5 173.98 16.2
 -12 -11 -5 144.99 14.3
 -11 12 -5 160.38 18.9
 -12 -11 5 143.19 15.4
 -12 -11 5 146.89 11.1
 -11 12 5 147.99 19.6
 -9 12 -5 25.9 8.2
 12 9 -5 34.5 7.8
 -12 -9 -5 18 5.2
 -12 -9 -5 15.8 5.4
 -9 12 5 26.9 6.1
 -12 -9 5 15.7 4.9
 -12 -9 5 16.8 3.4
 -12 -7 -5 182.98 15.3
 -7 12 -5 174.48 17.7
 12 7 -5 181.78 14.8
 -12 -7 5 179.48 16.7
 -12 -7 5 191.08 12.2
 12 7 5 179.28 21.5
 -7 12 5 157.58 14.7
 -5 12 -5 342.07 21.5
 -5 12 -5 292.17 22.8
 -12 -5 -5 350.56 21.7
 12 5 -5 321.87 18.8
 -12 -5 5 297.17 22.3
 -5 12 5 300.97 20.1
 5 -12 5 289.97 23
 12 5 5 333.17 24.1
 -12 -5 5 317.37 18.7
 -12 -3 -5 59.79 8.8
 -12 -3 -5 46.8 9.2
 -3 12 -5 47.2 9
 3 -12 -5 42.7 6.9
 -3 12 -5 48.3 8.2
 12 3 5 48.7 11.9
 3 -12 5 40.7 10.4
 -3 12 5 61.59 11.3
 1 -12 -5 117.69 10.1
 1 -12 -5 127.59 11.4
 -1 12 -5 116.19 10.2
 -12 -1 -5 124.59 13.1
 -1 12 -5 94.69 12.7
 12 1 5 111.39 13
 1 -12 5 114.69 13.4
 -1 12 5 88.19 12.3
 -1 12 5 108.59 10.3
 -1 -12 -5 89.79 8.9
 -1 -12 -5 92.49 10
 1 12 -5 101.89 12.5
 -12 1 -5 72.39 10.8
 1 12 -5 99.69 8.7
 1 12 5 79.89 11.3
 12 -1 5 78.39 11.9
 -1 -12 5 74.69 11.9
 3 12 -5 72.69 7.6
 -3 -12 -5 98.39 9.4
 3 12 -5 99.99 12.8
 -3 -12 -5 84.29 9.9
 -12 3 -5 99.19 12.4
 12 -3 5 98.09 12
 -3 -12 5 99.79 12.8
 3 12 5 66.89 9.7
 -5 -12 -5 282.17 18.8
 -5 -12 -5 292.67 18.5
 5 12 -5 234.88 20.8
 -12 5 -5 251.17 20.6
 5 12 -5 281.97 15.8
 5 12 5 266.37 26.6
 5 12 5 282.27 20
 -5 -12 5 235.18 20.3
 -12 5 5 237.28 14.5
 -12 7 -5 193.08 17.3
 -7 -12 -5 168.58 15.1
 -7 -12 -5 189.68 15.1
 -7 -12 5 179.18 16.2
 7 12 5 190.88 16.5
 -12 7 5 177.78 13.2
 -12 7 5 153.08 19.3
 -9 -12 -5 15.3 5.2
 -12 9 -5 8.1 6.6
 -9 -12 -5 12.7 4.5
 -12 9 5 17.4 4.8
 -9 -12 5 19.4 5.8
 -12 9 5 12.9 7.3
 -9 -12 5 13.9 3.2
 -11 -12 -5 154.18 15.1
 -12 11 -5 144.59 19.2
 -11 -12 -5 142.49 13.9
 -11 -12 5 128.19 10.4
 -11 -12 5 155.98 15.7
 -12 11 5 115.09 18.5
 13 12 -5 30.2 11.5
 -12 13 -5 22.2 9.4
 -13 -12 -5 46.7 10.8
 -13 -12 -5 19.7 6.1
 -13 -12 5 43.4 10.9
 -13 -12 5 33.4 7.7
 -12 13 5 32.2 9.7
 -10 13 -5 55.09 14.4
 -13 -10 -5 22.7 6.4
 -13 -10 -5 47.4 10.3
 13 10 -5 30.8 8.9
 -13 -10 5 38.9 11.9
 -13 -10 5 37.6 6.8
 -10 13 5 35.2 7.9
 13 8 -5 2.1 5.6
 -13 -8 -5 3 4.2
 -8 13 -5 -7.4 5.6
 -13 -8 5 -0.6 2.6
 -8 13 5 1.4 5
 13 8 5 12.8 14.8
 -13 -8 5 -7.1 4.2
 -6 13 -5 9.6 6.1
 -13 -6 -5 18.7 5.4
 -6 13 -5 6.2 6.1
 13 6 -5 15.2 4.6
 -13 -6 5 9.2 3.3
 13 6 5 12.6 8.4
 -6 13 5 20 5
 -13 -6 5 9 4.9
 13 4 -5 11.5 2.4
 -4 13 -5 9.5 5.2
 -13 -4 -5 5.3 4.2
 -4 13 5 5.3 3.5
 4 -13 5 13 5.1
 -13 -4 5 10.4 4.6
 13 4 5 4.2 6.2
 -13 -2 -5 1 4.7
 2 -13 -5 -1.3 2.5
 -2 13 -5 1.1 5.1
 -2 13 -5 4.2 3.7
 13 2 5 4.9 5.4
 -2 13 5 2.3 3.2
 2 -13 5 -4.8 3.8
 -2 13 5 -0.9 5.6
 -13 0 -5 -4.8 4.4
 0 13 -5 -2.3 3.3
 0 -13 -5 4.4 3.4
 0 -13 -5 5.7 2.8
 0 13 -5 -1.7 4.8
 0 13 5 4.4 4.9
 0 13 5 7.4 3.6
 13 0 5 3.2 5.1
 0 -13 5 2.4 4.2
 -2 -13 -5 1.8 2.8
 -2 -13 -5 1.5 3.6
 2 13 -5 0.4 3
 -13 2 -5 0.9 4.8
 2 13 -5 2.7 4.5
 2 13 5 -3.1 4.6
 -2 -13 5 -1.4 3.8
 13 -2 5 -0.5 4.9
 -13 4 -5 2.4 5
 -4 -13 -5 10.6 4
 -4 -13 -5 4.1 3.1
 4 13 -5 6.2 3
 -4 -13 5 9.9 4.8
 4 13 5 4.8 5.3
 6 13 -5 9.1 3.3
 -6 -13 -5 25.8 7.8
 -13 6 -5 17.2 5.9
 -6 -13 -5 12.6 4.5
 -6 -13 5 8.5 5.1
 -13 6 5 11.5 3.1
 -13 8 -5 -4.5 5.6
 -8 -13 -5 -2.7 3.9
 -8 -13 -5 -4.5 3.6
 -8 -13 5 -3.7 3.1
 -13 8 5 1.1 3.6
 -10 -13 -5 19.1 5.3
 -10 -13 -5 23.1 5.8
 -13 10 -5 24.3 8.6
 -13 10 5 16.4 5.5
 -10 -13 5 28.3 6.6
 -13 10 5 19.5 8.6
 -10 -13 5 17.5 5.4
 -12 -13 -5 45.5 12
 -13 12 -5 10.2 9.3
 -12 -13 -5 53.29 11.8
 -12 -13 5 57.09 14
 -12 -13 5 36.1 7.6
 -13 12 5 23.8 7.4
 14 11 -5 -5.5 10.2
 -11 14 -5 6.6 8.9
 -14 -11 -5 8.3 5.9
 -14 -11 -5 10.5 5.6
 -11 14 5 1.9 8.6
 -14 -11 5 5.1 6.2
 -14 -11 5 4.9 3.7
 -9 14 -5 3.7 7.3
 -14 -9 -5 4.2 4.8
 14 9 -5 -0.3 7.4
 -9 14 5 7 6.5
 -14 -9 5 6.9 3.3
 -14 -7 -5 15.8 5.2
 14 7 -5 14.9 5.3
 -7 14 -5 11.2 6.4
 -7 14 5 6.7 5.6
 14 7 5 -4.2 9.2
 -14 -7 5 8 3.4
 -14 -7 5 10.7 5.2
 -5 14 -5 -2.2 5.8
 -14 -5 -5 7.3 4.6
 14 5 -5 2.1 3.1
 -5 14 5 1.3 4.4
 14 5 5 11.5 8.1
 -14 -5 5 -2 4.5
 -14 -5 5 5.2 3.2
 5 -14 5 5.6 4.6
 -14 -3 -5 54.79 11.9
 3 -14 -5 33.6 7.9
 -3 14 -5 43.3 11.1
 -14 -3 -5 18.9 5.7
 -3 14 5 36.9 9.7
 14 3 5 52.89 13.8
 3 -14 5 23.6 6.3
 -14 -1 -5 0.8 5.1
 1 -14 -5 2.4 3.8
 -1 14 -5 4.6 4.4
 1 -14 -5 4.1 3.1
 -1 14 5 3 4.2
 1 -14 5 2 3.6
 14 1 5 5.2 6
 1 14 -5 6.5 4.1
 -1 -14 -5 2.6 3.4
 -1 -14 -5 3.9 4.2
 -14 1 -5 4.8 5.4
 14 -1 5 2.2 6
 -1 -14 5 10.3 5.3
 -3 -14 -5 31.2 8.7
 -3 -14 -5 21.1 4.7
 3 14 -5 23.6 4.6
 -14 3 -5 22.3 7
 -3 -14 5 38.1 11.4
 14 -3 5 33.4 7.2
 -14 5 -5 3.2 6.1
 -5 -14 -5 7 4.1
 -5 -14 -5 6.7 4
 5 14 -5 6.4 3.4
 -5 -14 5 6.2 4.8
 -7 -14 -5 16.4 4.8
 -14 7 -5 25.8 7.5
 7 14 -5 17.9 4
 -7 -14 -5 15.1 5.1
 -7 -14 5 13.8 5.8
 -14 7 5 27.9 7.3
 -9 -14 -5 -4.1 4.2
 -9 -14 -5 1.5 4.4
 -14 9 -5 0.2 7.1
 -14 9 5 3.7 4.5
 -9 -14 5 5.2 5.4
 -14 9 5 -4.1 9.6
 -14 11 -5 4.7 8.3
 -11 -14 -5 9.1 5.5
 -11 -14 -5 9 5.7
 -11 -14 5 7.7 6.5
 -11 -14 5 12.4 3.9
 -14 11 5 14.2 6.5
 15 10 -5 9.2 9.2
 -15 -10 -5 9.5 6.2
 -10 15 -5 12.6 10.3
 -15 -10 -5 4.9 5.7
 -15 -10 5 6 3.6
 -10 15 5 -1.2 8.9
 -15 -10 5 8.1 5.2
 -15 -8 -5 16.8 5.6
 -8 15 -5 10.3 7.7
 15 8 -5 5.6 6.5
 -15 -8 5 29.3 7.9
 -8 15 5 21.9 7.8
 -15 -8 5 23.8 6.6
 -15 -6 -5 18.1 5.3
 -6 15 -5 5.4 7
 15 6 -5 12.3 4.2
 -15 -6 5 7.5 3.9
 -6 15 5 11.7 6.2
 -15 -6 5 8.6 5
 15 6 5 20.1 10.1
 -15 -4 -5 6 4.8
 4 -15 5 -2.4 4.9
 -4 15 5 1.6 4.9
 -15 -4 5 -0.5 4.5
 15 4 5 2.2 8.5
 2 -15 -5 67.39 10
 -15 -2 -5 90.59 13.8
 -2 15 -5 96.79 13.2
 2 -15 5 69.09 13.9
 15 2 5 70.59 15
 -2 15 5 69.69 12.8
 0 -15 -5 5.9 3.7
 0 15 -5 11.9 4.7
 0 -15 -5 8.6 4.8
 -15 0 -5 4.1 6.2
 0 -15 5 10.7 4.7
 15 0 5 -0.4 6.6
 0 15 5 3.9 5.2
 -15 2 -5 62.59 13.5
 2 15 -5 67.09 10.5
 -2 -15 -5 86.49 11.3
 -2 -15 -5 80.79 10.4
 15 -2 5 76.49 14.6
 -2 -15 5 68.39 13.5
 -15 4 -5 3.6 5.8
 -4 -15 -5 8.6 4.3
 4 15 -5 4 4
 -4 -15 -5 0.4 3.6
 -4 -15 5 -3.8 4.5
 -6 -15 -5 15.9 5.2
 -6 -15 -5 11.6 4.8
 6 15 -5 7.9 4.3
 -15 6 -5 10.7 6.4
 -6 -15 5 9.2 5.7
 -8 -15 -5 35 9.9
 -8 -15 -5 40.4 10.2
 -15 8 -5 40 9.5
 -8 -15 5 47.8 13.4
 -15 8 5 46.7 9.8
 -15 10 -5 -3.7 8.3
 -10 -15 -5 1.1 5.3
 -10 -15 -5 2.1 5.3
 -15 10 5 6.8 5.6
 -10 -15 5 3.2 6.3
 -9 16 -5 21.2 9.9
 -16 -9 -5 18.1 6.8
 -16 -9 5 7 4.1
 -16 -9 5 0.9 6.4
 16 7 -5 59.89 11
 -16 -7 -5 78.09 12.8
 -7 16 -5 63.09 15.6
 -16 -7 5 57.49 9.4
 -16 -7 5 70.59 13.7
 -16 -5 -5 12.7 5.9
 -16 -5 5 12.7 4.4
 -5 16 5 4.8 6.2
 16 5 5 9.7 11
 -16 -5 5 3.2 5.4
 5 -16 5 7 6
 -16 -3 -5 -2.2 4.3
 3 -16 -5 3.8 4
 16 3 5 -0.1 8.6
 -3 16 5 5.3 5.5
 3 -16 5 11.1 5.8
 -16 -1 -5 -4.3 5.8
 1 -16 -5 -2.3 3.8
 -1 16 -5 -5.2 6.3
 -1 16 5 4.7 5.9
 16 1 5 13.5 7.9
 1 -16 5 6.4 6
 1 16 -5 2.2 5.4
 -1 -16 -5 -7.1 3.9
 -1 -16 -5 -1.5 3.8
 -16 1 -5 4.4 6.1
 16 -1 5 -4.1 7.5
 -1 -16 5 1.5 5.7
 -16 3 -5 0.3 6.4
 3 16 -5 0.9 4.8
 -3 -16 -5 -1.5 4.1
 -3 -16 -5 -5.3 4.4
 -3 -16 5 -2.4 5.1
 -16 5 -5 -4.5 6.6
 -5 -16 -5 8.1 4.9
 5 16 -5 11.2 5
 -5 -16 -5 7 4.8
 -5 -16 5 9.8 5.8
 -16 7 -5 79.29 16.6
 7 16 -5 66.49 11
 -7 -16 -5 74.19 11.6
 -7 -16 -5 67.69 13.3
 -16 9 -5 9.8 9.2
 -9 -16 -5 16.6 6.1
 -9 -16 -5 9.8 5.6
 -9 -16 5 -0.3 6.7
 -16 9 5 8.8 5.5
 -17 -6 -5 14.4 6.1
 -6 17 -5 -2.2 8.4
 -6 17 5 -6.2 7.9
 -17 -6 5 7 5.9
 -17 -6 5 12.5 4.8
 -17 -4 -5 5 6.1
 -4 17 5 -0.8 7.1
 -17 -4 5 6.6 5.8
 4 -17 5 1.5 6.2
 2 -17 -5 2.7 4.6
 -2 17 5 8.1 7.3
 17 2 5 24.9 9.2
 2 -17 5 2.2 5.8
 0 17 -5 -0.9 6.8
 -17 0 -5 8.7 7
 0 -17 -5 -0.6 4
 0 -17 5 5.1 6.1
 17 0 5 7.8 8.6
 -2 -17 -5 8.1 4.6
 -2 -17 -5 -2.2 4.8
 2 17 -5 13.4 6.3
 -17 2 -5 17.4 7.7
 17 -2 5 -2.4 8.7
 -2 -17 5 2 6.4
 -17 4 -5 14.9 8.3
 4 17 -5 9.1 6
 -4 -17 -5 7.2 5.5
 -4 -17 -5 -1.2 5
 -4 -17 5 -3 6.4
 -6 -17 -5 14.9 5.6
 6 17 -5 11.7 5.8
 -6 -17 -5 10 5.7
 -17 6 -5 9.2 7.6
 -6 -17 5 2.7 5.7
 -18 -5 -5 -1.8 6.4
 -18 -5 5 -3.3 5.1
 -18 -5 5 -2.9 6.2
 5 -18 5 5.8 7.7
 -18 -3 -5 5 6.2
 3 -18 5 -5.3 6.7
 -3 18 5 11.7 9.7
 1 -18 -5 2.3 5.1
 -18 -1 -5 13.8 8.2
 18 1 5 5.7 10.5
 -1 18 5 2.7 8.5
 1 -18 5 10.6 7.5
 -1 -18 -5 14.4 5.5
 -18 1 -5 -10.6 7.5
 18 -1 5 -1.9 9.5
 -1 -18 5 3.7 7
 3 18 -5 -6 7.1
 -3 -18 -5 2.6 5.5
 -3 -18 -5 4.1 5.8
 -18 3 -5 4.3 8.1
 -3 -18 5 0.4 6.8
 -5 -18 -5 14.4 5.8
 -18 5 -5 -5.4 8.5
 -5 -18 -5 -1.8 5.7
 -5 -18 5 -8 7
 0 0 -6 -0.6 1.7
 0 0 -6 0.4 0.8
 0 0 6 0 1
 0 0 6 0.1 1
 0 0 6 -0.9 1.5
 -1 1 -6 1987.6 95.99
 1 -1 -6 1940.21 93.99
 -1 1 -6 2006.5 94.59
 -1 -1 -6 1862.61 93.79
 -1 -1 -6 1986 96.19
 -1 -1 -6 1936.81 94.39
 1 -1 -6 1910.51 93.19
 1 1 -6 1952.1 95.19
 -1 1 -6 1944.41 94.09
 1 1 -6 1939.21 94.09
 1 -1 -6 1899.21 95.29
 1 1 -6 1880.31 93.39
 1 1 6 1978.5 94.59
 1 -1 6 1736.23 94.69
 1 1 6 2070.49 96.09
 -1 -1 6 1965.5 94.89
 1 -1 6 2120.09 95.89
 -1 1 6 1954.1 94.19
 -1 1 6 1915.51 95.09
 -1 -1 6 1999 94.59
 -1 -1 6 1898.41 93.49
 -1 1 6 1887.71 93.49
 0 2 -6 406.16 21.3
 -2 0 -6 406.06 22.2
 -2 0 -6 392.36 22.2
 2 0 -6 415.26 21.2
 0 -2 -6 428.76 22.1
 0 2 -6 432.96 22.4
 0 2 -6 421.36 23.3
 0 -2 -6 421.66 20.7
 2 0 -6 397.46 22.5
 2 0 -6 417.56 21.5
 0 -2 -6 417.66 23.5
 -2 0 -6 427.56 24.1
 -2 0 6 406.16 22.2
 0 2 6 419.66 22.3
 0 2 6 406.76 23.3
 -2 0 6 435.66 21.7
 0 -2 6 412.86 22.8
 -2 0 6 417.96 21.3
 2 0 6 420.06 23.6
 0 -2 6 445.66 23.1
 -2 -2 -6 6.1 2.9
 2 -2 -6 6.2 1.7
 2 2 -6 4.3 2.1
 2 2 -6 5 1.5
 2 2 -6 7.7 1.4
 -2 -2 -6 5.1 1.6
 2 -2 -6 7.1 2.2
 -2 2 -6 7.5 1.9
 -2 2 -6 3.5 2.6
 2 -2 6 5 2.4
 -2 2 6 4.7 1.6
 2 2 6 6.4 2.7
 -2 -2 6 10.8 3.1
 -2 -2 6 14 3.3
 2 2 6 5.3 1.9
 -2 2 6 5.4 2.2
 2 -2 6 3.9 1.9
 1 -3 -6 330.07 18.3
 -1 3 -6 347.27 18.9
 3 1 -6 323.67 18
 3 1 -6 317.27 18
 1 -3 -6 330.67 19.2
 -1 3 -6 310.27 19.5
 3 1 -6 337.87 16.7
 -3 -1 -6 339.47 18.7
 -3 -1 -6 327.87 20.4
 -1 3 6 361.56 19.8
 3 1 6 334.77 20
 -3 -1 6 309.57 16.7
 -3 -1 6 331.57 17.8
 -1 3 6 311.07 18.3
 -3 -1 6 316.07 18.1
 1 -3 6 348.07 19.6
 1 -3 6 361.46 19.8
 -1 -3 -6 304.17 18.4
 1 3 -6 317.87 17.1
 1 3 -6 294.97 15.2
 -3 1 -6 280.97 17.4
 -1 -3 -6 309.67 17
 3 -1 -6 308.07 16
 1 3 -6 290.37 17.5
 3 -1 -6 285.97 16.6
 -3 1 -6 290.17 18.6
 -1 -3 6 298.27 17.5
 -3 1 6 303.87 16.1
 -3 1 6 310.27 15.8
 -3 1 6 283.37 16.4
 1 3 6 312.97 17.2
 3 -1 6 298.27 18.1
 1 3 6 284.37 18.4
 3 3 -6 2109.29 102.19
 3 -3 -6 2034.6 101.89
 -3 -3 -6 2059.09 102.59
 -3 3 -6 2131.99 104.29
 -3 3 -6 2088.79 103.29
 -3 -3 -6 2086.19 104.49
 3 3 -6 2182.38 102.69
 3 3 6 2203.98 104.79
 -3 3 6 2044.3 102.59
 -3 3 6 1955.3 100.19
 -3 -3 6 2216.08 103.19
 -3 3 6 2091.69 102.29
 3 3 6 1995.5 102.79
 3 -3 6 2169.28 103.79
 -4 -2 -6 73.89 6.7
 4 2 -6 66.39 6.5
 -4 -2 -6 72.39 8.2
 -2 4 -6 61.19 7.6
 2 -4 -6 76.49 6.4
 4 2 -6 74.19 6
 2 -4 6 69.49 7.7
 -2 4 6 71.99 7.4
 -4 -2 6 75.29 6.8
 4 2 6 67.19 8.1
 -4 -2 6 80.69 4.3
 -2 4 6 86.89 6.9
 0 4 -6 533.15 29.4
 0 -4 -6 517.55 28.3
 4 0 -6 502.95 27.3
 0 4 -6 546.15 28.8
 0 -4 -6 532.05 25.8
 -4 0 -6 535.55 30.4
 0 -4 6 546.55 29.5
 -4 0 6 539.35 27.1
 -4 0 6 535.45 27.1
 0 4 6 537.95 28.6
 -4 0 6 549.65 27.9
 0 4 6 555.44 30.2
 -2 -4 -6 81.89 7.1
 2 4 -6 101.49 7.8
 2 4 -6 84.69 4.6
 -2 -4 -6 77.89 8.7
 -4 2 -6 86.69 8.8
 -4 2 -6 93.49 8.5
 2 4 -6 86.59 7.3
 -2 -4 6 84.29 7.7
 2 4 6 79.79 7.3
 4 -2 6 84.69 8.2
 -4 2 6 80.99 6.4
 -4 2 6 83.59 5.9
 2 4 6 102.09 9.5
 -4 2 6 89.79 6.7
 4 4 -6 24.2 4.5
 -4 -4 -6 26.3 6.1
 4 4 -6 27.6 4.8
 4 -4 -6 21.3 4
 -4 4 -6 26.2 4.8
 -4 -4 -6 24.4 4
 4 4 6 19.8 4.8
 -4 4 6 26.6 5
 -4 -4 6 30.5 5
 4 4 6 27.1 6.8
 -4 4 6 23.5 4.3
 -5 -3 -6 1161.98 62.59
 3 -5 -6 1151.98 60.19
 -3 5 -6 1237.68 62.49
 -3 5 -6 1249.28 61.79
 -5 -3 -6 1183.38 60.99
 5 3 -6 1263.27 59.49
 5 3 6 1236.08 62.99
 -5 -3 6 1207.98 57.39
 -3 5 6 1267.47 61.69
 -3 5 6 1230.48 60.89
 -3 5 6 1179.48 57.89
 3 -5 6 1082.99 61.99
 -5 -3 6 1206.68 61.09
 -1 5 -6 439.06 24
 1 -5 -6 396.16 23
 -5 -1 -6 407.56 23.4
 -5 -1 -6 409.56 25.2
 5 1 -6 429.76 21.7
 -1 5 -6 440.56 24.6
 -5 -1 6 410.36 23.1
 -5 -1 6 408.86 21.3
 1 -5 6 421.76 24.6
 -1 5 6 453.85 25
 5 1 6 422.26 24.8
 -1 5 6 401.96 23.1
 1 5 -6 341.97 20.9
 -1 -5 -6 371.56 20.6
 -1 -5 -6 396.26 18.5
 1 5 -6 398.26 21.1
 -5 1 -6 320.17 21.9
 1 5 6 382.06 21
 -1 -5 6 352.36 21.4
 -5 1 6 356.06 19.6
 -5 1 6 338.97 18.5
 -5 1 6 366.66 19.5
 5 -1 6 349.96 21.6
 1 5 6 349.87 22.4
 -5 3 -6 1270.57 64.59
 3 5 -6 1326.47 63.39
 -3 -5 -6 1216.88 62.89
 -5 3 -6 1217.08 64.59
 -3 -5 6 1222.98 63.69
 -5 3 6 1246.98 61.79
 3 5 6 1222.68 65.19
 -5 3 6 1244.18 62.49
 5 -3 6 1259.37 63.99
 3 5 6 1266.17 63.39
 -5 5 -6 807.32 42.7
 -5 -5 -6 757.92 40.6
 5 5 -6 773.32 41.2
 -5 5 -6 775.52 42.2
 -5 -5 6 741.43 41.2
 5 5 6 807.22 43.5
 -5 5 6 764.82 40.4
 5 5 6 753.72 41.1
 -5 5 6 759.62 40.6
 -6 -4 -6 205.78 14.9
 -6 -4 -6 232.08 16.9
 -4 6 -6 236.88 16.6
 -4 6 -6 260.57 16.2
 -6 -4 6 214.48 11.2
 -6 -4 6 237.38 11.3
 -6 -4 6 221.58 15.3
 -4 6 6 241.88 15.4
 6 4 6 238.78 17.4
 -4 6 6 244.28 12.8
 4 -6 6 210.18 16.2
 6 2 -6 16.6 3
 2 -6 -6 27.1 4
 -2 6 -6 17.4 4.4
 -6 -2 -6 23.5 4.8
 -2 6 -6 25.4 6
 -2 6 6 29.5 5.1
 -2 6 6 15.3 4.2
 -6 -2 6 26.6 4.7
 -6 -2 6 18.4 2.7
 -2 6 6 26.6 2.1
 6 2 6 13 4.1
 0 6 -6 1124.59 56.89
 0 6 -6 1126.39 56.59
 0 -6 -6 1092.19 55.99
 0 -6 -6 1033.4 53.29
 -6 0 -6 1086.29 57.99
 -6 0 6 1103.59 54.59
 -6 0 6 1056.19 55.49
 0 6 6 1117.39 56.19
 0 -6 6 1091.59 57.09
 6 0 6 1141.89 57.49
 0 6 6 1159.58 58.29
 -2 -6 -6 30.5 5.2
 -6 2 -6 36.7 6.8
 -2 -6 -6 28.6 3.7
 2 6 -6 35.5 2.8
 2 6 -6 32.1 5.5
 -6 2 6 38.8 3.5
 -2 -6 6 35.4 6.1
 -6 2 6 35.7 5.2
 2 6 6 28.7 5.6
 2 6 6 28.5 8
 6 -2 6 37.7 6.6
 -6 4 -6 192.98 15.5
 -6 4 -6 169.98 14.5
 -4 -6 -6 196.68 13.3
 4 6 -6 229.38 14.3
 4 6 6 210.18 14
 6 -4 6 192.98 14.4
 -6 4 6 200.68 13.4
 4 6 6 174.88 15.9
 -6 4 6 187.78 12.3
 -4 -6 6 194.18 14.1
 -6 -6 -6 -0.6 1.6
 -6 6 -6 0.2 3.4
 -6 6 -6 0.7 2.6
 6 6 6 3.6 4.2
 -6 6 6 0.5 1.8
 6 6 6 2.1 2.9
 -6 -6 6 3.5 2.5
 -6 6 6 1.5 3.1
 -7 -5 -6 384.26 22.9
 -5 7 -6 365.36 24
 -5 7 -6 366.96 24.4
 -5 7 6 375.36 20.7
 -5 7 6 400.96 23.5
 -7 -5 6 386.66 18.8
 -7 -5 6 400.26 23.5
 7 5 6 383.46 25.6
 3 -7 -6 304.07 18.3
 7 3 -6 322.27 16.3
 -3 7 -6 291.87 19.3
 -7 -3 -6 312.87 19
 -3 7 -6 293.87 19.8
 -7 -3 -6 286.37 20.3
 3 -7 6 267.57 20
 -7 -3 6 318.67 19.1
 -3 7 6 300.77 15.9
 -3 7 6 300.47 18.8
 7 3 6 304.87 20.9
 -7 -1 -6 2301.47 116.09
 -1 7 -6 2252.47 114.89
 7 1 -6 2194.98 110.29
 1 -7 -6 2111.89 111.19
 -1 7 -6 2433.36 114.99
 1 -7 -6 2301.97 113.89
 -1 7 6 2503.95 116.79
 1 -7 6 2228.68 115.39
 7 1 6 2397.96 115.69
 -7 -1 6 2352.56 114.09
 -1 7 6 2415.36 114.39
 -1 -7 -6 2393.26 122.99
 -7 1 -6 2475.95 125.09
 -1 -7 -6 2305.47 120.69
 1 7 -6 2619.44 123.89
 1 7 -6 2555.54 120.69
 -7 1 6 2561.84 122.19
 1 7 6 2458.65 123.39
 1 7 6 2655.13 126.29
 -1 -7 6 2489.35 124.49
 7 -1 6 2587.24 124.39
 -3 -7 -6 322.67 19.6
 -7 3 -6 322.57 21.4
 3 7 -6 313.47 20.1
 -3 -7 -6 324.57 18.3
 -7 3 -6 346.37 22.3
 3 7 -6 315.57 16.4
 -7 3 6 326.37 17.4
 -3 -7 6 319.97 20.8
 3 7 6 340.17 23.1
 3 7 6 314.07 20.1
 7 -3 6 338.77 20.8
 -7 3 6 335.07 19.6
 -5 -7 -6 393.16 22.9
 5 7 -6 395.76 23.9
 -7 5 -6 384.06 24.9
 -5 -7 -6 363.36 21.8
 -7 5 -6 398.86 25.8
 -7 5 6 394.06 23.4
 5 7 6 391.86 23.6
 5 7 6 377.16 26.4
 -5 -7 6 387.76 24.1
 -7 7 -6 177.68 16.3
 -7 7 -6 189.28 15.6
 -7 -7 -6 179.68 13.7
 -7 7 6 185.08 12.9
 -7 7 6 194.28 15.1
 7 7 6 168.28 17.3
 -7 -7 6 193.18 14.9
 -6 8 -6 1.7 3.5
 -6 8 -6 -0.1 3.8
 -8 -6 -6 3.6 2.7
 -8 -6 6 2.9 1
 -8 -6 6 0.7 2.4
 -6 8 6 3 3.7
 8 6 6 3.9 5.3
 -6 8 6 0 2
 -8 -4 -6 56.79 7.5
 -4 8 -6 67.99 8.4
 -8 -4 -6 68.49 9.4
 -4 8 -6 61.09 9
 8 4 6 72.99 11.3
 -4 8 6 69.39 5.9
 -8 -4 6 75.59 8.4
 -4 8 6 67.69 7.8
 4 -8 6 47.1 9
 -2 8 -6 8.8 2.8
 -8 -2 -6 13.3 4.4
 -2 8 -6 10.3 3.7
 -8 -2 -6 9.4 2.9
 8 2 -6 9.4 2
 2 -8 -6 8.4 3
 -2 8 6 10.4 3.4
 -2 8 6 14.4 3.1
 2 -8 6 5.3 3.1
 -8 -2 6 17.3 5.1
 8 2 6 7.3 4.3
 0 -8 -6 3.5 1.4
 -8 0 -6 1 3.3
 0 -8 -6 5.1 2.4
 0 8 -6 6.3 2.4
 0 8 -6 12.4 3.4
 0 8 6 5.8 2.9
 0 8 6 5.9 4.5
 8 0 6 1.3 3.3
 0 -8 6 4 2.6
 -2 -8 -6 23.8 4.1
 -8 2 -6 15.3 4.7
 -2 -8 -6 25.3 4.6
 2 8 -6 16.2 3.7
 2 8 -6 23.5 3.2
 8 -2 6 18 4.8
 2 8 6 15.8 3.9
 -8 2 6 12.7 3.5
 -2 -8 6 31.6 6.7
 2 8 6 21.5 6.2
 -8 4 -6 55.29 11.5
 -4 -8 -6 75.59 8
 -4 -8 -6 75.19 7
 4 8 -6 66.29 8.9
 4 8 -6 79.09 4.8
 -8 4 -6 73.09 9.7
 -8 4 6 77.19 8.7
 8 -4 6 54.99 9.7
 4 8 6 87.79 12.7
 -8 4 6 78.19 6.4
 -4 -8 6 73.59 9.1
 4 8 6 70.09 9.1
 -8 6 -6 1.5 4.5
 -6 -8 -6 -0.7 2.4
 -8 6 -6 -2 3.7
 -6 -8 -6 1.8 1.9
 6 8 -6 -3.1 2.6
 6 8 6 -3.5 3.4
 6 8 6 -3.6 5.8
 -6 -8 6 1.4 2.6
 -8 6 6 0.3 4
 -8 -8 -6 26.6 6.8
 -8 8 -6 19.6 6.1
 -8 8 -6 33.5 9.3
 -8 8 6 18.2 5.2
 8 8 6 22.4 7.6
 -8 -8 6 42 8.4
 -8 -8 6 34.2 3.3
 -8 8 6 35.6 7.5
 -7 9 -6 82.49 11.7
 -9 -7 -6 73.39 8.2
 -7 9 -6 72.79 12.3
 -7 9 6 94.69 10.6
 9 7 6 70.79 14.4
 -9 -7 6 67.19 5.2
 -9 -7 6 64.29 9.8
 -7 9 6 88.39 8.7
 -5 9 -6 37.3 8.8
 -9 -5 -6 35.3 6.7
 -9 -5 6 33.6 6.1
 9 5 6 22.7 6.7
 -5 9 6 22.1 5
 -9 -5 6 38.1 3.7
 -5 9 6 26.5 5.3
 -3 9 -6 89.49 10.9
 -3 9 -6 107.09 11.3
 -9 -3 -6 116.79 10.5
 -9 -3 -6 102.89 11.9
 9 3 -6 106.59 6.7
 3 -9 -6 100.09 9.9
 -9 -3 6 122.19 10.8
 -3 9 6 109.29 11.2
 9 3 6 72.79 11.6
 -3 9 6 122.09 8
 -1 9 -6 4385.06 205.78
 1 -9 -6 3838.42 201.88
 -9 -1 -6 4289.07 206.88
 1 -9 -6 4268.67 204.58
 -1 9 6 4376.56 205.18
 9 1 6 4294.57 205.98
 -1 9 6 4225.08 202.18
 1 -9 6 4013.4 206.28
 -1 -9 -6 4534.55 228.98
 -1 -9 -6 4661.53 231.28
 1 9 -6 4764.62 228.78
 -9 1 -6 4761.52 233.38
 1 9 -6 4744.43 232.18
 1 9 6 4592.04 231.48
 1 9 6 5091.99 235.88
 9 -1 6 5011.5 232.58
 -1 -9 6 4825.02 233.28
 -3 -9 -6 166.58 13.1
 3 9 -6 159.68 14.1
 -9 3 -6 191.48 15.3
 -3 -9 -6 167.68 11.6
 3 9 -6 160.08 10
 3 9 6 158.78 17.7
 3 9 6 166.58 13.7
 9 -3 6 184.88 15.3
 -3 -9 6 195.18 14.7
 -9 3 6 204.88 13.9
 -5 -9 -6 43.1 5.8
 -5 -9 -6 30.7 5.8
 -9 5 -6 23.5 5.6
 -9 5 -6 39.3 9.6
 5 9 -6 37 7.1
 5 9 -6 39.6 3.5
 5 9 6 54.59 8.5
 5 9 6 27.3 7.5
 -5 -9 6 25.4 6.4
 -9 5 6 51.29 8.9
 -7 -9 -6 50.09 7.7
 -9 7 -6 46.8 13.3
 -7 -9 -6 51.29 7.2
 -9 7 6 40.4 10.1
 -7 -9 6 62.19 9.4
 7 9 6 60.99 14.9
 7 9 6 56.09 10.2
 -9 9 -6 594.84 36
 -9 -9 -6 567.34 33
 -9 -9 -6 555.74 33
 -9 9 6 558.74 32.7
 -9 9 6 562.24 35.1
 -9 -9 6 532.25 34.5
 -9 -9 6 592.04 28.4
 9 9 6 524.65 37.5
 -8 10 -6 124.19 23.2
 -10 -8 -6 142.69 13.8
 -8 10 -6 139.39 16.2
 -8 10 6 196.18 14.1
 -10 -8 6 199.38 15.7
 -8 10 6 126.29 16.4
 -10 -8 6 161.08 9.7
 -10 -6 -6 30.5 7.1
 -6 10 -6 36.4 9.3
 -6 10 -6 35.3 10.4
 -10 -6 6 24.1 3.9
 10 6 6 52.99 12.6
 -6 10 6 30.5 6.4
 -10 -6 6 18.9 4.8
 -6 10 6 22.2 5.5
 10 4 -6 8.7 2.4
 -4 10 -6 6.3 4.1
 -10 -4 -6 6.7 2.9
 -10 -4 -6 6.3 4.5
 -4 10 -6 5.7 4.1
 -4 10 6 7.6 2.4
 -10 -4 6 11.4 3.7
 10 4 6 6.1 5.3
 4 -10 6 8.5 4.3
 -4 10 6 4.7 4.6
 2 -10 -6 56.59 7.7
 -10 -2 -6 50.99 7.8
 2 -10 -6 52.79 6
 -2 10 -6 52.79 9.2
 -10 -2 -6 58.69 9.5
 2 -10 6 54.59 9.5
 -2 10 6 55.19 9.2
 -2 10 6 52.89 5.9
 10 2 6 48.3 10.5
 -10 -2 6 54.39 8
 0 -10 -6 85.69 7.5
 0 -10 -6 88.09 9.2
 0 10 -6 86.89 7.3
 -10 0 -6 86.39 11.2
 0 10 -6 90.39 10.4
 10 0 6 58.29 10.8
 0 -10 6 81.29 9.7
 0 10 6 71.09 9.3
 2 10 -6 42 8.8
 2 10 -6 52.79 5.3
 -2 -10 -6 48.5 6.1
 -10 2 -6 37.9 9.2
 -2 -10 -6 44.2 7.3
 2 10 6 36.3 9
 10 -2 6 32.4 8.6
 -2 -10 6 46 8.9
 2 10 6 41.1 8.5
 -4 -10 -6 18.2 5
 -10 4 -6 14.9 5.1
 4 10 -6 12 4.3
 4 10 -6 19.4 3.4
 -4 -10 -6 22.2 6.1
 4 10 6 19.3 4.7
 -10 4 6 16.9 4.8
 -4 -10 6 10.8 4
 -10 4 6 20.1 3
 -10 4 6 22.1 2.5
 10 -4 6 9.8 4.9
 4 10 6 18.4 7.6
 -6 -10 -6 21.3 6.2
 -10 6 -6 6.8 6.5
 6 10 -6 9.7 3.9
 -10 6 -6 19.6 5.3
 6 10 6 16 5.2
 -6 -10 6 11.5 4.1
 -10 6 6 18.9 5.5
 6 10 6 11 8.1
 -8 -10 -6 170.68 13.4
 -8 -10 -6 143.09 13.2
 -10 8 -6 132.79 16.4
 8 10 6 128.49 21.9
 8 10 6 142.69 14.8
 -10 8 6 142.59 15.1
 -10 8 6 120.59 15.9
 -8 -10 6 178.58 14.9
 -10 -10 -6 157.68 14.5
 -10 -10 -6 174.78 15.5
 -10 10 -6 159.58 17.6
 -10 -10 6 190.18 17.2
 -10 10 6 150.68 16.3
 -10 -10 6 151.98 10.1
 -9 11 -6 282.77 23.1
 -11 -9 -6 252.67 18.9
 -11 -9 -6 235.08 18.9
 -9 11 6 249.88 18.8
 -11 -9 6 221.48 19.9
 -11 -9 6 246.38 14.1
 -11 -7 -6 233.08 17.6
 -7 11 -6 258.27 20.7
 -11 -7 6 179.78 17.7
 11 7 6 233.08 22.4
 -7 11 6 231.98 16.1
 -11 -7 6 223.58 13.1
 11 5 -6 68.09 7.6
 -5 11 -6 48.3 11.3
 -5 11 -6 67.79 11
 -11 -5 -6 67.89 9.4
 11 5 6 60.29 13
 -11 -5 6 73.69 10.4
 -5 11 6 65.29 11.5
 -5 11 6 69.79 7.9
 -11 -5 6 74.59 6.8
 5 -11 6 55.89 11.7
 -11 -3 -6 299.57 22.5
 3 -11 -6 316.17 20.8
 -3 11 -6 327.07 22.7
 -11 -3 -6 328.37 21.7
 -3 11 -6 333.67 20.1
 -3 11 6 348.37 19.2
 11 3 6 323.07 23.6
 -3 11 6 323.37 22.5
 -11 -3 6 364.96 22.6
 3 -11 6 271.87 22.9
 1 -11 -6 505.25 28.9
 -1 11 -6 453.35 29.8
 -1 11 -6 526.55 27.2
 -11 -1 -6 523.75 31.2
 1 -11 -6 502.95 26.9
 -1 11 6 453.65 28.7
 -1 11 6 456.15 26.7
 11 1 6 494.55 30.2
 1 -11 6 463.65 30.4
 -1 -11 -6 467.45 27.9
 1 11 -6 466.35 29.1
 1 11 -6 505.45 25.6
 -1 -11 -6 456.65 25.7
 -11 1 -6 453.45 29.6
 -1 -11 6 453.65 29.9
 11 -1 6 450.05 28.6
 1 11 6 469.95 28
 -3 -11 -6 405.66 23.7
 -3 -11 -6 410.26 25.1
 3 11 -6 392.96 26.4
 3 11 -6 400.06 22
 -11 3 -6 426.96 27.5
 -3 -11 6 420.86 27.7
 11 -3 6 410.56 26.2
 3 11 6 449.26 32.2
 3 11 6 394.86 25.8
 5 11 -6 86.79 6.9
 5 11 -6 90.49 12.5
 -5 -11 -6 84.99 8.8
 -11 5 -6 86.59 16.7
 -11 5 -6 98.99 12.4
 -5 -11 -6 78.39 9.9
 5 11 6 96.69 12.2
 -11 5 6 73.49 12.1
 -5 -11 6 96.09 11.3
 -11 5 6 94.59 6.5
 5 11 6 74.29 18.1
 -11 5 6 100.29 7.2
 -7 -11 -6 209.48 15.8
 -7 -11 -6 185.38 14.9
 -11 7 -6 177.28 17.4
 7 11 6 189.18 17
 -7 -11 6 184.78 17
 -11 7 6 169.38 17.8
 -9 -11 -6 213.98 16.8
 -9 -11 -6 248.78 18
 -11 9 -6 206.08 20.1
 -11 9 6 183.18 19.4
 -9 -11 6 210.88 19
 -11 11 -6 63.79 15.8
 -11 -11 -6 48.8 9.9
 -11 -11 -6 52.99 10.4
 -11 -11 6 49.4 6.4
 -11 11 6 59.39 14.8
 -10 12 -6 16.1 7.8
 -12 -10 -6 24.5 5.8
 -12 -10 -6 39.9 10.4
 -10 12 6 44.9 13.2
 -12 -10 6 16.5 3.3
 -12 -10 6 16.2 5.7
 -8 12 -6 70.59 14.3
 -12 -8 -6 72.29 10.8
 -8 12 6 69.49 11.2
 -12 -8 6 71.49 7
 -12 -8 6 63.79 12.3
 -12 -6 -6 74.69 10.7
 -6 12 -6 55.19 11.8
 12 6 -6 61.79 8.9
 12 6 6 38.8 10
 -12 -6 6 84.79 11.9
 -6 12 6 62.69 9.6
 -12 -6 6 70.29 7.1
 -4 12 -6 127.99 13.9
 -4 12 -6 100.59 11
 12 4 -6 103.39 7.1
 -12 -4 -6 116.39 11.8
 -4 12 -6 110.99 14.3
 12 4 -6 111.89 6.7
 -12 -4 -6 113.69 13.6
 12 4 6 111.39 14.7
 4 -12 6 97.19 12.4
 -12 -4 6 122.59 12.8
 2 -12 -6 14.1 4.3
 2 -12 -6 9.8 3
 -2 12 -6 1 4.8
 -12 -2 -6 16.4 5.7
 -2 12 -6 14.3 3.8
 -2 12 6 23.2 5.8
 2 -12 6 9.6 4.9
 12 2 6 14.5 6.5
 -2 12 6 10 4.9
 -12 0 -6 1.7 4.7
 0 12 -6 4.4 3
 0 -12 -6 5 2.4
 0 -12 -6 -0.7 2.9
 0 12 -6 4.3 4.9
 12 0 6 9.4 5.1
 0 -12 6 3 4
 0 12 6 4.4 5
 -2 -12 -6 8.7 2.7
 -2 -12 -6 7.7 3.7
 2 12 -6 9.7 4.7
 2 12 -6 8.1 2.8
 -12 2 -6 5 4.7
 12 -2 6 0.9 5.1
 -2 -12 6 0.8 3.8
 2 12 6 6 4.8
 -4 -12 -6 113.99 11.3
 4 12 -6 101.39 8.4
 -12 4 -6 80.99 13.6
 -4 -12 -6 126.99 10.3
 4 12 -6 93.89 13.5
 4 12 6 97.59 13.1
 -4 -12 6 118.09 12.8
 12 -4 6 102.09 13.4
 -6 -12 -6 70.59 10.5
 -6 -12 -6 92.19 10.6
 6 12 -6 73.29 7
 -12 6 -6 70.79 13.4
 -12 6 6 90.59 7.3
 -6 -12 6 100.19 13.2
 -12 6 6 80.89 13.8
 -8 -12 -6 53.59 9.9
 -12 8 -6 85.39 13.6
 -8 -12 -6 54.29 9.6
 -12 8 6 75.39 9.1
 -12 8 6 46.7 9.3
 -8 -12 6 72.29 12.5
 -10 -12 -6 16.9 5.1
 -12 10 -6 3.3 7
 -12 10 6 10.1 7.3
 -10 -12 6 11.3 5.4
 -12 12 -6 77.39 18.2
 -12 -12 -6 45.3 11
 -12 -12 -6 70.59 12.1
 -12 -12 6 45.6 7.3
 -12 12 6 66.29 19
 13 11 -6 16.7 9.9
 -13 -11 -6 16.1 5.7
 -13 -11 -6 15.7 5.6
 -11 13 -6 24.4 10.1
 -11 13 6 20.5 8
 -13 -11 6 4.8 5.8
 -13 -11 6 17.5 3.7
 13 9 -6 12.5 6.7
 -9 13 -6 7.4 7.4
 -13 -9 -6 11.3 5
 -13 -9 6 5 4.9
 -9 13 6 7.8 5.7
 -13 -9 6 2 2.9
 13 7 -6 206.28 16.9
 -13 -7 -6 257.87 19.2
 -7 13 -6 240.18 21.5
 -7 13 6 222.28 18
 -13 -7 6 247.98 19.7
 -13 -7 6 257.97 15
 13 5 -6 897.01 44.6
 -13 -5 -6 925.81 50.09
 -5 13 -6 902.41 48.6
 -5 13 -6 906.91 52.09
 -13 -5 6 879.11 50.79
 13 5 6 834.22 51.29
 -13 -5 6 950.4 46
 -5 13 6 806.92 46.8
 -3 13 -6 666.73 35.5
 -13 -3 -6 683.93 39
 -13 -3 -6 623.24 37.1
 3 -13 6 599.04 38.7
 13 3 6 642.04 38.2
 -3 13 6 562.34 33.8
 -13 -3 6 577.14 37.1
 -1 13 -6 266.77 17
 1 -13 -6 231.68 16.6
 -13 -1 -6 247.08 21.1
 1 -13 -6 281.87 19.1
 13 1 6 225.38 20.1
 -1 13 6 296.67 18
 1 -13 6 233.38 20.2
 -1 -13 -6 415.86 24.3
 -13 1 -6 431.06 29
 -1 -13 -6 412.06 25.8
 1 13 -6 378.96 23.5
 13 -1 6 393.86 27.5
 -1 -13 6 455.45 29.7
 -3 -13 -6 465.25 27.8
 3 13 -6 532.35 26.6
 -3 -13 -6 480.55 29.5
 -13 3 -6 445.46 31.4
 13 -3 6 471.55 30.8
 -3 -13 6 467.15 32.1
 -5 -13 -6 949.31 50.19
 -5 -13 -6 902.71 49.1
 -13 5 -6 1013.4 53.49
 -13 5 6 788.92 49.9
 -5 -13 6 908.11 52.59
 -7 -13 -6 270.37 20
 -7 -13 -6 253.77 19.2
 -13 7 -6 280.67 23.6
 -13 7 6 285.97 16.6
 -7 -13 6 282.87 22
 -9 -13 -6 4.3 4.4
 -13 9 -6 5.6 6.9
 -9 -13 -6 5.4 3.9
 -13 9 6 5.9 4.2
 -13 9 6 -3.5 7.9
 -9 -13 6 -3.8 4.8
 -11 -13 -6 11.2 5.6
 -13 11 -6 18 8.6
 -11 -13 -6 8.7 5.1
 -13 11 6 0.9 9
 -11 -13 6 5.9 5.5
 -13 11 6 9.6 5.7
 -13 -13 -6 37.8 8.5
 -13 13 -6 55.19 13.5
 -13 -13 6 58.99 15.4
 -13 13 6 76.99 15.2
 -13 -13 6 45.4 8.2
 -12 14 -6 63.19 14.3
 -14 -12 -6 82.19 14.2
 -14 -12 -6 88.29 14.9
 -14 -12 6 91.39 17.3
 -14 -12 6 81.89 9.2
 14 10 -6 10.7 8.8
 -14 -10 -6 2 5.2
 -14 -10 -6 40.9 11.6
 -10 14 -6 11 9.1
 -14 -10 6 2.3 4.6
 -14 -10 6 3.5 3.3
 -10 14 6 10.2 7.4
 -8 14 -6 19.3 8.1
 -14 -8 -6 17.5 5.6
 14 8 -6 11.1 5.9
 -8 14 6 12.6 6
 -14 -8 6 13.4 3.4
 -14 -8 6 13.2 5.4
 -14 -6 -6 118.69 13.5
 14 6 -6 122.19 10.6
 -6 14 -6 108.09 15.9
 -14 -6 6 132.49 15.4
 -14 -6 6 126.89 10.4
 -6 14 6 132.79 13.7
 -4 14 -6 98.19 13
 -14 -4 -6 95.39 13.1
 4 -14 6 109.89 15.6
 -14 -4 6 98.69 13.8
 -4 14 6 110.09 12.1
 14 4 6 103.39 16.2
 -2 14 -6 21.7 5.1
 2 -14 -6 33.7 7.2
 -14 -2 -6 24.1 5.6
 -14 -2 -6 45.5 11.6
 14 2 6 16.7 7.6
 2 -14 6 14.9 6.5
 -2 14 6 20.7 5
 -14 0 -6 19.2 6.4
 0 -14 -6 10.4 3.4
 0 -14 -6 8.2 3.7
 0 14 -6 12.2 4.3
 0 -14 6 3.1 5
 14 0 6 3.5 6.5
 -2 -14 -6 14.4 5.2
 -2 -14 -6 15.2 4.1
 -14 2 -6 4.8 5.9
 2 14 -6 27.9 7.3
 -2 -14 6 15.2 5.8
 14 -2 6 19.8 7.3
 -14 4 -6 86.79 14.5
 -4 -14 -6 122.19 11.8
 -4 -14 -6 97.89 12.2
 4 14 -6 96.59 9.5
 -4 -14 6 111.79 15.3
 -14 6 -6 109.19 16.1
 6 14 -6 105.79 10.1
 -6 -14 -6 125.49 13.1
 -6 -14 6 161.78 17.3
 -8 -14 -6 16.4 4.9
 -14 8 -6 12.5 8.1
 -8 -14 -6 38.1 9.8
 -8 -14 6 18 6.4
 -14 8 6 19.1 4.7
 -10 -14 -6 5.8 5
 -10 -14 -6 2.3 4.9
 -14 10 -6 3.9 8
 -14 10 6 8.6 5.2
 -14 10 6 -2.2 10.3
 -10 -14 6 7.1 5
 -14 12 -6 71.49 19.6
 -12 -14 -6 89.39 14.2
 -12 -14 -6 62.49 13.5
 -12 -14 6 96.19 17.1
 -9 15 -6 20.6 9.3
 -15 -9 -6 26.5 7.4
 15 9 -6 21.1 7.9
 -15 -9 6 25.7 7.5
 -9 15 6 23.3 8
 -15 -9 6 35.8 7.6
 15 7 -6 87.59 11.2
 -15 -7 -6 112.19 13.6
 -7 15 -6 68.29 15.5
 -15 -7 6 99.39 9.8
 -7 15 6 78.29 15
 -15 -7 6 92.29 12.7
 -5 15 -6 310.27 26.3
 -15 -5 -6 326.77 23.3
 5 -15 6 280.27 25.5
 -15 -5 6 330.87 19.7
 -15 -5 6 272.17 23.6
 -3 15 -6 156.08 16.7
 -15 -3 -6 167.98 17.1
 -15 -3 -6 214.68 19.5
 -3 15 6 156.08 15.6
 3 -15 6 180.98 19.3
 -15 -3 6 140.49 16.8
 15 3 6 204.78 20.4
 1 -15 -6 4 4.4
 -15 -1 -6 -1 5.9
 -1 15 -6 11.6 5.4
 1 -15 -6 7.6 3.5
 15 1 6 -8.4 7.4
 1 -15 6 4.2 5.7
 -1 15 6 4.3 5
 1 15 -6 7.8 4.5
 -1 -15 -6 10.1 3.7
 -15 1 -6 10.5 6.7
 -1 -15 -6 8.8 4.9
 15 -1 6 -0.7 7
 -1 -15 6 14.2 5.2
 -3 -15 -6 105.29 12.3
 -3 -15 -6 125.09 13.5
 -15 3 -6 99.19 15.4
 3 15 -6 156.98 12
 15 -3 6 145.69 17.4
 -3 -15 6 125.89 16.8
 -15 5 -6 289.77 24
 -5 -15 -6 286.57 21.1
 5 15 -6 310.27 18.1
 -5 -15 -6 243.38 19.7
 -5 -15 6 280.57 23.9
 -15 7 -6 120.39 17.6
 -7 -15 -6 109.79 13.3
 -7 -15 -6 125.19 13.4
 -7 -15 6 109.79 16.4
 -15 9 -6 65.49 15.9
 -9 -15 -6 43.1 11
 -9 -15 -6 47 11.4
 -15 9 6 58.89 10.7
 -8 16 -6 65.99 17.6
 -16 -8 6 79.19 15.4
 -16 -8 6 67.49 9.6
 -6 16 -6 5.3 7.6
 -16 -6 -6 16 6.4
 -6 16 6 11.2 6.8
 -16 -6 6 9.6 4.1
 -16 -6 6 18.7 6.3
 -16 -4 -6 1.2 5.3
 -16 -4 6 5.6 5.1
 4 -16 6 -3.1 5.9
 -4 16 6 7.6 5.9
 -2 16 -6 1.4 6.4
 -16 -2 -6 4.1 5.5
 -16 -2 -6 18.4 7.6
 2 -16 -6 5.6 4
 16 2 6 -2.3 8.8
 -2 16 6 5.7 5.7
 2 -16 6 4.6 6
 0 16 -6 1.6 5.4
 -16 0 -6 16 7.4
 0 -16 -6 9.9 5.2
 16 0 6 17.5 8.8
 0 -16 6 17.3 6.5
 2 16 -6 1.5 4.7
 -16 2 -6 7 6.9
 -2 -16 -6 3.9 4.5
 -2 -16 -6 0 3.8
 16 -2 6 2.9 8.3
 -2 -16 6 6.8 5.9
 -4 -16 -6 2.6 4.8
 -16 4 -6 -6.1 6.6
 4 16 -6 8.6 4.8
 -4 -16 -6 3 4.3
 -4 -16 6 -2 5.7
 -6 -16 -6 18.7 6.2
 -16 6 -6 10.5 7.7
 -6 -16 -6 10.3 4.8
 6 16 -6 7.3 4.6
 -6 -16 6 12.5 6.5
 -8 -16 -6 93.89 14
 -16 8 -6 71.49 18.4
 -8 -16 -6 64.99 13.7
 -8 -16 6 85.29 16.5
 17 7 -6 24.1 4.4
 -7 17 -6 23.2 10.1
 -17 -7 -6 47.3 13.3
 -17 -7 6 14.2 4.8
 -17 -7 6 16.8 7.4
 -5 17 -6 19.8 9.4
 -17 -5 -6 27.7 7.2
 -5 17 6 8.4 8
 5 -17 6 12.4 7.6
 -17 -5 6 14.9 6
 -17 -5 6 22.3 5.4
 -17 -3 -6 8.9 6.7
 -17 -3 6 12.8 6
 -3 17 6 18.8 7.2
 3 -17 6 1.7 6.5
 1 -17 -6 63.09 11.5
 -1 17 -6 59.69 16.2
 -17 -1 -6 107.69 17.2
 1 -17 6 73.79 17
 -1 -17 -6 133.09 14.5
 -1 -17 -6 111.39 13.2
 1 17 -6 102.69 14.6
 -17 1 -6 133.79 18.5
 -1 -17 6 109.49 16.1
 3 17 -6 6.4 5.9
 -3 -17 -6 15.2 6
 -3 -17 -6 16.4 5.1
 -17 3 -6 22 8.6
 -3 -17 6 16.4 7.9
 -5 -17 -6 47.9 11.9
 5 17 -6 40 11.2
 -17 5 -6 21.2 9
 -5 -17 -6 13.8 6.2
 -5 -17 6 21.5 8.1
 -7 -17 -6 10.4 5.4
 -7 -17 -6 16.1 6.4
 -17 7 -6 27.5 9.8
 -7 -17 6 11.4 7.6
 -18 -4 -6 -4.5 6.3
 -18 -4 6 -5.4 5
 -18 -4 6 -3.8 5.9
 4 -18 6 -12 7.2
 -18 -2 -6 7.1 7
 2 -18 6 6.6 7.4
 -18 -2 6 10.2 6.2
 0 -18 -6 44 11.6
 -18 0 -6 19.1 8.6
 0 -18 6 28.9 9
 -2 -18 -6 14.6 6.5
 2 18 -6 1.3 10.5
 -18 2 -6 5.3 8.5
 -2 -18 -6 18.7 5.8
 -2 -18 6 7.9 7.6
 -4 -18 -6 1.5 5.2
 -18 4 -6 -3.5 8.7
 -4 -18 -6 -1.1 5.9
 -4 -18 6 -8.9 6.9
 -1 0 -7 3.7 1.4
 0 1 -7 2.6 1.3
 -1 0 -7 1.2 1.2
 1 0 -7 3.1 1.1
 1 0 -7 1.9 1.1
 1 0 -7 1.5 2.3
 0 -1 -7 1.3 2.3
 -1 0 -7 0.4 2.5
 0 1 -7 1.9 1.1
 0 -1 -7 1.6 1.3
 0 -1 7 3.8 2.2
 1 0 7 0.9 2.2
 -1 0 7 2.9 1.2
 0 1 7 2.1 1.5
 -1 0 7 3 2
 -1 0 7 1.5 1.2
 0 -1 7 1.6 1.4
 -1 2 -7 1689.53 83.29
 1 -2 -7 1682.83 84.99
 -1 2 -7 1791.72 84.29
 -2 -1 -7 1730.93 86.19
 2 1 -7 1638.94 82.39
 -1 2 -7 1821.92 85.79
 -2 -1 -7 1624.94 83.59
 -2 -1 -7 1721.23 83.99
 1 -2 -7 1696.13 83.59
 2 1 -7 1654.93 84.29
 1 -2 -7 1659.93 81.89
 2 1 -7 1729.13 83.39
 1 -2 7 1790.32 85.19
 -1 2 7 1727.13 84.99
 1 -2 7 1635.04 84.69
 2 1 7 1766.12 85.79
 -2 -1 7 1673.13 82.59
 -2 -1 7 1729.73 83.79
 -2 -1 7 1746.93 84.09
 -1 2 7 1718.73 83.79
 -2 1 -7 1621.04 82.59
 2 -1 -7 1659.63 79.89
 2 -1 -7 1662.73 79.29
 -1 -2 -7 1657.23 82.59
 -1 -2 -7 1493.25 79.39
 1 2 -7 1683.23 80.59
 -2 1 -7 1615.44 80.89
 -2 1 -7 1659.93 80.59
 1 2 -7 1651.93 79.19
 1 2 -7 1600.04 81.49
 -1 -2 -7 1692.53 80.69
 2 -1 -7 1614.94 81.19
 2 -1 7 1704.93 82.19
 -1 -2 7 1658.83 81.09
 -2 1 7 1611.74 80.89
 1 2 7 1646.64 82.39
 -1 -2 7 1702.03 81.29
 1 2 7 1627.34 80.89
 -2 1 7 1644.84 80.09
 -2 1 7 1637.14 79.49
 3 2 -7 2347.17 117.39
 2 -3 -7 2475.85 118.29
 3 2 -7 2522.05 117.49
 -2 3 -7 2631.44 118.49
 -3 -2 -7 2360.26 119.79
 -2 3 -7 2439.66 119.49
 3 2 -7 2338.37 115.19
 -3 -2 -7 2430.36 117.89
 -2 3 7 2376.76 117.39
 2 -3 7 2183.78 118.59
 3 2 7 2439.36 119.69
 -3 -2 7 2322.17 115.39
 -3 -2 7 2430.56 117.79
 2 -3 7 2474.45 118.99
 -2 3 7 2442.86 118.49
 3 0 -7 3.7 1.3
 3 0 -7 1.4 1.8
 -3 0 -7 2.3 1.8
 -3 0 -7 4 3.1
 0 -3 -7 3.6 1.8
 0 3 -7 5.4 2.8
 0 -3 -7 6.2 2.8
 0 3 -7 3.2 1.8
 -3 0 -7 3.4 1.9
 3 0 -7 4.8 1.4
 -3 0 7 4.2 1.4
 0 3 7 5.3 2.1
 0 -3 7 3.3 2.2
 0 -3 7 4.8 2.6
 0 3 7 8 3
 3 0 7 1.8 2.7
 -3 0 7 9.8 2.3
 -3 0 7 4.3 2
 -2 -3 -7 2426.16 114.79
 3 -2 -7 2272.57 114.39
 2 3 -7 2281.37 112.09
 3 -2 -7 2358.86 113.69
 -3 2 -7 2358.56 116.49
 2 3 -7 2484.25 114.59
 -3 2 -7 2358.76 115.29
 -2 -3 -7 2294.57 116.39
 2 3 -7 2397.86 114.99
 -3 2 7 2275.17 112.59
 -2 -3 7 2108.39 114.69
 -3 2 7 2370.76 113.99
 2 3 7 2391.66 115.09
 2 3 7 2399.26 116.79
 3 -2 7 2470.65 116.09
 -3 2 7 2341.17 114.59
 -3 4 -7 489.05 29
 4 3 -7 541.75 26.9
 -3 4 -7 527.55 28.3
 -4 -3 -7 483.45 27.3
 3 -4 -7 507.05 26.8
 -4 -3 -7 493.05 29.5
 -4 -3 7 484.75 27.5
 3 -4 7 439.76 28.4
 4 3 7 526.85 29.8
 -3 4 7 472.35 27
 3 -4 7 532.15 28.9
 -3 4 7 501.75 27.9
 -1 4 -7 440.26 24.7
 -4 -1 -7 432.26 25.5
 -4 -1 -7 380.66 23
 -1 4 -7 431.46 23.6
 4 1 -7 416.96 22.4
 1 -4 -7 383.46 22.6
 -1 4 7 458.55 25
 -4 -1 7 400.76 22.6
 4 1 7 454.55 25.3
 -4 -1 7 434.96 22.1
 -1 4 7 388.56 22.8
 -4 -1 7 366.16 20.9
 1 -4 7 431.16 24.4
 1 4 -7 301.97 18.6
 -1 -4 -7 342.07 18.2
 -4 1 -7 273.47 18.5
 1 4 -7 329.97 18.2
 -1 -4 -7 299.37 19.3
 -4 1 -7 280.67 19.6
 4 -1 -7 279.57 17
 4 -1 -7 307.67 16.6
 1 4 7 336.17 18.5
 -4 1 7 347.37 17
 -4 1 7 283.47 16.8
 -4 1 7 328.97 17
 4 -1 7 300.67 19.4
 1 4 7 290.37 19.7
 -1 -4 7 302.37 18.6
 4 -3 -7 435.46 23.4
 -4 3 -7 406.76 25.1
 -3 -4 -7 461.75 24.5
 3 4 -7 455.95 24.5
 3 4 -7 487.35 24.6
 -3 -4 -7 411.66 25.9
 -4 3 -7 408.66 25.9
 -4 3 7 436.36 23.8
 -4 3 7 447.36 22.1
 3 4 7 405.56 26.3
 -3 -4 7 421.56 24.8
 4 -3 7 447.36 25.6
 3 4 7 443.76 24.8
 -4 3 7 418.26 23.9
 5 4 -7 67.59 7.2
 -4 5 -7 54.99 8.4
 5 4 -7 62.69 6.4
 4 -5 -7 59.99 6.2
 -5 -4 -7 48.4 7.8
 -4 5 -7 61.19 7.8
 -5 -4 -7 73.89 6.8
 -5 -4 7 68.39 7.5
 -4 5 7 50.89 4
 5 4 7 42.4 8.9
 -4 5 7 58.99 7.4
 -4 5 7 74.19 7.3
 2 -5 -7 551.44 30.6
 -2 5 -7 608.04 31.9
 5 2 -7 578.14 29.8
 -5 -2 -7 560.94 31.3
 -5 -2 -7 571.34 33.4
 -2 5 -7 592.94 32.8
 -2 5 7 599.84 31.2
 -5 -2 7 573.04 28.3
 -5 -2 7 582.04 31.2
 2 -5 7 531.75 32.4
 5 2 7 582.54 33.2
 -2 5 7 582.54 32.4
 0 -5 -7 36.4 2.1
 5 0 -7 27.8 3.9
 0 -5 -7 27.9 4.8
 0 5 -7 35.4 6.1
 -5 0 -7 22.4 5.1
 0 5 -7 27.6 5.4
 -5 0 7 34.3 3.7
 5 0 7 39.8 6.7
 0 5 7 38.6 5.5
 0 5 7 30.3 6.9
 -5 0 7 40.4 4.9
 -5 0 7 36.2 3.9
 0 -5 7 31.6 5.8
 2 5 -7 561.74 30.9
 -2 -5 -7 562.44 30.6
 -5 2 -7 554.34 32.7
 2 5 -7 606.34 31
 -5 2 -7 539.75 32
 -5 2 7 561.64 29.7
 2 5 7 577.34 33.2
 -5 2 7 559.24 29.2
 2 5 7 562.34 31
 -5 2 7 560.04 29.2
 -2 -5 7 565.94 31.5
 5 -2 7 576.84 32
 4 5 -7 121.69 9.3
 -5 4 -7 111.79 10.9
 4 5 -7 103.39 9.3
 -4 -5 -7 114.29 11.2
 -5 4 -7 119.29 11.3
 -4 -5 -7 89.19 8.9
 5 -4 7 116.99 10.7
 -5 4 7 105.19 9
 -5 4 7 121.19 9.3
 4 5 7 129.79 12.6
 -4 -5 7 121.79 10.1
 4 5 7 106.29 10
 -5 6 -7 286.97 17.9
 6 5 -7 248.18 15.2
 -6 -5 -7 250.87 18.4
 -5 6 -7 227.48 17.8
 -6 -5 -7 213.98 15.9
 6 5 7 243.38 19.2
 -6 -5 7 218.48 16.4
 -5 6 7 264.47 13.8
 -5 6 7 257.27 17.1
 -5 6 7 240.08 16.4
 -3 6 -7 402.86 25
 6 3 -7 416.96 21.8
 3 -6 -7 369.66 22.7
 -3 6 -7 405.96 24.3
 -6 -3 -7 424.86 23.8
 -6 -3 -7 361.56 25.1
 -6 -3 7 437.66 19.9
 3 -6 7 344.17 24.4
 -3 6 7 420.86 24.7
 6 3 7 384.46 25.4
 -3 6 7 440.26 23.9
 -6 -3 7 433.16 24
 6 1 -7 46.5 4.5
 -1 6 -7 46 7.4
 -6 -1 -7 44.5 6.2
 -6 -1 -7 51.69 8.4
 -1 6 -7 47.4 6
 1 -6 -7 51.09 6.1
 -6 -1 7 53.49 4.5
 -1 6 7 51.59 6.5
 6 1 7 51.09 8
 -6 -1 7 46.6 5.8
 -1 6 7 48.8 8.4
 1 -6 7 50.09 6.7
 1 6 -7 54.49 7.1
 -1 -6 -7 52.19 6.2
 1 6 -7 47.3 6.5
 -6 1 -7 53.89 8.2
 -1 -6 -7 47.9 3.8
 -6 1 7 48.3 4
 1 6 7 36.7 6.4
 -1 -6 7 57.69 7.3
 6 -1 7 35.5 7.2
 1 6 7 35.4 8.4
 -6 1 7 47.6 5.4
 -6 1 7 58.99 5.5
 3 6 -7 476.35 27.7
 -3 -6 -7 446.66 27.4
 -6 3 -7 505.35 29.9
 -6 3 -7 542.15 30.4
 3 6 -7 488.95 27.6
 -3 -6 7 488.45 28.8
 3 6 7 509.25 30.8
 -6 3 7 507.45 26.2
 3 6 7 487.05 28.3
 -6 3 7 490.15 27.2
 6 -3 7 514.05 29.1
 -6 5 -7 130.19 13.1
 5 6 -7 181.08 12.9
 -6 5 -7 127.49 13.4
 -5 -6 -7 180.88 12.3
 -6 5 7 160.38 12.2
 5 6 7 141.89 11.7
 5 6 7 121.19 14.4
 -6 5 7 143.39 11.4
 -5 -6 7 170.38 12.9
 -7 -6 -7 774.82 43.3
 -6 7 -7 809.72 45.5
 -6 7 -7 838.62 45.5
 7 6 7 786.42 46.7
 -6 7 7 812.72 44
 -7 -6 7 768.22 44
 -6 7 7 846.22 44.1
 -6 7 7 791.62 40.9
 -7 -4 -7 90.49 9.1
 4 -7 -7 90.99 8
 -4 7 -7 93.29 10.3
 -4 7 -7 76.19 10.1
 7 4 -7 87.99 7.3
 -7 -4 -7 78.39 10.2
 -7 -4 7 95.89 4.7
 -7 -4 7 91.99 9.4
 4 -7 7 76.49 9.5
 -4 7 7 88.89 5.8
 -4 7 7 72.59 10.6
 -7 -4 7 94.49 4.7
 7 4 7 86.49 11.7
 -4 7 7 87.99 9.5
 -7 -2 -7 242.88 16.5
 -2 7 -7 245.28 17.6
 7 2 -7 258.67 13.8
 -2 7 -7 261.17 17.2
 2 -7 -7 249.88 15.8
 -7 -2 -7 259.07 18.6
 7 2 7 268.97 18.6
 -2 7 7 236.18 18.2
 2 -7 7 249.68 18.1
 -2 7 7 244.98 16.5
 -7 -2 7 245.58 13.7
 -7 -2 7 243.38 16.4
 0 -7 -7 1.6 0.9
 -7 0 -7 -0.7 3.3
 0 7 -7 1.4 2.5
 0 7 -7 4.1 2.7
 0 -7 -7 0.2 1.7
 7 0 7 -1.1 3.4
 -7 0 7 1 1.7
 0 -7 7 2.1 2.8
 -7 0 7 0.1 1.7
 0 7 7 0.4 2.7
 0 7 7 -0.5 4
 -2 -7 -7 223.58 15.3
 -2 -7 -7 245.18 13.4
 2 7 -7 243.18 16
 2 7 -7 222.08 15.5
 2 7 -7 235.98 12.3
 -7 2 -7 225.18 17.4
 -2 -7 7 233.38 16.6
 2 7 7 227.28 15.9
 7 -2 7 238.88 16.7
 -7 2 7 220.48 12.3
 2 7 7 236.28 18.7
 -4 -7 -7 107.49 8.5
 -7 4 -7 114.69 12.7
 -4 -7 -7 104.89 9.6
 -7 4 -7 118.99 11.9
 4 7 -7 111.39 9.8
 7 -4 7 110.29 11.2
 -7 4 7 127.59 10.6
 -7 4 7 109.19 8.6
 -4 -7 7 108.09 10.7
 4 7 7 106.49 13.5
 4 7 7 86.49 10.4
 -6 -7 -7 756.42 40.6
 6 7 -7 737.13 41.4
 -7 6 -7 759.42 43.3
 -7 6 -7 742.63 42.9
 -6 -7 7 743.53 41.6
 -7 6 7 754.02 39.9
 -7 6 7 730.23 40.9
 6 7 7 749.33 41.3
 6 7 7 721.13 44.1
 -8 -7 -7 260.67 18.4
 -7 8 -7 305.27 21.3
 -7 8 -7 280.37 21.1
 -7 8 7 275.17 20.2
 8 7 7 285.67 23.4
 -8 -7 7 265.37 19.8
 -7 8 7 294.67 17.4
 -8 -5 -7 68.89 10.5
 8 5 -7 86.59 7.1
 -8 -5 -7 57.39 8
 -5 8 -7 74.89 10.6
 -5 8 -7 73.79 10.5
 -8 -5 7 57.79 8.5
 8 5 7 66.09 12
 -5 8 7 68.89 8.4
 -8 -5 7 71.69 4
 -8 -5 7 57.19 3.7
 -5 8 7 81.39 6.1
 8 3 -7 94.99 6.6
 -8 -3 -7 90.19 9.4
 3 -8 -7 91.59 8.5
 -8 -3 -7 83.69 11
 -3 8 -7 90.99 9.5
 -3 8 -7 75.09 10.1
 8 3 7 80.29 11.6
 -8 -3 7 91.59 6.4
 3 -8 7 65.79 10.4
 -3 8 7 96.29 11.9
 -3 8 7 106.09 10.4
 -3 8 7 104.09 6.1
 -8 -3 7 87.69 9.7
 -1 8 -7 42.9 7.5
 1 -8 -7 42.7 6.7
 -8 -1 -7 39.1 8.1
 -1 8 -7 40.6 6.4
 -8 -1 -7 23.6 5
 1 -8 -7 36.4 3.7
 -8 -1 7 35.4 6.6
 -8 -1 7 34.4 5
 1 -8 7 49.2 8.2
 -1 8 7 32.2 6.9
 -1 8 7 26.9 7
 8 1 7 39.4 8.7
 -1 -8 -7 14.8 3.9
 -8 1 -7 28.4 7.6
 1 8 -7 26.4 6.6
 -1 -8 -7 20.9 3.5
 1 8 -7 16.2 3.5
 1 8 7 12.1 3.9
 8 -1 7 11.4 4.4
 -1 -8 7 24.1 7
 -8 1 7 21.6 5.5
 1 8 7 13.5 6
 -8 3 -7 97.59 11.3
 3 8 -7 97.39 10.2
 -8 3 -7 99.29 13.4
 -3 -8 -7 98.29 7.9
 -3 -8 -7 91.69 9.3
 3 8 -7 106.99 5.9
 -3 -8 7 91.89 10.6
 3 8 7 89.89 10.4
 8 -3 7 88.89 11.1
 3 8 7 95.59 14.2
 -8 3 7 104.59 9.6
 -8 3 7 106.39 6.5
 5 8 -7 41.3 8.3
 -5 -8 -7 42.7 6.1
 -8 5 -7 41.4 10.5
 -8 5 -7 32.6 8.3
 -5 -8 -7 41 5.8
 -5 -8 7 34.9 7.8
 -8 5 7 31.7 6
 5 8 7 18.7 7
 -8 5 7 31.1 8
 5 8 7 48 8.6
 8 -5 7 22.8 5.7
 -8 7 -7 210.58 19.6
 -7 -8 -7 257.07 16.7
 -8 7 -7 219.88 18.5
 7 8 7 231.88 17.3
 -7 -8 7 235.98 17.7
 -8 7 7 204.48 15.3
 -8 7 7 223.88 17.8
 7 8 7 202.48 20.8
 -8 9 -7 8.4 6
 -8 9 -7 10.1 5.6
 -9 -8 -7 9.9 4
 -9 -8 7 2.7 3.8
 9 8 7 16.9 8.2
 -8 9 7 9.5 6.2
 -8 9 7 7 3.2
 -6 9 -7 14.1 5.5
 -9 -6 -7 3.4 3.2
 -6 9 -7 16.8 5.3
 -9 -6 7 9.5 3.7
 -6 9 7 11 2.6
 9 6 7 9.3 7.1
 -6 9 7 14 5.3
 -4 9 -7 5.3 3.7
 -9 -4 -7 4.2 2.7
 9 4 -7 5.3 2
 -9 -4 -7 9.9 4.6
 -4 9 -7 1.4 4
 4 -9 7 0.2 3.4
 9 4 7 4.7 5.5
 -4 9 7 10.3 4.1
 -9 -4 7 4.1 3.1
 -2 9 -7 7.2 4.1
 -2 9 -7 6.4 3
 -9 -2 -7 9.5 3.4
 -9 -2 -7 16.1 5
 2 -9 -7 7 3.3
 -2 9 7 6.6 4
 -9 -2 7 8.7 3.1
 9 2 7 6.1 4.8
 2 -9 7 8.5 3.3
 -9 0 -7 10.7 4.6
 0 9 -7 8.1 2.3
 0 -9 -7 9.5 3.5
 0 -9 -7 15.2 3.7
 0 9 -7 9.3 3.2
 -9 0 7 4.4 3.1
 9 0 7 10.2 4.9
 -9 0 7 5.7 2.6
 0 9 7 7.3 3.9
 0 9 7 4.9 6.1
 0 -9 7 26.6 7.7
 2 9 -7 13.3 3.1
 -2 -9 -7 6.9 3.1
 -9 2 -7 10.6 4.6
 -2 -9 -7 18.9 4.2
 2 9 -7 8.7 3.6
 2 9 7 5.5 4
 2 9 7 1.6 6.3
 9 -2 7 10.5 4.7
 -9 2 7 2.7 3
 -2 -9 7 8.6 3.6
 4 9 -7 6.6 3.8
 -4 -9 -7 4.5 3.2
 -4 -9 -7 5.7 2.1
 -9 4 -7 4.5 5.1
 4 9 -7 7.4 2.1
 -9 4 -7 8.6 4.8
 4 9 7 2.2 6.7
 4 9 7 3.8 3.8
 -9 4 7 6.8 2.1
 -9 4 7 1.2 3.8
 9 -4 7 8.1 4.8
 -4 -9 7 5 3.3
 -6 -9 -7 10.8 3
 -9 6 -7 4.2 4.8
 6 9 -7 6.7 4.5
 -6 -9 -7 7.4 3.6
 -9 6 -7 3.7 5.7
 -6 -9 7 7.1 3.6
 -9 6 7 5.2 4.7
 6 9 7 -2.4 7
 -9 6 7 7 3.3
 6 9 7 11.7 4.8
 -8 -9 -7 11.8 3.7
 -8 -9 -7 3.1 3.2
 -9 8 -7 5 6.5
 -9 8 -7 -3.1 5.3
 8 9 7 6.4 8.7
 -9 8 7 3.2 5.5
 -9 8 7 5.9 3.6
 -8 -9 7 6.4 3.4
 -10 -9 -7 20.9 5.6
 -9 10 -7 12.2 6.7
 -10 -9 7 17.6 5.6
 -9 10 7 15.9 4.7
 -7 10 -7 181.98 17.5
 -10 -7 -7 222.78 15.9
 -10 -7 7 184.88 9.9
 -7 10 7 175.18 13.1
 -10 -7 7 180.38 15.5
 -7 10 7 169.78 17.3
 10 7 7 157.58 21.5
 -5 10 -7 34.8 10
 10 5 -7 30.8 4.6
 -10 -5 -7 8.2 5.1
 -10 -5 -7 17.3 4.6
 -5 10 -7 14.8 5.7
 10 5 7 8.3 6.9
 -5 10 7 23.4 5.2
 5 -10 7 15.8 4.9
 -5 10 7 19.8 6.2
 -10 -5 7 25 3.5
 -3 10 -7 3.2 4.1
 -3 10 -7 -4.2 3.9
 10 3 -7 1.8 1
 -10 -3 -7 0.8 2.3
 3 -10 -7 -2.2 2.7
 -10 -3 -7 1.7 4.2
 3 -10 7 2.5 3.9
 -10 -3 7 3.7 2.7
 10 3 7 -2.8 4.8
 -3 10 7 2.9 4.3
 -3 10 7 1.3 1.8
 -1 10 -7 174.18 12
 -1 10 -7 169.78 15.1
 -1 10 -7 171.98 15.1
 1 -10 -7 163.78 11
 -10 -1 -7 196.68 16.8
 1 -10 -7 175.08 13.9
 1 -10 7 187.88 16.1
 10 1 7 188.58 15.8
 -10 -1 7 171.68 14.1
 -1 10 7 174.28 14.8
 1 10 -7 164.58 10.1
 -1 -10 -7 156.88 12.7
 1 10 -7 161.08 14.1
 -10 1 -7 137.89 14.3
 -1 -10 -7 152.98 10.2
 1 10 7 131.59 13.4
 -1 -10 7 150.58 14.4
 -10 1 7 143.19 12
 10 -1 7 135.19 14.4
 1 10 7 113.19 17.9
 3 10 -7 3.2 1.5
 -10 3 -7 1.9 4.2
 3 10 -7 -4.8 3.8
 -3 -10 -7 3.1 3.1
 -3 -10 -7 4.6 2.1
 -3 -10 7 1.1 3.6
 10 -3 7 2.8 4.8
 3 10 7 6.5 3.4
 3 10 7 13.6 7.5
 -10 3 7 -0.6 3.7
 -10 5 -7 58.69 14.5
 5 10 -7 43.3 10
 -5 -10 -7 36.1 6.5
 5 10 -7 42.5 3.6
 -5 -10 -7 43.3 7.6
 -10 5 -7 33.8 9.7
 5 10 7 43.2 10.1
 5 10 7 24.9 9.6
 -10 5 7 45.5 10.4
 -10 5 7 50.79 5.7
 -5 -10 7 47.6 9.3
 -7 -10 -7 181.88 15.1
 -7 -10 -7 181.18 14.5
 -10 7 -7 223.38 19
 -7 -10 7 193.78 17.4
 7 10 7 205.48 17.6
 -10 7 7 200.18 18.2
 -10 7 7 205.98 15
 7 10 7 178.98 22.6
 -9 -10 -7 42 8.4
 -9 -10 -7 20.9 5.7
 -10 9 7 30.7 6.2
 -10 11 -7 130.19 16.8
 -11 -10 -7 114.29 13.1
 -11 -10 -7 126.79 13.3
 -10 11 7 120.59 14.7
 -11 -10 7 111.89 15.2
 -11 -8 -7 44.9 10.3
 -8 11 -7 62.69 13.6
 -8 11 7 76.29 9.8
 -11 -8 7 46.4 11.6
 -11 -8 7 73.29 5.1
 -11 -6 -7 105.19 11.7
 -6 11 -7 105.29 13.8
 -11 -6 7 112.39 7.3
 11 6 7 67.59 16.5
 -6 11 7 98.49 9.6
 -11 -6 7 103.29 12.8
 -11 -4 -7 5.9 3.9
 11 4 -7 8.5 1.9
 11 4 -7 14.3 3.8
 -11 -4 -7 9.2 4.7
 -4 11 -7 6.3 4.6
 -4 11 -7 1.9 4.3
 -4 11 7 9.1 2.5
 -11 -4 7 7.2 3.5
 -4 11 7 5.7 5.1
 11 4 7 7 6.6
 4 -11 7 2.8 4.3
 -2 11 -7 168.18 16
 -2 11 -7 196.28 13
 -2 11 -7 173.48 15.8
 -11 -2 -7 190.98 16.7
 2 -11 -7 180.58 13.9
 -11 -2 -7 177.18 14.8
 2 -11 7 188.88 16.3
 -11 -2 7 184.68 14.9
 -2 11 7 161.58 11.8
 11 2 7 178.48 17.3
 -2 11 7 154.98 15.4
 0 11 -7 58.59 11
 0 11 -7 53.99 6.8
 -11 0 -7 50.69 10.2
 0 -11 -7 54.79 6.5
 0 -11 -7 64.49 8.9
 0 11 7 57.69 16.5
 0 11 7 68.19 10.7
 0 -11 7 56.09 10.7
 -2 -11 -7 152.88 11
 -11 2 -7 162.78 15.4
 2 11 -7 162.78 15.3
 2 11 -7 163.48 10.3
 -2 -11 -7 167.78 12.8
 -11 2 7 143.39 13.5
 2 11 7 106.19 19.8
 -2 -11 7 144.79 15.2
 2 11 7 154.48 14.7
 11 -2 7 137.79 15.2
 4 11 -7 13.3 3.7
 -4 -11 -7 9.2 2.9
 4 11 -7 4.8 4.4
 -4 -11 -7 5.4 3.5
 -11 4 -7 6.8 5.2
 -11 4 7 1.8 4.9
 4 11 7 3.1 8.7
 11 -4 7 4.5 5.8
 -4 -11 7 3.9 3.5
 4 11 7 15.7 5.2
 -6 -11 -7 103.89 11.1
 -11 6 -7 88.69 14.6
 -6 -11 -7 92.99 10.1
 6 11 7 96.39 13.7
 -11 6 7 99.49 8.9
 -11 6 7 101.19 14.1
 -11 6 7 96.89 7.8
 -6 -11 7 102.79 13.3
 -8 -11 -7 77.89 10.9
 -11 8 -7 84.29 14
 -8 -11 -7 73.29 9.8
 -8 -11 7 81.49 12.8
 -11 8 7 85.99 13.5
 -11 10 -7 113.29 17.9
 -10 -11 -7 115.69 12.7
 -10 -11 -7 128.39 13.1
 -11 10 7 83.29 15.8
 -10 -11 7 147.39 15.6
 -12 -11 -7 154.08 15.5
 -12 -11 -7 145.29 16.3
 -11 12 -7 163.98 20.2
 -12 -11 7 154.58 17.8
 -11 12 7 161.88 19
 -12 -9 -7 12.8 5
 -9 12 -7 7.3 7.1
 -12 -9 7 14 5.7
 -9 12 7 15.7 5.3
 -12 -9 7 16.2 4
 -7 12 -7 143.09 18.2
 -12 -7 -7 166.38 15.3
 -12 -7 7 128.79 15.8
 -12 -7 7 155.98 9.7
 -7 12 7 150.58 13
 12 5 -7 14.8 3.4
 -5 12 -7 11.3 6
 -12 -5 -7 20.8 5.5
 12 5 -7 26.2 4.7
 -12 -5 7 28.4 5.6
 -5 12 7 24.9 6.6
 -12 -5 7 12.3 4.9
 12 5 7 24.6 8.3
 5 -12 7 13.5 5.8
 -3 12 -7 5 3.9
 -12 -3 -7 5.2 3.5
 3 -12 -7 4.1 3.6
 -12 -3 -7 5.9 5.1
 -3 12 -7 8.6 5.3
 3 -12 7 -1 4.4
 12 3 7 5.9 6.5
 -3 12 7 4.6 2.7
 -12 -3 7 4.1 3.4
 -1 12 -7 41.8 11.6
 -12 -1 -7 47 11
 1 -12 -7 67.89 9.3
 -1 12 -7 52.79 7.4
 -12 -1 7 51.19 9.1
 12 1 7 40.7 8.6
 -1 12 7 59.19 10.9
 1 -12 7 52.99 11.2
 -12 1 -7 59.89 11.6
 -1 -12 -7 68.79 9.5
 1 12 -7 61.09 7.4
 -1 -12 -7 74.79 7.5
 1 12 -7 61.89 12
 1 12 7 70.59 19.4
 1 12 7 52.29 11.9
 -1 -12 7 72.79 12.2
 12 -1 7 45.1 8.8
 3 12 -7 1.3 2.3
 -12 3 -7 -0.7 4.8
 -3 -12 -7 7.3 3.8
 -3 -12 -7 5.4 2.6
 12 -3 7 2.5 5.7
 3 12 7 4.1 5.3
 -12 3 7 1.1 4.8
 -3 -12 7 4.1 4.4
 -5 -12 -7 17.3 5.1
 -12 5 -7 18.1 6.8
 5 12 -7 12.3 2.6
 -5 -12 -7 28.6 7.1
 -5 -12 7 9.6 5
 -12 5 7 11.2 6.4
 -12 7 -7 119.89 17
 -7 -12 -7 134.29 13.8
 -7 -12 -7 128.39 13.2
 -7 -12 7 131.39 15.9
 -12 7 7 147.49 11.8
 -12 7 7 143.89 10.3
 -9 -12 -7 13.9 5.1
 -12 9 -7 21 8.2
 -9 -12 -7 9.9 4.5
 -9 -12 7 14.8 5.8
 -12 9 7 22.9 7
 -12 11 -7 91.69 18.1
 -11 -12 -7 132.69 14.2
 -11 -12 -7 144.79 14.6
 -11 -12 7 163.28 17.8
 -12 11 7 121.49 19.2
 -13 -12 -7 6.7 5.2
 -13 -12 -7 2.8 5.6
 -12 13 -7 2.9 9.1
 -13 -12 7 6.2 6.8
 -13 -10 -7 57.39 11.8
 -13 -10 -7 43.8 11.1
 -10 13 -7 33.6 10
 -10 13 7 35.1 7.6
 -13 -10 7 45.4 5.3
 -13 -10 7 27 7.5
 13 8 -7 6.1 5.3
 -8 13 -7 7.4 7.1
 -13 -8 -7 2.9 4.8
 -13 -8 7 0.5 2.2
 -13 -8 7 1 4.7
 -8 13 7 2.3 4.6
 13 6 -7 66.19 6.6
 -13 -6 -7 59.79 10.6
 13 6 -7 44.7 8
 -6 13 -7 57.49 13.2
 -6 13 7 59.19 9.4
 -13 -6 7 63.19 11.7
 -13 -6 7 59.29 7.1
 -4 13 -7 13.1 4.9
 -13 -4 -7 9.5 6
 -13 -4 -7 10.4 4.9
 -4 13 -7 9.3 6
 4 -13 7 13.9 5.7
 -13 -4 7 7.1 4.4
 -4 13 7 6.5 3.4
 13 4 7 14.2 8.4
 -13 -2 -7 4.8 4.3
 -2 13 -7 6.6 4.2
 -13 -2 -7 8.5 6.4
 2 -13 -7 5.3 2.7
 2 -13 -7 8 4.4
 -2 13 7 2.3 3.2
 13 2 7 6.1 6.7
 -13 -2 7 4.9 4.1
 2 -13 7 3.5 5.2
 0 -13 -7 6.8 4.5
 0 -13 -7 7.4 2.9
 -13 0 -7 4.1 5.4
 0 13 -7 9.2 3.6
 0 -13 7 8.9 5.5
 13 0 7 7.6 6.9
 -13 2 -7 -1.2 5.1
 -2 -13 -7 6.5 3
 -2 -13 -7 -0.7 3.8
 2 13 -7 -1.8 2.9
 13 -2 7 -0.7 6.9
 -2 -13 7 -0.8 4.8
 4 13 -7 6.3 2.8
 -4 -13 -7 4.8 3.2
 -4 -13 -7 2.4 4
 -13 4 -7 1.3 5.6
 -13 4 7 0.6 5.7
 13 -4 7 4.5 6.6
 -4 -13 7 0.6 4.6
 6 13 -7 42.1 5.4
 -6 -13 -7 40.3 8.9
 -13 6 -7 33.4 8.4
 -6 -13 -7 49.2 10
 -6 -13 7 28 7
 -8 -13 -7 3 4.4
 -13 8 -7 0 6.9
 -8 -13 -7 -1.8 3.8
 -8 -13 7 -2.4 4.9
 -13 8 7 0.6 3.8
 -13 8 7 1.4 4.7
 -13 10 -7 66.29 15.8
 -10 -13 -7 40.2 11
 -10 -13 -7 31.2 6.9
 -13 10 7 23 8.7
 -10 -13 7 23 6.8
 -13 10 7 41.9 10.4
 -12 -13 -7 6.2 5
 -13 12 -7 10.8 9.5
 -12 -13 -7 9.3 5.9
 -12 -13 7 3.5 6.3
 -14 -11 -7 5.7 6.3
 -14 -11 -7 6.5 5.7
 -11 14 -7 -3.4 9.8
 -14 -11 7 3.5 2.5
 -14 -11 7 -11.1 5.7
 -9 14 -7 9.1 8.6
 -14 -9 -7 10.3 5.8
 14 9 -7 1.4 6.7
 -9 14 7 8 6.2
 -14 -9 7 4.9 5.9
 -14 -9 7 9.6 2.9
 -14 -7 -7 25.4 6.3
 -7 14 -7 21.8 7.9
 14 7 -7 15.2 4.8
 -7 14 7 8.6 4.9
 -14 -7 7 12.9 3.4
 -14 -7 7 15.1 6.1
 -14 -5 -7 10.9 5.3
 -5 14 -7 8.4 6.7
 -5 14 -7 8.5 6.5
 -14 -5 7 4.1 4.8
 -5 14 7 10.1 4.1
 -14 -5 7 12.1 3.4
 5 -14 7 3.5 5.7
 -14 -3 -7 9.4 5.8
 -14 -3 -7 4.6 4.8
 -3 14 -7 9.2 5
 -3 14 -7 10 6.4
 -3 14 7 11.5 4.2
 -14 -3 7 9.2 4.8
 3 -14 7 3.8 5.4
 14 3 7 -4.1 8.3
 1 -14 -7 13.4 3.7
 -14 -1 -7 13.8 7.3
 1 -14 -7 13.9 5.2
 -1 14 -7 13.9 4.8
 1 -14 7 15 6
 14 1 7 23.1 8.1
 -1 -14 -7 6.4 4.6
 -1 -14 -7 7.6 3.3
 -14 1 -7 1.8 5.9
 1 14 -7 6.2 3.8
 14 -1 7 6.8 7.1
 -1 -14 7 11 5.6
 3 14 -7 6.2 3.2
 -14 3 -7 -6.1 5.5
 -3 -14 -7 6.8 3.3
 -3 -14 -7 4.8 4.4
 -3 -14 7 -1.1 4.8
 14 -3 7 21.1 7.8
 -5 -14 -7 7.5 4.2
 -14 5 -7 22.2 8.1
 -5 -14 -7 20.1 5.6
 5 14 -7 10.7 3.2
 -5 -14 7 13.5 6.3
 -7 -14 -7 14.5 5.3
 -7 -14 -7 16 4.8
 -7 -14 7 11.4 6.2
 -14 7 7 7.8 1.1
 -9 -14 -7 12.6 4.6
 -14 9 -7 14.3 9.2
 -9 -14 -7 7.2 5.6
 -14 9 7 12.9 6.2
 -9 -14 7 6.4 6
 -14 9 7 8 9.1
 -14 9 7 14.2 4.9
 -11 -14 -7 -0.1 5.4
 -11 -14 -7 6.7 5.1
 -14 11 -7 5 9.9
 -11 -14 7 0.8 4.9
 -14 11 7 3.9 5.9
 -15 -10 -7 44.8 13.5
 -15 -10 -7 62.69 14.6
 -10 15 -7 22 11.1
 -15 -10 7 26.4 7.8
 -15 -10 7 38.7 6.9
 -8 15 -7 61.89 16.4
 15 8 -7 23.8 5.9
 -15 -8 7 23.8 7.3
 -8 15 7 26 7.2
 -15 -6 -7 77.79 12.6
 -6 15 -7 65.29 15.2
 -15 -6 7 79.29 13.3
 -15 -6 7 68.59 8.5
 -6 15 7 55.99 12.7
 -15 -4 -7 10.4 5.6
 -4 15 -7 -0.5 6.9
 -4 15 -7 1.8 6.5
 4 -15 7 6 6
 -4 15 7 5.7 4.6
 -15 -4 7 4.9 5
 2 -15 -7 -0.1 3.2
 -2 15 -7 0.4 5.7
 -15 -2 -7 -2.7 4.7
 -15 -2 -7 7.3 6
 2 -15 7 -9.7 5.2
 -2 15 7 -0.7 4.6
 -15 -2 7 -4.2 4.7
 15 2 7 2.9 8.9
 0 -15 -7 -3.6 4.4
 0 15 -7 0.6 4.7
 -15 0 -7 2.5 6.1
 0 -15 -7 -1.8 2.9
 0 -15 7 -1.5 5.1
 15 0 7 2.7 8.5
 -2 -15 -7 4.2 3.4
 -2 -15 -7 -3.1 4.6
 2 15 -7 0.9 4
 -15 2 -7 6 6.5
 -2 -15 7 7.9 5.9
 15 -2 7 1.5 8.4
 -4 -15 -7 -4.7 4.2
 -4 -15 -7 -3.3 3.7
 4 15 -7 -1.2 3.5
 -15 4 -7 0.4 6.4
 -4 -15 7 1.2 5.1
 6 15 -7 74.89 8.2
 -6 -15 -7 68.99 11.6
 -15 6 -7 65.79 15
 -6 -15 -7 59.09 11.3
 -6 -15 7 83.29 12.9
 -8 -15 -7 90.39 12.9
 -8 -15 -7 71.69 12.2
 -15 8 -7 62.19 17.9
 -15 8 7 71.59 6
 -15 8 7 61.89 6.2
 -8 -15 7 60.69 15.9
 -10 -15 -7 21 6
 -10 -15 -7 26.4 7
 -15 10 -7 18.4 10.1
 -10 -15 7 20.5 7.7
 -15 10 7 46.7 11.1
 16 7 -7 108.09 8.7
 16 7 -7 109.99 7.4
 -16 -7 -7 145.39 16.8
 -7 16 -7 121.29 19.5
 -16 -7 7 123.29 10.8
 -16 -7 7 107.89 16.9
 -16 -5 -7 17 6.3
 -5 16 -7 18 9
 5 -16 7 18.9 8.2
 -16 -5 7 16 6.1
 -5 16 7 14.3 6
 -16 -5 7 13.9 4.3
 -16 -3 -7 7.8 7.5
 -3 16 -7 13.8 8
 -16 -3 -7 6.1 5.6
 -3 16 7 6.5 5.8
 3 -16 7 5.8 6.6
 -16 -3 7 7.7 5.3
 1 -16 -7 2.7 3.6
 -16 -1 -7 3.1 7.2
 -1 16 -7 7.4 5.9
 1 -16 7 -0.7 6.6
 -1 -16 -7 7.2 3.8
 -1 -16 -7 5 4.6
 1 16 -7 7.9 5.3
 -16 1 -7 15.3 7.8
 -1 -16 7 8.7 6.9
 3 16 -7 12.5 4.8
 -16 3 -7 19.4 8
 -3 -16 -7 15.2 5.6
 -3 -16 -7 15.4 4.7
 -3 -16 7 13.7 7.2
 -5 -16 -7 10.6 5.3
 -16 5 -7 11 8
 5 16 -7 14.9 4.5
 -5 -16 -7 14.7 4.7
 -5 -16 7 11.1 6.4
 -7 -16 -7 140.39 15.5
 -7 -16 -7 136.59 15.6
 -16 7 -7 120.69 18.7
 -7 -16 7 142.99 19.4
 -6 17 -7 19.1 9.7
 -17 -6 -7 32.8 8.4
 -17 -6 7 49.5 14.4
 -17 -4 -7 -3.9 5.8
 -4 17 7 2.7 9
 4 -17 7 -0.6 7.3
 -17 -4 7 -7.9 5
 -17 -2 -7 67.69 16.9
 -17 -2 -7 33.7 8.3
 -17 -2 7 57.79 13.7
 2 -17 7 25.3 9
 0 -17 -7 15.7 6.7
 0 17 -7 20.6 7.1
 0 -17 -7 15.8 4.8
 -17 0 -7 31.5 9.6
 0 -17 7 21.3 8.2
 -17 2 -7 26.7 9.6
 -2 -17 -7 44 11.6
 2 17 -7 50.79 12.3
 -2 -17 -7 47.5 10.4
 -2 -17 7 31.3 9.2
 -4 -17 -7 1.8 5.5
 4 17 -7 -3 5.8
 -4 -17 -7 -6.3 4.6
 -17 4 -7 9.5 8.8
 -4 -17 7 -12.7 6.7
 -6 -17 -7 49.1 12.7
 -17 6 -7 26.5 11
 -6 -17 -7 30.4 7.5
 -6 -17 7 26.4 8.7
 1 -18 -7 2.9 4.8
 -18 -1 -7 -3.6 7.3
 -18 -1 -7 2.7 9
 -18 -1 7 2.4 6.1
 1 -18 7 5 6.4
 -1 -18 -7 17.7 6.8
 -18 1 -7 5.3 9.8
 -1 -18 -7 5.3 4.8
 -1 -18 7 10 8.4
 0 0 -8 4605.14 217.28
 0 0 -8 4638.44 214.88
 0 0 -8 4492.95 214.58
 0 0 8 4418.76 214.98
 0 0 8 4058.29 214.98
 0 0 8 4676.83 216.78
 1 -1 -8 3.8 1
 -1 -1 -8 4.3 3
 1 1 -8 2.9 2.9
 -1 -1 -8 1.4 1.6
 -1 -1 -8 4 1.4
 -1 1 -8 1.9 1.5
 -1 1 -8 5.4 3.1
 1 1 -8 2.9 1.3
 1 -1 -8 1.2 1.5
 1 -1 -8 5.2 3.3
 -1 1 -8 3.8 1.8
 1 1 -8 9.2 2.5
 1 1 8 3.6 2.9
 -1 1 8 0.7 1.5
 1 1 8 1.6 1.8
 -1 -1 8 5.1 1.9
 -1 -1 8 3.7 2.5
 -1 1 8 2.3 2.3
 1 -1 8 6.1 2.7
 1 -1 8 4 1.8
 -2 0 -8 1530.45 73.19
 0 2 -8 1559.04 73.29
 0 -2 -8 1435.26 74.89
 2 0 -8 1483.75 71.99
 0 -2 -8 1482.85 71.39
 0 -2 -8 1559.34 73.09
 0 2 -8 1481.85 72.09
 2 0 -8 1481.35 72.09
 0 2 -8 1425.26 74.49
 -2 0 -8 1424.76 75.39
 2 0 -8 1480.45 74.09
 -2 0 -8 1483.05 73.09
 2 0 8 1525.55 74.99
 -2 0 8 1510.75 72.69
 -2 0 8 1521.05 73.69
 0 2 8 1468.15 73.29
 0 -2 8 1486.15 73.99
 -2 0 8 1456.85 72.19
 0 2 8 1283.67 74.19
 2 -2 -8 1180.98 61.59
 -2 2 -8 1274.57 61.39
 2 -2 -8 1252.37 60.29
 2 2 -8 1237.78 61.69
 2 2 -8 1267.57 60.59
 -2 -2 -8 1238.38 60.99
 -2 2 -8 1214.48 63.09
 -2 -2 -8 1155.48 62.99
 -2 2 -8 1210.98 60.49
 2 2 -8 1218.08 58.89
 -2 -2 -8 1104.79 59.89
 -2 2 8 1190.08 60.49
 2 2 8 1250.17 63.09
 2 -2 8 1277.17 62.59
 -2 2 8 1216.78 61.69
 2 2 8 1223.58 61.29
 -2 -2 8 1265.07 61.29
 2 -2 8 1086.09 61.59
 -2 2 8 1174.58 58.89
 -2 -2 8 1269.77 61.29
 -1 3 -8 91.29 9.3
 3 1 -8 97.39 8.4
 1 -3 -8 88.79 8.6
 1 -3 -8 88.59 7.3
 -1 3 -8 82.09 7.6
 -3 -1 -8 88.19 7.7
 3 1 -8 99.69 6.1
 3 1 -8 101.29 7.4
 -3 -1 -8 100.59 8.1
 -3 -1 -8 87.99 9.9
 1 -3 8 101.19 8.9
 -1 3 8 82.99 7.5
 -1 3 8 102.79 9
 -3 -1 8 91.49 6.1
 -3 -1 8 99.49 7.8
 -3 -1 8 98.29 7.7
 1 -3 8 99.19 9.1
 3 1 8 92.89 9.5
 -1 -3 -8 85.59 7.3
 -1 -3 -8 82.29 5.8
 1 3 -8 91.69 8.4
 1 3 -8 98.99 7.6
 -1 -3 -8 85.09 9.3
 3 -1 -8 90.99 6.5
 -3 1 -8 80.29 7.6
 1 3 -8 92.99 5.8
 3 -1 -8 85.29 8
 -3 1 -8 80.79 9.4
 -3 1 -8 94.89 7.4
 1 3 8 91.19 9.5
 -1 -3 8 85.79 8.1
 -1 -3 8 78.29 7.8
 -3 1 8 92.19 6.8
 1 3 8 94.09 7.9
 3 -1 8 91.09 9.2
 -3 1 8 86.59 7.6
 -3 1 8 95.49 6.4
 -3 -3 -8 1.1 1.7
 3 3 -8 1.9 2.6
 -3 3 -8 -0.8 3
 3 3 -8 0.4 1.6
 3 3 -8 1.8 0.7
 3 -3 -8 2.2 1.8
 -3 -3 -8 -2.6 2.6
 -3 3 -8 2.1 2.2
 3 3 8 2.7 2.3
 3 3 8 3 3.5
 3 -3 8 2.3 3.1
 -3 -3 8 0 1.7
 -3 3 8 0.1 2.4
 -3 3 8 0.9 1.9
 -2 4 -8 563.04 32.4
 4 2 -8 577.74 30.2
 4 2 -8 588.94 30.3
 -2 4 -8 579.74 31.2
 2 -4 -8 542.95 30
 -4 -2 -8 552.04 33.1
 -4 -2 -8 558.34 30.8
 -4 -2 8 566.74 30.6
 -2 4 8 564.54 30.5
 -4 -2 8 546.25 27.9
 2 -4 8 520.65 31.8
 -2 4 8 591.04 31.9
 2 -4 8 589.94 32.1
 4 2 8 574.24 32.9
 0 4 -8 10.7 2.7
 0 -4 -8 12.3 3.6
 4 0 -8 21.8 3
 0 -4 -8 19.9 4.1
 4 0 -8 19.6 4.4
 -4 0 -8 24.7 5.1
 -4 0 -8 25.4 4.4
 -4 0 -8 11.8 4
 0 4 8 17.9 4.6
 -4 0 8 17.6 3.1
 0 -4 8 10.6 3
 0 4 8 12.3 4.2
 -4 0 8 24.7 4.1
 4 0 8 12.9 3.9
 -4 0 8 17.2 3.6
 4 -2 -8 535.55 29.3
 -2 -4 -8 522.75 31.7
 4 -2 -8 565.64 28.8
 -2 -4 -8 546.35 29.9
 -4 2 -8 550.84 30.9
 -4 2 -8 542.85 32.3
 2 4 -8 571.34 27.1
 2 4 -8 582.64 30.1
 2 4 -8 574.24 30.7
 -4 2 8 552.54 28.1
 -2 -4 8 545.75 30.7
 -4 2 8 547.15 29.5
 -4 2 8 555.14 29.2
 4 -2 8 545.85 31.5
 2 4 8 555.04 30.4
 2 4 8 534.75 32.3
 4 4 -8 1811.92 85.49
 -4 4 -8 1740.63 86.39
 -4 -4 -8 1622.94 87.39
 4 -4 -8 1686.33 84.29
 -4 -4 -8 1655.53 85.39
 -4 4 -8 1686.63 87.49
 -4 4 8 1683.33 81.99
 -4 4 8 1681.03 85.39
 4 4 8 1763.42 88.39
 -4 4 8 1697.03 84.99
 -4 -4 8 1665.93 85.89
 4 4 8 1714.93 85.89
 4 -4 8 1831.52 87.19
 5 3 -8 25.2 5
 -5 -3 -8 31 7.3
 3 -5 -8 27.3 4.7
 -5 -3 -8 25.8 5.2
 -3 5 -8 17.4 4.9
 -3 5 -8 30.3 6.3
 5 3 -8 21 5.2
 5 3 8 21 5.5
 3 -5 8 28.5 6.6
 -5 -3 8 19.5 5.1
 -3 5 8 27.6 6.2
 -3 5 8 31.2 5.5
 -1 5 -8 422.76 23.7
 -5 -1 -8 424.86 23.5
 -5 -1 -8 370.66 25.2
 1 -5 -8 425.46 23
 5 1 -8 384.26 21.9
 -1 5 -8 400.16 24.5
 1 -5 8 362.96 24.1
 -1 5 8 456.15 23.6
 5 1 8 386.66 24.9
 -5 -1 8 343.77 22.3
 -1 5 8 376.96 24.5
 -5 -1 8 466.15 21
 1 5 -8 528.85 30
 5 -1 -8 527.45 27.8
 -1 -5 -8 504.45 26.1
 -1 -5 -8 493.15 28.7
 1 5 -8 541.15 29.3
 -5 1 -8 523.05 31.5
 -5 1 -8 559.04 30.7
 -5 1 8 494.25 27.6
 5 -1 8 577.94 31.2
 1 5 8 495.25 29.2
 1 5 8 565.04 31.8
 -5 1 8 509.95 27.8
 -1 -5 8 537.55 30.3
 -5 1 8 559.24 27.7
 -3 -5 -8 8.8 3.7
 -5 3 -8 11.2 4
 3 5 -8 13.1 3.4
 -3 -5 -8 17 4.6
 -5 3 -8 8.4 3.2
 3 5 -8 19.2 4.9
 3 5 8 10.8 3.1
 -5 3 8 20.7 4.6
 -5 3 8 17.6 5
 5 -3 8 10.5 4.2
 -3 -5 8 21.2 5.6
 3 5 8 12.7 4.9
 -5 -5 -8 43.5 6.7
 5 5 -8 48.2 6.6
 -5 -5 -8 37.3 8.4
 -5 5 -8 54.39 9.1
 -5 5 -8 59.79 9
 5 5 -8 61.49 7.7
 -5 5 8 52.19 7.3
 5 -5 8 67.79 9.3
 -5 5 8 40.7 7.6
 -5 -5 8 64.99 7.9
 5 5 8 53.49 7.2
 -6 -4 -8 1621.24 82.99
 4 -6 -8 1560.44 79.29
 -4 6 -8 1637.34 82.59
 -4 6 -8 1653.43 81.49
 -6 -4 -8 1591.34 80.49
 6 4 -8 1663.63 78.69
 -6 -4 8 1564.54 80.59
 -4 6 8 1665.83 81.29
 6 4 8 1573.44 82.89
 -4 6 8 1580.74 80.09
 4 -6 8 1368.86 81.69
 -6 -2 -8 511.85 29.3
 6 2 -8 516.65 27.3
 2 -6 -8 525.15 28.8
 -2 6 -8 546.35 30
 -6 -2 -8 496.05 31.4
 -2 6 -8 560.64 31.2
 -2 6 8 525.25 30.8
 -6 -2 8 508.05 28.9
 -6 -2 8 512.95 25.9
 2 -6 8 508.65 30.9
 -2 6 8 525.05 29.2
 6 2 8 504.45 31.2
 -6 0 -8 16.1 4.9
 6 0 -8 22.7 3.8
 0 6 -8 18.9 4.8
 -6 0 -8 21.2 4.9
 0 6 -8 14.6 4.2
 0 -6 -8 20.1 4.9
 0 -6 8 26.7 6.1
 0 6 8 21.4 4.7
 -6 0 8 15.2 4.5
 0 6 8 20.4 5.1
 6 0 8 22.6 5.4
 -6 0 8 24.7 4
 2 6 -8 479.75 28.3
 -6 2 -8 518.45 30.3
 -2 -6 -8 498.05 25.5
 2 6 -8 543.85 28.7
 -2 -6 -8 513.15 28.1
 -6 2 -8 462.25 30.2
 -2 -6 8 476.75 29.1
 2 6 8 498.35 28.6
 -6 2 8 483.65 26
 -6 2 8 517.85 27.3
 2 6 8 475.75 30.8
 6 -2 8 504.35 29.8
 -6 2 8 514.35 26.8
 4 6 -8 1601.14 75.39
 -6 4 -8 1391.66 76.99
 -4 -6 -8 1524.95 74.99
 -6 4 -8 1484.05 76.89
 4 6 -8 1441.06 74.39
 4 6 8 1469.15 75.59
 6 -4 8 1483.95 76.29
 4 6 8 1458.65 78.19
 -6 4 8 1426.46 73.59
 -4 -6 8 1453.65 75.89
 -6 4 8 1510.55 74.59
 -6 6 -8 664.33 39.2
 -6 -6 -8 699.23 37.1
 6 6 -8 653.13 37.3
 -6 6 -8 678.43 38.8
 6 6 -8 659.03 35.6
 -6 -6 8 655.63 37.7
 -6 6 8 678.43 36.9
 6 6 8 655.23 37.3
 6 6 8 668.23 40.4
 -6 6 8 686.23 37.2
 -6 6 8 622.84 33.8
 -7 -5 -8 9.8 3.2
 -5 7 -8 9.1 4.6
 -5 7 -8 10.2 4.3
 7 5 -8 11.6 3.2
 -7 -5 -8 16.5 5.3
 -5 7 8 12.8 5
 -7 -5 8 13.2 3.7
 7 5 8 7 5.7
 -5 7 8 13.4 4.3
 -3 7 -8 43.7 8.4
 -7 -3 -8 45.2 9.1
 -7 -3 -8 37.9 6.8
 -3 7 -8 43.2 8.2
 3 -7 -8 44.6 6.5
 7 3 -8 48.9 5.4
 -7 -3 8 59.59 7.5
 7 3 8 58.89 10.2
 -7 -3 8 50.29 3.5
 3 -7 8 46.5 8.8
 -3 7 8 46.4 6.5
 -3 7 8 53.99 10
 -7 -1 -8 28.5 6.1
 -1 7 -8 45.9 6.5
 -7 -1 -8 36.4 8.2
 -1 7 -8 27.5 7.8
 1 -7 -8 43.6 6.2
 7 1 -8 38 4.2
 -7 -1 8 34.8 5.9
 7 1 8 26.2 6.2
 -7 -1 8 43.4 4.6
 -1 7 8 49.8 7.2
 1 -7 8 35.7 7.5
 -1 7 8 36.2 9.5
 1 7 -8 39.4 7.3
 -1 -7 -8 51.99 3.9
 -1 -7 -8 46.6 6
 1 7 -8 45.4 7.3
 -7 1 -8 49 8.9
 7 -1 8 47.9 8.7
 -7 1 8 43.6 6
 1 7 8 48.2 10.7
 -7 1 8 48.9 3.9
 -1 -7 8 47.7 7.8
 1 7 8 44.4 7.6
 -7 1 8 41.3 5.9
 -3 -7 -8 48.5 5.2
 3 7 -8 46.9 6.8
 -7 3 -8 46.6 8.4
 -7 3 -8 42 9
 3 7 -8 46.2 7.5
 -3 -7 8 42.4 7.7
 7 -3 8 40.9 8.8
 -7 3 8 44.5 5.3
 3 7 8 37.3 8.1
 3 7 8 32.9 7.4
 -7 3 8 54.59 6.9
 5 7 -8 5.4 3.5
 -7 5 -8 3.1 4.6
 -5 -7 -8 11.4 3.4
 5 7 -8 4.2 3.1
 -7 5 -8 5.9 4.6
 7 -5 8 10.5 4.7
 -5 -7 8 9.3 3.4
 5 7 8 11.6 3.7
 -7 5 8 9.1 4.1
 5 7 8 4.7 6
 -7 5 8 7.4 3.3
 -7 7 -8 9.8 5.2
 7 7 -8 6.4 3.2
 -7 7 -8 9.3 5.1
 -7 -7 -8 12.2 3.7
 -7 7 8 9.6 4.5
 -7 7 8 10 2.6
 -7 7 8 7.4 4.8
 7 7 8 10.3 7.4
 -7 -7 8 11.3 3.8
 8 6 -8 136.69 10.4
 -6 8 -8 131.49 14.6
 -6 8 -8 152.58 14.9
 -8 -6 -8 130.99 12
 -6 8 8 131.49 13.5
 -8 -6 8 118.09 12.4
 -6 8 8 140.39 9.1
 -6 8 8 142.29 13.9
 8 6 8 120.09 16.7
 -8 -4 -8 14 4.1
 -8 -4 -8 33.3 8.4
 -4 8 -8 32.2 8.4
 8 4 -8 35.9 4.9
 -4 8 -8 33.3 8.4
 4 -8 -8 28.8 6.2
 -4 8 8 20.5 6.7
 -8 -4 8 31.7 6.7
 -4 8 8 30.7 8
 8 4 8 23.7 6.3
 4 -8 8 12.8 4.7
 -8 -4 8 24.1 2
 -4 8 8 25.3 2.6
 -8 -4 8 25.1 1.9
 2 -8 -8 598.44 33.9
 -8 -2 -8 627.24 34.6
 -2 8 -8 585.14 35.5
 8 2 -8 606.14 30.8
 -8 -2 -8 614.34 36.9
 -2 8 -8 604.94 35.2
 -2 8 8 635.64 34.8
 -8 -2 8 677.33 34.9
 2 -8 8 578.84 36.2
 -8 -2 8 629.04 31.2
 8 2 8 588.74 36.5
 -2 8 8 602.24 36.8
 0 8 -8 2648.33 132.29
 0 8 -8 2682.13 132.09
 0 -8 -8 2544.05 127.39
 0 -8 -8 2649.83 131.29
 -8 0 -8 2595.84 133.99
 0 -8 8 2657.03 133.39
 -8 0 8 2650.83 130.89
 8 0 8 2704.03 133.19
 0 8 8 2689.53 131.89
 0 8 8 2791.12 134.99
 -8 0 8 2672.03 129.39
 2 8 -8 753.32 35.5
 -2 -8 -8 681.93 38.9
 2 8 -8 681.53 39.4
 -2 -8 -8 712.03 36.3
 2 8 -8 723.73 39.9
 -8 2 -8 744.43 42.1
 -8 2 8 672.63 38
 2 8 8 710.73 39.9
 -8 2 8 719.53 38.3
 -2 -8 8 745.63 41.2
 2 8 8 749.73 43.5
 8 -2 8 722.93 40.8
 -8 2 8 722.33 34.8
 4 8 -8 9.9 3.5
 -4 -8 -8 26.1 6.2
 -8 4 -8 11.2 4.4
 -4 -8 -8 20.2 4.4
 4 8 -8 9.6 3.8
 -8 4 -8 11 4.9
 8 -4 8 14.1 5.3
 -8 4 8 7.8 3.9
 -8 4 8 18.1 4.7
 4 8 8 10.9 6.8
 4 8 8 12 4.5
 -4 -8 8 10.7 3.5
 -8 6 -8 114.19 15.5
 -8 6 -8 132.29 14.1
 -6 -8 -8 104.79 9.5
 6 8 -8 123.99 12.9
 -6 -8 -8 128.99 10.7
 6 8 8 104.19 12.9
 -8 6 8 115.09 12.8
 -8 6 8 117.39 10.8
 6 8 8 98.89 16.8
 -6 -8 8 110.19 12.1
 -8 8 -8 531.35 34.1
 -8 8 -8 499.35 33.1
 -8 -8 -8 532.55 30.7
 -8 8 8 501.05 28.2
 8 8 8 461.45 34.9
 -8 8 8 510.15 32
 -8 8 8 515.35 30.9
 -8 -8 8 490.25 31.5
 -9 -7 -8 32.5 7.8
 -7 9 -8 51.49 12.5
 -7 9 -8 29.7 7.3
 -7 9 8 49.9 11.5
 9 7 8 43.8 10.3
 -9 -7 8 45.8 9.5
 -7 9 8 45.8 6.3
 -5 9 -8 62.59 11
 -9 -5 -8 75.99 9.3
 9 5 -8 84.09 7.3
 -5 9 -8 60.99 11.3
 -9 -5 -8 83.29 11.6
 9 5 8 71.69 14.3
 -5 9 8 68.99 13.5
 5 -9 8 53.49 9.8
 -9 -5 8 91.09 10.1
 -5 9 8 78.09 5.8
 -5 9 8 60.59 10.8
 -9 -3 -8 4.1 3.1
 -3 9 -8 4.5 4.2
 -3 9 -8 -1.4 3.8
 -9 -3 -8 10.6 5.1
 9 3 -8 8.3 1.9
 3 -9 -8 0.2 2.8
 3 -9 8 1.8 3.6
 -9 -3 8 5.6 3.1
 -3 9 8 9.3 3.4
 -9 -3 8 4 1.9
 -3 9 8 1.7 6.3
 9 3 8 5.5 5.6
 -1 9 -8 15.4 4.3
 -9 -1 -8 20 5.6
 -9 -1 -8 19 5.2
 -1 9 -8 14 4.6
 1 -9 -8 24.6 6.5
 -1 9 8 11.3 6.7
 9 1 8 11.4 5.5
 -1 9 8 32.7 8
 -9 -1 8 12.1 3.1
 -9 -1 8 23 5.9
 1 -9 8 8.8 4.2
 -9 1 -8 49.99 9.4
 1 9 -8 29.1 8.3
 -1 -9 -8 31 4.2
 1 9 -8 31.7 4.2
 -1 -9 -8 29.2 6.6
 1 9 -8 28.9 7.2
 1 9 8 19.9 5.1
 1 9 8 22.8 7.6
 -9 1 8 24.2 6.3
 -9 1 8 36 6.6
 -1 -9 8 38.3 8.6
 9 -1 8 44.4 10
 -3 -9 -8 8 3.7
 -9 3 -8 9.9 5.5
 3 9 -8 14.5 2.4
 -3 -9 -8 16.2 4.5
 3 9 -8 9.3 3.8
 -9 3 -8 5.8 4.9
 9 -3 8 7.5 5.3
 3 9 8 3.9 3.3
 -3 -9 8 10.7 3.5
 -9 3 8 10.6 4.1
 3 9 8 10.4 7.3
 -9 5 -8 93.99 14.6
 -5 -9 -8 74.99 9.2
 -9 5 -8 86.29 12.3
 -5 -9 -8 77.09 7.6
 5 9 -8 80.09 11.1
 -9 5 8 81.99 11
 -5 -9 8 83.99 11
 -9 5 8 73.69 7.7
 9 -5 8 80.79 12.4
 5 9 8 51.69 10.6
 5 9 8 80.79 11.4
 -9 7 -8 23 7.1
 -7 -9 -8 23.8 6.7
 -9 7 -8 20.1 6.6
 -7 -9 -8 20.5 5
 -9 7 8 30.1 8.4
 7 9 8 18.3 5.7
 -9 7 8 15.6 4.1
 -9 7 8 31.2 7
 7 9 8 19.5 9.4
 -7 -9 8 39.5 9.4
 -9 -9 -8 120.79 12.1
 -9 9 -8 96.59 15.3
 -9 -9 -8 115.49 12.7
 -9 9 8 110.09 14.4
 -9 -9 8 151.18 14.1
 -9 9 8 135.39 12.2
 -10 -8 -8 409.26 26.9
 -8 10 -8 465.35 31
 -10 -8 8 381.06 27.9
 -8 10 8 417.56 24.2
 10 6 -8 134.49 10.1
 -6 10 -8 118.69 14.6
 -10 -6 -8 123.99 12.4
 -6 10 8 131.29 9.5
 -10 -6 8 127.79 13.5
 10 6 8 134.59 19.7
 -6 10 8 123.29 15.2
 4 -10 -8 29.4 6.1
 10 4 -8 28.9 4.5
 -10 -4 -8 44.5 10.4
 -4 10 -8 21.4 5.7
 -4 10 -8 26 6.3
 -10 -4 -8 16.9 4.8
 4 -10 8 19.5 5.6
 -4 10 8 35.8 4.3
 10 4 8 30.2 7.9
 -4 10 8 19.7 8.4
 -10 -4 8 33.7 8.1
 -4 10 8 18 5.8
 -10 -4 8 37.2 4.7
 -2 10 -8 311.67 21.8
 -10 -2 -8 323.47 23.9
 -2 10 -8 324.27 22.6
 -10 -2 -8 339.97 22
 2 -10 -8 341.07 21.4
 -10 -2 8 358.26 21.9
 -2 10 8 363.06 22.7
 10 2 8 289.67 23.4
 2 -10 8 270.37 22.9
 -10 -2 8 325.07 18.7
 -2 10 8 307.87 25.5
 0 10 -8 2452.65 125.99
 0 10 -8 2580.84 121.99
 0 -10 -8 2466.85 121.29
 0 -10 -8 2480.95 124.89
 -10 0 -8 2595.04 128.29
 0 10 -8 2525.05 126.09
 0 10 8 2532.75 129.79
 0 -10 8 2598.14 127.89
 0 10 8 2412.86 125.39
 -10 0 8 2478.25 123.19
 -10 0 8 2470.85 124.89
 10 0 8 2553.74 126.79
 -2 -10 -8 410.96 26.1
 2 10 -8 425.46 22.5
 -2 -10 -8 405.56 23.2
 2 10 -8 390.46 26.9
 -10 2 -8 475.25 29.6
 2 10 8 387.56 26.7
 2 10 8 410.26 31.5
 -2 -10 8 486.45 29.3
 10 -2 8 451.35 28.4
 -10 2 8 461.45 26.2
 -4 -10 -8 24.3 5.2
 -10 4 -8 11 6.5
 -4 -10 -8 13.1 4.1
 4 10 -8 18.9 5.2
 -10 4 -8 16.6 6
 -4 -10 8 11.3 4.9
 -10 4 8 14.5 5.1
 4 10 8 19.5 8.6
 10 -4 8 15.3 6.4
 4 10 8 23.4 6
 -10 6 -8 94.89 14
 6 10 -8 117.59 13.9
 -6 -10 -8 116.29 11.6
 -6 -10 -8 108.79 10.1
 -10 6 8 110.59 14.4
 -10 6 8 110.49 9.9
 6 10 8 113.69 13.8
 -6 -10 8 87.89 12.6
 -10 8 -8 355.06 27.2
 -8 -10 -8 369.76 23.5
 -8 -10 -8 354.06 22.2
 -10 8 8 337.47 23
 -10 8 8 357.46 23
 -8 -10 8 338.77 25.1
 -10 8 8 269.47 25.4
 -10 -10 -8 284.87 20.9
 -10 10 -8 336.77 25.8
 -10 -10 -8 272.67 20.9
 -10 -10 8 269.07 22.8
 -10 10 8 282.17 20.2
 -9 11 -8 81.29 15.5
 -11 -9 -8 81.59 12.3
 -11 -9 8 103.09 14
 -9 11 8 112.69 12.1
 11 7 -8 60.39 7.4
 -11 -7 -8 51.79 10
 -7 11 8 60.79 8.1
 -11 -7 8 64.89 12.1
 -11 -5 -8 8.4 6.1
 -5 11 -8 4.9 5.5
 11 5 -8 7.1 2.5
 -11 -5 -8 13.7 5
 -11 -5 8 12.8 4.7
 5 -11 8 4.9 5.1
 11 5 8 0.6 7.8
 -3 11 -8 49 11.2
 3 -11 -8 48.7 7.5
 -11 -3 -8 47.7 8.8
 -11 -3 -8 57.09 11.5
 -3 11 -8 53.19 10.2
 -11 -3 8 44.6 6.8
 -3 11 8 46.2 11.3
 11 3 8 55.99 13.2
 -11 -3 8 44.6 8.7
 -3 11 8 26.9 10
 -11 -1 -8 2.2 4.8
 1 -11 -8 8.6 4.2
 -1 11 -8 10 4.8
 -11 -1 -8 7.5 3.7
 1 -11 -8 6.2 2
 -1 11 -8 6.1 4.8
 -1 11 -8 9.3 3.2
 1 -11 8 11.8 4.9
 11 1 8 -6.7 5.5
 -1 11 8 0.7 8.4
 -11 -1 8 4.7 3.5
 -11 -1 8 12.1 3.8
 -1 11 8 11.9 5.3
 -1 -11 -8 26.3 6
 1 11 -8 10.6 5.1
 -11 1 -8 16.9 6.1
 1 11 8 20.1 9.8
 -11 1 8 13 4.4
 11 -1 8 7.2 6.4
 1 11 8 8.7 4.2
 -1 -11 8 12.9 4.9
 3 11 -8 44.8 4.6
 -3 -11 -8 54.29 7.5
 3 11 -8 25.4 6.2
 -11 3 -8 23.8 7.1
 -3 -11 -8 49.99 6.2
 11 -3 8 60.89 13.3
 -11 3 8 30.3 6.7
 -3 -11 8 33.6 9.8
 3 11 8 25.9 10.3
 3 11 8 39.6 11.2
 -11 5 -8 21.3 7.1
 -5 -11 -8 33.2 6.6
 -11 5 8 22.5 7.2
 -11 5 8 35.9 2.9
 11 -5 8 19 7.2
 -5 -11 8 29.3 8.5
 -7 -11 -8 56.89 9.8
 -11 7 -8 39.4 9.2
 -11 7 8 25.1 8.5
 -11 7 8 32 8.8
 -7 -11 8 38.5 11.1
 -9 -11 -8 73.79 11.1
 -9 -11 -8 82.29 10.4
 -11 9 -8 60.79 14.4
 -11 9 8 65.59 13.3
 -11 9 8 88.19 13.5
 -9 -11 8 90.59 13.8
 -11 -11 -8 70.29 11.3
 -11 -11 -8 55.59 11.1
 -11 11 -8 67.49 15.7
 -11 -11 8 48.2 12.9
 -12 -10 -8 51.09 11
 -10 12 -8 59.79 15.2
 -12 -10 -8 56.59 11.1
 -8 12 -8 73.49 14.6
 -12 -8 -8 64.89 11.3
 -8 12 8 60.69 9.7
 -12 -8 8 51.59 12.2
 -6 12 -8 229.08 20.7
 -12 -6 -8 219.88 17.9
 12 6 -8 206.28 14.4
 12 6 -8 224.68 13.4
 -12 -6 8 218.28 12
 -12 -6 8 178.78 18.1
 -6 12 8 203.28 14.1
 -12 -4 -8 449.66 31
 -4 12 -8 458.45 30.6
 -12 -4 -8 472.55 28.8
 -12 -4 8 506.35 30
 12 4 8 417.76 31
 4 -12 8 381.26 30.9
 -4 12 8 457.75 24.8
 -2 12 -8 172.78 16.7
 -2 12 -8 169.68 12.9
 -12 -2 -8 166.08 15.4
 -12 -2 -8 195.28 18.3
 2 -12 -8 177.08 15.1
 -12 -2 8 164.68 15.1
 -2 12 8 137.69 22.9
 12 2 8 160.18 17.9
 2 -12 8 164.28 17.7
 -12 0 -8 28.2 7.9
 0 12 -8 40.3 7
 0 12 -8 26.8 6.9
 0 -12 -8 38.7 6.5
 -12 0 8 32.7 8.6
 0 -12 8 35.9 9.2
 -12 0 8 33.3 9.3
 12 0 8 47 12.8
 0 12 8 29.4 11.6
 -12 2 -8 92.69 14.5
 2 12 -8 143.89 9.6
 -2 -12 -8 136.09 13
 -2 -12 -8 115.89 9.9
 -12 2 8 111.69 13.8
 12 -2 8 120.49 15.6
 -2 -12 8 108.89 14.9
 4 12 -8 496.25 26.3
 -12 4 -8 536.95 34.6
 -4 -12 -8 490.35 31.1
 -4 -12 -8 491.45 28.9
 -12 4 8 499.85 32.7
 -4 -12 8 559.84 34.8
 12 -4 8 538.15 33.7
 -12 6 -8 232.18 21.3
 -6 -12 -8 208.78 15.8
 -6 -12 -8 225.08 17.8
 -12 6 8 217.38 11.9
 -6 -12 8 220.18 19.3
 -12 6 8 237.88 12.4
 -12 6 8 211.58 22.2
 -8 -12 -8 45.5 8.5
 -12 8 -8 30.4 9.5
 -12 8 8 20.1 7.1
 -12 8 8 40.9 10.4
 -8 -12 8 25.3 7
 -12 10 -8 28.7 9
 -10 -12 -8 18.3 5
 -10 -12 -8 37.4 10.1
 -12 10 8 9.9 7.8
 -12 10 8 18.3 7.3
 -10 -12 8 49 12.6
 -12 -12 -8 50.99 11.9
 -12 -12 -8 17.8 5.7
 -12 12 -8 71.59 20
 -12 12 8 24.2 8.4
 -12 -12 8 17 6.7
 -11 13 -8 16.1 10.4
 -13 -11 -8 25 6.6
 -13 -11 -8 16.1 6.3
 -11 13 8 17.1 11.9
 -13 -11 8 14.6 7
 -13 -9 -8 -1 5.1
 -9 13 -8 4.3 7.9
 -9 13 8 8.7 4.9
 -13 -9 8 8.1 5.4
 -7 13 -8 10.8 7.6
 13 7 -8 12.6 4.7
 13 7 -8 25.7 6.8
 -13 -7 -8 16.2 5.7
 -13 -7 8 18.3 6.3
 -13 -7 8 19 4.1
 -7 13 8 11.6 4.2
 -13 -5 -8 143.29 14.9
 -5 13 -8 124.59 17.9
 -5 13 8 179.78 12.4
 -13 -5 8 186.58 17
 -13 -5 8 146.79 10.8
 5 -13 8 129.99 17.9
 -13 -3 -8 42.2 11.7
 -3 13 -8 55.29 11.2
 -3 13 -8 42.4 9.4
 -13 -3 -8 22.6 6.1
 -13 -3 8 39.6 10
 3 -13 8 27.8 7.3
 13 3 8 26.5 9.6
 1 -13 -8 -2.2 3.8
 -13 -1 -8 2 5.9
 -1 13 -8 -2.9 3.5
 1 -13 -8 0.3 2.5
 -13 -1 -8 2.6 3.6
 -1 13 -8 2.8 5.5
 -13 -1 8 -1.5 3.7
 1 -13 8 3 5
 13 1 8 -8.4 7.1
 -13 1 -8 -1.1 6.1
 1 13 -8 -0.3 3
 -1 -13 -8 2.4 2.5
 -1 -13 -8 1.3 4.1
 -1 -13 8 -2.2 4.4
 13 -1 8 -5.7 7.1
 -13 1 8 -3 5
 -3 -13 -8 20.8 5.5
 -3 -13 -8 29.3 7
 -13 3 -8 19.2 7.5
 3 13 -8 31.1 5.7
 13 -3 8 14.6 7.8
 -3 -13 8 23.8 6.5
 -5 -13 -8 191.78 14.3
 5 13 -8 165.58 10.6
 -13 5 -8 165.88 18.9
 -5 -13 -8 170.78 15.5
 -13 5 8 167.28 20.1
 -7 -13 -8 18.1 6
 -7 -13 -8 18.6 4.8
 -13 7 -8 23.9 8.4
 -13 7 8 27.5 5.9
 -13 7 8 29.9 4.8
 -7 -13 8 17.8 6.4
 -9 -13 -8 5.1 5
 -9 -13 -8 12 4.7
 -13 9 -8 -2.6 7.6
 -13 9 8 8.1 6.1
 -13 9 8 9.9 4.4
 -13 9 8 10.3 8
 -9 -13 8 4.6 6
 -11 -13 -8 8 6
 -11 -13 -8 13.5 5.2
 -13 11 -8 22.1 10.6
 -13 11 8 3.7 12.6
 -13 11 8 -8.2 8.9
 -11 -13 8 7.8 6.5
 -14 -10 -8 2.4 6.4
 -14 -10 -8 -0.6 5
 -10 14 -8 8 9.3
 14 10 -8 0.2 10.9
 -14 -10 8 3.4 5.7
 -8 14 -8 17.6 8.9
 14 8 -8 5.2 5.4
 14 8 -8 6.3 3.8
 -14 -8 -8 15.1 6.4
 -8 14 8 13.2 5.3
 -14 -8 8 12 6
 -14 -8 8 19 4.1
 14 6 -8 153.38 10.2
 -14 -6 -8 213.38 17.6
 -6 14 -8 182.58 19.8
 14 6 -8 156.98 9.4
 -6 14 8 144.89 13.7
 -14 -6 8 176.28 17.9
 -14 -6 8 182.78 11.7
 -14 -4 -8 491.25 32.9
 -14 -4 -8 495.45 30.8
 -4 14 -8 481.85 29
 -4 14 -8 449.76 32.5
 -14 -4 8 423.36 30.3
 -4 14 8 434.56 26.5
 4 -14 8 431.16 33.2
 2 -14 -8 105.79 12.8
 -14 -2 -8 95.59 13.8
 -2 14 -8 91.39 11.5
 -2 14 -8 121.29 15
 -14 -2 -8 108.99 15.9
 2 -14 8 121.99 16.9
 -14 -2 8 88.79 12.9
 0 -14 -8 39.3 10.1
 0 14 -8 47.4 8.5
 0 -14 -8 43.8 7.5
 -14 0 -8 31.1 8.5
 -14 0 8 46.2 10.1
 0 -14 8 27.2 7.8
 14 0 8 21.5 10
 2 14 -8 79.09 8.4
 -2 -14 -8 74.49 10
 -2 -14 -8 64.29 8.5
 -2 -14 8 53.29 14.1
 -14 2 8 50.49 13.3
 -14 4 -8 441.66 31.5
 -4 -14 -8 414.66 27.4
 -4 -14 -8 385.76 24.9
 4 14 -8 464.55 23
 -14 4 8 336.77 27.7
 -4 -14 8 437.36 31.2
 -14 6 -8 218.88 22.2
 -6 -14 -8 171.58 15.9
 -6 -14 -8 212.08 17.7
 -6 -14 8 225.28 21.4
 -8 -14 -8 15.5 5.2
 -14 8 -8 33.3 9.4
 -8 -14 -8 13.5 5.8
 -8 -14 8 6 6.3
 -14 8 8 23.7 6
 -14 8 8 23.2 4.1
 -10 -14 -8 -3.2 4.4
 -14 10 -8 -15 9
 -10 -14 -8 6.7 6
 -14 10 8 12.1 5.3
 -14 10 8 2 9.9
 -10 -14 8 -3.1 6.3
 15 9 -8 5.7 4.2
 -9 15 -8 2.9 9.8
 -15 -9 -8 1.3 6
 -15 -9 8 7.2 2.1
 -15 -9 8 7.7 6.5
 15 7 -8 19.2 5.2
 15 7 -8 27.8 6.4
 -15 -7 -8 19.7 6.8
 -7 15 -8 8.8 7.9
 -7 15 8 21.1 5.7
 -15 -7 8 16.5 6.8
 -15 -7 8 17.2 3.7
 -15 -5 -8 47.1 11.6
 -5 15 -8 45.3 10.7
 5 -15 8 29.7 8.5
 -5 15 8 47.8 11.2
 -15 -5 8 73.59 12.9
 -15 -5 8 47.8 7.7
 -15 -3 -8 11.8 7.6
 -3 15 -8 9.8 6
 -3 15 -8 15.7 7.4
 -15 -3 -8 11.5 5.1
 -15 -3 8 7.2 5.1
 3 -15 8 0.7 6.2
 1 -15 -8 1.6 3
 -1 15 -8 0.8 5
 -15 -1 -8 -1.6 5
 1 -15 -8 9.2 5
 -15 -1 -8 4.8 7.3
 -1 15 -8 -4.4 5.6
 1 -15 8 6.3 6.7
 -15 -1 8 2.6 4.7
 -15 1 -8 5.5 7.5
 -1 -15 -8 6.6 3.3
 -1 -15 -8 0.7 4.9
 1 15 -8 2.7 4.2
 -1 -15 8 -1.7 5.6
 -15 1 8 -10.5 6
 3 15 -8 2.9 3.8
 -3 -15 -8 7.4 3.8
 -3 -15 -8 13.8 5.6
 -15 3 -8 12 7.5
 -3 -15 8 8.2 5.3
 -15 3 8 -4.8 7.9
 -5 -15 -8 65.09 10.5
 -5 -15 -8 62.19 11.6
 -5 -15 8 68.49 15
 -7 -15 -8 43.2 10.4
 -7 -15 -8 23.4 6.3
 -15 7 -8 18.1 9.8
 -7 -15 8 49.99 14.5
 -9 -15 -8 -3.1 5.7
 -9 -15 -8 8.1 5.3
 -15 9 -8 10.5 9.5
 -9 -15 8 -2.7 6.7
 -15 9 8 4.2 3.4
 -16 -6 -8 31.8 7.8
 -6 16 -8 35 10.4
 -16 -6 8 41.5 7.8
 -16 -6 8 55.39 14.1
 -4 16 -8 38.4 9.9
 -4 16 8 20.1 6.1
 -16 -4 8 26 7.1
 4 -16 8 25.5 8.9
 -16 -2 -8 63.29 16.7
 -2 16 -8 35.2 9.9
 -16 -2 -8 67.39 13.2
 -2 16 -8 28.5 7.5
 -16 -2 8 46.7 12.7
 2 -16 8 34.2 9.1
 0 -16 -8 105.39 11.4
 0 -16 -8 117.39 14.4
 -16 0 -8 122.79 18.6
 0 16 -8 115.79 13.7
 0 -16 8 127.79 19.2
 -16 0 8 79.69 14.6
 -16 2 -8 37.5 10.3
 -2 -16 -8 69.69 12.4
 2 16 -8 42.9 10.2
 -2 -16 -8 54.79 9.7
 -2 -16 8 53.39 15.6
 -4 -16 -8 46.1 10.5
 -4 -16 -8 58.59 11.8
 -16 4 -8 29.8 10.1
 4 16 -8 38.6 8.8
 -4 -16 8 20.7 7
 -6 -16 -8 42.9 11.9
 -6 -16 -8 17.4 5.7
 -16 6 -8 20 9.5
 -6 -16 8 23.6 8
 -17 -5 -8 -11.7 5.7
 -5 17 -8 9.7 8.9
 5 -17 8 -10.1 7
 -17 -5 8 8.1 6.5
 -17 -5 8 2.8 4.2
 -17 -3 -8 1.5 6.5
 -17 -3 -8 22.7 9.3
 -3 17 -8 23.4 9.3
 -17 -3 8 19 6.6
 3 -17 8 18 9.2
 1 -17 -8 6.8 4.3
 -17 -1 -8 21.9 7.5
 -1 17 -8 24.4 7.2
 -17 -1 -8 11.3 8.9
 1 -17 8 7.2 8.5
 -17 -1 8 16 6.6
 -1 -17 -8 37.5 10.4
 -1 -17 -8 25.6 7.2
 1 17 -8 48.2 12.1
 -17 1 -8 28.4 9.8
 -1 -17 8 68.49 17.9
 -3 -17 -8 8.1 4.6
 -17 3 -8 14.3 9.1
 -3 -17 -8 16.6 6.5
 -3 -17 8 5.1 7.4
 -5 -17 -8 3.4 5
 -17 5 -8 -7.3 8.5
 -5 -17 -8 3.6 5.7
 -5 -17 8 -13.6 7
 0 -1 -9 -1 2.6
 0 -1 -9 -0.4 1.4
 0 1 -9 -0.5 1.4
 0 1 -9 0.2 1.5
 0 -1 -9 -0.4 1.1
 1 0 -9 -0.8 2.5
 0 1 -9 -0.3 2.5
 -1 0 -9 4.5 1.8
 1 0 -9 1.1 1.5
 1 0 -9 0.7 1.2
 -1 0 -9 0.7 2.8
 -1 0 -9 2.7 1.6
 0 1 9 1.5 1.7
 1 0 9 1.5 2.8
 -1 0 9 -3.2 2.1
 0 -1 9 2.2 2
 0 1 9 1.9 2.6
 -1 0 9 0.1 1.5
 0 -1 9 1.3 2.6
 -1 0 9 1.2 1.6
 -2 -1 -9 56.49 8.3
 -1 2 -9 57.29 5.5
 -1 2 -9 62.59 6.2
 2 1 -9 51.19 7.1
 2 1 -9 68.49 5
 2 1 -9 69.79 5.8
 1 -2 -9 46.1 7.5
 -2 -1 -9 72.59 6.4
 -2 -1 -9 50.19 5.6
 1 -2 -9 72.39 4.4
 1 -2 -9 62.99 5.8
 -1 2 -9 51.99 7.8
 1 -2 9 59.19 7.6
 -2 -1 9 69.69 5.2
 1 -2 9 48.5 7
 2 1 9 46.3 7.8
 -1 2 9 47.9 6
 -2 -1 9 59.49 7.1
 -1 2 9 45.9 7.5
 -2 -1 9 57.49 6.2
 1 2 -9 83.09 8.6
 -2 1 -9 76.99 6.9
 1 2 -9 74.19 5.8
 -1 -2 -9 69.79 6.8
 2 -1 -9 78.89 5.7
 -1 -2 -9 87.49 6.1
 1 2 -9 81.19 6.9
 2 -1 -9 78.89 6.7
 -1 -2 -9 84.69 9.8
 -2 1 -9 95.39 7.5
 -2 1 -9 82.09 9.6
 2 -1 -9 84.99 8.3
 2 -1 9 101.19 9.5
 -2 1 9 96.79 8.3
 -2 1 9 94.09 6.6
 -2 1 9 71.19 6.6
 1 2 9 79.59 7.4
 -1 -2 9 86.49 8.6
 1 2 9 93.39 9.6
 3 2 -9 0.3 2.7
 2 -3 -9 4.3 2.1
 3 2 -9 4.3 2
 -2 3 -9 5.3 2.3
 -2 3 -9 3.5 3.2
 -3 -2 -9 5.5 2.3
 -3 -2 -9 5.7 2.1
 2 -3 -9 5.9 2.9
 -3 -2 -9 2.9 3.5
 3 2 -9 5.8 1.3
 2 -3 9 3.9 2.4
 -2 3 9 9.9 3.5
 -2 3 9 3.1 2.1
 2 -3 9 12 3.8
 -3 -2 9 12.4 3.1
 3 2 9 8.2 3.9
 3 0 -9 5.5 1.7
 0 -3 -9 8.5 2.2
 0 3 -9 6.9 2.3
 3 0 -9 5.6 1.7
 0 3 -9 6.8 1.7
 3 0 -9 4.5 2.9
 0 -3 -9 5.4 3.1
 -3 0 -9 6.9 2.5
 -3 0 -9 3.9 3.3
 0 3 -9 0.8 2.9
 -3 0 -9 5.6 2.1
 -3 0 9 5.9 1.8
 -3 0 9 12.9 3.6
 0 -3 9 4.9 3
 0 3 9 2.6 3.5
 3 0 9 5.3 3.3
 -3 0 9 7.8 2.9
 0 -3 9 7.4 2.6
 0 3 9 6.7 2.5
 2 3 -9 5.9 1.9
 -3 2 -9 4 2.3
 3 -2 -9 4.1 1.9
 -3 2 -9 3 3.3
 -2 -3 -9 3.3 1.6
 2 3 -9 4.7 1.1
 -2 -3 -9 2.6 2.1
 -2 -3 -9 3.9 3.2
 2 3 -9 3.5 2.7
 3 -2 -9 2.6 2.8
 -3 2 -9 1.6 1.8
 3 -2 9 5.5 3.5
 -2 -3 9 4.4 2.6
 -3 2 9 4.2 2.1
 -3 2 9 2.8 2.5
 2 3 9 5.4 2.5
 2 3 9 6.4 3.8
 -2 -3 9 3.7 2.2
 -3 2 9 4.3 1.3
 3 -4 -9 27.3 4.9
 4 3 -9 22.9 5
 -3 4 -9 16.7 4.8
 -4 -3 -9 14.9 4.8
 -3 4 -9 11.4 3.3
 4 3 -9 12.4 3.3
 4 3 9 16.5 5.3
 3 -4 9 22.2 6.3
 -3 4 9 17.6 4.4
 -4 -3 9 17.9 5
 3 -4 9 15 4.4
 4 1 -9 45.4 5.8
 -4 -1 -9 48.6 6.9
 -4 -1 -9 47.1 8.5
 -4 -1 -9 50.99 6.1
 4 1 -9 50.09 6.5
 1 -4 -9 51.09 5.9
 1 -4 -9 55.99 7.7
 -1 4 -9 49.8 7.7
 -1 4 -9 51.59 6.5
 4 1 -9 49.3 4.2
 4 1 9 46.4 8.5
 -1 4 9 52.49 9
 1 -4 9 53.39 7.5
 -1 4 9 43.7 6.2
 -4 -1 9 46.3 4.3
 -4 -1 9 53.79 6.1
 1 -4 9 44.3 7.5
 -4 -1 9 54.19 5.9
 -4 1 -9 31.5 7.8
 1 4 -9 38.5 6.8
 4 -1 -9 40.4 6.1
 1 4 -9 43.3 6
 -1 -4 -9 46.7 3.7
 -4 1 -9 41.8 5.5
 1 4 -9 50.99 4
 4 -1 -9 43.7 4.7
 -1 -4 -9 37.7 5.5
 -1 -4 -9 35.3 7.2
 -4 1 -9 41.1 6.4
 -4 1 9 38.8 5.8
 1 4 9 29.4 8.1
 -1 -4 9 32.4 6.8
 -4 1 9 42.7 4.7
 -4 1 9 43.2 5
 1 4 9 44.5 6.5
 4 -1 9 49.2 8.2
 -3 -4 -9 27.7 7
 3 4 -9 27.8 1.9
 -4 3 -9 27.8 7.5
 -3 -4 -9 24.1 5.2
 4 -3 -9 23.5 4.3
 -4 3 -9 25.1 6.1
 3 4 -9 24.6 6
 3 4 -9 25.1 5.3
 -4 3 9 24.2 3
 4 -3 9 16.6 4.8
 -4 3 9 27.8 5.9
 3 4 9 28.6 6.3
 -3 -4 9 30 5.9
 3 4 9 20.5 5.5
 5 4 -9 7.8 3.1
 -5 -4 -9 12 3.1
 -4 5 -9 3.1 3.1
 -4 5 -9 10 4.4
 5 4 -9 9.1 3.2
 -5 -4 -9 5.7 4.2
 4 -5 -9 7.3 2.5
 4 -5 9 10.8 4.4
 -4 5 9 8.8 3.9
 5 4 9 10.5 5.3
 -4 5 9 22.9 5.8
 -5 -4 9 8.2 3
 -5 -2 -9 33.3 5.8
 5 2 -9 26.1 5.5
 -5 -2 -9 28 7.9
 -2 5 -9 18.1 5
 2 -5 -9 25 4.9
 2 -5 9 27.4 6.9
 -5 -2 9 32.5 3
 -2 5 9 37.2 7.8
 -2 5 9 44.7 6.4
 -5 -2 9 28.8 5.3
 5 2 9 15.6 5.2
 0 5 -9 0.5 2.9
 0 5 -9 0.9 2.3
 5 0 -9 -0.8 2
 0 -5 -9 0.3 1.9
 -5 0 -9 3.1 2.8
 -5 0 -9 -0.9 3.4
 -5 0 -9 -0.4 1.9
 0 -5 9 -0.5 2
 0 5 9 2.1 2.7
 5 0 9 -2.8 3.6
 -5 0 9 1 1.5
 -5 0 9 0.6 1.7
 -5 0 9 4 2.1
 0 5 9 -3.4 3.8
 -2 -5 -9 33.2 7.3
 -2 -5 -9 27.8 5.4
 2 5 -9 35 6.2
 2 5 -9 37.3 6.4
 -5 2 -9 38.5 8.2
 2 5 -9 30.9 2.7
 -2 -5 9 36.6 6.6
 5 -2 9 19.9 5.3
 2 5 9 36.1 6.8
 -5 2 9 35.8 4.4
 -5 2 9 34.1 5.5
 2 5 9 27.3 6.3
 -5 2 9 22.8 5
 4 5 -9 14.5 3.5
 -5 4 -9 17.9 5.6
 -4 -5 -9 24.3 5.8
 4 5 -9 12.6 3.7
 -4 -5 -9 13.9 4.9
 -5 4 -9 18 4.4
 4 5 9 15 5.7
 4 5 9 9.5 4
 -5 4 9 26 6.3
 -4 -5 9 10.4 3.4
 -5 4 9 13.9 3.5
 5 -4 9 15.3 4.8
 -6 -5 -9 1.5 2.8
 6 5 -9 2.2 3.1
 -5 6 -9 3.3 3.8
 -6 -5 -9 4.6 3.7
 -5 6 -9 2.6 4.2
 6 5 -9 2.8 2.7
 6 5 9 3.3 5.3
 -5 6 9 8.1 3.6
 -5 6 9 3.2 4.1
 -6 -5 9 1.6 2.7
 -6 -3 -9 211.48 15.1
 3 -6 -9 213.58 14.1
 -3 6 -9 204.78 17.1
 -6 -3 -9 199.28 17.2
 -3 6 -9 208.98 15.5
 6 3 -9 214.68 13.6
 -6 -3 9 211.68 15.3
 -3 6 9 198.48 14.7
 -3 6 9 218.98 16.8
 3 -6 9 202.58 16.5
 6 3 9 192.78 17.5
 -6 -1 -9 407.96 25.3
 -1 6 -9 458.05 26.2
 6 1 -9 468.95 24
 -1 6 -9 443.66 27
 1 -6 -9 409.16 24.9
 -6 -1 -9 421.06 28.1
 -1 6 9 399.56 25.4
 -6 -1 9 435.66 25
 6 1 9 476.75 28.1
 -1 6 9 498.15 28.5
 -6 -1 9 410.36 22.6
 1 -6 9 434.06 27.2
 1 6 -9 383.36 22.1
 -1 -6 -9 362.66 21.4
 -6 1 -9 313.07 23.7
 -6 1 -9 331.77 22.8
 1 6 -9 333.67 22
 6 -1 -9 340.17 19.5
 -1 -6 -9 388.26 17.8
 6 -1 9 306.37 22.9
 -6 1 9 372.86 20.4
 1 6 9 343.67 24.1
 -1 -6 9 333.07 22.5
 1 6 9 379.86 22.2
 -6 1 9 381.86 20.1
 -6 1 9 351.26 19.3
 3 6 -9 237.38 16.4
 -3 -6 -9 215.58 15.4
 3 6 -9 235.68 16.2
 -6 3 -9 236.78 18.8
 -6 3 -9 247.08 18.2
 -3 -6 9 251.67 17.4
 3 6 9 238.98 19.9
 3 6 9 231.98 16.9
 6 -3 9 237.98 18
 -6 3 9 244.08 15
 -6 3 9 228.08 13.9
 -6 3 9 235.28 15.6
 -6 5 -9 1.8 4
 5 6 -9 6.8 3.4
 -5 -6 -9 7.5 3
 5 6 -9 -0.5 3.2
 -6 5 -9 6.9 4.3
 -6 5 9 3.9 1.6
 5 6 9 -0.3 5.8
 -6 5 9 4.5 3.6
 6 -5 9 11 5
 -5 -6 9 4.3 2.9
 5 6 9 1.8 3.8
 -6 5 9 3.1 3.7
 -7 -6 -9 94.39 9.9
 -6 7 -9 105.49 13.3
 7 6 -9 101.39 9.7
 -6 7 -9 134.29 13.8
 -6 7 9 126.09 7.1
 -6 7 9 104.09 12.1
 -6 7 9 98.89 12.4
 -7 -6 9 106.09 11.4
 7 6 9 93.79 15.5
 7 4 -9 41.8 6.3
 -7 -4 -9 60.89 7.2
 4 -7 -9 51.09 6.8
 -4 7 -9 45.8 9.1
 -4 7 -9 53.09 9.7
 -7 -4 -9 46.5 9.7
 4 -7 9 39.5 9.2
 -4 7 9 68.39 9.2
 -7 -2 -9 141.99 12.4
 2 -7 -9 146.69 11.7
 -2 7 -9 161.68 12.6
 -2 7 -9 125.29 13.5
 -7 -2 -9 149.29 14.9
 7 2 -9 153.68 10.3
 -7 -2 9 151.28 12.3
 -2 7 9 154.58 12.7
 -7 -2 9 164.08 8.9
 2 -7 9 147.99 14
 -2 7 9 141.89 14.7
 7 2 9 155.58 15
 7 0 -9 28.1 4.2
 -7 0 -9 13.8 5.5
 0 7 -9 39.4 7.7
 0 7 -9 38.4 7.9
 0 -7 -9 30.1 5.3
 -7 0 9 28.4 4.8
 0 7 9 23.7 6.6
 0 7 9 17.9 4.6
 7 0 9 20.6 5.7
 0 -7 9 33.8 6.5
 -7 0 9 26.4 5.7
 2 7 -9 159.58 12.9
 2 7 -9 168.38 8.7
 -2 -7 -9 161.48 9.5
 -2 -7 -9 130.29 12.1
 2 7 -9 165.38 13.1
 -7 2 -9 165.88 15.5
 -7 2 -9 168.28 15.7
 7 -2 9 167.98 14.8
 -7 2 9 155.98 11.4
 2 7 9 148.79 13.5
 -2 -7 9 158.88 13.7
 -7 2 9 166.08 10.1
 -7 2 9 150.98 11.6
 2 7 9 138.09 16.3
 -4 -7 -9 81.19 8.7
 4 7 -9 74.39 10
 4 7 -9 106.79 10.1
 -7 4 -9 128.79 13.8
 -7 4 -9 97.89 12.5
 -4 -7 9 109.89 11.2
 -7 4 9 88.99 9.7
 4 7 9 93.19 14.7
 -7 4 9 105.49 8.9
 7 -4 9 101.39 12
 4 7 9 78.49 10.8
 -7 4 9 86.89 7.7
 -7 6 -9 62.69 11.7
 -7 6 -9 62.99 12.6
 -6 -7 -9 77.39 9.3
 6 7 -9 80.39 10.6
 6 7 -9 68.29 8.6
 -7 6 9 89.19 11.4
 -7 6 9 57.19 9.7
 6 7 9 76.69 11.3
 6 7 9 67.59 15
 -6 -7 9 87.19 10.6
 -8 -7 -9 32.9 7.6
 8 7 -9 28.2 6.8
 -7 8 -9 22.4 7
 -8 -7 9 33 8.7
 -7 8 9 18.9 6.4
 8 7 9 20.6 8.5
 -7 8 9 33.6 5.2
 -7 8 9 23.1 6.6
 -8 -5 -9 -1.7 2.9
 -5 8 -9 5.7 4.5
 -8 -5 -9 7.4 4.6
 8 5 -9 3.2 2.9
 -5 8 -9 3.8 4.3
 -8 -5 9 3.8 3.2
 -5 8 9 1.2 4.3
 8 5 9 13 6.9
 -5 8 9 -0.7 5.1
 -8 -3 -9 116.69 13.6
 -3 8 -9 120.89 12.5
 8 3 -9 126.29 8.7
 -3 8 -9 113.49 12.8
 3 -8 -9 116.09 10.1
 -8 -3 -9 103.99 10.8
 -8 -3 9 101.79 10.7
 -3 8 9 92.89 13.8
 3 -8 9 103.09 13
 8 3 9 111.89 14.3
 -3 8 9 117.69 11.9
 -8 -3 9 126.59 6.8
 -1 8 -9 157.78 14.3
 -1 8 -9 144.99 13.5
 8 1 -9 172.28 9.4
 -8 -1 -9 182.58 16.3
 1 -8 -9 134.09 12.2
 -8 -1 -9 138.69 12.7
 -1 8 9 153.48 12.6
 -1 8 9 171.68 16.8
 8 1 9 162.88 15.3
 -8 -1 9 154.38 10.1
 -8 -1 9 140.79 12.1
 1 -8 9 165.48 14.9
 -8 1 -9 92.69 12.5
 1 8 -9 129.19 10.8
 1 8 -9 99.29 10.7
 -1 -8 -9 100.19 6.5
 -1 -8 -9 111.29 10.5
 8 -1 9 84.19 12.5
 -1 -8 9 92.99 11.4
 1 8 9 115.49 11.5
 -8 1 9 123.99 9.8
 1 8 9 86.49 14.4
 -8 1 9 110.59 9.1
 -3 -8 -9 124.39 11.1
 -3 -8 -9 121.59 8.7
 3 8 -9 136.79 12.2
 3 8 -9 126.89 11.6
 -8 3 -9 125.49 14.2
 3 8 -9 133.89 6.2
 -8 3 -9 98.39 14.4
 8 -3 9 119.09 13.4
 3 8 9 131.39 16.7
 -8 3 9 129.59 8.4
 -8 3 9 119.19 11.5
 -8 3 9 98.69 9.8
 -3 -8 9 124.49 12.7
 3 8 9 110.59 12.7
 -8 5 -9 1.2 4.7
 5 8 -9 7.1 4
 -5 -8 -9 2.2 2
 -5 -8 -9 1.3 3.2
 -8 5 -9 1.6 5.2
 5 8 -9 -0.8 2.9
 -8 5 9 -2.3 4
 5 8 9 1.8 6.5
 5 8 9 3.1 4.7
 8 -5 9 6.3 5.6
 -8 5 9 3.2 3.1
 -5 -8 9 2.1 2.6
 -8 7 -9 20.3 5.7
 7 8 -9 35 7.3
 -8 7 -9 20.5 6.9
 -7 -8 -9 32.1 7.7
 -8 7 9 25.5 5.8
 7 8 9 38.1 9.4
 -8 7 9 32.7 6.8
 -7 -8 9 28.9 8.7
 -8 7 9 39.2 6.6
 -9 -8 -9 -3.9 3.7
 -8 9 -9 -4.5 5.6
 9 8 -9 0.8 3.5
 -9 -8 9 -1.8 3.8
 -8 9 9 5.1 6.2
 -8 9 9 0.5 2.6
 -9 -6 -9 3.5 2.9
 9 6 -9 2.2 2.8
 -6 9 -9 -1.2 4.9
 -6 9 -9 -2.4 4.9
 -9 -6 9 7 3.8
 -6 9 9 4 1.5
 -6 9 9 8.8 5.7
 -6 9 9 6.5 6.2
 9 6 9 10.9 8
 9 4 -9 7.9 2.5
 -9 -4 -9 5.1 3.7
 -4 9 -9 4.7 4.5
 4 -9 -9 6 3.4
 -9 -4 -9 8.8 4.9
 -4 9 -9 5.5 4.5
 -9 -4 9 6.4 1.3
 9 4 9 0.1 6.1
 -9 -4 9 5.2 3.4
 -9 -4 9 7.6 1.5
 -4 9 9 15 5.1
 4 -9 9 1.4 4.1
 -4 9 9 2.9 6.6
 2 -9 -9 12 3.8
 9 2 -9 17.5 2.8
 -9 -2 -9 13.8 5.5
 -2 9 -9 14.7 5.3
 -2 9 -9 23.5 6.8
 -9 -2 -9 9.7 3.8
 2 -9 9 5 4.3
 -9 -2 9 3.4 3.2
 -2 9 9 9.7 4.8
 -9 -2 9 17.1 4.2
 9 2 9 5.8 5.9
 -2 9 9 11.7 6.9
 0 -9 -9 35.1 7.3
 0 -9 -9 33.1 3.1
 0 9 -9 39.3 9.2
 -9 0 -9 36.4 9.6
 0 9 -9 19.2 5.6
 -9 0 9 22.3 5.9
 0 -9 9 51.39 8.4
 0 9 9 33.1 9.1
 -9 0 9 28.4 6.8
 9 0 9 14.5 6.6
 0 9 9 19.5 8.4
 -9 2 -9 7.6 5.5
 2 9 -9 6.8 4
 -9 2 -9 6 5
 2 9 -9 8.1 1.7
 -2 -9 -9 5.1 1.8
 2 9 -9 7.8 4
 -9 2 9 1.8 3.3
 9 -2 9 2.7 5.6
 -2 -9 9 10.2 4
 -9 2 9 1.8 2.5
 2 9 9 2.2 4.4
 2 9 9 -0.5 7.3
 4 9 -9 1.8 3.8
 -4 -9 -9 0.5 2.3
 -9 4 -9 -4.3 5.6
 4 9 -9 -1.7 3.2
 -9 4 -9 -0.8 4.9
 -9 4 9 2.3 2.1
 -9 4 9 -0.3 4.5
 9 -4 9 -0.2 5.7
 4 9 9 4.6 7.5
 4 9 9 4.2 4.7
 -4 -9 9 -2 3.3
 -6 -9 -9 3.2 3.4
 6 9 -9 9.6 3.7
 6 9 -9 6.9 4.8
 -6 -9 -9 2.2 2.3
 -9 6 -9 3 5.2
 -9 6 -9 -1.8 5
 6 9 9 -4.6 3.9
 -6 -9 9 1.2 3.7
 6 9 9 3.1 9
 -9 6 9 8.5 4
 -9 6 9 -2.2 5.4
 -9 8 -9 2.1 5.7
 -8 -9 -9 -0.1 3.1
 -8 -9 -9 -2.7 3.6
 8 9 -9 3.7 3.8
 -9 8 9 3.8 5.3
 -9 8 9 -0.4 3.3
 -8 -9 9 -3.9 3.8
 -9 8 9 -1.8 6.9
 -10 -9 -9 12.3 4.5
 -9 10 -9 -5.7 6.8
 10 9 -9 -3.8 3.9
 -10 -9 9 6.5 4.9
 -9 10 9 3.3 3.5
 -9 10 9 4.5 7.8
 10 7 -9 6.4 3.4
 -7 10 -9 -2.4 5.8
 -10 -7 -9 7.2 4.6
 -10 -7 9 7 5
 -7 10 9 12.4 7.8
 -10 -5 -9 9 6.1
 -5 10 -9 16.6 6.2
 10 5 -9 19.6 5.2
 -10 -5 -9 11.9 4.4
 10 5 9 6.7 7.7
 -5 10 9 16.9 6.4
 -5 10 9 17 8.3
 5 -10 9 8.8 5.5
 -10 -5 9 11.7 4.4
 -10 -3 -9 69.09 12.7
 -3 10 -9 73.49 11.6
 10 3 -9 68.69 5.1
 -3 10 -9 70.39 12
 3 -10 -9 80.69 9.5
 -10 -3 -9 85.19 10.3
 -3 10 9 100.79 12.7
 -10 -3 9 99.09 10.8
 -10 -3 9 78.79 6.5
 -3 10 9 59.09 16.3
 3 -10 9 48.3 11.5
 1 -10 -9 326.57 21.2
 -1 10 -9 324.27 22.7
 -1 10 -9 286.67 22.1
 -10 -1 -9 335.27 24.8
 -10 -1 -9 315.07 21.6
 -10 -1 9 332.37 19
 -1 10 9 327.67 26.5
 10 1 9 333.17 24.2
 1 -10 9 355.86 24.7
 -10 -1 9 314.37 21
 -1 10 9 259.47 21.5
 -1 -10 -9 232.68 13.7
 -1 -10 -9 256.37 18
 1 10 -9 288.07 19.8
 1 10 -9 214.08 17.9
 -10 1 -9 219.08 20.7
 1 10 -9 262.27 14.3
 -10 1 9 263.07 17.2
 1 10 9 257.97 19.4
 10 -1 9 230.28 19.9
 1 10 9 201.78 23.9
 -10 1 9 228.08 16.7
 -1 -10 9 256.47 20.2
 -3 -10 -9 107.69 8.8
 -10 3 -9 115.69 17.3
 3 10 -9 125.79 12.1
 3 10 -9 103.29 11.6
 3 10 -9 101.99 6.7
 -3 -10 -9 115.69 11.7
 -10 3 -9 122.49 14.9
 -10 3 9 119.09 12.7
 3 10 9 112.59 13.4
 -3 -10 9 117.99 13.9
 3 10 9 119.89 19.5
 10 -3 9 131.29 15.7
 5 10 -9 3.1 5.4
 -5 -10 -9 6.8 2.6
 -5 -10 -9 13 4.3
 5 10 -9 13.5 4.6
 -10 5 -9 1.8 6.9
 -10 5 -9 1.4 5.3
 -5 -10 9 4.2 4.4
 10 -5 9 6.8 6.5
 -10 5 9 4.5 5.4
 -10 5 9 9.5 2.9
 -7 -10 -9 12.7 4.8
 -10 7 -9 18.4 7.5
 -7 -10 -9 11.3 4
 -7 -10 9 22.4 5.7
 -10 7 9 35 9
 -10 7 9 19 7.4
 -9 -10 -9 1.3 3.3
 -9 -10 -9 7.9 4.4
 -10 9 -9 4.9 6.9
 -10 9 9 -6.1 6.2
 -9 -10 9 5.4 4.8
 -10 9 9 3.1 4.2
 -11 -10 -9 13.5 4.8
 -11 -10 -9 14.4 5.4
 -10 11 -9 7.1 8.7
 -11 -10 9 19.1 6.2
 -10 11 9 23.5 9.9
 -10 11 9 16.3 5.1
 -11 -8 -9 67.19 10.9
 11 8 -9 41.5 8.3
 -8 11 -9 59.19 13.8
 -8 11 9 68.69 18.4
 -11 -8 9 48.6 12.2
 -8 11 9 62.99 8.1
 -6 11 -9 243.58 21.7
 11 6 -9 256.67 15.3
 -11 -6 -9 244.88 18.5
 -6 11 9 231.98 14
 -11 -6 9 241.88 20
 -6 11 9 228.48 24.9
 11 4 -9 118.79 8.2
 -11 -4 -9 173.08 14.7
 4 -11 -9 142.69 12.4
 -4 11 -9 121.99 15.3
 -11 -4 -9 141.49 16.2
 -4 11 9 138.19 19.7
 11 4 9 87.79 18.5
 -11 -4 9 159.48 9.2
 -11 -2 -9 759.52 43.6
 2 -11 -9 769.12 42.9
 -2 11 -9 802.82 45.3
 -11 -2 -9 819.32 47
 -11 -2 9 791.22 43.7
 11 2 9 725.63 45.3
 -11 -2 9 754.72 39.8
 -2 11 9 755.52 48.3
 2 -11 9 711.13 45.8
 -11 0 -9 103.39 14.5
 0 11 -9 124.39 9.1
 0 11 -9 119.29 13.4
 0 -11 -9 117.89 11.1
 0 -11 -9 109.29 8
 0 11 9 135.49 20.1
 -11 0 9 110.79 11
 0 -11 9 110.19 14.7
 -11 0 9 117.29 11.9
 11 0 9 70.59 15.2
 -2 -11 -9 770.92 40
 2 11 -9 787.52 44.7
 -2 -11 -9 789.52 43.6
 2 11 -9 809.72 39.3
 -11 2 -9 824.22 47.4
 2 11 9 678.43 49.99
 -2 -11 9 849.91 47.2
 -11 2 9 735.73 42.8
 -11 2 9 767.72 42.8
 11 -2 9 777.72 45.7
 4 11 -9 255.17 13.9
 -4 -11 -9 252.87 19.6
 -4 -11 -9 273.17 17.1
 -11 4 -9 293.77 23.6
 -11 4 9 295.37 21.2
 -4 -11 9 319.97 23.6
 11 -4 9 265.37 23.4
 -11 6 -9 232.58 21.1
 -6 -11 -9 214.98 15.4
 -6 -11 -9 216.38 17.5
 -11 6 9 221.48 13.6
 -6 -11 9 211.78 19.9
 -11 6 9 188.68 21.3
 -8 -11 -9 54.59 10
 -11 8 -9 75.99 15.2
 -8 -11 -9 84.89 11.4
 -11 8 9 87.39 13.1
 -8 -11 9 80.49 13.6
 -11 8 9 95.29 12.3
 -10 -11 -9 11.7 4.4
 -10 -11 -9 12.1 4.9
 -11 10 -9 8.6 7.9
 -11 10 9 2.6 5.1
 -10 -11 9 13.4 5.8
 -11 10 9 5.3 7.6
 -12 -11 -9 15.3 5.9
 -12 -11 -9 7.7 5.2
 -11 12 -9 25.7 10
 -11 12 9 11.7 5.9
 -12 -11 9 10.7 5.2
 -11 12 9 10.9 11.2
 12 9 -9 -5.3 3.8
 -12 -9 -9 4.1 4.3
 -9 12 -9 -3.7 6.9
 -9 12 9 -2.6 3.8
 -9 12 9 -13.7 10.1
 -12 -9 9 -1.8 4.9
 12 7 -9 19.5 4.1
 -12 -7 -9 18.9 5.8
 -7 12 -9 14.1 7
 -7 12 9 6.7 11.3
 -12 -7 9 9.6 5.6
 -7 12 9 15.9 3.6
 -5 12 -9 11 6.5
 -12 -5 -9 9.1 4.8
 12 5 -9 12.8 2.7
 12 5 -9 11.8 2.6
 -12 -5 -9 16.6 7.4
 -5 12 9 10 10.7
 -12 -5 9 10.2 4.7
 -12 -5 9 13.3 3.4
 5 -12 9 7.9 4.7
 -12 -5 9 16 4.2
 -5 12 9 11.6 2.8
 -12 -3 -9 179.78 19.4
 3 -12 -9 200.98 15.9
 -3 12 -9 192.68 17.9
 -12 -3 -9 189.68 16.4
 -12 -3 9 202.18 16.6
 -3 12 9 182.38 26.3
 12 3 9 117.29 29.1
 3 -12 9 134.79 18
 -12 -3 9 153.28 12.3
 -12 -1 -9 189.08 16.6
 -1 12 -9 187.08 17.6
 -12 -1 -9 204.98 19.5
 -1 12 -9 192.78 13.4
 1 -12 -9 184.58 16
 12 1 9 153.38 20.4
 -12 -1 9 195.48 16.8
 -12 -1 9 191.08 14.6
 -1 12 9 177.38 27.8
 1 -12 9 210.38 20
 -1 -12 -9 195.38 12.5
 1 12 -9 199.68 12.5
 -1 -12 -9 202.18 16.3
 1 12 -9 178.28 16.9
 -12 1 -9 188.68 19
 -12 1 9 161.78 15.7
 -12 1 9 183.78 15.6
 -1 -12 9 187.58 19
 12 -1 9 158.28 19.9
 3 12 -9 182.38 10.9
 -12 3 -9 186.38 19.8
 -3 -12 -9 181.58 12.7
 -3 -12 -9 188.78 16
 -12 3 9 173.28 16.7
 12 -3 9 144.99 20.5
 -3 -12 9 198.18 19
 -5 -12 -9 9.9 5
 -12 5 -9 -5.7 6.2
 -5 -12 -9 12.3 3.4
 -12 5 9 8.5 7.3
 -5 -12 9 5.9 5.1
 -7 -12 -9 5.6 4.8
 -12 7 -9 20.2 8.4
 -7 -12 -9 10 4
 -7 -12 9 11.8 5.5
 -12 7 9 12.5 4.1
 -12 7 9 12.3 3
 -12 9 -9 -4.7 7.6
 -9 -12 -9 1.3 4.9
 -9 -12 -9 2 3.7
 -9 -12 9 -0.2 5.3
 -12 9 9 1.7 6
 -12 9 9 -4.9 6.1
 -12 11 -9 11.3 9.2
 -11 -12 -9 9.7 5.1
 -11 -12 -9 11.2 5.7
 -12 11 9 8.4 9.4
 -12 11 9 9.4 6.9
 -11 -12 9 0.2 6
 13 10 -9 3.8 4.9
 -13 -10 -9 5.7 6.2
 -10 13 -9 5.4 8.6
 -13 -10 -9 -7.3 4.4
 -13 -10 9 7.1 6.5
 -10 13 9 -2.5 13.2
 -10 13 9 2 5.5
 13 8 -9 0.9 3.5
 -13 -8 -9 7.8 5.5
 -8 13 -9 -0.3 7.5
 -8 13 9 9.8 4
 -13 -8 9 0.4 4.9
 -8 13 9 -7.2 12.5
 13 6 -9 3.7 3
 13 6 -9 1.6 2.5
 -6 13 -9 -9.3 6.9
 -13 -6 -9 3.9 4.8
 -13 -6 9 -3.2 4.2
 -13 -6 9 1.2 1.5
 -6 13 9 2.4 3
 -13 -6 9 0.3 1.9
 -13 -4 -9 21.7 8
 -4 13 -9 8.1 6.4
 -13 -4 -9 13.2 5.8
 4 -13 9 11.8 6.2
 -13 -4 9 5.9 3.5
 -13 -4 9 15.2 5.4
 2 -13 -9 51.99 10
 -13 -2 -9 67.69 15.1
 -2 13 -9 51.89 9
 -2 13 -9 56.29 11.9
 -13 -2 -9 43.1 10.6
 -13 -2 9 42.6 9.1
 2 -13 9 49.99 13.1
 -13 -2 9 47.3 10.2
 0 -13 -9 70.99 11
 0 13 -9 57.39 8.4
 0 -13 -9 64.99 7.6
 -13 0 -9 60.19 14.8
 0 13 -9 52.29 12.1
 0 -13 9 62.09 14.1
 -13 0 9 67.39 10.9
 -2 -13 -9 25.1 6.4
 2 13 -9 26.2 6
 -2 -13 -9 29.1 6.3
 -13 2 -9 29.5 8.3
 2 13 -9 25.4 7
 -13 2 9 27.7 7.2
 -2 -13 9 43 13
 -4 -13 -9 19.7 6.1
 -13 4 -9 18 8
 4 13 -9 24.8 4.7
 -4 -13 -9 27.8 7.5
 -4 -13 9 25.5 7.1
 -13 4 9 21.3 7.7
 -6 -13 -9 1 3.4
 -6 -13 -9 3.9 4.5
 -13 6 -9 7.7 7.5
 -6 -13 9 10.6 5.7
 -8 -13 -9 -2.7 4
 -8 -13 -9 3.2 4.7
 -13 8 -9 6.7 8.4
 -13 8 9 7.9 3.4
 -13 8 9 5.4 4.4
 -8 -13 9 4.6 5.7
 -13 8 9 -3.7 7.1
 -10 -13 -9 10.1 4.6
 -13 10 -9 -11.8 7.9
 -10 -13 -9 8.4 5.8
 -13 10 9 0 7.5
 -10 -13 9 5.1 6.5
 -13 10 9 1.8 7.9
 14 9 -9 8.2 6.6
 14 9 -9 -4.7 4.1
 -14 -9 -9 -3.9 5.9
 -9 14 -9 -7.5 8.3
 -14 -9 9 -5.2 5.4
 14 7 -9 16.8 3.3
 -7 14 -9 8.5 8.2
 14 7 -9 8.3 4.1
 -14 -7 -9 12.9 5.9
 -7 14 9 12.9 4.3
 -14 -7 9 11.3 5.9
 -14 -5 -9 14.1 5.4
 -5 14 -9 4.6 7.2
 -5 14 9 10 3.9
 -14 -5 9 6.1 2.9
 5 -14 9 7.5 6.1
 -14 -5 9 2 3.6
 -14 -5 9 12.6 5.7
 -3 14 -9 4.2 6.4
 -14 -3 -9 6.9 5
 -14 -3 -9 0.8 6.6
 -3 14 -9 6.4 5.4
 3 -14 9 -7.5 5.5
 -14 -3 9 7.7 4.5
 -14 -3 9 -3.5 4.2
 -14 -1 -9 63.79 12.3
 -1 14 -9 86.59 14
 -14 -1 -9 71.49 14.8
 1 -14 -9 63.39 11.5
 -1 14 -9 57.19 9.8
 -14 -1 9 60.69 12.3
 -14 -1 9 57.79 11.8
 1 14 -9 41.1 7.9
 1 14 -9 27.1 7.5
 -14 1 -9 15.3 7.4
 -1 -14 -9 38.6 10.3
 -1 -14 -9 36.1 7
 -1 -14 9 21.4 7.7
 -14 1 9 43.5 10.3
 -3 -14 -9 3.5 3.1
 -3 -14 -9 4.8 5
 -14 3 -9 -3.7 6.8
 3 14 -9 1.3 2.8
 -3 -14 9 4.4 4.7
 -14 3 9 -13.2 7.2
 5 14 -9 16.7 4.1
 -14 5 -9 16.1 7.9
 -5 -14 -9 11.3 4.1
 -5 -14 -9 13.7 5.4
 -5 -14 9 15.9 6.1
 -7 -14 -9 12.1 5.8
 -14 7 -9 26 9.4
 -7 -14 -9 10.5 4.6
 -7 -14 9 22.2 6.8
 -14 9 -9 6.4 9
 -9 -14 -9 -2.7 4.5
 -9 -14 -9 2.5 5.2
 -9 -14 9 -1.2 6
 -14 9 9 -2.2 3.9
 -14 9 9 -7.7 9.1
 -14 9 9 -0.1 5.2
 15 8 -9 2.1 5.7
 -15 -8 -9 7.6 6.3
 15 8 -9 10.6 3.5
 -8 15 -9 -1 8.5
 -15 -8 9 -3.6 5.5
 -6 15 -9 33.1 10
 -15 -6 -9 17.4 6.7
 -6 15 9 16.2 5
 -15 -6 9 12.3 3.9
 -15 -6 9 18.4 7
 -15 -6 9 16.5 3.5
 -15 -4 -9 18.7 6.8
 -15 -4 -9 18.9 8.7
 -4 15 -9 12.5 8.3
 -15 -4 9 7.5 4.9
 -15 -4 9 15.6 5.8
 4 -15 9 14.1 7.5
 -2 15 -9 92.79 14.8
 2 -15 -9 68.39 11.9
 -15 -2 -9 64.09 12.8
 -2 15 -9 52.69 12.4
 -15 -2 -9 53.79 15
 2 -15 9 70.19 16.2
 -15 -2 9 70.49 12.7
 -15 0 -9 12.1 8
 0 15 -9 10.9 4.9
 0 15 -9 13 7.1
 0 -15 -9 10.6 3.4
 0 -15 -9 4.8 5
 -15 0 9 7.4 5.5
 -15 0 9 8.5 6.5
 0 -15 9 18.9 7.6
 2 15 -9 47.2 8.3
 -2 -15 -9 51.99 11.3
 -2 -15 -9 57.89 8.7
 -15 2 -9 35.3 9.4
 -2 -15 9 65.49 14.7
 -4 -15 -9 26.2 6.9
 4 15 -9 28.4 6.8
 -15 4 -9 36.5 9.9
 -4 -15 -9 40 9.2
 -4 -15 9 63.09 15
 -15 6 -9 6.1 8.5
 -6 -15 -9 16.9 6.3
 -6 -15 -9 7 4.4
 -6 -15 9 9.1 6.7
 -15 8 -9 21.5 10.6
 -8 -15 -9 9.5 6
 -8 -15 -9 10.4 5
 -8 -15 9 10.6 6.5
 -16 -5 -9 -2.2 6
 -5 16 -9 -4.3 8.7
 -16 -5 9 1.2 3.4
 -16 -5 9 5.5 5.8
 5 -16 9 2.4 7.4
 -16 -3 -9 113.89 18.1
 -16 -3 -9 85.59 15
 -3 16 -9 97.29 18
 -16 -3 9 93.89 15.5
 3 -16 9 96.09 19.2
 1 -16 -9 142.39 16
 -16 -1 -9 118.99 16.5
 -1 16 -9 101.39 14.9
 -1 16 -9 144.79 18.8
 -16 -1 -9 123.09 21
 1 -16 9 156.98 21.3
 -1 -16 -9 110.09 14.8
 -16 1 -9 112.79 19.2
 1 16 -9 99.69 12.7
 -1 -16 -9 86.19 10.9
 1 16 -9 133.29 17.1
 -16 1 9 75.59 17.4
 -16 1 9 105.09 14.8
 -1 -16 9 125.59 19.3
 -3 -16 -9 70.39 10.8
 3 16 -9 70.89 10.1
 -3 -16 -9 104.39 14
 -16 3 -9 75.69 17.3
 -3 -16 9 117.89 18.5
 -5 -16 -9 7.1 4.4
 5 16 -9 6.4 3.3
 -16 5 -9 9.5 9
 -5 -16 -9 6.9 6.2
 -5 -16 9 4.2 7
 -17 -2 -9 3.8 9.3
 -17 -2 -9 -12.6 6.3
 -2 17 -9 5.6 9
 -17 -2 9 3.3 6.3
 2 -17 9 -7.7 8
 0 17 -9 2.8 8.2
 -17 0 -9 -0.6 6.6
 -17 0 -9 3.5 9.5
 0 -17 -9 11.1 6.1
 0 -17 -9 1.8 3.9
 0 -17 9 0.8 7.4
 -17 0 9 5.5 6.4
 -2 -17 -9 -1.6 4
 -17 2 -9 -0.3 9.2
 -2 -17 -9 4.5 6.2
 -2 -17 9 5 7.4
 0 0 -10 0.4 1.5
 0 0 -10 2.9 1.9
 0 0 -10 0.6 3
 0 0 10 -1.3 2.9
 0 0 10 1.7 1.8
 -1 1 -10 4259.67 207.98
 1 1 -10 4425.36 204.68
 -1 1 -10 4474.15 205.18
 -1 -1 -10 4275.27 205.08
 1 1 -10 4285.27 203.98
 1 -1 -10 4172.78 207.18
 1 1 -10 4262.97 207.18
 -1 -1 -10 4329.27 204.18
 1 -1 -10 4317.17 203.58
 -1 1 -10 4277.37 204.68
 -1 -1 -10 4192.98 207.98
 1 -1 -10 4228.58 204.48
 -1 -1 10 4350.16 205.78
 -1 1 10 3721.73 204.08
 -1 1 10 4369.16 206.78
 1 -1 10 4481.25 207.28
 1 1 10 4439.16 207.68
 -1 1 10 3616.34 204.48
 -1 -1 10 4378.96 206.48
 1 1 10 4207.98 205.48
 0 2 -10 53.59 5.2
 0 -2 -10 55.19 4.5
 -2 0 -10 52.99 5.8
 0 2 -10 48.8 8.4
 -2 0 -10 53.19 8.6
 2 0 -10 54.69 7.8
 -2 0 -10 47.9 6
 2 0 -10 55.89 5.4
 0 -2 -10 50.69 5.9
 0 -2 -10 50.79 8
 0 2 -10 52.69 6.2
 2 0 -10 60.09 5.3
 -2 0 10 56.59 5.6
 0 2 10 58.59 6.4
 -2 0 10 47.7 7.2
 0 2 10 45.2 7.8
 2 0 10 61.09 8.4
 0 -2 10 48.3 7.1
 -2 0 10 55.99 6.1
 0 -2 10 51.39 7.6
 -2 -2 -10 4.3 3.6
 2 -2 -10 -1.6 2.6
 2 2 -10 -0.5 2.9
 2 2 -10 0.5 1.2
 -2 2 -10 2.2 2.1
 -2 -2 -10 0.7 1.8
 2 -2 -10 0.7 1
 -2 -2 -10 -0.5 1.6
 2 2 -10 -1.1 1.4
 2 -2 -10 -2.5 1.5
 -2 2 -10 -0.6 1.6
 -2 2 -10 4.7 3.6
 -2 -2 10 0.1 2.6
 2 -2 10 1.8 3.3
 -2 2 10 -0.1 2.8
 -2 2 10 -2 1.9
 -2 -2 10 1 2.1
 2 2 10 5.2 2.4
 2 2 10 -1.7 3.7
 -2 2 10 1.5 1.2
 -3 -1 -10 62.39 6.6
 -1 3 -10 56.79 5.8
 3 1 -10 60.79 6.1
 -3 -1 -10 61.99 9.5
 1 -3 -10 59.29 6.5
 -1 3 -10 70.89 7.2
 -3 -1 -10 72.79 7
 3 1 -10 67.09 5.2
 -1 3 -10 68.59 8.9
 1 -3 -10 61.59 3.9
 1 -3 -10 54.39 8.4
 3 1 -10 44.2 7.5
 1 -3 10 71.49 8.4
 -3 -1 10 54.39 6.9
 -3 -1 10 58.19 5.3
 -1 3 10 48.7 6.6
 -1 3 10 65.09 8.9
 1 -3 10 44.3 8.2
 3 1 10 64.59 9.6
 -3 -1 10 75.09 7.1
 -1 -3 -10 40.9 8
 1 3 -10 30.2 6.7
 -3 1 -10 29.2 7.9
 -3 1 -10 47.4 6.1
 3 -1 -10 36.2 4.5
 -3 1 -10 39.5 5.4
 -1 -3 -10 40.8 4.1
 1 3 -10 51.19 6.4
 1 3 -10 52.79 4.4
 -1 -3 -10 53.59 5.9
 3 -1 -10 36.4 6.7
 -1 -3 10 39.4 6.9
 -3 1 10 49.5 5.3
 1 3 10 46.7 6.5
 3 -1 10 34.8 8
 -3 1 10 53.29 5.2
 -3 1 10 34.5 6.2
 -1 -3 10 34.8 6.8
 1 3 10 34.6 8.3
 -3 3 -10 1734.33 91.29
 -3 3 -10 1855.01 89.29
 -3 -3 -10 1717.53 91.49
 -3 3 -10 1696.93 87.79
 3 -3 -10 1775.12 89.19
 3 3 -10 1923.61 88.49
 -3 -3 -10 1682.23 87.39
 -3 -3 -10 1796.52 88.79
 3 3 -10 1814.42 85.49
 3 -3 -10 1757.42 87.59
 3 3 -10 1811.82 89.29
 -3 3 10 1726.83 88.09
 3 3 10 1760.22 89.29
 3 3 10 1862.51 91.89
 3 -3 10 1846.12 90.69
 -3 -3 10 1856.81 89.39
 -3 3 10 1815.52 89.49
 -3 3 10 1565.54 85.19
 4 2 -10 21.8 4.6
 -2 4 -10 14.1 4.8
 4 2 -10 22.7 6
 -2 4 -10 27.7 6
 4 2 -10 20.6 2.9
 -4 -2 -10 11.9 4.9
 -4 -2 -10 29.5 5.9
 -4 -2 -10 12.3 3.3
 -2 4 10 15.6 4.7
 -2 4 10 21.5 5.6
 2 -4 10 11.2 3.9
 -4 -2 10 19.3 5
 2 -4 10 17.9 4.8
 4 2 10 18.6 5.4
 4 0 -10 52.99 5
 0 4 -10 62.99 8.5
 -4 0 -10 46 9
 -4 0 -10 68.29 6.9
 0 -4 -10 55.49 6.4
 0 4 -10 59.29 5.2
 0 -4 -10 53.69 8.2
 0 4 -10 58.49 7
 -4 0 -10 58.39 7.1
 4 0 -10 46.6 7.4
 -4 0 10 56.49 6.3
 -4 0 10 51.19 6.7
 0 4 10 49.8 7.1
 4 0 10 60.09 9.2
 0 4 10 40.1 9.6
 0 -4 10 51.09 7.7
 0 -4 10 57.39 8.1
 -4 0 10 47.2 5.3
 4 -2 -10 13.1 3.6
 4 -2 -10 9.9 3.4
 -2 -4 -10 6 3.7
 -4 2 -10 1.4 4.1
 -2 -4 -10 13.7 3.3
 -4 2 -10 6.4 3.1
 2 4 -10 10.1 3.6
 2 4 -10 11.5 2.8
 -2 -4 -10 14.7 3.6
 -4 2 -10 7.2 2.5
 2 4 10 8.9 3.5
 -4 2 10 14.3 3
 -4 2 10 9.3 3.4
 -2 -4 10 6.2 2.9
 2 4 10 16.5 5.1
 4 -2 10 8.5 4.5
 -4 2 10 11.4 3.5
 -4 4 -10 17.4 5.8
 4 -4 -10 30.8 5.5
 -4 -4 -10 19.3 5.5
 -4 -4 -10 14.9 4
 4 4 -10 29.2 6.1
 4 4 10 27.7 7.4
 4 4 10 24.5 6.7
 -4 4 10 27.3 6
 -4 -4 10 27.7 6.6
 -4 4 10 42.9 7.6
 4 -4 10 35 8.8
 -3 5 -10 2633.94 125.19
 -5 -3 -10 2572.94 127.89
 -5 -3 -10 2456.25 124.39
 5 3 -10 2484.35 123.79
 3 -5 -10 2473.85 123.39
 -3 5 -10 2619.64 127.39
 5 3 -10 2606.14 123.69
 -5 -3 10 2457.05 124.49
 3 -5 10 2639.54 126.39
 -3 5 10 2403.46 123.99
 5 3 10 2477.65 127.19
 3 -5 10 2223.18 125.89
 -3 5 10 2673.83 125.99
 -5 -1 -10 54.79 10.2
 -5 -1 -10 76.69 8.1
 -1 5 -10 63.09 9.5
 -1 5 -10 84.49 9
 -5 -1 -10 72.99 9.1
 5 1 -10 55.09 7.8
 1 -5 -10 80.79 7.8
 -5 -1 10 65.39 7.2
 -1 5 10 72.69 10.5
 -1 5 10 82.69 8.7
 1 -5 10 61.49 9.2
 5 1 10 66.29 10.9
 -5 -1 10 89.99 6.1
 1 5 -10 100.59 6.8
 1 5 -10 116.79 10.9
 5 -1 -10 92.19 9.1
 -1 -5 -10 116.59 6.3
 -5 1 -10 104.69 9.2
 -1 -5 -10 113.29 11.6
 -5 1 -10 98.49 12.4
 -5 1 -10 100.99 11
 -1 -5 -10 92.79 9.2
 1 5 -10 115.89 10.1
 -1 -5 10 101.99 10.7
 -5 1 10 88.09 7.8
 5 -1 10 109.19 12.3
 1 5 10 128.09 14
 -5 1 10 101.19 8.2
 -5 1 10 107.39 8.9
 1 5 10 102.49 10.2
 -3 -5 -10 2354.36 112.49
 -5 3 -10 2311.17 113.49
 3 5 -10 2201.78 112.39
 -5 3 -10 2167.18 115.19
 5 -3 -10 2237.88 110.59
 3 5 -10 2488.85 112.59
 -3 -5 -10 2109.29 114.49
 -5 3 10 2280.77 111.39
 3 5 10 2316.37 113.19
 -5 3 10 2280.57 111.59
 -5 3 10 2268.97 109.29
 3 5 10 2153.18 115.19
 -3 -5 10 2276.87 113.39
 5 -3 10 2215.38 114.09
 5 -5 -10 4104.79 202.38
 5 5 -10 4320.47 203.88
 -5 -5 -10 4179.68 203.98
 -5 5 -10 4201.18 205.08
 -5 5 -10 4105.79 206.78
 -5 -5 -10 4079.89 206.68
 5 5 -10 4209.98 203.08
 5 -5 10 4333.07 205.88
 -5 5 10 4081.99 203.38
 -5 -5 10 4122.89 204.68
 5 5 10 4174.48 207.28
 -5 5 10 4279.27 203.98
 -4 6 -10 84.99 10.9
 4 -6 -10 81.99 8.4
 -6 -4 -10 97.19 12.6
 -6 -4 -10 90.99 9.7
 6 4 -10 88.79 8.8
 -4 6 -10 70.29 11.7
 -6 -4 10 87.39 9.8
 6 4 10 90.59 13.7
 -4 6 10 86.69 9.9
 -4 6 10 96.39 11.5
 -6 -2 -10 7 3
 -6 -2 -10 5.3 4.7
 -2 6 -10 12.7 3.9
 6 2 -10 13.2 3.5
 2 -6 -10 22.6 5.4
 -2 6 -10 6.4 4.6
 6 2 10 6.7 5.4
 2 -6 10 13.7 4.2
 -6 -2 10 12.3 2.8
 -6 -2 10 11.6 3.4
 -2 6 10 6.4 4.8
 -2 6 10 14.2 4.1
 0 6 -10 205.18 16.2
 6 0 -10 206.08 13.7
 -6 0 -10 212.18 18.2
 -6 0 -10 219.88 15.2
 -6 0 -10 218.08 16.5
 0 6 -10 236.18 15.5
 0 -6 -10 204.18 14.7
 0 6 10 204.18 17.9
 0 -6 10 215.68 16.8
 -6 0 10 210.58 13.2
 0 6 10 236.78 15.6
 -6 0 10 216.28 13
 -6 0 10 205.38 14.2
 6 0 10 214.48 17.7
 2 6 -10 10.3 3.4
 -2 -6 -10 8.4 3.4
 -6 2 -10 2.1 3.7
 2 6 -10 12.4 3.9
 -6 2 -10 8.6 5.1
 -2 -6 10 6.4 3.4
 -6 2 10 8.1 2.9
 6 -2 10 5.9 4.7
 -6 2 10 8 2.8
 2 6 10 8.9 4.2
 2 6 10 16.8 6.5
 -6 4 -10 84.49 12
 -4 -6 -10 79.99 9.2
 4 6 -10 81.09 9.4
 4 6 -10 75.89 9.7
 -6 4 -10 81.99 12.1
 6 -4 10 66.69 11.7
 -6 4 10 85.49 9.8
 -4 -6 10 92.09 10.4
 4 6 10 71.99 13.9
 -6 4 10 86.09 9.1
 -6 4 10 99.49 6.6
 4 6 10 80.49 10.9
 -6 -6 -10 27.8 7.3
 -6 -6 -10 21.8 6.5
 6 6 -10 28.7 8.5
 6 6 -10 37.3 6.9
 -6 6 -10 25.4 7
 -6 6 -10 24.8 6.1
 -6 -6 10 33.4 8.2
 -6 6 10 41.8 3.1
 6 6 10 23.2 8.3
 -6 6 10 32.4 8.7
 -6 6 10 36.4 9.3
 -6 6 10 44.1 3
 -5 7 -10 295.77 21.9
 -7 -5 -10 324.07 23.6
 7 5 -10 316.87 18.8
 -5 7 -10 304.57 22.8
 5 -7 -10 301.47 19.2
 -7 -5 -10 296.27 20
 -7 -5 10 302.97 20.9
 -5 7 10 293.87 21.7
 -5 7 10 268.87 20.5
 7 5 10 321.87 24.8
 -3 7 -10 373.96 24.1
 -7 -3 -10 345.37 23.3
 7 3 -10 385.76 21.6
 -3 7 -10 392.86 26
 3 -7 -10 409.96 23
 -7 -3 -10 392.96 26.8
 -7 -3 10 373.76 18.3
 -3 7 10 349.96 22.9
 7 3 10 359.56 26.7
 -3 7 10 388.56 25.7
 -7 -3 10 372.06 23.5
 3 -7 10 336.57 25.1
 -7 -1 -10 309.27 23.7
 -7 -1 -10 308.47 20.7
 -1 7 -10 321.57 21.3
 7 1 -10 319.77 18.4
 1 -7 -10 326.87 20.3
 -1 7 -10 330.27 22.3
 -1 7 10 335.17 24
 -7 -1 10 316.37 20.1
 7 1 10 317.97 23.1
 1 -7 10 345.17 22.6
 -1 7 10 313.77 21.2
 -7 -1 10 308.37 17.5
 -7 1 -10 284.87 19.4
 -1 -7 -10 297.17 19.5
 1 7 -10 317.97 20.9
 1 7 -10 330.27 20.6
 -7 1 -10 332.37 22.3
 -1 -7 -10 289.07 14.9
 -7 1 -10 301.97 22.9
 -1 -7 10 318.47 21.5
 7 -1 10 295.67 21.9
 1 7 10 263.37 22.7
 -7 1 10 302.17 16.8
 -7 1 10 262.27 17.5
 1 7 10 305.67 20.6
 -7 1 10 313.47 18.5
 3 7 -10 339.27 22.5
 3 7 -10 384.76 23.1
 -7 3 -10 349.67 24.9
 -7 3 -10 342.67 25.5
 -3 -7 -10 363.36 22.5
 -3 -7 -10 367.96 19.5
 -3 -7 10 370.76 24.1
 -7 3 10 362.56 21.9
 -7 3 10 351.86 20.5
 7 -3 10 327.27 24.5
 -7 3 10 363.46 20.4
 3 7 10 374.56 23.8
 3 7 10 344.57 26.8
 5 7 -10 270.47 17.8
 -7 5 -10 228.18 19.6
 5 7 -10 220.08 16.1
 -7 5 -10 219.48 19.6
 -5 -7 -10 251.47 16.9
 5 7 10 196.08 21.5
 -7 5 10 199.18 15.5
 -7 5 10 245.88 17.7
 5 7 10 216.08 18.1
 -5 -7 10 218.18 17.6
 -7 5 10 237.98 13.6
 7 -5 10 205.78 18.9
 7 7 -10 373.66 22.6
 -7 7 -10 374.46 27
 -7 7 -10 354.26 26.2
 -7 -7 -10 372.06 23.9
 7 7 10 351.76 28.8
 -7 7 10 360.96 24.2
 -7 7 10 354.16 24.8
 -7 7 10 360.36 19.2
 -7 7 10 364.36 19.2
 -7 -7 10 365.76 24.8
 -6 8 -10 4.6 5.4
 -6 8 -10 6.9 5.1
 -8 -6 -10 4.7 3.7
 -8 -6 -10 8.3 5.6
 8 6 -10 9 3.2
 -6 8 10 4.9 6.2
 -8 -6 10 4 3.7
 8 6 10 0.1 7.6
 -6 8 10 11.2 5.7
 -8 -4 -10 13.9 4.3
 4 -8 -10 26.4 6.4
 -4 8 -10 21.7 5.4
 -8 -4 -10 37 10
 8 4 -10 31 6
 -4 8 -10 19 5.8
 8 4 10 21.3 7.5
 -8 -4 10 25.2 7.2
 4 -8 10 13.6 4.9
 -4 8 10 10.8 5
 -4 8 10 21.3 6.7
 8 2 -10 3 2.3
 -8 -2 -10 -0.2 2.9
 -8 -2 -10 -1.1 4.6
 -2 8 -10 -3.8 4
 2 -8 -10 7.4 3
 -2 8 -10 2.8 3.9
 -8 -2 10 3.8 1.7
 -2 8 10 -2.5 5.7
 8 2 10 2.9 5.7
 2 -8 10 3 3.2
 -2 8 10 1.5 4.4
 -8 -2 10 2.7 3
 0 8 -10 81.09 10.8
 -8 0 -10 73.99 9.6
 0 8 -10 86.29 10.8
 -8 0 -10 103.59 13.2
 0 -8 -10 81.49 9.5
 0 8 10 90.19 14.7
 0 -8 10 87.59 11.4
 -8 0 10 86.29 9.2
 0 8 10 89.69 11.4
 -8 0 10 97.19 8
 8 0 10 84.39 13
 -8 2 -10 5 4.9
 2 8 -10 4.6 4
 2 8 -10 6.9 3.7
 -2 -8 -10 9.8 3
 -2 -8 -10 6 3.5
 -8 2 -10 7.3 5
 2 8 -10 4.6 1.3
 -2 -8 10 1.3 3.5
 -8 2 10 1.5 3.1
 8 -2 10 2.6 5.8
 2 8 10 10.2 7.3
 2 8 10 -3.5 4.1
 -8 2 10 6.1 2.6
 -8 2 10 4.1 2
 -8 4 -10 8.6 5.3
 -8 4 -10 9.4 5.9
 -4 -8 -10 19.8 4.8
 4 8 -10 12.3 4.2
 4 8 -10 17.2 4.4
 -4 -8 -10 8 3.8
 4 8 10 11.1 8.1
 4 8 10 12.3 5.3
 -4 -8 10 9.7 4.2
 8 -4 10 6.6 6
 -8 4 10 9.7 4.8
 -8 4 10 11.3 3.1
 -8 4 10 10.7 2.9
 -8 6 -10 2.1 5.6
 -8 6 -10 4.1 5.3
 6 8 -10 8.7 3.9
 -6 -8 -10 4.6 3.5
 6 8 -10 6.7 4.5
 -6 -8 10 0.3 3.6
 -8 6 10 2.8 5.7
 -8 6 10 0.7 4
 6 8 10 2.9 8.5
 -8 6 10 6.4 2.3
 6 8 10 8.9 4.3
 -8 -8 -10 144.49 13.8
 -8 8 -10 102.69 16
 8 8 -10 121.99 11.8
 -8 8 10 109.39 14.7
 -8 -8 10 159.18 15.8
 -8 8 10 162.88 10.2
 -8 8 10 119.49 16.8
 9 7 -10 434.46 24.5
 -7 9 -10 424.66 30.5
 -9 -7 -10 381.56 26.6
 -9 -7 10 392.76 27.7
 -7 9 10 409.26 20.9
 -7 9 10 447.16 29.5
 -5 9 -10 -0.3 5.4
 -9 -5 -10 -3.9 3.2
 9 5 -10 1.2 2.9
 -5 9 -10 -3.6 4.8
 -9 -5 -10 -4.5 4.4
 -5 9 10 -3.5 6.4
 9 5 10 -0.5 7.6
 -9 -5 10 -2.7 3.1
 -5 9 10 10.9 5.6
 -9 -3 -10 223.28 19.6
 9 3 -10 231.18 13.4
 -3 9 -10 205.78 18.3
 -3 9 -10 219.08 18.2
 3 -9 -10 227.68 16.3
 -9 -3 -10 228.48 17.1
 9 3 10 234.18 20.8
 -3 9 10 192.88 21.8
 -9 -3 10 222.78 17.2
 -3 9 10 213.28 17.9
 -9 -3 10 228.38 11.8
 3 -9 10 178.18 18.6
 1 -9 -10 108.49 10.8
 -9 -1 -10 104.09 14
 -9 -1 -10 100.39 10.9
 -1 9 -10 91.29 12.4
 -1 9 -10 84.49 12.1
 1 -9 10 109.59 13.2
 -1 9 10 70.59 12
 -9 -1 10 99.59 8.2
 -1 9 10 111.09 17.9
 9 1 10 99.99 14.5
 -9 -1 10 97.29 10.6
 1 9 -10 78.19 9.7
 1 9 -10 76.89 11.1
 1 9 -10 69.29 5.9
 -1 -9 -10 66.29 4.9
 -9 1 -10 52.79 11.9
 -1 -9 -10 77.19 9.3
 -1 -9 10 64.29 10.8
 1 9 10 96.39 10.6
 1 9 10 43.3 10.5
 -9 1 10 78.29 8.8
 9 -1 10 71.09 12.9
 -9 1 10 87.99 9
 3 9 -10 234.18 17.5
 3 9 -10 243.18 18.6
 -3 -9 -10 227.38 17
 -3 -9 -10 246.78 13.9
 -9 3 -10 223.98 21.1
 -9 3 -10 230.88 20.4
 -9 3 10 221.08 15.6
 -9 3 10 232.88 12.7
 9 -3 10 215.18 19.8
 -3 -9 10 262.97 19.7
 -9 3 10 219.18 17.2
 3 9 10 218.98 23.7
 3 9 10 222.68 18.8
 -9 5 -10 -2.8 4.7
 5 9 -10 -2.1 4.5
 -5 -9 -10 4.3 2.7
 -9 5 -10 3.4 6.5
 5 9 -10 1.3 3.6
 -5 -9 -10 -1.1 2.1
 -9 5 10 3.9 5.5
 -9 5 10 -2.6 3.1
 -9 5 10 4.6 2.6
 9 -5 10 6.1 6.8
 -5 -9 10 2 3.7
 -7 -9 -10 352.56 22.5
 -9 7 -10 299.97 25.2
 7 9 -10 325.17 21.1
 -7 -9 -10 321.77 19.9
 -7 -9 10 306.77 23.7
 -9 7 10 344.87 24.4
 -9 7 10 278.77 20.6
 -9 7 10 264.97 19.1
 9 9 -10 1217.78 61.59
 -9 -9 -10 1188.58 63.59
 -9 9 -10 1184.28 67.39
 -9 9 10 1142.69 63.49
 -9 9 10 1169.58 59.19
 -9 -9 10 1133.29 65.19
 -10 -8 -10 113.39 14.3
 10 8 -10 135.99 12.4
 -8 10 -10 137.39 18.5
 -8 10 10 106.89 19.9
 -10 -8 10 173.78 17.3
 -8 10 10 178.18 10.4
 -6 10 -10 35.5 8.7
 -10 -6 -10 39.2 9.6
 -6 10 10 72.69 17.1
 -10 -6 10 28.2 6.4
 10 4 -10 15.5 3.2
 -10 -4 -10 8.6 6
 -4 10 -10 13.7 6.3
 -10 -4 -10 11.5 4.6
 4 -10 -10 8.9 4.1
 -4 10 10 11.3 9.1
 10 4 10 15.9 8.8
 -10 -4 10 14.4 4.5
 4 -10 10 9.5 5.8
 -10 -2 -10 11.1 4.9
 -2 10 -10 28.5 8.3
 -2 10 -10 23.2 6.6
 2 -10 -10 35 7.8
 -10 -2 -10 22.8 7
 -2 10 10 40.2 11.1
 -2 10 10 14.2 9.3
 -10 -2 10 33.9 8.1
 10 2 10 24.6 7.7
 2 -10 10 16.7 5.8
 -10 -2 10 24.1 5.2
 0 -10 -10 103.29 10.2
 0 10 -10 92.99 12
 -10 0 -10 83.99 13.9
 -10 0 -10 90.09 11
 0 10 -10 106.59 8
 0 10 -10 102.89 13
 0 10 10 74.49 12.9
 -10 0 10 96.29 9.5
 0 -10 10 96.59 13.6
 0 10 10 89.39 18.3
 10 0 10 81.09 14.7
 -10 0 10 102.39 11
 -2 -10 -10 25.2 4.3
 2 10 -10 23 3.9
 -10 2 -10 18.6 6.1
 -2 -10 -10 41.7 8
 2 10 -10 17.4 5.5
 2 10 -10 17 4.7
 -10 2 -10 21.1 7
 -10 2 10 31.4 7.1
 2 10 10 2.8 8.9
 -10 2 10 11.3 4.6
 10 -2 10 11.6 7
 -2 -10 10 11.8 5.1
 -10 4 -10 9 6.5
 -4 -10 -10 13.1 4.6
 4 10 -10 11.3 4.7
 -4 -10 -10 12.2 2.9
 -10 4 10 28.2 7
 -10 4 10 8.4 5.8
 -10 4 10 17 3
 10 -4 10 10 6.8
 -4 -10 10 10.6 5.1
 -10 6 -10 13.1 7
 -6 -10 -10 19.6 5.5
 -10 6 10 14 7.1
 -10 6 10 28.3 7.7
 -6 -10 10 16.7 5.8
 8 10 -10 113.19 12.6
 -10 8 -10 84.79 17.5
 -8 -10 -10 130.49 12
 -8 -10 -10 125.59 13.8
 -10 8 10 115.09 12.1
 -8 -10 10 153.38 16.5
 -10 8 10 96.19 13.9
 -10 -10 -10 147.09 14.8
 -10 -10 -10 149.79 15.4
 -10 10 -10 163.38 20.1
 10 10 -10 138.89 13.8
 -10 -10 10 157.98 17.8
 -10 10 10 154.38 13.3
 -11 -9 -10 234.88 19.5
 11 9 -10 246.98 16.9
 -9 11 -10 237.18 23.5
 -9 11 10 204.18 14.6
 -11 -9 10 223.18 20.6
 -9 11 10 160.78 24.5
 -7 11 -10 232.58 22.2
 11 7 -10 241.48 15.2
 -11 -7 -10 236.98 19.4
 -7 11 10 220.98 12.4
 -11 -7 10 218.38 19.9
 -7 11 10 203.68 24.4
 11 5 -10 66.89 7.2
 -5 11 -10 69.89 13.5
 -11 -5 -10 82.39 11.6
 -11 -5 -10 69.49 14.2
 -11 -5 10 86.59 12
 -5 11 10 67.39 17.4
 5 -11 10 49.4 13.6
 -3 11 -10 82.59 13.1
 3 -11 -10 72.39 10.5
 -11 -3 -10 87.89 14.7
 -11 -3 -10 82.39 11.4
 -11 -3 10 88.79 7.3
 -11 -3 10 100.29 11.8
 -3 11 10 100.79 21.6
 3 -11 10 53.99 13.1
 1 -11 -10 218.98 16.9
 -11 -1 -10 231.08 17.9
 -1 11 -10 215.88 18.6
 -1 11 -10 213.18 13.6
 -11 -1 -10 220.98 20.6
 1 -11 10 199.18 20
 -11 -1 10 208.98 16.6
 -1 11 10 185.78 25.1
 -11 -1 10 172.68 13.7
 11 1 10 163.18 21.5
 -1 -11 -10 268.87 19.3
 -11 1 -10 290.27 23.4
 -1 -11 -10 263.17 14.3
 1 11 -10 253.57 20.1
 1 11 -10 249.08 14.9
 -11 1 10 248.58 18.6
 -1 -11 10 276.47 22.5
 -11 1 10 237.78 17.9
 11 -1 10 196.18 21.2
 -11 3 -10 122.19 16.9
 3 11 -10 86.59 5.8
 -3 -11 -10 79.49 8.1
 -3 -11 -10 97.49 11.6
 3 11 -10 90.39 12.3
 -11 3 10 97.09 14.1
 -11 3 10 88.19 10.7
 -3 -11 10 117.39 14.9
 -5 -11 -10 79.09 8.9
 -5 -11 -10 88.19 11.9
 5 11 -10 100.99 12.6
 -11 5 -10 111.19 17.2
 -5 -11 10 80.69 13.8
 -11 5 10 95.09 14.8
 -7 -11 -10 212.78 16
 -11 7 -10 219.78 22.3
 -7 -11 -10 224.38 18.6
 7 11 -10 229.48 18.2
 -11 7 10 234.58 16.1
 -7 -11 10 215.28 20.4
 -11 9 -10 160.38 22
 -9 -11 -10 189.58 15.8
 9 11 -10 173.78 16.5
 -9 -11 -10 211.18 17.4
 -9 -11 10 182.98 19.2
 -11 9 10 160.58 16.4
 -11 9 10 188.58 18.4
 -11 -11 -10 23.6 6.7
 -11 -11 -10 39 9.8
 11 11 -10 28.8 6.5
 -11 11 -10 38.2 11
 -11 11 10 15.5 10.8
 -11 11 10 38.8 11.4
 -11 -11 10 19.3 7.2
 -10 12 -10 3.3 8.9
 12 10 -10 3.3 5
 -12 -10 -10 6.7 5.7
 -12 -10 -10 4.8 4.5
 -10 12 10 12.7 4.7
 -12 -10 10 12.9 6.3
 -10 12 10 -1.6 11.9
 -12 -8 -10 0.7 4.6
 12 8 -10 10 4
 -8 12 -10 4.7 7.7
 -8 12 10 1 2.9
 -12 -8 10 3.9 5.1
 -8 12 10 -1.5 10.8
 -12 -6 -10 40.5 10.6
 -6 12 -10 23.1 8.8
 12 6 -10 39.6 6.4
 -6 12 10 21.8 11.9
 -12 -6 10 28.5 6.9
 -12 -4 -10 21.7 7.5
 -4 12 -10 16.3 6.8
 -12 -4 10 24.3 4.7
 -4 12 10 8.5 11.1
 -12 -4 10 22.3 5.6
 -12 -4 10 18.7 3.9
 4 -12 10 9.4 6.5
 2 -12 -10 7.2 4
 -12 -2 -10 -0.7 4.3
 -12 -2 -10 12.1 6.5
 -2 12 -10 7.8 3.6
 -2 12 -10 11.6 5.9
 2 -12 10 2.3 5.4
 -12 -2 10 8.7 4.7
 -12 -2 10 4.7 3.5
 0 12 -10 21.6 6.4
 -12 0 -10 22.5 6.1
 -12 0 -10 26.2 8.1
 0 12 -10 23 4
 0 -12 -10 19.3 5.3
 0 -12 10 17.9 5.7
 -12 0 10 40.4 9
 -12 0 10 15.2 5.1
 2 12 -10 -2.1 5.1
 -2 -12 -10 7.9 2.6
 -2 -12 -10 8.3 4.8
 -12 2 -10 -2.3 5.6
 2 12 -10 2 2.4
 -12 2 10 2.3 5.8
 -12 2 10 6.4 3.7
 -4 -12 -10 9.1 5.2
 4 12 -10 17.7 6.1
 -4 -12 -10 23.4 6.6
 -12 4 -10 14 7.6
 -12 4 10 3.3 7.4
 -4 -12 10 17.9 6
 -6 -12 -10 51.29 8.5
 6 12 -10 40 10.2
 -6 -12 -10 41.7 10.4
 -12 6 -10 37.2 10
 -6 -12 10 74.89 13.6
 -8 -12 -10 4 3.6
 -8 -12 -10 -2.3 4.4
 -12 8 -10 -1.2 7.8
 8 12 -10 1.5 5.4
 -12 8 10 -2.1 5
 -12 8 10 7.1 5.8
 -8 -12 10 -0.3 5.5
 10 12 -10 16.8 6.3
 -10 -12 -10 13.6 6.2
 -10 -12 -10 10.1 4.7
 -12 10 -10 2.3 9.1
 -12 10 10 4.6 6.2
 -12 10 10 3.7 7.8
 -10 -12 10 8.8 6.1
 13 9 -10 20.4 5.2
 -9 13 -10 30.7 10.3
 -13 -9 -10 28.4 7.7
 -13 -9 10 29 7.8
 -9 13 10 36.2 9.3
 -9 13 10 20.1 14.4
 13 7 -10 31.6 7.2
 -13 -7 -10 55.49 11.6
 -13 -7 10 62.89 13.1
 -7 13 10 38.7 6.6
 -13 -5 -10 287.47 24.5
 -5 13 -10 235.98 22.6
 -13 -5 -10 267.27 20.9
 -13 -5 10 239.68 12.7
 -13 -5 10 242.08 12.9
 -13 -5 10 242.38 21.1
 5 -13 10 196.78 23.1
 -13 -3 -10 31.1 9
 -3 13 -10 54.09 13.2
 -3 13 -10 38.3 9.9
 -13 -3 -10 51.09 11
 -13 -3 10 37.6 8
 3 -13 10 19.6 7
 -13 -3 10 23.4 6
 -1 13 -10 471.65 32
 -13 -1 -10 481.75 31.4
 -13 -1 -10 464.05 34.1
 1 -13 -10 439.46 29.3
 -1 13 -10 491.75 26.8
 -13 -1 10 486.25 30.6
 -13 -1 10 464.85 27.8
 1 -13 10 456.45 33.8
 -1 -13 -10 585.54 30
 1 13 -10 602.04 36.6
 -13 1 -10 575.34 38.7
 -1 -13 -10 537.45 34.5
 1 13 -10 556.44 30.3
 -1 -13 10 650.73 39.7
 -13 1 10 511.05 34.1
 -13 1 10 537.35 33.7
 3 13 -10 46.7 5.3
 3 13 -10 55.09 11.8
 -13 3 -10 63.19 16.2
 -3 -13 -10 47.3 10.7
 -3 -13 -10 39.6 7.2
 -3 -13 10 47.7 13.7
 -13 3 10 27.1 8.5
 -13 3 10 54.99 10.3
 -13 5 -10 253.47 23.8
 -5 -13 -10 237.98 19.7
 5 13 -10 258.77 21
 -5 -13 -10 212.88 16.4
 -5 -13 10 273.37 22.3
 -13 7 -10 64.69 18.2
 7 13 -10 73.89 13.4
 -7 -13 -10 51.99 10.2
 -7 -13 10 84.69 15.3
 -9 -13 -10 24.8 5.8
 -9 -13 -10 26.2 7.4
 9 13 -10 28.4 8
 -13 9 -10 29.5 10.7
 -9 -13 10 28.6 7.6
 -13 9 10 27.3 6.6
 -13 9 10 23.7 5.4
 -13 9 10 20.6 8.1
 14 8 -10 4.5 5.2
 -14 -8 -10 5.6 6
 14 8 -10 3.9 3.9
 -8 14 -10 7.8 9.2
 -14 -8 10 9.6 6.4
 -8 14 10 9.3 4
 -6 14 -10 80.79 17.1
 -14 -6 -10 65.59 13.1
 -14 -6 10 107.39 15.7
 -14 -4 -10 24.4 6.9
 -4 14 -10 33.3 9.3
 -14 -4 -10 25.5 8.6
 -4 14 -10 29.9 6.6
 4 -14 10 28.1 8
 -14 -4 10 45.9 6.8
 -14 -4 10 27.8 7.7
 -14 -2 -10 24.3 8.6
 -2 14 -10 21.4 5.4
 -14 -2 -10 9.4 5.8
 -2 14 -10 20.3 8.1
 2 -14 -10 17.2 5.7
 -14 -2 10 17.6 5.5
 2 -14 10 26.5 7.9
 -14 -2 10 38.2 10.8
 -14 0 -10 -6.5 6.5
 0 14 -10 -6.5 3.7
 0 14 -10 13.1 6.6
 0 -14 -10 -3.3 4.4
 0 -14 -10 -0.7 2.3
 -14 0 10 -1.6 5.9
 -14 0 10 3 4.6
 0 -14 10 0 5.8
 -2 -14 -10 23.9 6.8
 -14 2 -10 20.3 8.7
 2 14 -10 12.3 6.7
 2 14 -10 13.1 3.5
 -2 -14 -10 11.1 5.3
 -2 -14 10 16.3 6.5
 -14 2 10 11.8 7.9
 -14 2 10 16.7 5.4
 -4 -14 -10 75.29 9.5
 -4 -14 -10 54.09 11.6
 4 14 -10 55.29 5.4
 -14 4 -10 58.89 16.4
 -14 4 10 41.7 11.2
 -4 -14 10 73.79 13.1
 6 14 -10 97.29 14
 -6 -14 -10 57.89 12.1
 -6 -14 -10 74.49 10.6
 -14 6 -10 53.69 12.1
 -8 -14 -10 -5 5.5
 -8 -14 -10 11.3 4.8
 -14 8 -10 16.8 10.1
 -8 -14 10 7.4 6.5
 -14 8 10 -2.3 9.7
 -15 -7 -10 4.3 6.4
 -7 15 -10 2.5 8.8
 -15 -7 10 4.8 6.1
 -15 -5 -10 110.29 16
 -5 15 -10 133.29 19.2
 -15 -5 10 114.09 8.9
 5 -15 10 68.49 19.1
 -15 -5 10 131.79 16.7
 -15 -3 -10 237.58 22.9
 -3 15 -10 206.58 22
 -15 -3 -10 233.08 20.5
 -3 15 -10 181.48 18
 -15 -3 10 197.68 19.4
 -15 -3 10 187.58 16
 3 -15 10 189.68 23.7
 -15 -1 -10 166.38 20.1
 -15 -1 -10 116.39 14.7
 -1 15 -10 163.08 18.3
 -1 15 -10 118.09 13.6
 1 -15 -10 129.09 15.4
 -15 -1 10 109.09 15.3
 -15 -1 10 141.49 16
 1 -15 10 146.79 20.4
 -1 -15 -10 107.79 14.2
 -15 1 -10 69.99 18.1
 -1 -15 -10 82.89 9.4
 1 15 -10 109.59 10.8
 1 15 -10 79.09 15.5
 -1 -15 10 93.29 18.1
 -15 1 10 68.69 16.2
 -15 1 10 116.39 15.2
 -3 -15 -10 148.59 13.3
 -15 3 -10 189.38 22.7
 -3 -15 -10 183.58 16.2
 3 15 -10 172.38 19.1
 3 15 -10 179.78 11.9
 -15 3 10 182.08 17.7
 -3 -15 10 186.38 19.7
 -15 3 10 116.59 21
 -15 5 -10 91.69 18.2
 5 15 -10 96.79 15.8
 -5 -15 -10 88.79 11.4
 -5 -15 -10 95.99 14.3
 -5 -15 10 91.49 17.3
 -7 -15 -10 1.5 5.9
 -15 7 -10 -4.6 9.5
 -7 -15 10 4.3 6.9
 -16 -4 -10 11.7 8.7
 -4 16 -10 4.8 9
 -16 -4 -10 9.6 6.8
 -16 -4 10 4.2 6.2
 -16 -4 10 1.3 3.8
 4 -16 10 7.2 7.8
 -16 -2 -10 1.7 6.5
 -16 -2 -10 2.2 7.9
 -2 16 -10 9.3 7.9
 -2 16 -10 0.7 6.3
 -16 -2 10 0.3 5.5
 -16 -2 10 -6.5 9.2
 2 -16 10 10.8 7.9
 -16 0 -10 -6.5 8.3
 0 -16 -10 -1.7 5.4
 -16 0 -10 2.3 6.4
 0 16 -10 -8 7.3
 0 16 -10 -0.3 5.3
 -16 0 10 13 8.1
 -16 0 10 -4.4 5.1
 0 -16 10 8 7.2
 -2 -16 -10 4.8 5.9
 -2 -16 -10 1.4 3.5
 -16 2 -10 9 9
 2 16 -10 -0.8 8
 2 16 -10 5.1 4.4
 -16 2 10 4.2 9.4
 -16 2 10 1.7 5.4
 -2 -16 10 2.4 6.8
 -16 4 -10 2.6 8.6
 4 16 -10 9.9 8.4
 -4 -16 -10 11 6.2
 -4 -16 -10 -0.4 4.1
 -4 -16 10 5.6 6.3
 0 -1 -11 5.7 2.3
 0 -1 -11 6.2 1.8
 -1 0 -11 4.9 2.1
 -1 0 -11 3.6 2
 0 1 -11 8.3 2.4
 0 1 -11 5.9 2
 1 0 -11 2.7 1.7
 1 0 -11 7.1 3.6
 0 -1 -11 3.6 3.6
 -1 0 -11 0 3.4
 1 0 -11 6 2
 0 1 -11 5.7 3.8
 0 1 11 2.7 2.4
 -1 0 11 0.9 3.3
 1 0 11 5.3 3.9
 0 -1 11 4.3 2.7
 0 -1 11 8.3 4
 -1 0 11 5.1 2.4
 0 1 11 3.9 3.8
 -1 0 11 1.5 2.1
 2 1 -11 296.97 20.3
 1 -2 -11 287.57 17.6
 2 1 -11 294.77 17.3
 -1 2 -11 280.27 17.3
 -2 -1 -11 276.77 21.2
 1 -2 -11 298.07 20.6
 -2 -1 -11 281.47 18
 -1 2 -11 322.07 21.5
 -1 2 -11 321.67 18.4
 1 -2 -11 295.77 16
 -2 -1 -11 327.47 17.8
 2 1 -11 286.07 16.7
 2 1 11 312.57 21.2
 1 -2 11 288.87 19.5
 -2 -1 11 316.57 19.3
 1 -2 11 320.47 20.4
 -2 -1 11 351.66 19.1
 -1 2 11 312.37 20.5
 -1 2 11 266.07 17.9
 -1 -2 -11 213.68 17.3
 -2 1 -11 247.78 14.7
 -2 1 -11 188.18 17.3
 2 -1 -11 246.78 14.2
 -1 -2 -11 249.97 14.9
 -2 1 -11 231.68 14.9
 1 2 -11 265.77 13.6
 2 -1 -11 206.68 16.4
 -1 -2 -11 231.08 13.4
 1 2 -11 206.78 16.7
 1 2 -11 272.57 15.1
 -2 1 11 202.78 13.8
 1 2 11 209.98 17.1
 -1 -2 11 226.38 16.2
 2 -1 11 215.78 16.9
 -2 1 11 246.48 14.5
 -1 -2 11 221.68 15.8
 1 2 11 234.48 15.5
 -2 1 11 207.78 15.6
 2 -3 -11 -0.9 2.8
 -3 -2 -11 1.2 2.1
 -2 3 -11 -0.3 1.9
 3 2 -11 2.2 2.2
 2 -3 -11 0.5 2.2
 -3 -2 -11 5.1 2.5
 -2 3 -11 2.3 2.6
 3 2 -11 5.1 1.5
 3 2 -11 1.4 3.1
 -3 -2 -11 -1.5 3.7
 -2 3 -11 -2.5 3.5
 -2 3 11 1.8 4
 -3 -2 11 5 3.1
 2 -3 11 2.6 2.8
 -2 3 11 2.7 2.8
 2 -3 11 -4 4
 -3 -2 11 4.2 2.4
 3 2 11 -1.8 4.5
 3 0 -11 7.3 3.6
 0 -3 -11 8.7 2.8
 -3 0 -11 5.6 2.7
 0 -3 -11 10.8 2.4
 -3 0 -11 4.4 4.2
 3 0 -11 7 2.2
 0 3 -11 7.5 2.9
 -3 0 -11 6.4 2.6
 0 -3 -11 -0.1 3.8
 3 0 -11 7.1 2.1
 0 3 -11 10.3 4
 0 3 11 10.1 3.4
 -3 0 11 4.6 3.3
 0 -3 11 12.7 4.2
 0 3 11 7.5 4.6
 -3 0 11 10.4 2.7
 3 0 11 4.3 4.6
 0 -3 11 5.2 3
 -3 0 11 18.1 4.2
 2 3 -11 4.3 1.5
 -3 2 -11 4.2 2.8
 3 -2 -11 4 2.4
 -3 2 -11 0.5 2.5
 -2 -3 -11 4.5 2.5
 -2 -3 -11 4.2 1.7
 2 3 -11 2 3.5
 3 -2 -11 8.9 3.8
 -2 -3 -11 1.1 3.8
 2 3 -11 1.2 2.3
 -3 2 -11 0 3.8
 -3 2 11 6.1 1.9
 -3 2 11 8.2 4
 -2 -3 11 4 2.8
 2 3 11 5.5 4.8
 2 3 11 8.4 3.4
 3 -2 11 6.6 4.7
 -3 2 11 4.1 2.7
 -2 -3 11 3.9 3.6
 -4 -3 -11 14.6 5.3
 -4 -3 -11 6.3 2.9
 4 3 -11 18 5.1
 3 -4 -11 7.8 2.8
 -3 4 -11 8.3 3.3
 4 3 -11 8.1 3.7
 -4 -3 -11 6.9 2.9
 -3 4 -11 8.6 5
 4 3 11 0.3 5.1
 3 -4 11 7.8 4.8
 -3 4 11 7.4 4.4
 -4 -3 11 5.1 2.8
 -3 4 11 4.3 3.2
 4 1 -11 1.8 3.3
 -1 4 -11 5 2.9
 4 1 -11 4 1.6
 4 1 -11 5 2.2
 1 -4 -11 5 2.6
 -1 4 -11 0.7 1.7
 -4 -1 -11 3.6 2.9
 -4 -1 -11 0.6 2.2
 -1 4 -11 -2.3 3.6
 1 -4 -11 3.2 3.6
 -4 -1 -11 1.3 4.5
 1 -4 11 6.7 3.2
 -1 4 11 2.9 4.5
 4 1 11 3.4 4.7
 1 -4 11 3.4 4
 -4 -1 11 5.4 3
 -4 -1 11 2.8 2.2
 -1 4 11 1 3
 -4 -1 11 5.3 1.9
 1 4 -11 3.6 1.5
 -1 -4 -11 2.1 1.1
 -4 1 -11 -0.1 2.6
 4 -1 -11 -0.4 1.7
 -4 1 -11 0.3 4.1
 -4 1 -11 0 2.2
 -1 -4 -11 0.9 2.2
 -1 -4 -11 4.2 3.6
 4 -1 -11 1.5 2.9
 1 4 -11 1.2 3.3
 1 4 -11 0.4 2.6
 -4 1 11 3.6 3.1
 4 -1 11 -1.3 4.5
 -4 1 11 2.7 1.8
 1 4 11 -1.8 3
 1 4 11 -0.2 4.5
 -1 -4 11 -2.4 2.7
 -4 1 11 1.9 2.2
 -4 3 -11 4.8 4.7
 3 4 -11 0.4 2.4
 -4 3 -11 0.5 3.1
 -3 -4 -11 6.1 2.7
 4 -3 -11 5.7 2.6
 4 -3 -11 10.6 3.8
 -3 -4 -11 4.4 4.2
 3 4 -11 0 3.2
 -4 3 -11 2.8 2.5
 -3 -4 -11 4.4 2.2
 3 4 11 8.2 3.9
 -4 3 11 12 4
 4 -3 11 7.2 4.7
 -3 -4 11 4.1 2.9
 -4 3 11 4.3 3.1
 -4 3 11 2.3 1.4
 3 4 11 10.5 5.8
 -5 -4 -11 43.7 10.6
 4 -5 -11 52.59 6.9
 5 4 -11 35.3 7.4
 -4 5 -11 46.5 8.8
 5 4 -11 44.1 7.4
 -5 -4 -11 46.8 6.7
 -4 5 -11 42.3 10.2
 -4 5 11 34.6 7.6
 -5 -4 11 39 7.4
 5 4 11 25.3 8
 -4 5 11 39 9.4
 -2 5 -11 253.87 17.1
 -5 -2 -11 231.28 16.2
 -5 -2 -11 225.78 19.5
 5 2 -11 240.58 16.2
 -2 5 -11 240.68 18.8
 -5 -2 -11 225.88 16.2
 2 -5 -11 236.38 15.6
 -2 5 11 227.18 16.5
 2 -5 11 228.18 18.2
 5 2 11 235.88 19.4
 -2 5 11 249.68 19.1
 -5 -2 11 238.38 13.1
 -5 -2 11 238.48 16.1
 -5 0 -11 2.3 2.5
 0 -5 -11 2.7 2.4
 0 -5 -11 7.5 4.2
 0 5 -11 3.1 3.9
 0 5 -11 2.3 3.1
 5 0 -11 5.9 3.1
 -5 0 -11 5.1 3.3
 0 5 -11 6.3 1.9
 -5 0 -11 1.3 4.5
 5 0 11 0.2 4.8
 -5 0 11 4.2 2
 -5 0 11 2.6 2.1
 0 -5 11 4.6 3.1
 0 5 11 2 3.6
 -5 0 11 6 3.2
 0 5 11 1.4 4.9
 5 -2 -11 228.18 14
 2 5 -11 246.18 16.2
 -5 2 -11 234.88 16.9
 5 -2 -11 231.18 15.4
 2 5 -11 241.78 12.3
 -5 2 -11 226.88 15.4
 -2 -5 -11 215.28 12.9
 -2 -5 -11 225.08 15.6
 -5 2 -11 193.08 18.7
 2 5 -11 226.78 17
 -2 -5 -11 210.78 18
 -2 -5 11 229.28 17.1
 2 5 11 210.58 19.3
 5 -2 11 215.98 18.1
 -5 2 11 236.18 15.6
 -5 2 11 238.18 13.7
 -5 2 11 231.48 14.9
 2 5 11 231.98 16.9
 -5 4 -11 42.9 10.4
 -5 4 -11 36.9 8.9
 -4 -5 -11 54.99 10.5
 4 5 -11 40.4 8
 4 5 -11 51.99 7.9
 -4 -5 -11 44.9 7.4
 5 -4 -11 59.49 6.9
 -5 4 11 49.5 8.8
 4 5 11 51.39 9.5
 -4 -5 11 52.79 9
 -5 4 11 41.7 3.6
 -5 4 11 44 7.4
 4 5 11 57.69 13.1
 5 -4 11 29.9 7.1
 -5 6 -11 -2.8 4.3
 6 5 -11 4.4 3.6
 5 -6 -11 5.9 2.7
 6 5 -11 3.6 3.2
 -5 6 -11 7.4 4.5
 -6 -5 -11 13.4 4.1
 -6 -5 -11 6.4 4.7
 6 5 11 5.5 6.8
 -5 6 11 7.1 4.4
 -6 -5 11 9.3 3.5
 -5 6 11 3.1 4.9
 -6 -3 -11 213.08 19.5
 6 3 -11 220.18 15.2
 -6 -3 -11 236.58 16.5
 -3 6 -11 208.58 18.5
 -3 6 -11 229.98 16.9
 3 -6 -11 225.98 15.2
 3 -6 11 212.28 18.1
 -6 -3 11 230.08 16.6
 -3 6 11 237.88 16.8
 -3 6 11 203.28 18.4
 6 3 11 207.48 19.4
 1 -6 -11 369.46 22.9
 -1 6 -11 396.56 25.7
 -6 -1 -11 379.46 24.2
 6 1 -11 394.16 22.7
 -6 -1 -11 363.16 23.4
 -1 6 -11 411.26 24.4
 -6 -1 -11 402.46 27.5
 1 -6 11 396.36 25.9
 -6 -1 11 379.76 22.9
 -1 6 11 396.66 27.1
 6 1 11 389.16 26.6
 -1 6 11 357.06 23.7
 -6 -1 11 362.96 20.4
 -1 -6 -11 323.87 15.2
 1 6 -11 299.17 21.1
 6 -1 -11 292.87 18.8
 -6 1 -11 280.57 23.2
 -6 1 -11 293.37 21.2
 -1 -6 -11 326.67 20.2
 1 6 -11 341.57 20.9
 -6 1 -11 336.87 20.2
 1 6 -11 330.67 16.9
 1 6 11 286.87 20.8
 -1 -6 11 278.47 21.3
 6 -1 11 295.97 22.7
 1 6 11 296.37 23.6
 -6 1 11 310.87 18.2
 -6 1 11 313.87 18.6
 -6 1 11 361.16 19.2
 -3 -6 -11 257.17 18.1
 -6 3 -11 298.57 20.6
 -6 3 -11 285.17 22.3
 3 6 -11 282.47 18.7
 3 6 -11 275.27 18.8
 -3 -6 11 295.47 20
 -6 3 11 267.37 15.5
 3 6 11 265.57 23.4
 -6 3 11 279.47 17.6
 6 -3 11 248.98 20.9
 -6 3 11 240.48 17.2
 3 6 11 250.37 19.4
 -6 5 -11 7 5
 -5 -6 -11 11.6 3.9
 -5 -6 -11 12.6 5.7
 5 6 -11 9.5 3.9
 5 6 -11 12.3 4
 -6 5 -11 16.1 6.2
 5 6 11 11 7.6
 5 6 11 20.8 5.7
 6 -5 11 10.2 6
 -6 5 11 8.6 4.4
 -6 5 11 14.3 4.9
 -5 -6 11 12.1 4
 -6 7 -11 43.9 11.7
 -6 7 -11 52.39 12.4
 -7 -6 -11 38.4 8.6
 7 6 -11 46.8 7.9
 -7 -6 -11 43.4 11.1
 -6 7 11 36.3 7
 -7 -6 11 56.49 9.6
 -6 7 11 47.3 11.4
 -4 7 -11 19.4 6.5
 -7 -4 -11 13.7 4.4
 7 4 -11 35.4 6.5
 4 -7 -11 22.6 6.1
 -7 -4 -11 21.6 6.6
 -4 7 -11 20.7 5.4
 7 4 11 27.6 8.1
 -4 7 11 16.1 5.2
 -4 7 11 25.1 7
 -7 -4 11 27.7 8.1
 -7 -2 -11 87.49 13.2
 -7 -2 -11 77.69 9.2
 7 2 -11 100.29 9.3
 -2 7 -11 82.49 11.9
 -2 7 -11 97.49 11.7
 2 -7 -11 101.69 9.8
 -7 -2 11 94.39 10.2
 -2 7 11 89.99 11
 -2 7 11 98.09 15.1
 2 -7 11 91.59 12.4
 7 2 11 117.79 14.7
 -7 -2 11 91.39 6.4
 0 7 -11 5.4 3.9
 -7 0 -11 2.5 2.9
 0 7 -11 0 4
 7 0 -11 7.7 2.8
 -7 0 -11 5.7 5.2
 0 -7 -11 4.6 3.2
 -7 0 -11 5.2 4.3
 -7 0 11 2.7 2.4
 0 7 11 4.3 4.4
 -7 0 11 4.6 2.7
 0 7 11 -1.4 6.2
 0 -7 11 6.5 3.8
 7 0 11 1 5.5
 2 7 -11 78.09 10.4
 -7 2 -11 59.39 12.7
 -7 2 -11 63.49 8.6
 -2 -7 -11 74.09 9.2
 2 7 -11 90.19 10.4
 -2 -7 -11 86.89 5.6
 -7 2 -11 64.29 11.8
 2 7 -11 79.49 5.2
 -7 2 11 86.29 9
 2 7 11 91.19 15.4
 -7 2 11 71.09 7.7
 -7 2 11 97.29 8.6
 -2 -7 11 87.19 10.9
 2 7 11 84.99 11.5
 7 -2 11 61.59 12.7
 -4 -7 -11 17.3 4.4
 -7 4 -11 3.9 5.7
 -7 4 -11 9.5 5.3
 4 7 -11 27.5 8.3
 4 7 -11 4.3 3.8
 4 7 11 6.7 7.9
 -7 4 11 11.7 4.5
 -4 -7 11 10 4
 7 -4 11 6.5 6.4
 -7 4 11 8 3.6
 4 7 11 16.9 5.5
 -7 6 -11 47.6 11.9
 6 7 -11 48.1 8.3
 -6 -7 -11 46.7 8.7
 -6 -7 11 43.7 9.7
 -7 6 11 46.5 4.2
 -7 6 11 39.5 10
 6 7 11 32.4 10.1
 -7 6 11 52.19 4.6
 -8 -7 -11 54.59 10.1
 -7 8 -11 63.59 13.8
 8 7 -11 63.89 9
 -8 -7 11 67.09 11.9
 -7 8 11 37.6 8.2
 5 -8 -11 3.9 3.4
 -8 -5 -11 5.5 5.6
 -5 8 -11 8.4 5.7
 -5 8 -11 11.1 5.6
 8 5 -11 2.2 3.2
 -8 -5 -11 8.1 4.4
 -5 8 11 1 5.9
 -5 8 11 14.7 5.7
 -8 -5 11 8 4
 3 -8 -11 140.49 12
 -8 -3 -11 165.08 17.1
 8 3 -11 137.49 10.9
 -3 8 -11 114.89 14.9
 -8 -3 -11 148.69 13.3
 -3 8 -11 138.79 13.1
 -3 8 11 122.09 16.5
 -8 -3 11 143.19 7.3
 -3 8 11 129.59 13.9
 -8 -3 11 137.29 12.8
 8 3 11 139.39 17.1
 3 -8 11 123.09 14.7
 8 1 -11 89.49 7.6
 -8 -1 -11 77.19 9.1
 -1 8 -11 70.79 11.3
 -1 8 -11 86.39 11.5
 -8 -1 -11 94.59 13.9
 1 -8 -11 88.59 9.7
 -1 8 11 94.39 16.4
 1 -8 11 87.69 12.3
 -8 -1 11 76.09 6.8
 8 1 11 96.39 14.6
 -8 -1 11 68.59 9.5
 -1 8 11 76.29 10.1
 -1 -8 -11 66.49 9
 -8 1 -11 47.3 12.2
 1 8 -11 54.99 10.4
 -8 1 -11 66.69 8.7
 -8 1 -11 58.09 11.9
 1 8 -11 65.09 9.8
 1 8 11 67.29 11.4
 8 -1 11 39.9 8.7
 -8 1 11 66.39 7.8
 -1 -8 11 60.59 10.8
 1 8 11 46.4 10.4
 -8 1 11 63.49 7.9
 -8 3 -11 131.89 16.3
 3 8 -11 156.78 14.1
 -8 3 -11 175.58 17.6
 -3 -8 -11 140.19 12.7
 3 8 -11 138.79 12.9
 -3 -8 -11 139.19 9.2
 -8 3 11 149.19 10.5
 -8 3 11 133.79 11
 3 8 11 128.09 14.7
 -3 -8 11 151.58 14.9
 3 8 11 123.59 19.2
 -8 3 11 125.59 12.6
 8 -3 11 134.79 16.1
 -8 5 -11 28.8 7.6
 5 8 -11 24.8 5.5
 -8 5 -11 12.4 6.5
 -5 -8 -11 28 5.5
 8 -5 11 13.3 7.5
 -5 -8 11 22.9 5.7
 -8 5 11 20.9 5.1
 -8 5 11 27.3 5.4
 -8 7 -11 31.2 9.1
 -7 -8 -11 55.29 9.6
 7 8 -11 48.6 8.9
 -8 7 11 59.09 5.5
 -8 7 11 49.5 5.9
 -8 7 11 31.9 8.3
 -8 7 11 32.8 7.3
 9 8 -11 9.1 4.3
 -8 9 -11 3 6.7
 -9 -8 -11 9.3 5
 -9 -8 11 13.7 5.6
 -8 9 11 3.7 7.4
 -9 -6 -11 32.7 8.4
 -6 9 -11 23.7 7.7
 9 6 -11 27.9 7.2
 -9 -6 -11 17.6 5.5
 -9 -6 11 18.4 5.6
 -6 9 11 31.6 8.7
 9 4 -11 16.2 4
 -9 -4 -11 19.8 6.9
 -4 9 -11 13 6.5
 4 -9 -11 15.5 4
 -9 -4 -11 20 5.4
 -4 9 11 44.8 12
 -9 -4 11 16 4.8
 -4 9 11 8.8 8.1
 -9 -2 -11 36.9 8.5
 -9 -2 -11 33.1 8.3
 9 2 -11 36.8 5.6
 -2 9 -11 49.2 11.2
 2 -9 -11 43.5 8
 9 2 11 33.7 8.7
 2 -9 11 35.5 10.6
 -9 -2 11 50.29 9.1
 -9 -2 11 50.69 5.3
 -2 9 11 65.79 15.4
 -2 9 11 57.29 11.1
 0 9 -11 -0.4 4.6
 0 9 -11 10.7 4.8
 0 -9 -11 1.1 3.4
 -9 0 -11 3.2 3.6
 -9 0 -11 1.9 5.5
 9 0 11 -6.5 5.9
 -9 0 11 -3.2 2.7
 0 9 11 4.5 4.1
 -9 0 11 1 2.7
 0 9 11 1.4 8.1
 0 -9 11 4.1 4.2
 -2 -9 -11 58.79 8.9
 2 9 -11 55.99 11.2
 2 9 -11 62.49 4.6
 -9 2 -11 71.89 13.3
 -2 -9 -11 59.19 5
 2 9 -11 59.39 4.6
 -9 2 -11 59.79 14.7
 2 9 -11 64.59 11.3
 9 -2 11 63.99 13.9
 -2 -9 11 74.99 12
 -9 2 11 52.79 9
 2 9 11 45.1 11.5
 -9 2 11 64.89 8.5
 2 9 11 71.29 18.7
 -4 -9 -11 39.5 6
 -9 4 -11 47 12.7
 4 9 -11 48.8 10.2
 -9 4 -11 29 8
 -9 4 11 45.6 7.3
 -4 -9 11 46 10.8
 -9 4 11 47.9 6.8
 -9 6 -11 4.8 6.9
 -6 -9 -11 13.5 4.9
 6 9 -11 13.5 5.1
 -6 -9 -11 11.2 3.1
 -9 6 11 -0.7 6.5
 -9 6 11 11.8 4.8
 -6 -9 11 7.3 4.7
 -9 6 11 24.6 6.4
 -8 -9 -11 8.9 4.7
 -9 8 -11 2.7 7
 8 9 -11 4.7 4.7
 -9 8 11 6.8 2.6
 -8 -9 11 7 5.2
 -9 8 11 2.4 6.1
 -9 8 11 3.1 2.7
 -9 10 -11 57.09 15.8
 10 9 -11 62.59 10.3
 -10 -9 -11 66.99 11.9
 -10 -9 11 69.59 13.1
 -9 10 11 56.69 6.6
 -9 10 11 76.19 18.4
 10 7 -11 7.2 3.9
 -7 10 -11 5.2 7.2
 -10 -7 -11 7.8 4.8
 -7 10 11 11.3 8.8
 -10 -7 11 1.2 4.6
 10 5 -11 36.7 7.5
 -10 -5 -11 20.6 5.8
 -5 10 -11 17 7.3
 -10 -5 -11 34.2 8.6
 -5 10 11 18.2 9.6
 -10 -5 11 26.5 6.2
 -10 -3 -11 163.98 15.2
 10 3 -11 151.28 10.1
 -10 -3 -11 164.88 18.5
 -3 10 -11 147.89 17.3
 3 -10 -11 162.58 13.4
 -3 10 11 131.49 19.9
 3 -10 11 128.99 17.2
 -10 -3 11 178.88 15.8
 -10 -3 11 171.18 9.2
 -10 -1 -11 185.68 16.2
 -10 -1 -11 223.38 21
 1 -10 -11 199.78 16
 -1 10 -11 208.18 18.7
 -1 10 11 192.18 23.1
 -10 -1 11 170.68 12.5
 1 -10 11 223.78 19.9
 -10 -1 11 171.68 15.4
 1 10 -11 133.09 14.6
 -10 1 -11 149.88 14
 -1 -10 -11 144.49 13.6
 -10 1 -11 114.49 17.6
 1 10 -11 136.09 9.2
 -10 1 -11 147.89 17.7
 -10 1 11 155.78 12.7
 1 10 11 100.39 20.3
 -10 1 11 144.09 13
 -1 -10 11 129.29 16
 -3 -10 -11 179.68 15.4
 -10 3 -11 156.18 18.8
 3 10 -11 171.28 16.3
 -3 -10 -11 178.38 10.9
 -10 3 11 151.48 15.5
 -3 -10 11 181.18 17.9
 -10 3 11 159.38 13.6
 -5 -10 -11 32.4 6.3
 -5 -10 -11 37 9.4
 5 10 -11 57.29 10.6
 -10 5 -11 12.9 8.2
 -5 -10 11 23.8 6.8
 -10 5 11 41.9 6.8
 -10 5 11 14.7 7.2
 -10 5 11 38.5 7.5
 -7 -10 -11 9 3.4
 -10 7 -11 2.1 6.9
 7 10 -11 10.4 5
 -7 -10 -11 13.8 5.1
 -10 7 11 1.2 5
 -10 7 11 4.5 3.9
 -7 -10 11 0.7 4.9
 -10 7 11 6.9 3.3
 9 10 -11 78.99 12.2
 -10 9 -11 78.09 17.1
 -9 -10 -11 59.89 11.7
 -9 -10 -11 76.19 10.9
 -10 9 11 87.49 9.8
 -9 -10 11 73.79 14.2
 -10 9 11 69.49 15.8
 -11 -10 -11 8.5 4.9
 -10 11 -11 12.2 9.1
 11 10 -11 9.7 5.5
 -11 -10 -11 -1.2 5.3
 -10 11 11 6.7 3.4
 -10 11 11 -6.5 10.3
 -11 -10 11 5.4 5.5
 -8 11 -11 93.49 16.9
 -11 -8 -11 74.59 12.5
 11 8 -11 87.79 10.2
 -11 -8 11 66.99 13.8
 -6 11 -11 152.48 18.3
 -11 -6 -11 139.49 15.2
 11 6 -11 164.08 12.1
 -11 -6 11 131.69 15.9
 -6 11 11 131.29 23.7
 -11 -4 -11 76.39 10.1
 4 -11 -11 69.49 10.6
 11 4 -11 62.99 5.9
 -4 11 -11 69.39 13.2
 -11 -4 -11 53.89 14.1
 4 -11 11 45 13.4
 -11 -4 11 78.99 12.5
 -4 11 11 44.5 13.1
 -11 -2 -11 628.94 41.1
 2 -11 -11 612.54 36.6
 -11 -2 -11 605.84 37.3
 -2 11 -11 637.44 39.1
 -2 11 11 573.64 43
 -11 -2 11 630.24 32.4
 2 -11 11 610.54 40.6
 -11 -2 11 666.03 37.9
 -11 0 -11 8.6 4.8
 0 11 -11 3.5 2.6
 0 -11 -11 10.7 4.5
 -11 0 -11 4.8 6.6
 0 11 -11 -1.6 5.2
 0 -11 11 5.9 5.5
 -11 0 11 -3.2 3.6
 -11 0 11 5.1 4
 -2 -11 -11 645.04 32.8
 -2 -11 -11 630.74 38
 2 11 -11 653.83 32.5
 2 11 -11 619.64 38.9
 -11 2 -11 645.54 42.4
 -11 2 11 638.64 37.1
 -2 -11 11 727.93 42.3
 -11 2 11 632.44 37.1
 4 11 -11 119.29 13.8
 -11 4 -11 106.79 17.1
 -4 -11 -11 89.19 8.5
 -4 -11 -11 95.29 12.4
 -11 4 11 80.89 10.8
 -4 -11 11 107.69 15.2
 -11 4 11 102.09 15.4
 -6 -11 -11 126.99 14.2
 6 11 -11 117.99 13.3
 -11 6 -11 120.09 18.3
 -6 -11 -11 132.09 11.3
 -6 -11 11 127.09 16.4
 -11 6 11 123.59 12.3
 -11 6 11 126.19 10
 -11 6 11 155.88 20.8
 -11 8 -11 77.49 18.3
 -8 -11 -11 79.29 10.6
 -8 -11 -11 89.89 12.5
 8 11 -11 74.79 12.4
 -8 -11 11 90.39 15.2
 -11 8 11 64.09 12.9
 -11 8 11 79.49 12
 -10 -11 -11 0.7 3.8
 10 11 -11 -1.2 5.5
 -10 -11 -11 2.4 5.6
 -11 10 -11 -4.5 8.9
 -11 10 11 1.8 8.6
 -10 -11 11 6.5 6.1
 -11 10 11 5.4 4.3
 12 11 -11 10.1 6.1
 -11 12 -11 18.9 11
 -12 -11 -11 2.8 5.1
 -12 -11 -11 -3.9 6.2
 -12 -11 11 8.7 6.9
 12 9 -11 23.3 5.2
 -9 12 -11 36.5 10.4
 -12 -9 -11 31.6 7.8
 -12 -9 11 21.4 6.9
 -9 12 11 -11.5 12.7
 -7 12 -11 24.3 9.1
 -12 -7 -11 51.29 11.6
 12 7 -11 46.4 8.1
 -12 -7 11 44.3 12.7
 -12 -5 -11 63.49 11.9
 -5 12 -11 61.69 15.4
 -12 -5 -11 68.89 16.4
 12 5 -11 52.59 5.3
 -5 12 11 19.2 13.7
 -12 -5 11 69.89 13.5
 5 -12 11 50.09 12.3
 -12 -3 -11 193.38 17.9
 -12 -3 -11 197.08 21.3
 3 -12 -11 222.98 17.3
 -3 12 -11 199.98 19.6
 -12 -3 11 207.88 12.5
 3 -12 11 202.08 21.5
 -12 -3 11 185.78 17.8
 1 -12 -11 133.39 13.5
 -12 -1 -11 96.59 16.8
 -12 -1 -11 117.09 13.9
 -1 12 -11 101.19 9.9
 -1 12 -11 131.69 15.6
 -12 -1 11 92.29 12.6
 -12 -1 11 111.09 11.3
 1 -12 11 127.39 17.4
 -1 -12 -11 58.49 5.4
 -1 -12 -11 73.49 11.5
 -12 1 -11 77.29 11.5
 -12 1 -11 69.09 15.3
 1 12 -11 84.09 7.5
 1 12 -11 77.59 13.9
 -1 -12 11 63.29 14.3
 -12 1 11 75.59 12.5
 3 12 -11 229.08 18.9
 -12 3 -11 211.38 21.8
 -3 -12 -11 200.48 13.3
 3 12 -11 206.68 10.8
 -3 -12 -11 193.18 17.5
 -3 -12 11 221.48 21.3
 -12 3 11 187.28 19.5
 -12 3 11 200.08 16.6
 5 12 -11 121.69 14.6
 -5 -12 -11 94.79 10
 -12 5 -11 112.89 17.7
 -5 -12 -11 98.19 13.5
 -5 -12 11 141.09 16.8
 -12 5 11 88.09 11.8
 -7 -12 -11 42 10.7
 7 12 -11 20.1 6.5
 -12 7 -11 26 9.8
 -7 -12 -11 21.6 4.9
 -7 -12 11 25.4 7.3
 -12 7 11 32.6 7
 9 12 -11 53.39 12.8
 -12 9 -11 59.89 13.1
 -9 -12 -11 45.2 12.3
 -9 -12 -11 48.9 10.1
 -9 -12 11 30.1 8.8
 -12 9 11 45.4 13.4
 -12 9 11 41.3 8
 -11 -12 -11 7.4 5.1
 -12 11 -11 22.4 10.6
 11 12 -11 8.8 6.8
 -11 -12 -11 3.6 6.4
 -11 -12 11 3.4 6.9
 -13 -8 -11 0.4 5.9
 13 8 -11 13 4.3
 -8 13 -11 6.6 9.4
 -13 -8 11 10 6.3
 -6 13 -11 25.2 9.1
 -13 -6 -11 17.8 6.4
 -13 -6 11 18.5 6.2
 -13 -4 -11 3.5 4.2
 -4 13 -11 6.7 7.1
 -13 -4 -11 18.5 8.1
 -13 -4 11 2.6 2.1
 -13 -4 11 5.7 1.9
 -13 -4 11 4.8 4.9
 4 -13 11 0 6.2
 -13 -2 -11 96.19 16.8
 2 -13 -11 106.39 12.5
 -13 -2 -11 73.29 12.9
 -2 13 -11 93.69 15.1
 -2 13 -11 85.09 10.4
 -13 -2 11 60.39 9.7
 -13 -2 11 80.59 12.7
 2 -13 11 85.09 16.7
 -13 0 -11 -6.2 4.6
 0 13 -11 -2.4 3.3
 -13 0 -11 -0.5 7.1
 0 13 -11 -0.2 5.8
 0 -13 -11 -1 4.6
 -13 0 11 3.8 4.3
 -13 0 11 0.9 5.2
 0 -13 11 2.4 6.1
 2 13 -11 109.89 14.5
 -2 -13 -11 104.79 13.7
 -2 -13 -11 101.89 8.5
 2 13 -11 89.89 7.9
 -13 2 -11 115.19 18.8
 -13 2 11 92.39 12.9
 -2 -13 11 131.59 17.7
 -13 2 11 95.69 15.7
 -13 4 -11 9 7.4
 -4 -13 -11 6.2 5.4
 -4 -13 -11 3.9 3
 4 13 -11 5.2 6.2
 -13 4 11 1.3 4.2
 -13 4 11 8.5 8.8
 -4 -13 11 6.4 6.4
 -6 -13 -11 26.5 8
 -13 6 -11 2.4 8.7
 6 13 -11 7.6 6.7
 -6 -13 -11 18.7 6.3
 -13 6 11 7.4 4.5
 -6 -13 11 12 6.7
 8 13 -11 -7.9 6.6
 -8 -13 -11 -0.3 3.9
 -8 -13 -11 2.4 5.6
 -13 8 -11 9.8 9.2
 -13 8 11 6.9 2.7
 -13 8 11 -1.7 6.8
 -8 -13 11 3.3 5.9
 -13 8 11 5.8 3.4
 -14 -7 -11 3.9 6
 -7 14 -11 0.6 8.3
 -14 -7 11 0.5 5.5
 -5 14 -11 -2 7.6
 -14 -5 -11 1.1 8.1
 -14 -5 -11 2.2 5.5
 5 -14 11 -1.5 6.8
 -14 -5 11 -4.7 5.3
 -14 -3 -11 9.5 7.3
 3 -14 -11 5.8 5.3
 -14 -3 -11 5.2 5.7
 -3 14 -11 5.3 7.4
 -3 14 -11 -0.9 5.6
 -14 -3 11 0.7 5.1
 3 -14 11 8.4 6.4
 -14 -3 11 9.4 4
 -14 -1 -11 13.2 6.4
 -14 -1 -11 24.7 9.5
 -1 14 -11 18.1 5
 1 -14 -11 32.9 8.3
 -1 14 -11 26.1 8
 -14 -1 11 16.5 5.6
 1 -14 11 16 7.5
 -14 -1 11 6.5 5.5
 -1 -14 -11 18.4 5.3
 1 14 -11 12.1 3.8
 -14 1 -11 10.5 8.6
 -14 1 -11 6.8 5.8
 -1 -14 -11 10.4 5.8
 1 14 -11 18.6 7.3
 -14 1 11 14.5 5.4
 -1 -14 11 9 7.1
 -14 1 11 12.3 7.4
 3 14 -11 15.5 7.2
 -3 -14 -11 6.6 3
 -3 -14 -11 -1.9 4.3
 -14 3 -11 10.4 8.6
 3 14 -11 5.2 2.3
 -14 3 11 12 5.3
 -14 3 11 1 9.1
 -14 5 -11 3.1 8.7
 -5 -14 -11 -0.9 3.4
 5 14 -11 5.7 6.8
 -5 -14 -11 -0.4 5.4
 -14 5 11 -2.1 4.6
 -5 -14 11 7.6 6.5
 -7 -14 -11 -0.7 4.1
 7 14 -11 -1.6 7.2
 -7 -14 -11 1.9 5.9
 -14 7 -11 -6.7 9
 -7 -14 11 -4 6.4
 -6 15 -11 -7.6 8.8
 -15 -6 -11 9.8 6.3
 -15 -6 11 6.8 6.3
 -15 -4 -11 13.7 8.9
 -15 -4 -11 5.8 6.6
 -4 15 -11 6.1 8.4
 -15 -4 11 4.4 3.7
 -15 -4 11 7.3 3.1
 -15 -4 11 -6.7 5.8
 4 -15 11 2.1 7.6
 -15 -2 -11 20.1 7.1
 -2 15 -11 29.4 9.3
 -15 -2 -11 22.8 9.6
 -2 15 -11 11.1 6.1
 -15 -2 11 16.4 6.1
 2 -15 11 14.4 7.9
 -15 -2 11 7.6 5.5
 0 15 -11 6.7 7.3
 0 -15 -11 -3.1 5.9
 -15 0 -11 -11.2 7.5
 -15 0 -11 1.2 6.2
 -15 0 11 -1.6 4.9
 -15 0 11 -0.2 7.2
 0 -15 11 1.3 7.2
 2 15 -11 9.6 3.5
 2 15 -11 10.8 7.7
 -15 2 -11 39.9 11
 -2 -15 -11 10 3.3
 -2 -15 -11 19.4 7.1
 -15 2 11 3.2 9.3
 -15 2 11 16.3 5.8
 -2 -15 11 20.9 8.1
 -4 -15 -11 2.2 3.6
 4 15 -11 -2 7.2
 -15 4 -11 -7.9 8.5
 -4 -15 -11 6.6 5.8
 -15 4 11 2.2 5.2
 -4 -15 11 12.1 7.3
 -15 6 -11 20.6 10.3
 -6 -15 -11 -2.6 4.3
 -6 -15 -11 -0.8 5.2
 6 15 -11 -5.6 7.8
 -6 -15 11 -1.5 6.9
 -16 -3 -11 25.2 8
 -16 -3 -11 17.7 10.1
 -3 16 -11 25.7 10.4
 3 -16 11 19.6 9.5
 -16 -3 11 6.6 6.7
 -1 16 -11 38.6 10.5
 -16 -1 -11 24.2 8.1
 -16 -1 -11 40.2 11.5
 1 -16 -11 32.3 8.4
 1 -16 11 37.4 10
 -16 -1 11 23.1 7
 1 16 -11 27.3 9.1
 -16 1 -11 11.8 7.4
 -1 -16 -11 6.6 6.4
 -16 1 -11 0 9.3
 -1 -16 -11 12.5 3.5
 -1 -16 11 24.3 9
 -16 1 11 24.6 6.9
 -3 -16 -11 33 8.9
 -3 -16 -11 23 7.4
 3 16 -11 64.49 16
 -16 3 -11 23.2 11.1
 -16 3 11 24.9 6.8
 -3 -16 11 23.3 9.2
 0 0 -12 3700.53 188.98
 0 0 -12 3975 185.08
 0 0 -12 3762.22 185.18
 0 0 12 3904.51 188.28
 1 1 -12 8.5 4.4
 -1 1 -12 4.2 2.4
 -1 -1 -12 7.1 4.4
 1 -1 -12 5.5 2.5
 -1 -1 -12 6.2 2.8
 1 -1 -12 7 1.9
 -1 -1 -12 4.1 2.1
 1 1 -12 5 2.1
 1 -1 -12 0 3.7
 1 1 -12 6.5 2.2
 -1 1 -12 2.2 2.2
 -1 1 -12 6.6 4.5
 1 -1 12 2.5 4.5
 1 1 12 4.4 5.1
 -1 -1 12 5.4 2.8
 -1 1 12 6.9 4.4
 -1 1 12 4.6 2.8
 -1 -1 12 7.2 4.2
 0 -2 -12 2294.57 110.19
 0 2 -12 2314.97 111.19
 -2 0 -12 2239.18 112.19
 2 0 -12 2207.28 114.49
 0 2 -12 2383.86 112.39
 0 -2 -12 2271.37 112.09
 -2 0 -12 2204.78 116.09
 0 2 -12 2173.48 115.09
 0 -2 -12 2226.88 115.39
 2 0 -12 2277.57 111.09
 -2 0 -12 2393.26 112.09
 2 0 -12 2429.56 111.19
 -2 0 12 2292.97 111.59
 0 -2 12 2155.38 113.69
 -2 0 12 2271.77 113.69
 2 0 12 2339.47 115.29
 0 2 12 2256.87 114.89
 0 -2 12 2236.28 114.29
 0 2 12 2321.37 112.89
 -2 0 12 2303.07 112.39
 2 2 -12 1144.59 56.09
 -2 -2 -12 1103.69 56.49
 2 2 -12 1145.19 54.49
 2 -2 -12 1080.79 55.69
 -2 2 -12 1054.89 60.09
 -2 2 -12 1060.59 55.79
 -2 -2 -12 1155.38 55.29
 2 2 -12 1098.39 58.69
 -2 -2 -12 1066.79 60.19
 -2 2 -12 1142.19 56.79
 2 -2 -12 1040.8 58.29
 2 -2 -12 1104.59 53.99
 -2 2 12 1126.79 58.29
 2 2 12 1103.19 59.79
 2 -2 12 1075.69 58.89
 -2 2 12 1054.09 56.19
 -2 -2 12 1132.69 57.59
 -2 -2 12 1072.29 57.49
 3 1 -12 56.49 5.5
 1 -3 -12 56.99 6.7
 -1 3 -12 44.6 5.8
 -1 3 -12 55.69 7.9
 1 -3 -12 37.8 8.4
 3 1 -12 42.6 8.4
 3 1 -12 61.59 6.6
 -3 -1 -12 54.89 6.6
 -3 -1 -12 54.29 10.3
 -1 3 12 56.19 7.7
 -1 3 12 38.4 9.3
 -3 -1 12 41.5 8.3
 1 -3 12 47.2 9.7
 -3 -1 12 42.6 6.8
 1 -3 12 40.9 7.8
 3 1 12 46.9 10.4
 -3 1 -12 71.29 7.8
 1 3 -12 81.69 10.3
 -1 -3 -12 78.59 11
 1 3 -12 72.29 7.9
 -3 1 -12 95.49 8.8
 -1 -3 -12 83.89 6.3
 3 -1 -12 66.49 6.9
 -1 -3 -12 66.29 7.4
 -3 1 -12 102.89 12.6
 3 -1 -12 76.39 9.8
 1 3 -12 69.09 6.3
 1 3 12 89.79 12.3
 -1 -3 12 77.59 10.7
 -3 1 12 70.29 7.6
 -1 -3 12 88.49 10.1
 3 -1 12 77.29 11.5
 -3 1 12 81.99 9.8
 1 3 12 77.49 9.2
 3 3 -12 1.3 2.5
 -3 -3 -12 2.5 4.7
 3 3 -12 4.8 1.5
 3 -3 -12 1.3 2.3
 -3 3 -12 5.8 3.1
 -3 -3 -12 4.9 2.7
 -3 -3 -12 1.5 2.1
 -3 3 -12 0.6 4.5
 3 -3 -12 4.4 3.8
 3 3 -12 1.2 3.5
 -3 3 -12 -0.7 2
 3 -3 12 5.2 5.3
 -3 3 12 1.6 4.3
 -3 3 12 -1.4 2.9
 -3 -3 12 -0.2 2.6
 3 3 12 -0.6 5.7
 -2 4 -12 154.78 11.2
 4 2 -12 160.08 11.9
 4 2 -12 172.08 9.7
 -2 4 -12 165.58 15.7
 -4 -2 -12 164.18 12.6
 -4 -2 -12 145.79 15.9
 4 2 -12 143.29 13.5
 2 -4 -12 161.98 14
 2 -4 -12 167.38 12
 -4 -2 -12 170.48 12.4
 -2 4 -12 166.88 13.7
 4 2 12 177.28 16.8
 -2 4 12 147.99 12.7
 2 -4 12 159.68 14.6
 2 -4 12 155.68 15
 -4 -2 12 171.08 13
 -2 4 12 153.68 14.9
 -4 -2 12 165.68 13
 -4 0 -12 3.7 5
 -4 0 -12 8 3.4
 0 4 -12 10.1 3.4
 0 -4 -12 13.4 3.3
 0 4 -12 14.5 5
 0 -4 -12 10.8 4.7
 -4 0 -12 20.2 5.2
 0 4 -12 9.1 2.3
 4 0 -12 11.4 4.3
 4 0 12 17.2 5.8
 0 4 12 10.9 4
 0 -4 12 11.4 4
 -4 0 12 9 2.8
 0 -4 12 3.4 4.3
 -4 0 12 16.5 4.1
 0 4 12 12.3 5.9
 -4 2 -12 148.09 15.6
 -2 -4 -12 133.19 9
 2 4 -12 135.79 13.3
 4 -2 -12 120.49 11.8
 2 4 -12 156.28 8.6
 -4 2 -12 140.99 12
 4 -2 -12 130.49 10
 -2 -4 -12 139.99 11.3
 -2 -4 -12 117.29 13.7
 -4 2 -12 137.79 11.3
 2 4 -12 155.38 11.7
 2 4 12 122.09 15.2
 2 4 12 123.79 12.3
 -4 2 12 146.99 9.6
 4 -2 12 138.39 14.7
 -2 -4 12 127.89 12.7
 -4 2 12 128.29 11
 -4 2 12 135.69 12.4
 4 4 -12 1291.47 62.89
 -4 4 -12 1263.07 63.99
 4 4 -12 1170.78 63.29
 -4 -4 -12 1191.98 66.69
 -4 4 -12 1208.28 66.79
 -4 -4 -12 1239.58 63.29
 -4 4 -12 1212.98 62.09
 -4 -4 -12 1151.98 61.49
 4 -4 -12 1223.58 61.79
 -4 4 12 1210.08 63.89
 4 4 12 1229.38 67.19
 -4 -4 12 1221.58 63.99
 4 -4 12 1210.48 65.49
 -4 4 12 1170.98 62.59
 -3 5 -12 5.6 2.6
 -5 -3 -12 11.6 5.6
 5 3 -12 9.9 3.9
 -5 -3 -12 6.7 3.2
 -5 -3 -12 5.8 3.2
 -3 5 -12 14.4 4.1
 3 -5 -12 8.6 3.1
 -3 5 -12 1.6 5
 5 3 -12 24.3 6.9
 -3 5 12 14.1 5.5
 5 3 12 0.8 6.3
 3 -5 12 10 5.4
 -3 5 12 13.6 4.4
 -5 -3 12 12.2 3.8
 -5 -1 -12 178.68 14
 5 1 -12 181.78 14.5
 -1 5 -12 215.68 15.3
 1 -5 -12 187.98 13.6
 -5 -1 -12 183.58 17.9
 -5 -1 -12 189.98 14.3
 -1 5 -12 170.78 16.1
 -1 5 -12 190.88 12.2
 1 -5 12 195.08 16.4
 -5 -1 12 190.48 11.8
 -1 5 12 184.68 15
 -1 5 12 193.58 17.4
 5 1 12 194.88 17.9
 -5 -1 12 202.98 14.1
 -5 -1 12 186.18 13.6
 -1 -5 -12 199.38 14.4
 1 5 -12 185.88 16.2
 -1 -5 -12 205.98 10.5
 -1 -5 -12 191.78 17.4
 -5 1 -12 188.48 14.2
 -5 1 -12 213.38 16.2
 1 5 -12 197.68 15.3
 5 -1 -12 200.08 14.8
 5 -1 -12 200.88 12.5
 -5 1 -12 191.58 18.3
 1 5 -12 210.18 11.8
 1 5 12 198.18 15.8
 -1 -5 12 196.08 16.7
 1 5 12 187.28 19.3
 -5 1 12 211.28 13.5
 5 -1 12 200.88 17.9
 -5 1 12 194.98 13.3
 -5 1 12 216.98 14.6
 3 5 -12 13.7 2
 -3 -5 -12 10.6 2.6
 3 5 -12 9.5 4.2
 -5 3 -12 10 3
 -5 3 -12 9.7 4.3
 3 5 -12 5.8 3.4
 -5 3 -12 5.5 5.7
 -3 -5 -12 11 3.5
 5 -3 -12 8.9 2.7
 -3 -5 -12 4.4 5.2
 -5 3 12 15.6 3.9
 -5 3 12 12.1 3.7
 -3 -5 12 15.7 4.2
 3 5 12 11.9 6.7
 -5 3 12 11.3 4.6
 3 5 12 12.5 4.8
 5 -3 12 12.9 6.1
 -5 -5 -12 8.4 4
 -5 -5 -12 14.1 5.9
 5 5 -12 25.5 7.7
 -5 5 -12 9.1 4.8
 5 5 -12 12.7 4.4
 5 -5 -12 22.3 5.5
 -5 5 -12 15.3 6.8
 -5 5 12 11.6 5.3
 -5 5 12 10.3 4.5
 5 5 12 4.4 7.1
 -5 -5 12 9.2 4.2
 5 -5 12 9.8 6.5
 4 -6 -12 1310.97 66.09
 -4 6 -12 1341.37 71.09
 -4 6 -12 1310.07 68.29
 -6 -4 -12 1300.57 71.29
 6 4 -12 1289.37 66.39
 -6 -4 -12 1302.37 67.59
 -6 -4 12 1260.07 67.79
 -4 6 12 1197.88 67.09
 -4 6 12 1360.16 69.19
 6 4 12 1214.58 70.59
 -6 -2 -12 203.08 15.9
 -2 6 -12 238.78 19.7
 6 2 -12 248.88 16.3
 -6 -2 -12 251.17 17.7
 -6 -2 -12 234.28 20.8
 2 -6 -12 229.08 15.7
 -2 6 -12 210.08 17.1
 6 2 12 255.87 21.1
 -2 6 12 224.98 19.3
 -2 6 12 189.98 16.7
 -6 -2 12 227.78 16.3
 2 -6 12 208.98 18.5
 -6 -2 12 216.78 12.6
 0 6 -12 168.78 15.8
 -6 0 -12 189.38 14.4
 -6 0 -12 202.68 16.3
 -6 0 -12 166.98 17.9
 6 0 -12 174.68 13.6
 0 6 -12 194.28 11.6
 0 6 -12 199.48 15.1
 0 -6 -12 182.88 14
 6 0 12 181.28 17.9
 0 6 12 169.18 18
 -6 0 12 178.88 13.1
 -6 0 12 190.18 12.1
 0 -6 12 179.48 16.2
 -6 0 12 183.98 13.2
 0 6 12 178.78 15.5
 -2 -6 -12 168.08 12.7
 -6 2 -12 162.28 12
 2 6 -12 154.48 13
 -2 -6 -12 112.09 8
 -6 2 -12 117.29 13.3
 -6 2 -12 110.99 15.3
 2 6 -12 124.99 12.8
 -6 2 12 139.39 10.2
 2 6 12 108.49 16.6
 -6 2 12 160.28 11.5
 -2 -6 12 117.69 13.5
 6 -2 12 124.69 15.7
 2 6 12 148.49 14.1
 -6 4 -12 1271.17 65.99
 4 6 -12 1299.87 64.39
 4 6 -12 1251.67 64.59
 -4 -6 -12 1282.97 64.49
 -6 4 -12 1183.08 68.09
 -4 -6 -12 1223.58 67.59
 -6 4 12 1222.88 59.79
 -4 -6 12 1232.68 65.79
 4 6 12 1162.78 65.29
 4 6 12 1191.68 68.69
 -6 4 12 1227.98 63.49
 -6 4 12 1202.38 63.49
 6 -4 12 1166.08 66.29
 -6 6 -12 439.36 31.3
 -6 6 -12 426.86 29.4
 -6 -6 -12 449.06 27.5
 6 6 -12 424.76 27.5
 -6 -6 -12 455.15 31.2
 6 6 -12 437.76 26.8
 -6 6 12 438.26 27.9
 -6 6 12 445.76 28.2
 -6 -6 12 442.96 29
 5 -7 -12 3.8 3.2
 -5 7 -12 2.9 5
 -7 -5 -12 4.8 6.1
 -5 7 -12 4.5 6.1
 7 5 -12 5.4 3.7
 -7 -5 -12 7.3 3.3
 -5 7 12 4.6 6.1
 -5 7 12 9.2 5.6
 -7 -5 12 1.9 3.9
 7 3 -12 16.1 4.2
 3 -7 -12 16 3.9
 -3 7 -12 16.4 6.4
 -3 7 -12 10.8 4.8
 -7 -3 -12 19.1 6.8
 -7 -3 -12 16.8 4.4
 -3 7 12 17.9 7.3
 -7 -3 12 12.6 4.1
 -3 7 12 16.3 5.8
 3 -7 12 15.8 5.3
 7 3 12 22.8 7.8
 7 1 -12 30.8 7.1
 -1 7 -12 41.8 9.5
 -7 -1 -12 21.3 5.6
 -7 -1 -12 32.4 7.1
 -1 7 -12 37.5 9.5
 -7 -1 -12 19.4 7
 1 -7 -12 25.9 6.6
 7 1 12 30.2 7.8
 -1 7 12 27.7 8.8
 -7 -1 12 27.5 7.4
 -7 -1 12 39 5.1
 1 -7 12 16.7 5.1
 -1 7 12 43.7 10.1
 1 7 -12 53.29 9.6
 -1 -7 -12 40.7 7.7
 -7 1 -12 44.2 8
 1 7 -12 50.69 4.9
 1 7 -12 47.1 9.7
 -7 1 -12 47.8 10.8
 -7 1 -12 53.49 12.6
 -1 -7 12 49.3 9.6
 -7 1 12 57.99 7.4
 7 -1 12 51.99 12.9
 1 7 12 58.79 15
 -7 1 12 43.9 7
 -7 1 12 44.5 7
 1 7 12 32.5 6.8
 3 7 -12 11.9 4.8
 -7 3 -12 18.1 6.7
 3 7 -12 12.1 4.4
 -3 -7 -12 11.6 4.4
 -7 3 -12 23.3 6.1
 7 -3 12 20.5 7.3
 -7 3 12 25.8 7.2
 -3 -7 12 16.2 4.9
 -7 3 12 15.5 4.1
 3 7 12 15.6 6.3
 3 7 12 29.2 8.9
 -7 5 -12 -6.5 5.3
 -5 -7 -12 0.8 3.3
 -7 5 -12 7.1 5.4
 5 7 -12 8.8 4.2
 5 7 -12 2 3.7
 -7 5 12 6.1 1.7
 -7 5 12 10.6 4.8
 -5 -7 12 5.5 4.1
 -7 5 12 8.5 5.1
 7 7 -12 15.6 4.7
 -7 -7 -12 12.8 5
 -7 7 -12 10.7 6.9
 -7 -7 12 12.7 4.9
 -7 7 12 18.1 6.8
 -7 7 12 13.6 6.3
 -8 -6 -12 218.68 17.5
 8 6 -12 230.88 16.5
 -8 -6 -12 244.18 22.2
 -6 8 -12 249.97 22.2
 -8 -6 12 235.98 19.4
 -6 8 12 227.48 21.4
 -6 8 12 210.28 20.1
 -8 -4 -12 33.6 8.4
 -4 8 -12 33.5 8.1
 -8 -4 -12 36.4 8.8
 8 4 -12 45 7.8
 4 -8 -12 40.1 7.8
 -8 -4 12 45.4 9.3
 4 -8 12 40 9.7
 -4 8 12 62.99 14
 -8 -2 -12 216.08 16.6
 -2 8 -12 190.28 18
 -8 -2 -12 192.88 19.8
 2 -8 -12 207.98 15.4
 -2 8 -12 207.58 17.3
 8 2 -12 177.38 13.6
 -8 -2 12 224.28 11.6
 2 -8 12 158.48 16.7
 -8 -2 12 192.18 15.5
 -2 8 12 225.68 17.8
 -2 8 12 149.49 19.6
 8 0 -12 460.65 24.7
 0 -8 -12 427.76 27.1
 -8 0 -12 454.15 32.1
 0 8 -12 448.46 29.7
 0 8 -12 439.16 27.7
 -8 0 -12 451.75 29.7
 -8 0 -12 450.25 27.7
 0 8 12 443.46 28.8
 0 -8 12 438.66 30.1
 8 0 12 403.26 30.7
 -8 0 12 471.25 24.7
 0 8 12 424.66 33.1
 -8 0 12 463.35 26.8
 2 8 -12 289.27 20.5
 -8 2 -12 239.48 18.6
 -2 -8 -12 260.57 19
 -8 2 -12 294.87 24
 2 8 -12 256.07 13.8
 -8 2 -12 302.27 23.5
 2 8 -12 214.78 19.2
 -2 -8 -12 274.57 13.9
 2 8 -12 291.37 13.9
 -2 -8 -12 259.57 13.7
 -8 2 12 250.57 17.1
 -8 2 12 285.17 16.4
 2 8 12 247.28 20.7
 2 8 12 318.47 26.3
 -8 2 12 234.48 17.3
 -2 -8 12 317.17 22.1
 -4 -8 -12 31.1 8.3
 -4 -8 -12 38.1 5.6
 4 8 -12 40 10.3
 -8 4 -12 22.7 7.8
 -8 4 -12 46.1 13.5
 4 8 -12 17.8 5.8
 -8 4 12 35.6 7.8
 -8 4 12 23.3 6.2
 -4 -8 12 21.8 5.9
 -6 -8 -12 198.88 16.3
 6 8 -12 210.28 16.1
 -8 6 -12 188.88 20.6
 -8 6 12 191.68 11
 -8 6 12 203.78 19.5
 -8 6 12 167.08 11.3
 -6 -8 12 177.98 17.7
 -8 6 12 180.98 16
 8 8 -12 770.62 42.2
 -8 8 -12 773.72 48.5
 -8 -8 -12 722.73 43.9
 -8 -8 12 785.42 46.1
 -8 8 12 754.92 44.4
 -7 9 -12 69.89 15.3
 -9 -7 -12 75.99 11.8
 9 7 -12 81.49 10.3
 -7 9 12 64.89 17.9
 -9 -5 -12 52.19 13.5
 -5 9 -12 45.4 13
 5 -9 -12 46.3 8.6
 -9 -5 -12 35.7 10
 9 5 -12 51.59 8.2
 -9 -5 12 61.39 10.9
 -5 9 12 37.2 9.4
 -9 -3 -12 -0.3 6.2
 -3 9 -12 -4.8 5.6
 3 -9 -12 2.5 3.7
 9 3 -12 7.3 3.3
 -9 -3 -12 -1.7 3.7
 -3 9 12 4 8.8
 -9 -3 12 1.2 4
 3 -9 12 -0.9 4.9
 -9 -1 -12 6.4 4.3
 -1 9 -12 10.2 5.9
 1 -9 -12 13.5 4.5
 -9 -1 -12 14.1 7
 -1 9 12 18.7 8.9
 1 -9 12 10.6 5.3
 -9 -1 12 9.3 2.8
 -9 -1 12 8.1 4.1
 1 9 -12 9.3 2.2
 1 9 -12 7.5 5.6
 -9 1 -12 16.3 7.3
 -9 1 -12 7.6 3.9
 -9 1 -12 0.5 6.2
 -1 -9 -12 7.2 4.1
 1 9 -12 7.3 5.1
 -1 -9 12 2.9 4.4
 -9 1 12 6.2 3.5
 -9 1 12 10.7 3.8
 1 9 12 4.6 9.5
 -3 -9 -12 7.3 1.9
 -9 3 -12 5.3 7
 3 9 -12 -1.2 4.4
 -9 3 -12 8.1 6.8
 -3 -9 -12 1 4.1
 -9 3 12 6 4.7
 -3 -9 12 1.2 4.8
 -9 3 12 7.7 3.1
 5 9 -12 61.59 10.8
 -9 5 -12 30.1 9.6
 -5 -9 -12 35.6 9.9
 -5 -9 -12 55.99 6.9
 -9 5 12 57.39 7.8
 -9 5 12 67.49 9.2
 -7 -9 -12 56.39 11.4
 7 9 -12 84.49 11.3
 -9 7 -12 56.79 15.5
 -7 -9 -12 71.89 9
 -7 -9 12 82.49 13.7
 -9 7 12 69.49 12.8
 -9 7 12 90.89 7.3
 -9 7 12 64.69 7.6
 -9 9 -12 90.29 18.1
 9 9 -12 122.19 12.7
 -9 -9 -12 121.99 14.3
 -9 -9 12 129.89 16.5
 -9 9 12 88.79 18
 -8 10 -12 405.16 31.4
 10 8 -12 390.16 23.6
 -10 -8 -12 375.06 26.7
 -10 -8 12 366.96 28.2
 -8 10 12 338.87 30.1
 -6 10 -12 287.27 25.7
 -10 -6 -12 278.47 22.5
 -10 -6 -12 347.87 27
 10 6 -12 331.77 19.6
 -10 -6 12 303.77 23.6
 -6 10 12 268.87 27.9
 -4 10 -12 -1.6 5.5
 -10 -4 -12 6.2 3.5
 -10 -4 -12 -0.9 5.9
 4 -10 -12 -2.4 3.7
 10 4 -12 4.1 3.2
 -4 10 12 -6 9.2
 4 -10 12 -2.2 5.2
 -10 -4 12 -0.5 4.1
 -10 -2 -12 189.08 17
 2 -10 -12 182.18 16.1
 -10 -2 12 219.48 12.4
 -10 -2 12 214.58 17.9
 0 10 -12 1055.59 58.29
 -10 0 -12 1066.19 57.19
 -10 0 -12 1086.09 61.59
 -10 0 -12 963.3 59.09
 0 -10 -12 1050.29 56.39
 0 -10 12 1069.79 60.39
 -10 0 12 1035.7 53.09
 -10 0 12 987.8 55.69
 2 10 -12 262.27 14.5
 -2 -10 -12 285.37 20.6
 2 10 -12 272.87 14.7
 2 10 -12 304.77 22.1
 -10 2 -12 263.47 20.5
 -10 2 -12 326.97 26.8
 -2 -10 -12 310.57 14.3
 -10 2 12 278.37 19.5
 -10 2 12 240.38 19.3
 -4 -10 -12 0.5 2.2
 4 10 -12 0.5 4.7
 -10 4 -12 -6 6
 -4 -10 -12 -7.9 3.7
 -10 4 12 4.1 3.2
 -4 -10 12 -4.7 4.5
 -10 4 12 -0.9 2.4
 -10 4 12 -0.8 6.3
 -6 -10 -12 261.97 16.3
 6 10 -12 227.18 19.2
 -10 6 -12 214.48 23.3
 -6 -10 -12 256.27 19.9
 -10 6 12 228.08 16.7
 -6 -10 12 223.58 21.4
 -10 6 12 206.98 21.9
 -10 6 12 283.77 17.1
 -10 8 -12 374.26 31.3
 -8 -10 -12 349.57 22.7
 -8 -10 -12 381.96 25.7
 8 10 -12 362.86 24.5
 -10 8 12 359.46 20.5
 -10 8 12 345.67 20.5
 -8 -10 12 354.36 27.9
 -10 8 12 339.57 25
 -10 10 -12 110.09 20.2
 10 10 -12 135.19 13.9
 -10 -10 -12 109.99 15.1
 -10 -10 -12 126.39 13.7
 -10 -10 12 119.99 16.9
 -10 10 12 100.89 20.6
 -10 10 12 110.39 6.6
 -10 10 12 105.19 6.8
 -9 11 -12 37.9 11.6
 -11 -9 -12 45 12.8
 -11 -9 12 81.69 15.3
 -9 11 12 44.5 13.3
 -11 -7 -12 39.4 10.7
 11 7 -12 44.2 8.6
 -7 11 -12 29.8 9.9
 -7 11 12 36.8 12.4
 -11 -7 12 47.5 12.7
 -11 -5 -12 4.1 7.5
 -11 -5 -12 7.8 5.4
 11 5 -12 12.8 3.7
 -5 11 -12 2.5 6.6
 -5 11 12 4.2 11.7
 -11 -5 12 8.8 5
 -11 -3 -12 15.7 7.5
 3 -11 -12 13.5 4.9
 -11 -3 -12 11.8 4.5
 -3 11 -12 12.2 6.9
 3 -11 12 13.8 6.6
 -11 -3 12 6.7 5
 -11 -3 12 15.5 3.4
 1 -11 -12 6.1 4.5
 -1 11 -12 7.2 5.9
 -11 -1 -12 1.7 6.8
 -11 -1 -12 2.9 4.5
 -11 -1 12 6.6 3.4
 1 -11 12 -3.3 5
 -11 -1 12 4 4.3
 -11 1 -12 7.7 7.8
 -1 -11 -12 14.3 5
 -11 1 -12 9.4 4.5
 1 11 -12 5.1 2.5
 1 11 -12 4.1 5.8
 -11 1 12 9.1 4
 -11 1 12 8.4 4.7
 -1 -11 12 10.6 5.9
 3 11 -12 15 5.9
 -11 3 -12 10.3 7.6
 -3 -11 -12 9.4 4.8
 -3 -11 -12 10.5 2.3
 -11 3 12 4.6 3.9
 -11 3 12 8 6.3
 -3 -11 12 12.8 5.9
 -5 -11 -12 9.6 3
 -5 -11 -12 9.4 5.5
 5 11 -12 14.7 6.2
 -11 5 -12 12.1 8.2
 -11 5 12 10.5 8.4
 -11 5 12 29.6 8.4
 -5 -11 12 15.3 5.5
 -7 -11 -12 43.4 8.5
 7 11 -12 46.7 11.9
 -11 7 -12 30.6 9.8
 -7 -11 -12 28.8 7.3
 -11 7 12 42.1 10.1
 -7 -11 12 30.1 7.5
 -11 7 12 18.3 5.4
 9 11 -12 53.19 12.5
 -9 -11 -12 36.3 9.7
 -9 -11 -12 53.69 10.5
 -11 9 12 36.7 9.6
 -9 -11 12 54.69 15
 -11 9 12 50.59 9.4
 -11 -11 -12 18.2 6.6
 -11 11 -12 18.9 11.4
 -11 -11 -12 19.9 5.5
 11 11 -12 21.4 6.8
 -11 -11 12 17.4 7.2
 -11 11 12 29 6.9
 12 10 -12 42.1 11.5
 -10 12 -12 26.2 11.7
 -12 -10 -12 9.9 5
 -12 -10 -12 16.1 6.5
 -12 -10 12 17.4 7.6
 -12 -8 -12 7.1 6.6
 12 8 -12 10.1 4.6
 -8 12 -12 0.1 8.2
 -12 -8 12 4.2 5.8
 -8 12 12 13 13.8
 12 6 -12 82.79 9
 -12 -6 -12 65.59 12.7
 -6 12 -12 71.89 16.4
 -12 -6 12 67.59 13.7
 -12 -4 -12 327.37 28
 -4 12 -12 326.87 26.1
 -12 -4 -12 317.77 23.8
 4 -12 -12 320.47 22.5
 4 -12 12 245.68 25.9
 -12 -4 12 317.07 24.2
 -12 -2 -12 181.88 21.6
 -2 12 -12 205.58 19.8
 2 -12 -12 172.38 16.3
 -12 -2 -12 195.98 17.4
 2 -12 12 188.48 19.5
 -12 -2 12 170.68 12.3
 -12 -2 12 173.08 17.3
 0 12 -12 28.2 7.7
 -12 0 -12 43.5 8.5
 -12 0 -12 7.5 8.3
 0 12 -12 38.5 6.5
 0 -12 -12 26 6.2
 -12 0 12 18.8 5.4
 0 -12 12 28.1 7.8
 -12 0 12 35.3 9.8
 2 12 -12 158.78 8.9
 -12 2 -12 157.78 20.1
 2 12 -12 131.09 16.9
 -2 -12 -12 125.29 8.3
 -2 -12 -12 157.18 15.2
 -12 2 12 147.29 14.5
 -2 -12 12 115.09 17.8
 -12 2 12 131.09 16.6
 4 12 -12 338.67 25.5
 -4 -12 -12 313.97 23.9
 -4 -12 -12 320.87 19
 -12 4 -12 361.66 29.5
 -4 -12 12 358.56 28
 -12 4 12 336.77 26.6
 -12 4 12 299.87 22.1
 -6 -12 -12 68.99 9.3
 -6 -12 -12 68.29 12.8
 6 12 -12 59.09 12.5
 -12 6 -12 54.79 12.2
 -12 6 12 76.49 10.8
 -6 -12 12 76.29 15.5
 -12 8 -12 13.1 9.6
 -8 -12 -12 11.8 6.2
 -8 -12 -12 3.3 4.2
 8 12 -12 16.6 6.7
 -8 -12 12 18.7 7.3
 -12 8 12 7.4 5.3
 -12 8 12 10.6 5.5
 -12 8 12 3.8 4
 10 12 -12 16.5 7.5
 -10 -12 -12 38.3 10.8
 -10 -12 -12 14.4 6.2
 -12 10 -12 18.7 11
 -12 10 12 16.4 4.8
 -10 -12 12 17.6 8
 13 7 -12 12.8 4
 -13 -7 -12 20.7 7.4
 -7 13 -12 14.5 9.7
 -13 -7 12 20.1 6.8
 -13 -5 -12 95.59 14
 -13 -5 -12 72.29 17.2
 -5 13 -12 65.99 16.8
 -13 -5 12 100.19 15.5
 -3 13 -12 20.9 8.4
 -13 -3 -12 12 4.9
 3 -13 -12 39.8 10.2
 -13 -3 -12 16.1 8.4
 -13 -3 12 21.9 5.6
 -13 -3 12 13.2 6.1
 3 -13 12 13.4 7.3
 -1 13 -12 -3.5 3.7
 -13 -1 -12 3 4.7
 1 -13 -12 -8.3 4.5
 -1 13 -12 -0.6 6.2
 -13 -1 -12 -7.8 7.3
 -13 -1 12 8.1 5
 -13 -1 12 2.2 4.6
 1 -13 12 1 6
 1 13 -12 3.2 2.9
 -1 -13 -12 7.9 4.9
 -13 1 -12 3.8 7.9
 1 13 -12 -1.6 6.4
 -13 1 -12 -7.9 4.9
 -1 -13 12 2.3 5.7
 -13 1 12 -3.5 6.2
 -13 1 12 2.8 4.6
 -3 -13 -12 21.3 6.4
 -3 -13 -12 24.3 5.9
 3 13 -12 18.9 7.7
 -13 3 -12 19 9.4
 -3 -13 12 53.79 14.7
 -13 3 12 12.8 8.2
 -13 3 12 20.2 5.3
 -13 5 -12 109.39 21.4
 5 13 -12 118.09 16.6
 -5 -13 -12 102.89 14.6
 -5 -13 -12 112.19 10.4
 -13 5 12 98.39 13
 -5 -13 12 126.69 18.5
 -7 -13 -12 18.5 7
 -13 7 -12 24.3 10.9
 -7 -13 -12 19.9 4.7
 7 13 -12 27.5 7.9
 -7 -13 12 50.49 15.3
 -13 7 12 17.7 5.1
 -14 -6 -12 89.09 14
 -14 -6 12 51.69 15.1
 -4 14 -12 267.67 25.5
 -4 14 -12 274.57 20.9
 -14 -4 -12 311.67 24
 -14 -4 -12 309.87 27.4
 -14 -4 12 272.67 24.3
 4 -14 12 220.58 24.6
 2 -14 -12 123.69 14.5
 -14 -2 -12 127.59 20.1
 -2 14 -12 96.19 12.4
 -2 14 -12 101.69 16.9
 -14 -2 -12 113.69 15.3
 -14 -2 12 106.09 15.1
 2 -14 12 81.29 19.2
 -14 -2 12 100.49 11.5
 0 14 -12 -6.3 3.7
 -14 0 -12 -6.5 5.5
 -14 0 -12 -0.3 8.2
 0 14 -12 -1.4 6.7
 0 -14 -12 -8.4 5.2
 -14 0 12 0.1 6.1
 -14 0 12 3.6 5.4
 0 -14 12 -2.5 6.6
 -2 -14 -12 63.09 6.6
 -14 2 -12 109.89 12.7
 2 14 -12 95.09 7.5
 -14 2 -12 85.29 20.4
 2 14 -12 69.99 15.1
 -2 -14 -12 91.99 13.9
 -2 -14 12 59.79 17.5
 -14 2 12 80.99 13.4
 -14 2 12 85.29 17.6
 -4 -14 -12 326.57 24.3
 -4 -14 -12 266.07 18.2
 -14 4 -12 312.57 29.1
 4 14 -12 328.37 25.4
 -4 -14 12 332.27 28.7
 -14 4 12 281.77 22.5
 -14 6 -12 86.89 20.8
 -6 -14 -12 45.9 12.9
 -6 -14 -12 54.49 10.4
 -6 -14 12 80.29 17.8
 -14 6 12 54.39 12.5
 -3 15 -12 8.5 9.2
 -15 -3 -12 -3.3 8.7
 -15 -3 -12 11.3 6.9
 -15 -3 12 12.6 7.1
 3 -15 12 12.7 7.8
 -15 -1 -12 2.6 8.7
 1 -15 -12 10.8 5.9
 -1 15 -12 6.3 9
 -1 15 -12 10 7.6
 -15 -1 -12 -5.2 6.1
 1 -15 12 7.5 8.3
 -15 -1 12 9.9 6
 1 15 -12 3.7 7.8
 -1 -15 -12 -6.1 5.6
 1 15 -12 7.7 6.3
 -15 1 -12 15.8 9.5
 -15 1 -12 5.5 5.2
 -15 1 12 12 5.8
 -1 -15 12 5.4 8
 -3 -15 -12 8.3 3.1
 3 15 -12 21.2 8.9
 -15 3 -12 15.8 10.5
 -3 -15 -12 9.3 6.8
 -3 -15 12 17.4 8.2
 -15 3 12 8.8 5.5
 -15 3 12 12.9 16.1
 0 -1 -13 9.4 3
 -1 0 -13 18.8 5.5
 1 0 -13 18.4 4.7
 0 1 -13 10.6 4.9
 0 -1 -13 3.8 4.2
 -1 0 -13 7.2 2.7
 0 -1 -13 14.5 4.4
 -1 0 -13 9.3 2.9
 1 0 -13 7 2.3
 1 0 -13 7.8 4.4
 0 1 -13 9.7 2.9
 0 1 -13 7.2 2.3
 0 -1 13 18.8 5.2
 0 1 13 9.7 5.2
 -1 0 13 17 5.4
 1 0 13 7.4 5.2
 2 1 -13 15.1 5
 -2 -1 -13 12.8 5.2
 1 -2 -13 11.4 3.1
 -1 2 -13 16.5 4.5
 -1 2 -13 6.6 4.9
 -2 -1 -13 9.7 2.7
 1 -2 -13 12.2 4.9
 2 1 -13 12.2 2.9
 1 -2 13 20.3 6.1
 -2 -1 13 13.3 3.7
 2 1 13 15.4 6
 -1 2 13 8.6 3.7
 -1 2 13 10.6 5.2
 -2 -1 13 12.7 4.9
 1 2 -13 18.7 5.3
 -1 -2 -13 21.5 4.8
 2 -1 -13 17.9 4.8
 2 -1 -13 18.6 4.4
 1 2 -13 24.8 4.4
 -2 1 -13 13.3 3.5
 -2 1 -13 19 5.7
 1 2 -13 16 3.4
 -2 1 -13 18.9 5
 -1 -2 -13 13.1 5.6
 -1 -2 -13 21.7 5.3
 2 -1 -13 29.1 8
 -1 -2 13 29.6 7.5
 -2 1 13 25.6 6
 2 -1 13 23.2 6.4
 -2 1 13 30.1 6.4
 -1 -2 13 20.4 5.5
 -2 1 13 31.1 8.4
 1 2 13 19.7 6.4
 -3 -2 -13 28.4 5.9
 -2 3 -13 22.4 6.5
 3 2 -13 33.3 4.3
 2 -3 -13 24.2 6
 3 2 -13 26.2 6
 3 2 -13 28.5 8
 -2 3 -13 28.1 7.1
 2 -3 -13 17.9 3.9
 -3 -2 -13 20.8 6.4
 -3 -2 -13 28.4 6.1
 -2 3 -13 24.3 5.6
 3 2 13 45 11.9
 -3 -2 13 33 7.2
 -2 3 13 25.4 6.2
 -2 3 13 19.3 5
 -3 -2 13 21.9 5.3
 2 -3 13 26.1 6.6
 0 -3 -13 2.6 1.4
 -3 0 -13 4.3 4.9
 0 -3 -13 3.7 4.3
 0 3 -13 1.7 3
 0 -3 -13 0.7 2.5
 -3 0 -13 4.1 2.7
 0 3 -13 1.5 4.1
 -3 0 -13 4.1 2.7
 3 0 -13 2.1 2
 0 3 -13 1.4 1.9
 3 0 -13 2.2 2.2
 3 0 -13 1.8 3.7
 -3 0 13 4.8 2.7
 3 0 13 4.1 5.8
 -3 0 13 5.1 4.4
 0 -3 13 0.8 4.8
 -3 0 13 3.6 2.6
 0 -3 13 3.7 3.1
 0 3 13 3.4 3.7
 0 3 13 0.8 5.1
 3 -2 -13 5.7 4
 -2 -3 -13 9.1 2.3
 -2 -3 -13 7.2 5.2
 -3 2 -13 12.9 3.4
 3 -2 -13 6 2.8
 2 3 -13 21.3 5.7
 2 3 -13 5.8 4.6
 -3 2 -13 3.5 5
 -3 2 -13 14.4 3.8
 -2 -3 -13 19 5.3
 -2 -3 13 10 5
 3 -2 13 11.4 5.8
 2 3 13 8 6
 -3 2 13 7.6 4.8
 2 3 13 12.1 4.3
 -3 2 13 14 4
 -2 -3 13 8.3 3.7
 -3 4 -13 32.2 8.1
 4 3 -13 25.1 7.4
 4 3 -13 31.3 8.5
 3 -4 -13 29.3 5.9
 -4 -3 -13 15 6.3
 -3 4 -13 16.9 6.3
 -3 4 -13 25 5.7
 -4 -3 -13 25.2 6.6
 -4 -3 -13 31.2 6.7
 4 3 -13 29.6 3.6
 4 3 13 13.1 7.3
 -3 4 13 32.4 8.8
 -3 4 13 26.1 6.4
 -4 -3 13 39.6 7.9
 3 -4 13 15.7 6.7
 -4 -1 -13 61.99 7.4
 1 -4 -13 54.29 6.9
 -1 4 -13 41.8 5.7
 -4 -1 -13 44.9 7.5
 -4 -1 -13 38.7 11
 4 1 -13 42.6 6.9
 -1 4 -13 52.69 8.3
 4 1 -13 38.6 8.8
 -1 4 -13 41 10.1
 1 -4 13 35.9 7.5
 1 -4 13 38.2 8.7
 -4 -1 13 46.8 8.8
 -4 -1 13 51.59 7.5
 -1 4 13 48.6 11.8
 4 1 13 44.1 12.2
 -1 4 13 48.2 8.9
 -1 -4 -13 44.4 10.1
 -1 -4 -13 57.29 4.7
 4 -1 -13 43.5 8.7
 -4 1 -13 43.5 11.2
 -4 1 -13 53.89 7.6
 -4 1 -13 51.29 8.6
 1 4 -13 57.79 9.6
 1 4 -13 51.39 5.5
 -1 -4 -13 70.99 7.8
 4 -1 -13 48.9 5.9
 1 4 -13 44.7 7.9
 -4 1 13 63.19 7.6
 -1 -4 13 54.89 9.8
 1 4 13 39 9.3
 -4 1 13 58.89 9.6
 1 4 13 47.6 9.5
 -4 1 13 54.19 7.4
 4 -1 13 56.19 12.1
 -4 3 -13 27.6 6.1
 4 -3 -13 39.6 8.4
 3 4 -13 45.2 8.4
 -4 3 -13 26.8 7.5
 3 4 -13 40.8 7.3
 -3 -4 -13 31.9 5.7
 -3 -4 -13 39.6 7.2
 4 -3 -13 32.1 6
 -3 -4 -13 37.2 10.3
 -4 3 -13 39.2 9.3
 3 4 -13 33.5 3.8
 3 4 13 29.5 8.4
 3 4 13 51.99 9.5
 4 -3 13 28.1 8.2
 -3 -4 13 38.3 8
 -4 3 13 25.4 5.3
 -4 3 13 39.1 10
 -4 5 -13 77.49 11
 -5 -4 -13 72.59 9.4
 -4 5 -13 60.29 12.8
 5 4 -13 45.3 9.5
 -5 -4 -13 80.59 9.7
 -4 5 -13 63.19 7.7
 5 4 -13 79.29 10
 4 -5 -13 81.59 8.3
 -5 -4 -13 56.49 12.8
 -4 5 13 63.39 10.4
 -5 -4 13 73.09 9.9
 -4 5 13 46.9 11.9
 4 -5 13 71.99 13.8
 -2 5 -13 489.95 28.7
 5 2 -13 459.95 28.2
 -5 -2 -13 471.25 27.6
 -5 -2 -13 439.86 31.8
 -5 -2 -13 515.75 28.6
 -2 5 -13 453.65 30.9
 2 -5 -13 477.55 27.2
 -2 5 -13 466.15 26
 -2 5 13 472.05 28.6
 2 -5 13 454.55 30.4
 2 -5 13 458.75 30.4
 5 2 13 471.45 32.3
 -2 5 13 478.15 31
 -5 -2 13 456.15 28
 -5 0 -13 2 2.8
 -5 0 -13 -3.6 3.1
 5 0 -13 -2.9 3.5
 0 -5 -13 -1.3 4.4
 0 5 -13 9 4.6
 0 5 -13 -0.5 3.2
 -5 0 -13 -7.5 4.5
 0 -5 -13 1.4 2.7
 5 0 -13 1.6 1.8
 0 5 -13 1.1 1.7
 -5 0 13 -0.5 2.3
 0 -5 13 -2.8 3.2
 5 0 13 -9.5 5.9
 0 5 13 2.9 4.2
 -5 0 13 0.9 2.3
 0 5 13 -2.1 6.3
 -5 0 13 -3.5 3.8
 2 5 -13 512.15 25.9
 -2 -5 -13 500.45 29.6
 -5 2 -13 510.45 34.4
 5 -2 -13 501.35 29.8
 -5 2 -13 498.65 29.3
 -2 -5 -13 531.85 33.5
 2 5 -13 521.05 31.7
 -5 2 -13 514.35 30.6
 -2 -5 -13 512.55 26.1
 5 -2 -13 501.15 27.6
 2 5 -13 524.95 29.9
 -5 2 13 552.24 30
 -2 -5 13 525.55 31.8
 2 5 13 460.25 33.7
 -5 2 13 478.35 28.5
 5 -2 13 489.55 32.8
 2 5 13 474.35 30.9
 -5 2 13 541.75 27.6
 -5 4 -13 86.69 9
 -5 4 -13 94.89 12.2
 4 5 -13 91.99 11
 -5 4 -13 86.29 14.3
 5 -4 -13 94.19 8.9
 -4 -5 -13 95.39 10.2
 -4 -5 -13 89.49 14.2
 4 5 -13 90.99 10.4
 -4 -5 -13 88.69 9.1
 -4 -5 13 89.29 11.2
 -5 4 13 74.19 12.2
 4 5 13 92.99 16.8
 5 -4 13 81.59 14.6
 -5 4 13 81.89 10.5
 6 5 -13 43.5 9.2
 -5 6 -13 63.39 11.6
 5 -6 -13 47.7 7.4
 -5 6 -13 26.3 8.3
 -6 -5 -13 31.2 8.4
 6 5 -13 52.89 10.1
 -6 -5 13 48.2 10.7
 -5 6 13 50.69 11
 -5 6 13 58.69 13
 -3 6 -13 108.99 9.9
 -3 6 -13 94.69 14.7
 3 -6 -13 118.19 10.8
 6 3 -13 116.99 11.9
 -3 6 -13 129.29 13.5
 -6 -3 -13 121.79 12.6
 -6 -3 -13 108.99 15.5
 -6 -3 -13 115.69 10.8
 -3 6 13 98.89 13.7
 -3 6 13 125.89 15.4
 -6 -3 13 126.79 12.4
 6 3 13 69.89 17.7
 1 -6 -13 6.4 3.1
 -6 -1 -13 -2.3 5.6
 -1 6 -13 5.3 4
 -1 6 -13 -1.9 4.6
 6 1 -13 3.1 3.5
 -1 6 -13 4.1 2.2
 -6 -1 -13 2.9 3.1
 -6 -1 -13 4 3.9
 -1 6 13 2.1 7
 6 1 13 1.4 6.8
 -1 6 13 8.5 5.1
 1 -6 13 1.5 4
 -6 -1 13 4.6 3
 -6 -1 13 2.4 2.3
 6 -1 -13 2.9 3.3
 1 6 -13 4.1 4.2
 1 6 -13 3.6 4.5
 -1 -6 -13 5.3 3.4
 -6 1 -13 4.5 4.2
 1 6 -13 7.6 1.9
 -6 1 -13 2.7 3
 -6 1 -13 4.2 5.6
 -6 1 13 4.4 3.9
 -1 -6 13 4.5 3.8
 -6 1 13 8.2 2.8
 -6 1 13 5.3 3.2
 1 6 13 2.3 4.7
 1 6 13 4.3 7.6
 6 -1 13 5.8 6.8
 -6 3 -13 121.79 11.2
 -6 3 -13 109.39 15.8
 -3 -6 -13 118.89 11.6
 3 6 -13 122.39 13.4
 3 6 -13 130.59 12.5
 -3 -6 -13 108.99 14.7
 -6 3 -13 115.59 14.1
 -3 -6 -13 118.89 8.7
 -3 -6 13 124.99 13.6
 -6 3 13 125.59 8.8
 -6 3 13 127.09 12.6
 3 6 13 103.89 14.2
 3 6 13 105.19 17.9
 -6 3 13 116.39 11.5
 -5 -6 -13 49.1 9.1
 5 6 -13 39.9 10
 5 6 -13 38.1 8.8
 -6 5 -13 46.3 11.8
 -5 -6 -13 54.29 12.7
 -6 5 -13 48.6 13.2
 -5 -6 13 45.8 10.7
 -6 5 13 25.7 6.7
 -6 5 13 64.89 11.2
 -7 -6 -13 259.77 23.6
 7 6 -13 244.88 18.5
 -6 7 -13 294.67 24.3
 -7 -6 -13 238.68 19.6
 -7 -6 13 296.97 21.6
 -6 7 13 215.98 20.8
 -6 7 13 287.87 22.9
 -7 -4 -13 15.2 7.1
 4 -7 -13 34 7.2
 -4 7 -13 9.8 6.4
 -7 -4 -13 33.8 8.7
 -4 7 -13 38.6 10.5
 7 4 -13 32.4 8.4
 -4 7 13 14.6 8.3
 -7 -4 13 20.2 5.2
 -4 7 13 24.7 7
 -7 -2 -13 180.68 14
 -7 -2 -13 184.98 16.8
 2 -7 -13 176.38 13.8
 -2 7 -13 169.48 11.8
 7 2 -13 175.78 13.8
 -2 7 -13 167.78 17.3
 -7 -2 -13 165.18 18.7
 -2 7 -13 168.18 15.8
 -7 -2 13 167.18 10.2
 -2 7 13 152.48 18.8
 -2 7 13 139.99 15.9
 2 -7 13 162.88 17
 -7 -2 13 158.18 14.4
 -7 0 -13 -1.4 5.9
 -7 0 -13 -2.2 3
 7 0 -13 0.5 3.1
 0 -7 -13 2.4 3.2
 0 7 -13 -2.4 5
 0 7 -13 -1.9 1.8
 -7 0 -13 2.9 4.9
 0 7 -13 3.3 4.4
 0 -7 13 0.8 4
 -7 0 13 0.4 2.8
 -7 0 13 -0.5 2.6
 0 7 13 -6.2 7.8
 0 7 13 -4.3 5.2
 2 7 -13 172.98 15.2
 2 7 -13 168.48 15.8
 -7 2 -13 159.68 17.9
 -2 -7 -13 157.48 13.9
 -7 2 -13 149.99 18.3
 -2 -7 -13 165.88 8.7
 -7 2 -13 184.28 14.3
 2 7 -13 171.58 9.4
 -7 2 13 180.88 12.7
 -2 -7 13 171.58 16.5
 2 7 13 156.08 16.7
 -7 2 13 161.38 13.3
 -4 -7 -13 64.29 8
 -4 -7 -13 44.3 8
 -7 4 -13 77.09 14.2
 4 7 -13 79.89 10.4
 -7 4 -13 65.69 13.5
 4 7 -13 51.19 10.9
 -4 -7 13 66.99 12.1
 -7 4 13 63.89 6.1
 -7 4 13 67.49 10.7
 -6 -7 -13 249.38 18.2
 -7 6 -13 206.58 21.7
 6 7 -13 215.08 18.6
 6 7 -13 208.88 17.1
 -7 6 13 198.78 18.6
 -6 -7 13 213.38 19.1
 -7 6 13 225.68 19.9
 8 7 -13 243.68 18
 -8 -7 -13 223.68 18.8
 -7 8 -13 244.88 23.7
 -7 8 13 218.78 22.7
 -8 -7 13 239.38 20.9
 -8 -5 -13 -1.3 4
 5 -8 -13 0.5 3.5
 -5 8 -13 15.2 7.2
 8 5 -13 5.6 4.1
 -8 -5 -13 7.9 6.5
 -8 -5 13 7.6 5.1
 -5 8 13 7.1 8.8
 8 3 -13 324.37 19.7
 -8 -3 -13 287.37 21.2
 -8 -3 -13 315.87 25.7
 3 -8 -13 295.57 20.2
 -3 8 -13 313.37 24.6
 -3 8 13 268.27 26.1
 3 -8 13 286.17 24.2
 -8 -3 13 301.57 21.5
 8 1 -13 100.79 10
 -8 -1 -13 94.99 11.3
 -8 -1 -13 77.29 15.1
 -1 8 -13 87.09 14.4
 1 -8 -13 103.99 11.2
 -1 8 -13 97.29 13.2
 -8 -1 -13 80.99 15.2
 -1 8 -13 94.49 8.2
 -8 -1 13 99.89 8.1
 -8 -1 13 91.89 10.8
 -1 8 13 84.89 17.9
 1 -8 13 103.09 14.2
 -8 1 -13 95.09 15.8
 -8 1 -13 73.59 15.8
 -1 -8 -13 85.69 9.5
 1 8 -13 86.69 6.7
 1 8 -13 103.19 12.9
 1 8 -13 71.19 13.1
 -8 1 -13 86.19 10.6
 -8 1 13 104.19 10.4
 -8 1 13 83.09 9.5
 1 8 13 86.79 20.7
 -1 -8 13 81.89 13.2
 -3 -8 -13 224.08 14.1
 -8 3 -13 242.68 18.3
 3 8 -13 230.58 19.6
 3 8 -13 262.77 20.1
 -3 -8 -13 286.67 14
 -8 3 -13 250.37 23.4
 -8 3 -13 193.08 22.3
 -3 -8 -13 272.87 19.2
 -8 3 13 268.67 18.2
 -8 3 13 250.27 16.7
 -3 -8 13 235.28 20.7
 -8 3 13 256.57 16.4
 -5 -8 -13 4.8 2.5
 -8 5 -13 1.4 7.1
 5 8 -13 6.1 5
 -5 -8 -13 0.8 3.7
 -8 5 13 2.1 5.8
 -8 5 13 5.1 4.9
 -8 5 13 6.6 2.1
 -5 -8 13 6.8 4.8
 -8 7 -13 153.48 20.2
 7 8 -13 146.69 14.8
 -7 -8 13 164.88 17.9
 -8 7 13 167.08 17.2
 -9 -8 -13 12.5 5.6
 9 8 -13 13.9 5.2
 -8 9 -13 0.6 8
 -8 9 13 6.7 9.4
 -9 -8 13 8.7 5.7
 -9 -6 -13 0.8 4.8
 -6 9 -13 4.4 6.9
 9 6 -13 3.9 4
 -9 -6 -13 -3.4 6.7
 -6 9 13 -8.5 9
 -9 -6 13 -3 4.4
 4 -9 -13 -2.8 3.6
 -4 9 -13 4.4 6.5
 -9 -4 -13 9 7
 -9 -4 -13 2.3 4
 9 4 -13 4.4 4
 -4 9 13 -5.6 9.2
 -9 -4 13 -2.6 4.3
 -2 9 -13 112.79 16.1
 2 -9 -13 107.49 11.9
 9 2 -13 122.99 10.2
 -9 -2 -13 102.69 16.7
 -9 -2 -13 113.19 16.3
 -9 -2 -13 119.39 13.4
 -9 -2 13 112.69 7.8
 -2 9 13 93.29 21.6
 -9 -2 13 97.89 12.8
 2 -9 13 96.09 15.5
 0 9 -13 -5.3 5.4
 0 -9 -13 3.6 3.9
 -9 0 -13 -2.5 6.5
 -9 0 -13 -1.2 6.3
 -9 0 -13 0.8 3.9
 0 9 -13 3.7 2.2
 -9 0 13 0.7 3.5
 0 -9 13 3.3 4.8
 -9 0 13 1.5 3.2
 -9 2 -13 105.29 17.1
 -9 2 -13 98.49 12
 -2 -9 -13 118.49 12.8
 -9 2 -13 90.09 18.7
 2 9 -13 96.29 13.4
 2 9 -13 109.09 6.3
 2 9 -13 115.09 6.4
 -9 2 13 124.89 11.4
 -2 -9 13 97.69 15
 -9 2 13 115.99 12
 -9 4 -13 -0.5 7.1
 -4 -9 -13 8 3.7
 4 9 -13 3.3 5.2
 -4 -9 -13 0.5 2
 -4 -9 13 -4.7 4.6
 -9 4 13 4.4 4
 -9 4 13 -5.6 5.5
 -9 4 13 1.8 3.2
 6 9 -13 2.3 5.1
 -6 -9 -13 3.2 2.7
 -6 -9 -13 -0.6 4.4
 -9 6 -13 -4.3 7.7
 -9 6 13 5 2.6
 -6 -9 13 -1.3 4.3
 -9 6 13 6.9 5.5
 -9 6 13 -8.8 7.4
 -9 6 13 -0.3 2
 8 9 -13 20 5.9
 -8 -9 -13 8.6 5.3
 -9 8 -13 26.9 9
 -8 -9 13 11.8 6
 -9 8 13 8.4 7.8
 -10 -9 -13 9.8 5.8
 -9 10 -13 10.3 9.6
 10 9 -13 11.4 5.4
 -10 -9 13 -3.3 5.6
 -9 10 13 -8.3 10.3
 -7 10 -13 25 9.1
 -10 -7 -13 43.6 11
 10 7 -13 34.5 9.1
 -10 -7 13 54.69 13.2
 -10 -5 -13 6.7 5.3
 5 -10 -13 4.8 4.2
 10 5 -13 15.9 4.1
 -10 -5 -13 -4.1 6.5
 -5 10 -13 -2.1 6.5
 -10 -5 13 8.3 5.5
 -5 10 13 12.1 10.7
 -10 -3 -13 27.7 7.4
 -3 10 -13 11.3 6.8
 -10 -3 -13 18.1 8.3
 3 -10 -13 11.7 5
 10 3 -13 22.7 6.4
 3 -10 13 15.2 6.4
 -3 10 13 8.1 11.3
 -10 -3 13 18.4 5.9
 -10 -1 -13 25.6 8.4
 -10 -1 -13 14.5 5.3
 -1 10 -13 24.5 7.8
 1 -10 -13 14.8 5.1
 -10 -1 -13 9.7 7.5
 -10 -1 13 10.9 4.6
 1 -10 13 17.4 6.7
 -10 -1 13 14 3.5
 1 10 -13 5.9 2.4
 -10 1 -13 11.7 7.8
 1 10 -13 3.7 5.7
 -10 1 -13 17.6 5
 1 10 -13 6.5 2.2
 -1 -10 -13 7.8 4.7
 -10 1 13 8 4.4
 -1 -10 13 7.8 5.8
 -10 1 13 5.1 4.3
 3 10 -13 29.3 7
 -3 -10 -13 39.7 8.1
 -10 3 -13 19.5 8.6
 -3 -10 -13 34.1 4.1
 -10 3 -13 19.6 6.1
 -3 -10 13 21.9 7.3
 -10 3 13 27.4 7
 -10 3 13 41.1 9.2
 -5 -10 -13 10.8 3
 5 10 -13 19.3 6.3
 -10 5 -13 21.9 9.4
 -5 -10 -13 11.7 5.2
 -5 -10 13 6.9 5.5
 -10 5 13 2.1 8
 -10 5 13 17.1 4.5
 -10 5 13 7.8 3.9
 -7 -10 -13 52.99 8.4
 -7 -10 -13 54.19 9.5
 -10 7 -13 88.19 19.1
 -10 7 13 55.69 12.4
 -10 7 13 49 7.9
 -10 7 13 48.4 7.1
 -7 -10 13 66.69 14.2
 -10 9 -13 15.7 9.3
 -9 -10 -13 0.1 4
 9 10 -13 12.8 5.7
 -9 -10 -13 13.7 6.2
 -10 9 13 5.8 8.5
 -9 -10 13 5.7 6.3
 -11 -10 -13 10.7 6.9
 11 10 -13 12.2 6.1
 -10 11 -13 -15 9.1
 -11 -10 -13 7 5.1
 -11 -10 13 -0.6 6.9
 -8 11 -13 20.4 10.1
 11 8 -13 21.3 5.5
 -11 -8 -13 24.6 7.7
 -11 -8 13 53.09 14.5
 -8 11 13 24.3 13.3
 11 6 -13 48.2 8.9
 -6 11 -13 33 9.5
 -11 -6 -13 28.7 9.6
 -11 -6 -13 60.09 11.8
 -11 -6 13 27 7.2
 -6 11 13 28.8 13.8
 -11 -4 -13 9.6 7.3
 4 -11 -13 9.7 4.7
 -4 11 -13 -1.6 7.4
 11 4 -13 9.5 3.1
 -11 -4 -13 8.9 5
 -11 -4 13 7.3 4.9
 4 -11 13 -0.6 5.6
 2 -11 -13 44.9 8
 -2 11 -13 56.29 12.7
 -11 -2 -13 49.4 10.2
 -11 -2 -13 37.7 10.1
 -11 -2 13 34.4 6
 -11 -2 13 21.4 6.2
 2 -11 13 25.7 7.7
 -11 0 -13 -12.9 6.5
 0 -11 -13 1.6 4.4
 0 11 -13 -1.9 2.6
 -11 0 -13 2.6 4.3
 0 11 -13 5.1 5.9
 -11 0 13 -4.1 3.9
 -11 0 13 -1.2 4.2
 0 -11 13 -5.9 4.7
 2 11 -13 32.6 3.1
 -11 2 -13 14.3 5.4
 -2 -11 -13 21.5 6.1
 2 11 -13 18.8 7.2
 -11 2 -13 23.6 8.9
 2 11 -13 27.7 3.1
 -2 -11 13 17.5 7.3
 -11 2 13 25 6.4
 -11 2 13 22.2 5.3
 -4 -11 -13 13.6 5.4
 -11 4 -13 9.7 8
 4 11 -13 1.5 6.3
 -4 -11 -13 7.8 2.5
 -11 4 13 8.4 7.4
 -4 -11 13 13.1 6.7
 -11 4 13 6 4.1
 -11 6 -13 13.3 9.7
 6 11 -13 21.8 7.1
 -6 -11 -13 32.6 7.8
 -6 -11 -13 25.8 6.9
 -11 6 13 34.8 8.3
 -11 6 13 40.3 9.3
 -6 -11 13 21.3 7.2
 -11 8 -13 34 11.5
 -8 -11 -13 45.9 9.6
 8 11 -13 70.99 13
 -8 -11 -13 53.49 12.6
 -11 8 13 31.1 7.8
 -11 8 13 37.2 8.6
 -8 -11 13 53.99 14.6
 -11 8 13 42 8
 -10 -11 -13 7.8 4.8
 -11 10 -13 7.7 10.4
 10 11 -13 7.5 6.4
 -10 -11 -13 -1.7 6.1
 -10 -11 13 2 6.5
 -12 -7 -13 99.79 15.7
 -7 12 -13 143.49 20.4
 12 7 -13 150.78 12.6
 -12 -7 13 114.89 18.7
 -5 12 -13 1.9 7.9
 -12 -5 -13 19.9 8.9
 -12 -5 -13 12 5.7
 12 5 -13 9.3 2.7
 -12 -5 13 11.6 6.4
 3 -12 -13 179.68 16.2
 -3 12 -13 192.78 21.2
 -12 -3 -13 177.98 17.3
 -12 -3 -13 176.18 21.7
 3 -12 13 152.08 20.6
 -12 -3 13 143.39 17.5
 -1 12 -13 13 3.8
 -12 -1 -13 8.6 8.4
 -12 -1 -13 3.4 5.1
 1 -12 -13 11 5.2
 -1 12 -13 9.9 7.1
 -12 -1 13 14.1 4.1
 1 -12 13 7.9 6.9
 -12 -1 13 16.6 5.7
 1 12 -13 11.3 7.5
 -12 1 -13 14.3 6
 -12 1 -13 23.7 9
 -1 -12 -13 14.8 5.6
 1 12 -13 14.4 3
 -1 -12 13 15.9 7.3
 -12 1 13 15 6.1
 -12 1 13 8.7 5.1
 -3 -12 -13 137.79 15
 -12 3 -13 122.89 20.3
 -3 -12 -13 123.09 8.3
 3 12 -13 136.09 17.5
 -3 -12 13 134.39 18.9
 -12 3 13 146.79 18.1
 -12 3 13 167.18 15.2
 -12 5 -13 19.3 9.6
 -5 -12 -13 22.1 6.7
 5 12 -13 18.2 6.8
 -5 -12 -13 8.9 4.8
 -12 5 13 14 4.8
 -5 -12 13 12.2 6.8
 -12 7 -13 76.29 19.8
 -7 -12 -13 115.79 13.1
 7 12 -13 94.69 15
 -7 -12 -13 100.79 11.1
 -12 7 13 94.29 12.1
 -12 7 13 75.19 13.4
 -7 -12 13 95.79 17.9
 -12 7 13 84.99 8.7
 -13 -6 -13 14.9 6.8
 -6 13 -13 2.1 8.4
 -13 -6 13 2.5 6.6
 -13 -4 -13 5.3 6
 -4 13 -13 -1.4 8.1
 4 -13 -13 6 5.1
 -13 -4 -13 13.2 8.6
 -13 -4 13 1.2 5.7
 4 -13 13 10.6 7.4
 -13 -2 -13 2 5.5
 2 -13 -13 12.1 5.5
 -13 -2 -13 6.5 8
 -2 13 -13 6.3 4.7
 -2 13 -13 5.9 7.1
 -13 -2 13 2.2 3.4
 -13 -2 13 7.5 5.1
 2 -13 13 8.4 6.4
 0 13 -13 2 3.4
 -13 0 -13 6.6 5.8
 -13 0 -13 2.3 8.3
 0 -13 -13 2.3 4.8
 0 13 -13 3.7 7
 -13 0 13 -1.1 5
 0 -13 13 1.7 6.8
 -13 0 13 -2.1 5.5
 -2 -13 -13 -2.4 4.9
 2 13 -13 -3.9 7.1
 -13 2 -13 -0.7 5.5
 2 13 -13 3.2 1.8
 -13 2 -13 -4.2 8.1
 2 13 -13 2.5 1.8
 -13 2 13 8.9 7.4
 -2 -13 13 10.8 6.7
 -13 2 13 8.9 5.2
 -13 4 -13 4.7 9.1
 -4 -13 -13 -0.6 5.7
 -4 -13 -13 9.5 2.9
 4 13 -13 5.2 7.3
 -13 4 13 2.8 4.9
 -13 4 13 12.8 10.5
 -4 -13 13 13 7
 6 13 -13 2.2 7.1
 -13 6 -13 0 10.4
 -6 -13 -13 -0.9 3.3
 -6 -13 -13 6.6 6.4
 -6 -13 13 4.8 6.7
 -13 6 13 7.6 4.7
 -14 -5 -13 11.5 6.4
 -14 -5 -13 14.7 10.1
 -5 14 -13 -5.9 8.2
 -14 -5 13 0.4 6.7
 -14 -3 -13 16.8 6.3
 -3 14 -13 -1 6.5
 -14 -3 -13 7.5 9.3
 -3 14 -13 8.2 8.7
 3 -14 -13 13.7 6.2
 -14 -3 13 14.1 6.3
 3 -14 13 4.5 8.2
 -14 -3 13 6.1 2.5
 -14 -1 -13 0.8 5.9
 -1 14 -13 -5.9 7.2
 -14 -1 -13 9 9.4
 1 -14 -13 1.1 5.7
 -1 14 -13 5.3 4.6
 -14 -1 13 1.6 6.1
 -14 -1 13 -3.4 5.8
 1 -14 13 5.4 5.9
 -1 -14 -13 0.7 6
 -14 1 -13 -9 5.9
 1 14 -13 -1.8 3.2
 -14 1 -13 -17.9 8.6
 1 14 -13 -13.7 7.1
 -1 -14 13 -1.5 7.2
 -14 1 13 5.2 7.8
 -14 1 13 13.8 5.9
 -14 3 -13 9.2 10
 -3 -14 -13 8.6 2.2
 3 14 -13 4.2 7.6
 -3 -14 -13 5.5 6.3
 -14 3 13 5.7 10.2
 -14 3 13 5 5.7
 -3 -14 13 12.6 8.3
 -14 5 -13 5.9 9.7
 -5 -14 -13 0.6 6
 -5 -14 -13 5.9 3.4
 5 14 -13 -7 7.6
 -14 5 13 12.1 5.5
 -5 -14 13 16.5 8.5
 0 0 -14 14 5.2
 0 0 -14 1.8 2.3
 0 0 -14 -3.6 2.2
 0 0 14 0.7 5.4
 1 -1 -14 2533.85 124.19
 -1 -1 -14 2420.46 123.29
 1 1 -14 2547.95 123.59
 1 -1 -14 2489.05 128.39
 1 1 -14 2488.45 128.29
 -1 1 -14 2449.55 129.09
 -1 -1 -14 2488.75 129.19
 -1 -1 -14 2511.35 124.59
 1 1 -14 2703.63 124.19
 1 -1 -14 2655.03 122.99
 -1 1 -14 2632.24 124.59
 -1 1 -14 2590.44 124.29
 1 -1 14 2604.84 128.19
 -1 -1 14 2534.15 127.29
 1 1 14 2532.65 128.29
 -1 1 14 2522.75 127.49
 -1 -1 14 2362.06 125.69
 0 2 -14 28.5 5.4
 0 2 -14 44.5 7.1
 -2 0 -14 24.4 7.1
 0 -2 -14 44.3 7
 0 2 -14 27.6 6.7
 2 0 -14 25.5 6.5
 -2 0 -14 30.9 6.9
 0 -2 -14 26.8 7
 0 -2 -14 36.1 5
 2 0 -14 41.6 5.7
 -2 0 -14 34.1 6.8
 2 0 -14 23.8 5.5
 2 0 14 49.1 11.8
 -2 0 14 42 9.8
 -2 0 14 32.7 7.1
 0 -2 14 22.6 6.7
 0 2 14 30.7 7.2
 0 -2 14 44.4 8.7
 0 2 14 48.9 9.1
 -2 2 -14 3.7 3.3
 2 2 -14 2.8 2.7
 2 -2 -14 -1.2 2.3
 -2 -2 -14 0.3 2.4
 2 2 -14 1.9 4.5
 -2 -2 -14 2.3 2.5
 2 2 -14 3.1 1.9
 2 -2 -14 2.9 4.5
 -2 -2 -14 0 5.1
 -2 2 -14 1.9 4.8
 -2 2 -14 0 2.6
 -2 2 14 -4.5 5.4
 -2 2 14 2.8 3.7
 2 -2 14 1.7 6.1
 -2 -2 14 -1.4 5.1
 -2 -2 14 -1 3
 2 2 14 5.3 6.4
 -3 -1 -14 4.5 5.7
 3 1 -14 5.9 2.8
 1 -3 -14 9.8 3.1
 -1 3 -14 8.8 2.6
 3 1 -14 8 2.4
 1 -3 -14 11.9 2.9
 1 -3 -14 13.7 5.5
 -3 -1 -14 8.4 3.2
 -1 3 -14 8.1 3.9
 -1 3 -14 13.1 5.7
 3 1 -14 1.9 4.4
 -3 -1 -14 9 3
 3 1 14 11.1 6.8
 -3 -1 14 9.7 3.5
 1 -3 14 13 4
 1 -3 14 3.1 6.3
 -1 3 14 10.6 4.2
 -1 3 14 3.7 6.1
 -3 -1 14 9 5.4
 1 3 -14 6.3 3.3
 1 3 -14 7.9 2.2
 -1 -3 -14 -1.3 5.1
 3 -1 -14 5.7 4.3
 3 -1 -14 5.4 2.6
 -3 1 -14 4.8 5.3
 -3 1 -14 2.8 2.7
 1 3 -14 3.5 4.6
 -1 -3 -14 14.8 4.1
 -3 1 -14 0.7 3.3
 -1 -3 -14 20.7 5.7
 -3 1 14 5.2 2.9
 1 3 14 -6.1 6.8
 -1 -3 14 -7.6 5.1
 -3 1 14 5.9 3.3
 1 3 14 3.8 4.2
 -1 -3 14 2 3.4
 -3 1 14 5.8 5.5
 3 -1 14 5.6 6.6
 -3 3 -14 964.7 56.69
 -3 -3 -14 1027.5 50.19
 3 3 -14 1029.6 48.8
 -3 -3 -14 980 52.09
 -3 -3 -14 997.2 56.89
 3 -3 -14 945.01 53.49
 3 -3 -14 975.9 50.89
 3 3 -14 1032.1 51.69
 -3 3 -14 989.9 51.09
 -3 3 -14 1003.6 52.49
 3 3 -14 918.01 53.59
 -3 -3 14 979.6 53.29
 3 -3 14 908.61 54.69
 -3 3 14 963.7 51.89
 -3 3 14 1013 54.29
 3 3 14 947.21 56.19
 4 2 -14 8.5 4.5
 -2 4 -14 5.7 2.8
 4 2 -14 4.3 3.2
 -4 -2 -14 3.1 5.8
 -4 -2 -14 2.5 3
 2 -4 -14 8.5 4.9
 4 2 -14 6.1 2.1
 -4 -2 -14 5.8 3.4
 2 -4 -14 20.1 5.6
 -2 4 -14 1.3 4
 -2 4 -14 3.1 5.4
 -4 -2 14 1.6 3.1
 4 2 14 -0.1 6.9
 2 -4 14 -1.8 6.4
 -2 4 14 12.2 6.7
 -4 -2 14 3.4 4.5
 -2 4 14 11.7 5.1
 4 0 -14 15.7 5.4
 -4 0 -14 13.1 3.8
 0 -4 -14 15.8 5.9
 -4 0 -14 15.3 6.8
 0 4 -14 18.9 6.2
 0 4 -14 27.2 7.5
 0 4 -14 21.5 4.7
 4 0 -14 24.6 4.8
 -4 0 -14 25.5 7.7
 0 -4 -14 9.3 3.4
 -4 0 14 29 6.8
 -4 0 14 12.6 5.4
 0 -4 14 13.3 4.6
 0 4 14 15.9 5.5
 4 0 14 15.4 7.4
 -4 0 14 23.4 6.2
 0 4 14 15.9 7.8
 0 -4 14 20.6 6.5
 4 -2 -14 -0.9 3.7
 -2 -4 -14 -3.9 4.6
 -4 2 -14 -5.2 5.5
 -4 2 -14 1.5 3.5
 2 4 -14 5.7 2.1
 2 4 -14 2.3 3.4
 -2 -4 -14 -0.3 2.9
 -4 2 -14 1.4 2.7
 4 -2 -14 5.2 2.7
 2 4 -14 -5.6 3.9
 -2 -4 -14 4.3 2
 -4 2 14 4.3 3.7
 2 4 14 3.5 7.6
 2 4 14 -3.1 4.6
 -4 2 14 3.6 2.3
 -4 2 14 6.6 5.1
 -2 -4 14 2.2 3.6
 4 -2 14 -7.1 6.8
 -4 4 -14 3.8 3
 -4 4 -14 2.6 4.3
 4 4 -14 2.7 3.9
 -4 -4 -14 1.7 3.4
 4 4 -14 4.3 4.3
 -4 -4 -14 10 6
 -4 4 -14 8.1 6.6
 4 -4 -14 3.1 2.7
 -4 -4 -14 1.5 2.7
 -4 -4 14 5.1 3.7
 -4 4 14 6.1 4.8
 -4 4 14 16.2 5.9
 -3 5 -14 578.44 32.9
 -5 -3 -14 630.54 34.1
 -3 5 -14 585.64 35.3
 -5 -3 -14 593.04 39.3
 5 3 -14 571.54 33.9
 -5 -3 -14 595.64 34.9
 5 3 -14 633.84 35.7
 -3 5 -14 647.24 39.7
 3 -5 -14 617.44 33.7
 -3 5 14 605.34 37.9
 -3 5 14 548.25 34.8
 -5 -3 14 638.24 35.6
 -5 -1 -14 10.9 3.9
 -5 -1 -14 15.6 6.8
 5 1 -14 10 4.7
 1 -5 -14 13 3.8
 -5 -1 -14 12.3 4
 -1 5 -14 14.8 6.4
 -1 5 -14 22.8 5.1
 -1 5 -14 14.4 4.5
 -5 -1 14 16 5.1
 -5 -1 14 13.7 3.8
 1 -5 14 13 5
 -1 5 14 15.9 7.6
 -1 5 14 9.5 5.5
 1 5 -14 16.7 4.6
 5 -1 -14 17.3 4.9
 5 -1 -14 13.7 4.6
 -5 1 -14 7.6 4.3
 -1 -5 -14 8 5.4
 -1 -5 -14 13.9 4.1
 1 5 -14 11.4 2.5
 1 5 -14 14.4 5.6
 -5 1 -14 15.7 4.2
 -5 1 -14 11.3 6.6
 -5 1 14 13.2 5.4
 -5 1 14 9.8 3.3
 -5 1 14 11.8 3.6
 -1 -5 14 6.7 4.5
 1 5 14 16.1 8.1
 1 5 14 8.1 5.8
 5 -3 -14 541.05 29.9
 -5 3 -14 556.54 37.1
 -5 3 -14 548.65 31.3
 -3 -5 -14 573.04 32.2
 3 5 -14 595.54 32.1
 -5 3 -14 557.84 33.4
 -3 -5 -14 536.45 28.7
 3 5 -14 572.44 27.1
 3 5 -14 508.45 32.9
 -3 -5 -14 520.35 35.4
 3 5 14 514.65 33.5
 -5 3 14 521.45 31.4
 -3 -5 14 540.95 33.9
 -5 3 14 494.55 27.8
 -5 3 14 577.44 33
 5 5 -14 424.46 26.9
 5 -5 -14 431.96 24.8
 -5 -5 -14 407.46 26.4
 -5 5 -14 387.46 28
 -5 -5 -14 383.16 29.9
 -5 -5 -14 419.96 24.9
 -5 5 -14 417.76 25.1
 -5 5 -14 419.86 31.3
 5 5 -14 418.76 26.8
 -5 5 14 444.46 28.5
 -5 -5 14 413.06 27.8
 -5 5 14 396.06 27.3
 4 -6 -14 8.1 3.9
 -6 -4 -14 10.3 6.4
 -4 6 -14 7.9 3.6
 -6 -4 -14 6.1 4.2
 -6 -4 -14 1.6 4.1
 -4 6 -14 7.4 6.9
 -4 6 -14 2.8 5.7
 6 4 -14 12.6 4.6
 -6 -4 14 7.3 4.6
 -4 6 14 13.3 6.3
 -4 6 14 9.1 7.5
 6 2 -14 12.9 5
 2 -6 -14 32.9 7.5
 -6 -2 -14 10.5 4.4
 -2 6 -14 20.7 5.5
 -2 6 -14 -1.5 5.4
 -6 -2 -14 11.2 6.9
 -2 6 -14 20.9 5.6
 -2 6 14 15.7 6.1
 -2 6 14 12.5 8.3
 2 -6 14 4.5 4.2
 -6 -2 14 14.5 4.1
 0 6 -14 207.08 12.9
 -6 0 -14 229.98 18.3
 0 6 -14 213.78 16.9
 6 0 -14 201.78 16.2
 -6 0 -14 210.78 16
 0 6 -14 194.38 19.4
 -6 0 -14 213.98 21.8
 0 -6 -14 201.48 15.6
 -6 0 14 215.78 14.1
 0 6 14 201.38 18.3
 0 6 14 197.48 21.3
 -6 0 14 210.98 15.2
 -6 0 14 211.08 16
 0 -6 14 214.48 19.4
 -6 2 -14 32.9 8.9
 -6 2 -14 45.6 11.1
 2 6 -14 35.9 4.2
 2 6 -14 46.8 10
 2 6 -14 37.2 10.2
 6 -2 -14 42 8.3
 -2 -6 -14 27.9 7.7
 -6 2 -14 30.5 8
 2 6 14 28.3 7.3
 -6 2 14 47.3 9.7
 -2 -6 14 45.1 10.4
 -6 2 14 43 8.7
 2 6 14 27.3 11.2
 4 6 -14 15.3 4.8
 -6 4 -14 15 4.2
 -4 -6 -14 8.3 4.4
 -6 4 -14 8.7 5.9
 -6 4 -14 3 6.7
 -4 -6 -14 11.3 6.7
 -4 -6 -14 6.9 3.1
 4 6 -14 19 5.6
 -4 -6 14 14.2 5.5
 -6 4 14 14.7 6
 -6 4 14 5.1 5.3
 -6 -6 -14 5.2 6.3
 -6 -6 -14 6.1 4.4
 6 6 -14 1.4 4.7
 -6 -6 -14 2 4.4
 6 6 -14 4.6 5.1
 -6 6 -14 8.2 7.2
 -6 -6 14 4.5 4.4
 -6 6 14 9.1 7.1
 -6 6 14 -3.4 6.1
 -7 -5 -14 230.88 22.5
 7 5 -14 229.08 18
 -7 -5 -14 217.68 19.1
 -5 7 -14 267.07 23.3
 -7 -5 -14 207.38 18.2
 5 -7 -14 250.07 17.3
 -5 7 14 243.78 22.7
 -5 7 14 179.88 22.5
 -7 -5 14 249.58 19.9
 -3 7 -14 179.08 19.4
 7 3 -14 185.68 15.3
 -7 -3 -14 204.48 21.6
 3 -7 -14 188.48 14.7
 -3 7 -14 187.98 13.6
 -7 -3 -14 196.48 17.8
 -7 -3 -14 197.38 16.3
 -3 7 14 168.48 18
 -3 7 14 177.78 20.5
 -7 -3 14 188.88 16.7
 -7 -1 -14 584.54 33.1
 1 -7 -14 568.34 32.3
 -1 7 -14 574.94 29.6
 7 1 -14 527.25 31.5
 -1 7 -14 566.94 33.8
 -1 7 -14 534.95 35.5
 -7 -1 -14 532.15 37.7
 -7 -1 -14 568.34 34.3
 1 -7 14 487.55 35.2
 -7 -1 14 576.54 29.2
 -1 7 14 506.25 37.8
 -7 -1 14 527.55 32.1
 -7 1 -14 604.34 36.8
 -1 -7 -14 614.14 36.8
 1 7 -14 631.94 32.8
 7 -1 -14 646.94 35.8
 -7 1 -14 681.23 43.2
 1 7 -14 655.63 39.6
 -7 1 -14 692.53 39.3
 1 7 -14 646.44 37.9
 -7 1 14 619.54 34.8
 -7 1 14 635.94 35.5
 -1 -7 14 657.53 40.3
 -7 1 14 667.23 35.6
 -3 -7 -14 202.78 16.6
 -7 3 -14 207.28 20.4
 3 7 -14 196.78 18
 -7 3 -14 190.08 21.6
 -3 -7 -14 210.58 12
 3 7 -14 179.78 17.1
 -7 3 -14 208.58 16
 -3 -7 -14 207.18 11.7
 -7 3 14 192.68 16.1
 -3 -7 14 214.38 19
 -7 3 14 209.88 13.3
 -7 3 14 217.98 16.8
 -5 -7 -14 193.08 15
 -5 -7 -14 234.18 17.5
 -7 5 -14 191.58 15.7
 5 7 -14 204.68 17.1
 -7 5 -14 204.38 22.9
 -7 5 14 195.88 17.7
 -7 5 14 199.88 17.9
 -5 -7 14 194.38 18.6
 -7 7 -14 38.9 10.5
 7 7 -14 32.8 7.1
 -7 -7 14 48.5 12.1
 -7 7 14 36.1 9
 8 6 -14 2.6 4.5
 -8 -6 -14 -3 6.8
 -8 -6 -14 8.5 5.2
 -6 8 -14 4.9 7.6
 -6 8 14 3.3 9.1
 -8 -6 14 -0.9 4.9
 -8 -4 -14 5.5 4.5
 -4 8 -14 5.5 7
 4 -8 -14 -4 3.5
 8 4 -14 -1.4 4.3
 -8 -4 -14 -8.4 5.7
 -8 -4 -14 4.5 6.1
 -8 -4 14 -3.4 4.4
 -4 8 14 -11 8.6
 -8 -2 -14 9.2 7.3
 8 2 -14 3.1 4
 2 -8 -14 9.4 4.3
 -2 8 -14 6.7 6.4
 -8 -2 -14 5.3 6
 -8 -2 -14 7.8 4.4
 -2 8 -14 9.5 3.1
 2 -8 14 2.7 5.3
 -2 8 14 8 10.2
 -8 -2 14 8.8 4.2
 -8 0 -14 2.4 3.9
 -8 0 -14 2.9 6.7
 0 8 -14 2.1 2.2
 8 0 -14 6.2 3.6
 0 -8 -14 2.2 3.6
 -8 0 -14 -6.9 5.7
 0 8 -14 3.8 6.1
 0 -8 14 5 5.1
 -8 0 14 4 3.6
 -8 0 14 2.4 3.3
 -8 2 -14 9.3 4.4
 2 8 -14 9.6 2.5
 -8 2 -14 11 7.5
 -8 2 -14 15.1 6.7
 2 8 -14 13.3 6.6
 -2 -8 -14 10.5 4.5
 -2 -8 14 4.7 5.1
 -8 2 14 14.3 3.7
 -8 2 14 8.4 4.3
 -8 2 14 10.7 4.7
 -4 -8 -14 6.7 4.6
 -8 4 -14 -1.3 3.8
 -8 4 -14 3.6 7.3
 -4 -8 -14 6 2.7
 -4 -8 -14 4.8 2.2
 4 8 -14 5.8 5.5
 -8 4 14 7.6 5
 -8 4 14 5.9 2.4
 -4 -8 14 6.8 5.2
 -8 4 14 3.9 5.5
 -6 -8 -14 13.3 4.5
 -8 6 -14 7.6 8.2
 6 8 -14 9.5 5.7
 -8 6 14 2.4 7.5
 -8 6 14 16.5 6.7
 -6 -8 14 8.4 5.4
 8 8 -14 14.4 5.5
 -8 -8 -14 20.4 5.8
 -8 8 -14 18.2 9
 -8 8 14 10.1 8.7
 -8 -8 14 20.5 6.9
 -7 9 -14 65.49 17.3
 -9 -7 -14 89.19 12.9
 9 7 -14 87.79 11.2
 -9 -7 14 76.59 14.8
 -7 9 14 59.09 12.9
 5 -9 -14 1.9 3.7
 9 5 -14 -2.1 4.3
 -5 9 -14 2.1 6.8
 -9 -5 -14 4.7 4.9
 -9 -5 -14 6.9 7.5
 -9 -5 14 -0.9 4.8
 -5 9 14 -5.7 10.1
 3 -9 -14 103.19 11.8
 -9 -3 -14 134.39 13.6
 9 3 -14 102.19 10.6
 -3 9 -14 92.59 15.6
 -9 -3 -14 110.39 17.7
 -9 -3 -14 105.59 16.3
 -9 -3 14 106.19 13.9
 -3 9 14 62.09 14.8
 3 -9 14 69.99 15.7
 1 -9 -14 688.33 39.6
 -1 9 -14 697.23 36.2
 -9 -1 -14 705.43 45.9
 -9 -1 -14 657.23 43.1
 -9 -1 -14 695.93 40.2
 9 1 -14 702.53 36.6
 -1 9 -14 673.93 42.6
 -9 -1 14 698.13 39.8
 1 -9 14 635.34 43.3
 -9 -1 14 698.63 35.6
 -9 1 -14 730.73 42.6
 1 9 -14 740.53 44.5
 1 9 -14 752.52 37.1
 -9 1 -14 760.32 48.7
 -1 -9 -14 740.13 42.4
 -9 1 14 727.03 39.7
 -9 1 14 726.73 41.1
 -1 -9 14 746.13 46.3
 3 9 -14 161.58 16.9
 -3 -9 -14 145.99 14.7
 -9 3 -14 144.29 14.6
 -3 -9 -14 143.19 8
 -9 3 -14 179.48 21.2
 -3 -9 14 150.28 18
 -9 3 14 158.08 12.7
 -9 3 14 131.09 15.4
 -9 3 14 169.58 12.6
 -9 5 -14 4.9 8.8
 -5 -9 -14 5.7 4.8
 5 9 -14 7.8 5.7
 -5 -9 -14 4 2.4
 -9 5 14 -6.6 7.1
 -5 -9 14 5.2 5.2
 -9 5 14 13.3 5.4
 -9 5 14 6 2.6
 -7 -9 -14 60.59 8.6
 -7 -9 -14 63.99 11.6
 -9 7 -14 48.3 11.8
 7 9 -14 51.49 12.1
 -7 -9 14 33.9 8.3
 -9 7 14 39 8.5
 -9 -9 -14 700.43 42.3
 9 9 -14 687.63 40.3
 -9 9 -14 734.13 49.1
 -9 -9 14 721.93 45.5
 -9 9 14 673.63 44.2
 10 8 -14 91.89 12.1
 -8 10 -14 74.19 19.4
 -10 -8 -14 101.89 14.6
 -8 10 14 67.69 15.1
 -10 -8 14 112.79 18.6
 -10 -6 -14 11.9 5.9
 -10 -6 -14 27.3 9.7
 10 6 -14 11.1 4.8
 -6 10 -14 22.8 9.5
 -6 10 14 16.8 12.5
 -10 -6 14 8.7 5.8
 4 -10 -14 6.7 4.4
 -10 -4 -14 8.1 7.1
 10 4 -14 3.5 4.2
 -4 10 -14 2.7 7.5
 -10 -4 -14 7.5 5.3
 -10 -4 14 5.4 5
 -2 10 -14 22.4 7.9
 -10 -2 -14 25 6.3
 2 -10 -14 17.9 5.4
 -10 -2 -14 4.1 11.8
 -10 -2 -14 4.9 7.9
 2 -10 14 12.7 7.1
 -10 -2 14 37.4 10.8
 -10 -2 14 30.5 5.1
 0 10 -14 7.7 6.4
 -10 0 -14 6.7 4.9
 0 10 -14 11.9 2.9
 0 -10 -14 13.2 4.9
 -10 0 -14 10.7 8.4
 -10 0 14 9.4 4.5
 0 -10 14 1.3 5.7
 -10 0 14 14 4.2
 -2 -10 -14 55.09 10.3
 -10 2 -14 44.8 11.6
 2 10 -14 30.1 8.2
 -10 2 -14 50.19 10
 -10 2 14 30.7 6.5
 -10 2 14 35.2 9.6
 -2 -10 14 55.99 14.1
 -10 4 -14 -0.9 4.6
 -4 -10 -14 9.9 2.1
 -10 4 -14 3.8 8.4
 -4 -10 -14 4.3 2.8
 -4 -10 -14 11.7 5.1
 4 10 -14 16.5 6.9
 -10 4 14 9 3.7
 -10 4 14 10.3 3.9
 -4 -10 14 4 6.1
 -10 4 14 9.5 7.4
 -6 -10 -14 20 5.3
 -6 -10 -14 14.6 3.6
 -10 6 -14 24.5 10.2
 6 10 -14 18.5 7
 -10 6 14 23.2 5.8
 -10 6 14 26.7 6.2
 -6 -10 14 9.5 6.4
 8 10 -14 98.59 14.2
 -8 -10 -14 94.89 14.6
 -8 -10 -14 118.89 11.7
 -8 -10 14 106.69 17.6
 -10 8 14 83.19 16.9
 10 10 -14 87.09 14.3
 -10 -10 -14 108.39 13.5
 -10 10 -14 89.19 21.3
 -10 -10 -14 85.69 15.4
 -10 -10 14 136.39 19.1
 11 7 -14 224.48 16.6
 -11 -7 -14 193.98 19.4
 -7 11 -14 236.38 26.4
 -11 -7 14 203.88 22
 -7 11 14 142.19 33.6
 -11 -5 -14 31.7 9.9
 -5 11 -14 19.5 8.8
 -11 -5 -14 48.3 12
 -11 -5 14 25.5 7.9
 -11 -3 -14 106.79 13.5
 3 -11 -14 65.59 11.5
 -3 11 -14 93.59 16.4
 -11 -3 -14 68.69 17.3
 -11 -3 14 71.99 14.4
 -11 -1 -14 167.58 21.8
 1 -11 -14 177.08 16.1
 -1 11 -14 183.48 18.8
 -11 -1 -14 184.68 17
 1 -11 14 124.59 19.7
 -11 -1 14 168.48 17
 -11 -1 14 163.88 12.4
 -11 1 -14 163.78 16.4
 -1 -11 -14 165.78 16
 -11 1 -14 203.68 24.3
 1 11 -14 158.98 10.1
 1 11 -14 166.98 18
 1 11 -14 172.18 10.3
 -1 -11 14 152.88 19.6
 -11 1 14 157.28 14.6
 -11 1 14 137.79 15.7
 -3 -11 -14 100.89 11.9
 3 11 -14 97.29 16
 -11 3 -14 101.09 13.2
 -11 3 -14 78.99 18.8
 -11 3 14 97.99 12.5
 -3 -11 14 137.09 18.1
 -11 3 14 75.19 15.5
 -5 -11 -14 39.9 6.7
 -11 5 -14 30.5 11.4
 5 11 -14 60.79 12.3
 -5 -11 -14 50.59 12.1
 -11 5 14 23.7 9.6
 -5 -11 14 50.09 14.8
 -11 5 14 45 9.6
 -7 -11 -14 193.28 14.1
 7 11 -14 203.68 18.8
 -7 -11 -14 192.48 18.6
 -11 7 -14 140.29 23.9
 -7 -11 14 201.58 21.7
 -11 7 14 174.08 12.2
 -11 7 14 158.88 12.8
 -11 7 14 177.88 15.9
 -12 -6 -14 19.8 7.5
 12 6 -14 19 4.8
 -12 -6 -14 25.4 9.9
 -6 12 -14 24.9 10
 -12 -6 14 17.9 7.1
 4 -12 -14 7.2 5.1
 -4 12 -14 22.1 9.2
 -12 -4 -14 13.3 5.7
 -12 -4 -14 15.2 9.8
 4 -12 14 12.5 7.7
 -12 -4 14 12.4 6.2
 -2 12 -14 7.9 7.3
 2 -12 -14 1.8 4.8
 -12 -2 -14 1.1 8.8
 -12 -2 -14 2.9 4.3
 -12 -2 14 -3.1 2.8
 -12 -2 14 -3.9 5.2
 2 -12 14 -5.7 4.8
 0 -12 -14 1.9 5
 -12 0 -14 -0.2 4.8
 -12 0 -14 5.9 9.2
 0 12 -14 -1.1 3
 0 12 -14 -8.7 6.9
 -12 0 14 -7 4.6
 -12 0 14 -1.7 4.6
 -12 2 -14 0.4 5.4
 -2 -12 -14 2.4 5.2
 -12 2 -14 0.5 8.8
 -12 2 14 -1.6 6.9
 -12 2 14 -3.7 4.7
 -2 -12 14 -1.5 5.9
 -12 4 -14 4.6 5.1
 -4 -12 -14 9.6 5.7
 -12 4 -14 24.1 9.9
 4 12 -14 7.3 6.7
 -4 -12 -14 16.8 4.6
 -4 -12 14 1.8 6.9
 -12 4 14 0.9 9.5
 -12 4 14 13.3 5.1
 6 12 -14 69.79 14.2
 -6 -12 -14 32.8 8.1
 -6 -12 -14 37.1 8
 -12 6 -14 34.3 12.1
 -6 -12 14 31.1 8.5
 -12 6 14 42.4 11
 -13 -5 -14 228.68 21.9
 -13 -5 -14 277.87 28.8
 -5 13 -14 220.08 25.3
 -13 -5 14 247.18 24.5
 -3 13 -14 133.09 20.6
 -13 -3 -14 133.49 21.2
 3 -13 -14 145.39 15.5
 -13 -3 -14 120.99 15.9
 3 -13 14 110.29 20.8
 -13 -3 14 87.19 17
 1 -13 -14 0.2 5.3
 -13 -1 -14 5.3 8.9
 -1 13 -14 12 8.1
 -13 -1 -14 3.1 6
 -1 13 -14 -3.4 4
 -13 -1 14 3.7 4.4
 -13 -1 14 -5 5.3
 1 -13 14 6.1 7.4
 -13 1 -14 2.2 9.6
 -1 -13 -14 -6.1 4.8
 1 13 -14 3.1 7.5
 -13 1 -14 2.4 5.4
 1 13 -14 2.9 2.7
 1 13 -14 1.1 2.6
 -13 1 14 -4 6.5
 -13 1 14 6.7 5.7
 -1 -13 14 -2.9 7.2
 3 13 -14 84.69 15.7
 -13 3 -14 111.29 14.8
 -3 -13 -14 90.09 14.5
 -13 3 -14 94.79 21.2
 -13 3 14 87.99 14.9
 -3 -13 14 70.39 18.6
 -5 -13 -14 182.18 13.9
 -13 5 -14 252.47 27.8
 5 13 -14 273.67 23.2
 -5 -13 -14 207.28 20.7
 -5 -13 14 250.57 25.6
 -13 5 14 227.78 18.8
 -2 14 -14 -10.4 8.3
 -14 -2 -14 8.3 7
 2 -14 -14 11.3 6.1
 -14 -2 -14 9.6 10.2
 -14 -2 14 -6.4 6.3
 2 -14 14 4.3 8.4
 0 14 -14 -11.6 8.2
 0 -14 -14 10.6 6.7
 -14 0 -14 1.3 10
 -14 0 -14 4.4 6.5
 0 -14 14 10.1 7.8
 -14 0 14 8.7 6.1
 -2 -14 -14 16.8 7.4
 2 14 -14 21.8 9
 -14 2 -14 8 11
 -14 2 -14 17.3 7.1
 -14 2 14 11.6 6.3
 -2 -14 14 15 8.9
 -1 0 -15 3.3 5.4
 -1 0 -15 5.2 2.8
 0 -1 -15 3.9 2.3
 -1 0 -15 2.7 2.8
 0 1 -15 1.3 2.9
 0 1 -15 3.1 5.1
 1 0 -15 3.1 2.6
 1 0 -15 7.8 5.2
 1 0 -15 2.4 2.4
 0 -1 -15 1.4 2.5
 0 1 -15 7.4 2.7
 0 -1 -15 -1.1 5
 0 -1 15 6.5 6.3
 -1 0 15 -1 6
 1 0 15 3.8 6.6
 0 1 15 2.8 6.7
 2 1 -15 20 6.1
 1 -2 -15 24.3 4.5
 -1 2 -15 12.3 3.3
 -1 2 -15 9.3 6.3
 -2 -1 -15 21.8 6.1
 1 -2 -15 18.3 6
 -2 -1 -15 23 6.7
 1 -2 -15 15 3.7
 -2 -1 -15 11.1 6.4
 2 1 -15 26.6 5.1
 2 1 -15 14.8 5.7
 -1 2 -15 12.7 4.1
 -1 2 15 14.5 4.9
 -2 -1 15 13.7 6.9
 -1 2 15 12.1 7.1
 1 -2 15 16.1 6.9
 2 1 15 19.2 7.7
 -2 -1 15 11.8 4.1
 -1 -2 -15 14.2 6.7
 -2 1 -15 18 3.8
 2 -1 -15 13.2 3.4
 1 2 -15 15 6
 1 2 -15 27 7.3
 -2 1 -15 21.6 7.4
 -1 -2 -15 29 5.4
 2 -1 -15 22.9 5.3
 2 -1 -15 16.6 5.8
 -2 1 -15 13.9 3.9
 -1 -2 -15 14.4 3.9
 2 -1 15 26.7 8.2
 -1 -2 15 9.4 4.2
 -1 -2 15 4.7 6.6
 -2 1 15 17.5 4.5
 -2 1 15 14.6 7
 1 2 15 17.7 7.5
 -2 3 -15 458.85 25.1
 -2 3 -15 455.15 26.6
 -3 -2 -15 389.26 30.2
 -3 -2 -15 453.15 26.3
 -2 3 -15 390.46 30.1
 3 2 -15 458.15 23.4
 3 2 -15 479.65 25.7
 -3 -2 -15 453.15 24.8
 2 -3 -15 437.86 25.4
 3 2 -15 419.66 28.5
 2 -3 -15 414.96 28.3
 -3 -2 15 410.86 27.8
 -3 -2 15 403.66 26.8
 -2 3 15 411.56 26.6
 -2 3 15 400.26 29.7
 0 -3 -15 5.1 3.2
 3 0 -15 5 2.7
 0 -3 -15 6.5 1.8
 -3 0 -15 2.7 5.9
 0 -3 -15 11.4 5.8
 0 3 -15 6.1 3.5
 3 0 -15 1 4.6
 -3 0 -15 1.6 3.1
 3 0 -15 8.4 2.9
 0 3 -15 3.1 5.5
 -3 0 -15 3.6 3.1
 0 3 -15 8.6 2.6
 0 -3 15 -2.2 6.2
 0 3 15 9.8 7.5
 0 3 15 -0.1 4.8
 -3 0 15 -8.8 5.8
 0 -3 15 8.3 4.4
 3 0 15 7.4 8.7
 -3 0 15 4.9 3.4
 -2 -3 -15 468.85 28.6
 2 3 -15 495.25 28.6
 -3 2 -15 521.35 29.7
 -3 2 -15 480.45 33.7
 -2 -3 -15 487.75 33.4
 3 -2 -15 489.65 31.3
 -3 2 -15 471.25 28.1
 2 3 -15 506.25 32.1
 2 3 -15 487.45 26.1
 -2 -3 -15 521.75 26.6
 3 -2 -15 496.45 27.6
 2 3 15 443.66 33.4
 -3 2 15 455.45 28.7
 -3 2 15 522.35 31.8
 -2 -3 15 519.55 31.1
 -2 -3 15 494.85 31.8
 -4 -3 -15 135.09 12.4
 4 3 -15 124.99 14.5
 3 -4 -15 134.79 11.7
 4 3 -15 156.18 13
 -3 4 -15 114.79 17.3
 -3 4 -15 133.89 14.6
 -4 -3 -15 124.99 11.4
 -3 4 -15 136.79 11.3
 3 -4 -15 133.89 13.8
 -4 -3 -15 107.19 16.2
 4 3 -15 137.89 8.6
 -3 4 15 107.89 13.7
 -3 4 15 123.09 16.7
 -4 -3 15 123.49 13.5
 4 1 -15 87.99 7.2
 1 -4 -15 60.49 8.4
 -1 4 -15 59.29 11.4
 1 -4 -15 90.89 12.6
 4 1 -15 77.79 11.9
 -4 -1 -15 79.79 14.6
 -4 -1 -15 91.29 10.2
 -1 4 -15 63.09 7.5
 -1 4 -15 67.19 13.1
 -4 -1 -15 71.99 9.4
 1 -4 15 63.59 14.3
 -4 -1 15 88.89 10.4
 -4 -1 15 88.49 12.4
 -1 4 15 64.39 12
 -1 4 15 82.89 15
 1 -4 15 88.19 12.2
 -1 -4 -15 52.59 8
 4 -1 -15 28.8 6.7
 1 4 -15 27.3 7.2
 -4 1 -15 49.99 13.1
 -4 1 -15 41.3 8.6
 4 -1 -15 44.1 6.2
 -4 1 -15 51.59 8.1
 -1 -4 -15 39.2 11
 -4 1 15 47.8 8.7
 -1 -4 15 38.5 10.5
 1 4 15 31.4 7.3
 -4 1 15 26.5 7
 -4 1 15 34.7 8
 -4 3 -15 140.99 11.7
 4 -3 -15 133.39 11.1
 -3 -4 -15 134.99 12.4
 3 4 -15 143.69 8.9
 -4 3 -15 115.09 18.2
 4 -3 -15 131.29 14.1
 -3 -4 -15 145.09 10.4
 3 4 -15 125.59 15.2
 3 4 -15 141.39 13.2
 -3 -4 -15 128.59 16.4
 -4 3 -15 123.99 14.8
 -4 3 15 153.08 16.5
 -4 3 15 128.79 13.2
 -3 -4 15 132.89 14.8
 -5 -4 -15 -8.1 6
 -4 5 -15 -2.2 3.1
 -4 5 -15 2.8 5
 -4 5 -15 0.6 6.2
 5 4 -15 -0.9 4.1
 5 4 -15 -2 4.6
 -5 -4 -15 3.5 3.6
 -5 -4 -15 3.2 4.1
 4 -5 -15 -1.1 3.1
 -4 5 15 2.1 5.7
 -5 -4 15 5.2 4.3
 -4 5 15 -3.1 7.2
 5 2 -15 -0.6 4.5
 -2 5 -15 -1.7 4.4
 2 -5 -15 2.2 3.2
 -2 5 -15 -0.2 5.9
 -5 -2 -15 0.5 6.2
 -5 -2 -15 4.2 3.6
 -5 -2 -15 -0.3 3.9
 -2 5 -15 0.4 2.5
 -2 5 15 4.3 7.9
 -5 -2 15 -1.4 3.6
 -2 5 15 2.7 5.5
 -5 0 -15 2.5 3.8
 0 5 -15 4.3 2.4
 -5 0 -15 -2.1 6.2
 5 0 -15 -2 4.3
 0 -5 -15 5.3 5.5
 -5 0 -15 -0.5 4.1
 0 -5 -15 4.4 3.5
 0 5 -15 10 4.9
 0 5 -15 -1.8 5.6
 5 0 -15 2.5 2.3
 -5 0 15 1.2 3
 -5 0 15 -3.7 5.1
 0 -5 15 -2.4 3.8
 -5 0 15 -0.2 3.3
 0 5 15 4.1 8.1
 0 5 15 -2.6 5.5
 -5 2 -15 1 3.1
 -2 -5 -15 0.6 3.3
 2 5 -15 2.1 2
 -2 -5 -15 2.6 1.6
 5 -2 -15 3.7 2.6
 2 5 -15 6.7 4.3
 -2 -5 -15 -1.8 5.6
 2 5 -15 2.1 5.1
 5 -2 -15 -0.5 4.1
 -5 2 -15 -3 4.3
 -5 2 -15 -4.8 5.7
 2 5 15 7.8 6.3
 -5 2 15 2.6 5.9
 -5 2 15 -4.5 4.2
 -5 2 15 3 2.7
 -2 -5 15 1 4
 4 5 -15 0 4.5
 -4 -5 -15 1.8 3.9
 -4 -5 -15 -2.9 5.9
 -4 -5 -15 -2.4 2.7
 -5 4 -15 -2.2 3.1
 4 5 -15 -8 4.5
 -5 4 -15 4.5 6.6
 5 -4 -15 3.4 3.1
 -5 4 -15 -0.3 5
 -4 -5 15 1.8 4
 -5 4 15 0.4 5.6
 -5 4 15 0.2 6.5
 -5 6 -15 17.7 4.4
 6 5 -15 19.2 6.2
 -6 -5 -15 19.2 5.1
 5 -6 -15 28.9 7.1
 -6 -5 -15 19.8 7.8
 -6 -5 -15 17.8 5.4
 -5 6 -15 15.3 8
 -5 6 15 17.9 8.8
 -5 6 15 11.1 7.1
 -6 -5 15 18.2 5.8
 6 3 -15 8.5 5.1
 -6 -3 -15 16.6 7.5
 -3 6 -15 9.8 6.8
 3 -6 -15 13 4.1
 -3 6 -15 5.4 6
 -6 -3 -15 7 4.7
 -6 -3 -15 10.1 4.6
 -3 6 -15 11.8 3.5
 -3 6 15 19.2 9.2
 -6 -3 15 7.1 4.4
 -3 6 15 15.1 6.7
 -1 6 -15 11.4 5.4
 -1 6 -15 2.4 2.6
 -1 6 -15 1.9 6
 -6 -1 -15 3.3 4.9
 -6 -1 -15 12.9 7
 -6 -1 -15 1.4 3.7
 1 -6 -15 8.9 3.9
 6 1 -15 2.5 4.5
 -1 6 15 9.3 9.2
 1 -6 15 8.9 5.3
 -1 6 15 13.5 6.5
 -6 -1 15 4.8 3.7
 1 6 -15 12 4.9
 6 -1 -15 0.6 4.3
 -1 -6 -15 8.1 4.1
 1 6 -15 -6.9 5.3
 -6 1 -15 11.2 7.3
 -6 1 -15 4.7 4.8
 1 6 -15 4.6 2.3
 -6 1 -15 1.1 3.5
 -1 -6 15 5.6 4.8
 -6 1 15 2.4 5.4
 -6 1 15 -0.2 3.8
 -6 1 15 2.8 3.1
 -3 -6 -15 15.8 5
 3 6 -15 13.4 5.2
 -6 3 -15 19.9 4.7
 3 6 -15 20.4 2.1
 -3 -6 -15 23.6 4.9
 -6 3 -15 14.9 7.5
 -3 -6 -15 12.2 7
 3 6 -15 16.5 6.3
 -6 3 -15 20.2 6.3
 -6 3 15 24.9 5.3
 -6 3 15 16.5 5.7
 -3 -6 15 18.4 6
 -6 3 15 15.8 6.7
 -5 -6 -15 7.3 7
 -6 5 -15 -5.4 6.8
 -5 -6 -15 12.8 5
 -6 5 -15 16.1 4.5
 5 6 -15 11.8 5.6
 5 6 -15 9.6 5.5
 -5 -6 -15 4.5 3.7
 -6 5 15 8.1 7.3
 -6 5 15 16.7 6.5
 -5 -6 15 7.8 5.2
 -7 -6 -15 92.89 12.3
 7 6 -15 65.39 12
 -6 7 -15 95.59 17.3
 -7 -6 -15 62.19 13.8
 -7 -6 -15 75.29 16.1
 -7 -6 15 64.79 12.9
 -6 7 15 45.8 10.7
 -7 -4 -15 17.7 5.8
 -4 7 -15 10.1 4.2
 -7 -4 -15 19.9 8.1
 -7 -4 -15 19.8 5.5
 -4 7 -15 24.3 8.2
 4 -7 -15 14.8 4.4
 7 4 -15 5.3 5.2
 -7 -4 15 14.9 5.4
 -4 7 15 12.7 9.6
 -7 -2 -15 432.66 29.3
 -7 -2 -15 427.76 33
 7 2 -15 435.46 27.3
 -7 -2 -15 486.45 28.7
 -2 7 -15 442.36 25
 2 -7 -15 446.36 27.2
 -2 7 -15 438.56 31.6
 2 -7 15 417.76 31.4
 -2 7 15 422.56 33
 -7 -2 15 427.76 27.9
 0 -7 -15 11.6 4.3
 0 7 -15 6.8 6.9
 -7 0 -15 12.2 4.4
 -7 0 -15 16.3 7.8
 0 7 -15 8.8 2.7
 7 0 -15 8.9 4.6
 -7 0 -15 10.1 6.5
 -7 0 15 9.3 3.7
 -7 0 15 7.6 3.8
 0 -7 15 6.8 5.5
 2 7 -15 452.25 23.1
 -7 2 -15 446.76 34.3
 -7 2 -15 467.75 30.8
 2 7 -15 465.55 30.7
 -2 -7 -15 463.45 28.8
 -7 2 -15 439.46 28.2
 -7 2 15 434.56 27.8
 -7 2 15 507.35 26.6
 -2 -7 15 435.26 31.3
 -7 2 15 453.45 27.5
 -4 -7 -15 17 5.4
 -7 4 -15 17.9 4.8
 -4 -7 -15 13.8 3
 4 7 -15 16.8 6.2
 -7 4 -15 6.7 7.9
 -7 4 15 15.5 6.4
 -4 -7 15 8.4 5.6
 -7 4 15 9.6 6.6
 -6 -7 -15 88.59 12.4
 6 7 -15 118.99 13.6
 -7 6 -15 86.59 11.7
 -7 6 -15 99.39 18.7
 -6 -7 -15 90.39 12.5
 -7 6 15 73.89 18.3
 -6 -7 15 105.19 16
 -7 6 15 114.89 17.2
 8 7 -15 8.2 5.2
 -7 8 -15 6.5 8.2
 -8 -7 -15 10.4 5.3
 -7 8 15 2.4 10.1
 -8 -7 15 6.1 6.3
 5 -8 -15 55.09 9
 -8 -5 -15 24.8 6.6
 8 5 -15 38.8 7.3
 -8 -5 -15 38 10.2
 -5 8 -15 45.7 10.7
 -8 -5 -15 29.4 7.6
 -8 -5 15 48.2 13.4
 -5 8 15 51.79 12
 -8 -3 -15 10.3 6.8
 -3 8 -15 15.6 4
 -3 8 -15 11.2 7.5
 -8 -3 -15 12.5 8.3
 3 -8 -15 18.9 5
 8 3 -15 9.7 5.1
 -8 -3 15 11.8 4.8
 -3 8 15 15.6 11.2
 -8 -1 -15 47.6 14.1
 8 1 -15 45.5 9.1
 1 -8 -15 45.2 9.4
 -1 8 -15 50.69 6.5
 -8 -1 -15 25.9 9.9
 -8 -1 -15 36.4 9.5
 -8 -1 15 35.7 7
 1 -8 15 26.3 7.8
 -8 -1 15 41.2 10
 -8 1 -15 10.2 8.4
 1 8 -15 12.2 6.4
 -8 1 -15 17.3 5
 -8 1 -15 10.4 7
 -1 -8 -15 18 5.6
 -8 1 15 19.1 4.8
 -1 -8 15 14.5 6.1
 -8 1 15 13.5 4.1
 3 8 -15 39.9 11.3
 -8 3 -15 17.5 9.3
 -8 3 -15 39.1 9.2
 -3 -8 -15 26.5 6.3
 -3 -8 15 27.4 7.3
 -8 3 15 21.4 6.5
 -8 3 15 52.29 11
 -8 5 -15 18.6 5.4
 -8 5 -15 12.4 8.8
 5 8 -15 17 6.2
 -5 -8 -15 39.5 10.4
 -5 -8 -15 12.1 3.9
 -8 5 15 21.4 6.9
 -8 5 15 33.3 7.9
 -5 -8 15 16.5 6.5
 7 8 -15 -4 5.3
 -8 7 -15 9.4 9.2
 -7 -8 -15 3.1 5.3
 -7 -8 15 -5.3 5.2
 -8 7 15 3.5 8.2
 -8 9 -15 21.9 9.6
 -9 -8 -15 0.4 5.7
 9 8 -15 6.6 5.8
 -8 9 15 -6.6 11
 -9 -8 15 0 6.5
 -9 -6 -15 -12.1 7.5
 -9 -6 -15 1.8 5.5
 9 6 -15 4.6 5
 -6 9 -15 0.1 8.1
 -6 9 15 -7.6 11.8
 -9 -6 15 -6.1 5.2
 -9 -4 -15 -3.6 4.7
 -9 -4 -15 6.4 7.6
 -9 -4 -15 0 7.4
 4 -9 -15 -1.5 4
 9 4 -15 9.4 4.9
 -4 9 -15 -5.6 7.2
 -9 -4 15 6.7 5.1
 -2 9 -15 47.8 7.5
 -2 9 -15 48.4 13.8
 2 -9 -15 35.5 9.5
 9 2 -15 41.5 9
 -9 -2 -15 35.5 10.1
 -9 -2 -15 33.4 8.9
 -9 -2 15 55.39 12.1
 0 9 -15 13.3 6.7
 0 -9 -15 13.9 5.1
 -9 0 -15 12.3 8.5
 -9 0 15 9.8 4.6
 0 -9 15 9.8 6.2
 -9 0 15 7.2 4
 -9 2 -15 18.6 9.3
 2 9 -15 20.8 6.7
 -9 2 -15 14 5.4
 -2 -9 -15 37.6 9.4
 -9 2 15 25.6 6.1
 -2 -9 15 15 6.7
 -9 2 15 18.5 4.4
 -9 4 -15 0.8 4.4
 -9 4 -15 2 8.6
 -4 -9 -15 -0.2 2.2
 -4 -9 -15 1.3 1.7
 4 9 -15 4.2 5.8
 -4 -9 -15 3.2 4.4
 -9 4 15 3.8 5.2
 -4 -9 15 -3.3 5
 -9 4 15 -5.3 7.3
 -9 4 15 2.7 2.8
 -6 -9 -15 7.5 3
 -9 6 -15 1.9 9.3
 -6 -9 -15 1.2 5.2
 6 9 -15 11.3 6.6
 -9 6 15 4.9 6.7
 -6 -9 15 2 5.8
 -8 -9 -15 2.2 3.7
 -8 -9 -15 2.9 5.4
 8 9 -15 -2.4 6.2
 -9 8 -15 22.1 11
 -8 -9 15 5.8 7
 -9 8 15 16.3 9.5
 10 7 -15 58.49 11.9
 -10 -7 -15 92.19 14.2
 -7 10 -15 54.99 13.7
 -7 10 15 32.8 15.3
 -10 -7 15 55.79 15.7
 -5 10 -15 28.3 10.4
 -10 -5 -15 25.8 10.2
 -10 -5 -15 16.1 6.4
 10 5 -15 26.8 5.7
 5 -10 -15 38.3 9.8
 -10 -5 15 22.1 7.2
 3 -10 -15 15.7 5.4
 -10 -3 -15 20.4 5.6
 10 3 -15 7 4.4
 -3 10 -15 20.4 8.5
 -10 -3 -15 15.8 8.8
 -10 -3 15 8.4 5.8
 3 -10 15 5.9 6.3
 -10 -1 -15 12.2 5.5
 -1 10 -15 1.7 6.7
 -1 10 -15 1.4 3
 -10 -1 -15 8.5 8.3
 1 -10 -15 1.9 4.7
 1 -10 15 7.2 5.8
 -10 -1 15 3.4 3.4
 -10 -1 15 5.1 4.9
 1 10 -15 0.9 2.1
 -10 1 -15 5.4 4.5
 1 10 -15 7.2 2.2
 1 10 -15 -10 6.4
 -1 -10 -15 3.5 4.7
 -10 1 -15 6.2 8.1
 -1 -10 15 6.8 6
 -10 1 15 -0.6 4.2
 -10 1 15 4.6 5.1
 -10 3 -15 12.3 9
 -10 3 -15 13.6 5.3
 3 10 -15 21.3 7.3
 -3 -10 -15 37.8 10.5
 -3 -10 15 13.8 6.9
 -10 3 15 11.6 7.1
 -10 3 15 34.8 9.3
 -5 -10 -15 29.3 5.9
 -5 -10 -15 40.9 10.7
 -10 5 -15 9.6 5.7
 -10 5 -15 19.3 9.9
 5 10 -15 16.2 7
 -10 5 15 4.3 9.7
 -5 -10 15 10.1 6.7
 -10 5 15 23.7 6.8
 -10 5 15 18.6 5.6
 -7 -10 -15 60.59 13.3
 -10 7 -15 48.8 13.5
 -7 -10 -15 68.19 9.3
 -10 7 15 79.79 22.6
 -7 -10 15 64.59 16.2
 -6 11 -15 5.7 9
 11 6 -15 3.6 5
 -11 -6 -15 23.1 7.2
 -11 -6 -15 7.5 9.6
 -11 -6 15 5.4 6.9
 -11 -4 -15 -8.7 7.9
 4 -11 -15 2.5 4.9
 -11 -4 -15 5.6 5.3
 -4 11 -15 9.5 8
 11 4 -15 6.1 3.9
 -11 -4 15 6.1 5.9
 2 -11 -15 9.1 4.9
 -11 -2 -15 8.3 9.1
 -2 11 -15 5.2 7.7
 -11 -2 -15 17.5 5.7
 -11 -2 15 12.3 6
 2 -11 15 12.9 7.5
 0 11 -15 -3.9 2.8
 -11 0 -15 -3.5 8.9
 0 11 -15 -6 6.9
 0 -11 -15 11.1 5.4
 -11 0 -15 0 4.9
 0 11 -15 0.5 2.6
 -11 0 15 -4.5 4.5
 -11 0 15 5.1 5.3
 0 -11 15 1.9 6.8
 -2 -11 -15 11.5 5.9
 2 11 -15 27.8 8.9
 -11 2 -15 26.7 10.9
 -11 2 -15 16.7 6.4
 -2 -11 15 63.59 17.2
 -11 2 15 38.1 11.6
 -11 2 15 22 7.1
 -11 4 -15 -12.9 8.7
 -4 -11 -15 5.6 5.5
 -11 4 -15 -3.6 5.2
 4 11 -15 13.9 7.8
 -4 -11 15 -0.1 6.7
 -11 4 15 3.7 4.2
 -11 4 15 5.1 8.7
 -11 6 -15 24.5 11.2
 -6 -11 -15 32.3 7.4
 -6 -11 -15 13.3 6.8
 6 11 -15 66.49 14.3
 -6 -11 15 58.89 16.6
 -11 6 15 30.7 8.5
 -11 6 15 30.3 7.2
 -12 -5 -15 62.99 14
 -5 12 -15 49.99 12.5
 12 5 -15 68.49 7.4
 -12 -5 -15 79.29 19.8
 -12 -5 15 62.79 17.9
 -12 -3 -15 -1.7 8.7
 -12 -3 -15 5 6.1
 -3 12 -15 2.7 8.5
 3 -12 -15 10.9 5.4
 3 -12 15 8.1 8.3
 -12 -3 15 9.3 6.3
 1 -12 -15 14.9 5.6
 -1 12 -15 5.2 3.9
 -1 12 -15 8 3.8
 -1 12 -15 17.4 9
 -12 -1 -15 20.4 10.5
 -12 -1 -15 14.8 6.4
 -12 -1 15 10.1 4.2
 -12 -1 15 16.7 6.5
 1 -12 15 16.5 8.1
 -12 1 -15 8.6 5.7
 -1 -12 -15 12.1 6.2
 -12 1 -15 -9.1 9.7
 1 12 -15 6.7 2.4
 -12 1 15 4 5.6
 -1 -12 15 0.8 7.2
 -12 1 15 -1.2 6.3
 3 12 -15 9.7 8.6
 -3 -12 -15 9.3 5
 -12 3 -15 19.7 6.6
 -12 3 -15 6.9 10.3
 -3 -12 15 8.7 7.5
 -12 3 15 11.1 5.4
 -12 3 15 14.8 9.4
 5 12 -15 29.5 9.2
 -12 5 -15 20.7 11.6
 -5 -12 -15 45.4 6
 -5 -12 -15 61.09 13.8
 -12 5 15 46.8 11.3
 -13 -2 -15 7 5.7
 2 -13 -15 10 5.9
 -2 13 -15 12.6 9.1
 -13 -2 -15 9.9 10.8
 2 -13 15 -6.6 6.8
 -13 -2 15 5 6
 0 -13 -15 -7.7 5.6
 0 13 -15 4.5 3.2
 -13 0 -15 2.7 6.1
 0 13 -15 -13.2 8.2
 -13 0 -15 -16.8 9.5
 0 -13 15 -6 7.5
 -13 0 15 0.5 6.1
 -13 2 -15 6.2 6
 -2 -13 -15 5.5 6.5
 -13 2 -15 2.1 11.4
 2 13 -15 2.6 7.7
 -13 2 15 3.1 5.9
 -2 -13 15 7.1 8.1
 0 0 -16 77.89 8.3
 0 0 -16 55.79 7.9
 0 0 -16 58.69 13.4
 0 0 16 59.49 14.6
 -1 1 -16 -2.7 5.6
 1 -1 -16 0.6 2.2
 -1 1 -16 -0.2 2.6
 -1 -1 -16 1.9 2.7
 1 1 -16 1.9 2.7
 -1 -1 -16 -1.3 5.9
 1 -1 -16 -2.5 5.3
 -1 -1 -16 6.8 3.4
 -1 1 -16 0.4 3.5
 1 -1 -16 2.3 2.6
 1 1 -16 -0.3 5.5
 1 1 -16 2.7 3.1
 -1 -1 16 11.5 7.4
 1 -1 16 -3 7.9
 1 1 16 10.6 8.8
 -1 1 16 0.5 7.3
 2 0 -16 81.69 13
 -2 0 -16 109.59 15.6
 2 0 -16 102.19 9.1
 -2 0 -16 96.19 10
 0 2 -16 59.49 13.1
 0 2 -16 92.79 10.7
 0 -2 -16 70.19 13.3
 0 2 -16 100.19 8.9
 0 -2 -16 98.89 8
 -2 0 -16 103.49 10.6
 2 0 -16 94.29 8.7
 0 -2 -16 91.29 10
 0 2 16 120.99 17
 0 -2 16 77.39 15.5
 -2 0 16 57.79 14.1
 -2 2 -16 164.48 18.8
 2 -2 -16 162.38 12.7
 -2 -2 -16 155.48 18.3
 -2 2 -16 156.58 12.7
 -2 -2 -16 182.18 13.9
 -2 2 -16 171.18 14.9
 -2 -2 -16 173.28 12.3
 2 -2 -16 152.08 17.1
 2 2 -16 164.98 13.5
 2 2 -16 182.68 17.2
 2 2 -16 165.18 11.5
 -2 2 16 157.28 19.4
 -2 2 16 175.88 15.7
 -2 -2 16 171.18 18.5
 -2 -2 16 155.28 15.4
 -1 3 -16 13.8 7.2
 1 -3 -16 17.3 6.4
 3 1 -16 17.7 6.3
 -3 -1 -16 30.5 8
 3 1 -16 13.3 3.8
 3 1 -16 29.8 5.7
 -3 -1 -16 31.8 7.1
 1 -3 -16 19 4.4
 -3 -1 -16 12.4 7.7
 -1 3 -16 33 9.9
 -3 -1 16 15.5 6.9
 -1 3 16 14.6 5.8
 -3 -1 16 11.1 4.3
 -1 3 16 9.3 8.7
 -3 1 -16 36.8 7.1
 1 3 -16 34.6 8.4
 1 3 -16 31.5 9.2
 1 3 -16 40 6
 3 -1 -16 39.5 6.6
 -3 1 -16 32.3 9.2
 -1 -3 -16 32.8 5.5
 -3 1 -16 29.7 8.7
 -1 -3 -16 43.1 7.5
 3 -1 -16 41.6 11.6
 -1 -3 -16 31.4 8.5
 -1 -3 16 35 9.1
 -3 1 16 34.3 8.3
 -3 1 16 32.5 9.3
 -3 -3 -16 9.9 6.6
 3 3 -16 3 4
 -3 -3 -16 8.8 3.1
 3 3 -16 8.3 2.4
 -3 -3 -16 11.7 4.3
 3 -3 -16 -2.5 5
 3 3 -16 8.9 5.7
 3 -3 -16 5.1 3.2
 -3 3 -16 8.2 6.6
 -3 3 -16 3.8 5.3
 -3 3 -16 0.8 2.9
 -3 -3 16 4.6 4
 -3 3 16 10.2 8.1
 -3 3 16 -2.3 5.2
 -2 4 -16 287.67 25.2
 -2 4 -16 293.77 18.8
 -4 -2 -16 320.77 19.9
 2 -4 -16 278.07 19.5
 4 2 -16 352.56 23.7
 4 2 -16 295.67 20.1
 -2 4 -16 307.97 22.5
 2 -4 -16 297.57 24
 4 2 -16 318.07 17.3
 -4 -2 -16 295.97 26
 -4 -2 -16 318.47 20.9
 -4 -2 16 317.97 21.9
 -2 4 16 279.67 22.9
 -4 -2 16 297.17 23.4
 -2 4 16 301.17 26.3
 4 0 -16 268.07 16.1
 0 4 -16 265.57 19.9
 0 4 -16 258.57 23.2
 0 -4 -16 247.98 21.9
 -4 0 -16 294.17 19.1
 4 0 -16 265.67 21
 0 -4 -16 273.07 18.7
 0 4 -16 270.07 16.2
 -4 0 -16 269.07 19
 -4 0 -16 231.38 23.4
 -4 0 16 253.57 18.3
 -4 0 16 243.28 21.3
 0 -4 16 230.98 21.2
 0 4 16 262.07 21
 4 -2 -16 269.17 17
 4 -2 -16 257.57 20.4
 -2 -4 -16 269.27 15.4
 -4 2 -16 237.28 24
 -2 -4 -16 294.37 19.3
 2 4 -16 272.27 19.5
 -2 -4 -16 275.27 23.5
 -4 2 -16 264.17 20.1
 2 4 -16 289.77 15.8
 -4 2 -16 281.17 18.6
 2 4 -16 239.28 21.2
 -2 -4 16 252.77 20.7
 -4 2 16 259.47 19.4
 -4 2 16 254.27 21.8
 -4 -4 -16 950.4 47.2
 4 4 -16 915.61 51.69
 4 4 -16 885.11 49
 -4 -4 -16 934.41 49.9
 4 -4 -16 941.21 48.2
 -4 4 -16 910.81 48.6
 -4 -4 -16 840.52 53.99
 -4 4 -16 924.41 55.89
 -4 4 -16 925.81 50.49
 -4 4 16 912.01 52.39
 -4 -4 16 888.81 51.29
 -4 4 16 830.42 49.99
 -5 -3 -16 10.1 4.4
 3 -5 -16 2.9 3.6
 -5 -3 -16 7.4 4.1
 5 3 -16 8.6 6
 -3 5 -16 6.6 5.6
 -3 5 -16 10.2 7.2
 -5 -3 -16 3.5 7.2
 -3 5 -16 4.1 3.4
 -5 -3 16 0.2 4.2
 -3 5 16 8 7.1
 -3 5 16 6.9 8.5
 -5 -1 -16 18 5
 -1 5 -16 25.2 5.7
 -5 -1 -16 18.6 8.4
 -1 5 -16 5.8 7
 5 1 -16 14.3 5.9
 -5 -1 -16 15.2 5.2
 -1 5 -16 25.5 6.1
 1 -5 -16 18.6 4.5
 -1 5 16 6 10.2
 -5 -1 16 16 4.7
 -1 5 16 16.4 7.3
 1 -5 16 22.9 6.5
 -5 -1 16 15.3 6.9
 1 5 -16 18 5.1
 5 -1 -16 23.1 6.2
 -5 1 -16 26.8 5.5
 1 5 -16 27.4 5.7
 1 5 -16 25.1 8
 -1 -5 -16 28.2 8.3
 -1 -5 -16 28.6 8
 5 -1 -16 28.3 6.1
 -5 1 -16 15.8 5.4
 -5 1 -16 50.69 14.3
 -5 1 16 48.5 13.4
 -5 1 16 25.3 5.5
 -5 1 16 34.9 8.1
 -1 -5 16 40.5 11.2
 -5 3 -16 0.8 6.8
 -3 -5 -16 9.7 4.2
 -5 3 -16 2.6 5.7
 -3 -5 -16 3.9 2.4
 -3 -5 -16 9.7 6.9
 3 5 -16 -0.5 5.7
 3 5 -16 3.1 1.8
 3 5 -16 10.3 5.2
 -5 3 -16 4.5 3.7
 5 -3 -16 4 3.4
 -5 3 16 2.6 7.2
 -3 -5 16 1.4 4.3
 -5 3 16 4.1 5.8
 -5 5 -16 7 8.2
 -5 -5 -16 18 4.2
 -5 -5 -16 8.1 7.4
 5 5 -16 22.3 6.2
 -5 5 -16 12.2 4.6
 -5 -5 -16 17 5.1
 5 5 -16 7.2 5.9
 5 -5 -16 13.2 4.3
 -5 5 16 13 8.7
 -5 5 16 12.6 7.4
 -5 -5 16 23.5 6.3
 -6 -4 -16 644.34 36
 6 4 -16 610.94 37.2
 4 -6 -16 578.64 34.9
 -6 -4 -16 616.04 37
 -4 6 -16 608.64 34.6
 -4 6 -16 642.94 42.2
 -6 -4 -16 598.94 41.6
 -4 6 16 637.14 40.8
 -6 -4 16 607.34 37.6
 6 2 -16 336.37 23.6
 -6 -2 -16 324.97 28.9
 -6 -2 -16 320.47 22.4
 -6 -2 -16 363.76 23.2
 -2 6 -16 314.07 19.8
 -2 6 -16 301.47 26.6
 2 -6 -16 311.27 21.5
 -2 6 16 319.17 31.2
 -6 -2 16 346.07 23.3
 -6 0 -16 199.98 18.3
 0 6 -16 154.38 16.9
 0 6 -16 219.28 13.1
 0 -6 -16 222.08 16.3
 -6 0 -16 199.88 15.9
 0 6 -16 213.48 20.1
 -6 0 -16 201.58 22.5
 6 0 -16 182.18 17.1
 0 -6 16 175.98 19.9
 -6 0 16 210.88 16.1
 -6 0 16 208.08 14.9
 -6 0 16 160.18 17.7
 -6 2 -16 306.57 20.8
 -6 2 -16 276.97 23.7
 2 6 -16 324.87 16.4
 2 6 -16 298.67 22.8
 2 6 -16 298.97 24.1
 -2 -6 -16 297.07 21.1
 -6 2 -16 301.67 27.4
 -2 -6 16 293.97 24.1
 -6 2 16 291.47 18.8
 -6 2 16 288.77 23.1
 -4 -6 -16 568.64 39
 -4 -6 -16 541.95 29.4
 -4 -6 -16 604.14 34.2
 -6 4 -16 594.14 33
 4 6 -16 508.95 34.9
 -6 4 -16 571.84 40.4
 -4 -6 16 530.15 36.2
 -6 4 16 507.05 33.7
 -6 4 16 565.24 35.3
 -6 6 -16 326.77 22.6
 -6 6 -16 330.87 30.1
 6 6 -16 333.97 24.5
 -6 -6 -16 350.56 24.4
 -6 -6 -16 356.36 29.4
 -6 -6 -16 335.67 22.5
 -6 -6 16 352.86 26.8
 -6 6 16 311.77 27.6
 -5 7 -16 -1.7 8.4
 7 5 -16 10.4 5.7
 -7 -5 -16 1.7 5
 5 -7 -16 3.1 4.1
 -7 -5 -16 6.2 5.9
 -7 -5 -16 9.9 7.5
 -5 7 -16 -0.3 4
 -7 -5 16 0.9 5.4
 -5 7 16 6.7 10.6
 -7 -3 -16 4 7.5
 3 -7 -16 6.7 4.2
 -7 -3 -16 7.8 4.9
 7 3 -16 4.6 5.1
 -7 -3 -16 2.5 5.9
 -3 7 -16 1.4 6.9
 -3 7 -16 10 3.5
 -7 -3 16 3.7 4.4
 -3 7 16 5.3 11.2
 1 -7 -16 10.1 4.8
 -1 7 -16 9.4 6.9
 -7 -1 -16 12.1 6.4
 7 1 -16 12.2 5.1
 -7 -1 -16 14.9 7.9
 -7 -1 -16 11 4.9
 -1 7 -16 25.2 5.8
 -7 -1 16 11 4.5
 1 -7 16 15.8 6.7
 -7 1 -16 13.6 4.6
 -7 1 -16 16 7
 1 7 -16 11.4 2.8
 7 -1 -16 19.1 5.2
 -7 1 -16 10.8 8.4
 -1 -7 -16 11.5 5
 1 7 -16 20.7 7.6
 -1 -7 16 14.8 6.1
 -7 1 16 9.2 4.8
 -7 1 16 12.2 6.2
 -7 1 16 16.4 4.3
 -3 -7 -16 6.2 4.4
 -7 3 -16 4.4 4.4
 -3 -7 -16 10 2.1
 -7 3 -16 0 7.7
 3 7 -16 3.4 5.9
 -7 3 16 0.4 5.7
 -7 3 16 7.6 6.9
 -3 -7 16 6.4 5.6
 -7 3 16 8.3 2.8
 -7 5 -16 0.9 4
 5 7 -16 -7.2 5.7
 -5 -7 -16 -4.2 3.3
 -5 -7 -16 -3.6 4.7
 -7 5 -16 3.6 8.2
 -7 5 16 9.4 7.9
 -5 -7 16 -5.9 5.1
 -7 5 16 4 8
 7 7 -16 -6 5.7
 -7 7 -16 2 4.6
 -7 -7 -16 5.3 5.2
 -7 -7 -16 -6.3 6
 -7 7 -16 -0.5 8.6
 -7 -7 16 2.2 6
 -7 7 16 1.8 9.8
 8 6 -16 17.2 6.3
 -6 8 -16 8 4.4
 -8 -6 -16 13 5.4
 -6 8 -16 14.7 10.2
 -8 -6 -16 8.4 8.9
 -8 -6 -16 11.7 7.2
 -8 -6 16 12.1 6.6
 -6 8 16 14.5 11.9
 -8 -4 -16 5 4.9
 -8 -4 -16 14.4 7
 4 -8 -16 12.2 4.7
 -4 8 -16 9.9 4.1
 8 4 -16 10.2 5.4
 -4 8 -16 4 8
 -8 -4 -16 13.3 8
 -8 -4 16 9.1 5.2
 -8 -2 -16 309.87 28.4
 8 2 -16 292.87 21.5
 -2 8 -16 319.87 27.2
 -8 -2 -16 347.07 23.5
 2 -8 -16 327.27 22.1
 -2 8 -16 349.77 19.7
 -8 -2 -16 297.47 25.5
 -8 -2 16 306.97 23.3
 2 -8 16 269.47 26
 -8 0 -16 1044.2 57.79
 8 0 -16 1057.99 55.79
 0 -8 -16 1030.6 57.29
 -8 0 -16 1069.39 64.59
 0 8 -16 1085.69 53.09
 0 8 -16 1085.79 61.49
 -8 0 -16 1083.09 59.89
 -8 0 16 1039.6 54.09
 0 -8 16 1015.4 61.59
 -8 0 16 1053.09 56.59
 -2 -8 -16 368.16 25.6
 -8 2 -16 374.26 32.2
 2 8 -16 363.36 18.1
 -8 2 -16 353.16 24.5
 2 8 -16 387.76 27.6
 -8 2 16 363.36 24.2
 -8 2 16 357.96 24.2
 -2 -8 16 364.26 28.7
 -8 2 16 388.36 22.9
 -4 -8 -16 8.2 2.1
 -4 -8 -16 10.5 5.2
 -8 4 -16 9.5 4.8
 -8 4 -16 -0.5 9
 4 8 -16 10.4 6.6
 -4 -8 -16 8.4 2.1
 -8 4 16 7.7 7.5
 -4 -8 16 6.9 6.7
 -8 4 16 6.2 6.7
 -8 6 -16 16.4 9.8
 -6 -8 -16 18.4 6
 6 8 -16 10 6.5
 -8 6 -16 11.7 4.8
 -6 -8 -16 9.7 4.8
 -8 6 16 8 8.4
 -6 -8 16 -0.9 6.2
 -8 8 -16 172.88 25.3
 8 8 -16 192.58 18.5
 -8 -8 -16 206.48 19.5
 -8 -8 -16 185.28 31.6
 -8 -8 16 191.58 22
 -7 9 -16 2.2 10
 -9 -7 -16 9.7 10.2
 -9 -7 -16 14.9 6.7
 9 7 -16 -1.8 5.7
 -9 -7 16 7.2 6.6
 -7 9 16 3.1 13.7
 -9 -5 -16 15.4 8.5
 -5 9 -16 21.8 9.6
 -5 9 -16 25.1 5.5
 5 -9 -16 20.6 5.7
 9 5 -16 22.3 6.2
 -9 -5 -16 17.7 9.5
 -9 -5 -16 22.2 6.6
 -9 -5 16 10.5 6.2
 -9 -3 -16 4.7 8.9
 -9 -3 -16 8.3 8.2
 -3 9 -16 -2.7 3.5
 -3 9 -16 3.7 7.2
 3 -9 -16 3.6 4.8
 9 3 -16 -1 4.7
 -9 -3 -16 -5.9 4.4
 -9 -3 16 -1.5 5.4
 9 1 -16 6.5 4.3
 -9 -1 -16 6.8 4.9
 -1 9 -16 -7 7
 -9 -1 -16 3.9 8.6
 -1 9 -16 2.3 3.1
 1 -9 -16 -1.6 4.7
 1 -9 16 2.9 6.2
 -9 -1 16 -1.6 3.3
 -9 -1 16 8 5
 1 9 -16 0.1 6.9
 1 9 -16 4.2 2.2
 -1 -9 -16 9.1 5.1
 -9 1 -16 9.4 8.5
 -9 1 -16 6 4.7
 -1 -9 16 4.9 6.1
 -9 1 16 8.5 4.4
 -9 1 16 3 5.1
 -3 -9 -16 4.3 5.2
 -9 3 -16 2.9 8.8
 3 9 -16 6.2 6.6
 -9 3 -16 -8.6 4.4
 -9 3 16 -0.2 6.8
 -3 -9 16 0.8 5.8
 -9 3 16 3 5.5
 -9 3 16 7.3 3.7
 5 9 -16 -2.9 6.6
 -5 -9 -16 8.6 3.4
 -5 -9 -16 13.1 5.7
 -9 5 -16 10.3 9.9
 -9 5 -16 15 5.5
 -5 -9 -16 23.2 5.5
 -9 5 16 11.7 7.1
 -5 -9 16 8.4 6.7
 -7 -9 -16 12.6 3.8
 7 9 -16 3.7 6.6
 -7 -9 -16 9.4 6.2
 -9 7 -16 6.9 10.7
 -9 7 -16 13 5.5
 -7 -9 16 12.7 7.5
 10 6 -16 -0.5 5.5
 -10 -6 -16 -5.6 6
 -6 10 -16 -18.3 8.9
 -10 -6 16 0.2 7.1
 10 4 -16 19.9 5.4
 -4 10 -16 12.6 9.6
 -10 -4 -16 32.6 10.5
 -10 -4 -16 7.9 5
 4 -10 -16 17.4 5.7
 -4 10 -16 16.1 4.6
 -10 -4 16 11.9 6.9
 2 -10 -16 185.18 17.3
 -2 10 -16 232.98 15.2
 -2 10 -16 203.18 21.8
 -10 -2 -16 212.08 25.7
 -10 -2 -16 224.68 19.1
 2 -10 16 183.88 22.8
 -10 -2 16 201.18 20.2
 0 -10 -16 784.22 45.5
 0 10 -16 726.63 48.3
 -10 0 -16 844.52 54.39
 -10 0 -16 820.42 46.4
 0 10 -16 805.22 40.1
 0 -10 16 736.13 50.69
 -10 0 16 777.72 41.6
 -10 0 16 789.42 45.3
 -10 2 -16 272.27 29.1
 -2 -10 -16 268.67 20.6
 2 10 -16 260.47 22.9
 -10 2 -16 222.28 20.2
 -10 2 16 240.88 20.7
 -2 -10 16 256.27 25.3
 -10 2 16 254.67 19.2
 4 10 -16 -4.7 7
 -10 4 -16 4.7 10.1
 -4 -10 -16 13.8 6.1
 -10 4 -16 10.2 5.8
 -4 -10 16 4.4 6.8
 -10 4 16 7.4 3.8
 -10 4 16 4.6 8.7
 -10 4 16 3.4 5.2
 -6 -10 -16 8.5 3.1
 6 10 -16 6.2 7
 -6 -10 -16 6.3 6
 -10 6 -16 4.1 11.1
 -10 6 -16 -7.2 5.2
 -6 -10 16 2.4 7
 -11 -5 -16 17.9 10.4
 -5 11 -16 -0.6 9.5
 11 5 -16 10.8 5
 -11 -5 -16 2.1 5.7
 -11 -5 16 21.3 8.7
 -11 -3 -16 9.6 10
 -11 -3 -16 6 5.9
 3 -11 -16 -4.4 5
 -3 11 -16 8.6 4.4
 -3 11 -16 1.9 8.5
 -11 -3 16 7.3 6.4
 3 -11 16 1.2 7.6
 -11 -1 -16 16.5 10.3
 -1 11 -16 2.1 3.4
 -1 11 -16 4.6 8.5
 -11 -1 -16 7.2 6.1
 1 -11 -16 4.5 5
 -11 -1 16 6.4 5.6
 1 -11 16 2.5 7.2
 -11 -1 16 9.8 4
 -11 1 -16 2.1 5.1
 -11 1 -16 5 10.3
 1 11 -16 2.1 1.9
 1 11 -16 5.1 1.8
 1 11 -16 -8.5 8
 -1 -11 -16 9.9 5.7
 -11 1 16 -0.9 9.1
 -1 -11 16 -3.1 7.1
 -11 1 16 6.5 5.5
 -11 3 -16 5.1 6
 -11 3 -16 10 10.5
 -3 -11 -16 14.3 6.2
 3 11 -16 3.7 7.9
 -11 3 16 6.1 5
 -3 -11 16 8.8 7.7
 -11 5 -16 -3.8 10.6
 -5 -11 -16 12.1 6.7
 -5 -11 -16 8.2 1.8
 5 11 -16 -9.4 7.6
 -11 5 -16 7.9 6.1
 -5 -11 16 8.5 7.6
 -11 5 16 11.7 3.7
 0 -12 -16 2.3 5.4
 0 12 -16 -3.6 8.2
 -12 0 -16 -11.4 9.6
 -12 0 -16 -12 5.6
 0 -12 16 -4.8 7.4
 -12 0 16 -0.5 6
 0 1 -17 -2 2.9
 0 1 -17 2.7 6.5
 -1 0 -17 -4.1 3.2
 0 -1 -17 -3.5 6.2
 1 0 -17 -2.6 2.8
 0 1 -17 -1.6 3.3
 0 -1 -17 -1.8 2.6
 1 0 -17 -1.9 2.9
 -1 0 -17 -2.9 6.1
 1 0 -17 -1.5 5.8
 -1 0 17 -10.6 8.8
 -2 -1 -17 633.44 43
 1 -2 -17 655.23 36.5
 1 -2 -17 662.03 34
 -2 -1 -17 693.33 35.9
 2 1 -17 675.83 41.5
 -2 -1 -17 668.43 36.9
 2 1 -17 667.63 35.2
 -1 2 -17 656.23 43
 -1 2 -17 663.23 35.9
 2 1 -17 690.93 36.1
 1 -2 -17 648.54 41.7
 -1 2 -17 662.93 37.3
 -2 -1 17 585.34 40.8
 1 2 -17 656.03 36.4
 2 -1 -17 628.84 40.6
 -1 -2 -17 612.44 41.6
 1 2 -17 660.43 35
 2 -1 -17 682.63 34.6
 -2 1 -17 681.63 36.9
 1 2 -17 652.33 41.2
 -2 1 -17 660.23 36.3
 2 -1 -17 649.14 35.6
 -2 1 -17 650.43 42.7
 -1 -2 -17 675.63 36.9
 -2 1 17 616.54 40.5
 -3 -2 -17 570.94 30.9
 -2 3 -17 534.15 31
 2 -3 -17 559.54 31.5
 3 2 -17 569.24 31.8
 -2 3 -17 531.15 37.8
 3 2 -17 570.24 29.6
 -2 3 -17 549.74 33.5
 2 -3 -17 576.14 36.3
 -3 -2 -17 571.34 32.5
 3 2 -17 603.54 36.8
 -3 -2 -17 541.55 38.1
 -2 3 17 496.65 33.3
 -3 -2 17 527.05 33.9
 -2 3 17 542.55 37.1
 -3 -2 17 542.85 35.6
 0 3 -17 23.3 7.9
 -3 0 -17 18.2 8.1
 0 3 -17 21 5.2
 -3 0 -17 22 4.7
 3 0 -17 27.1 6.4
 3 0 -17 12.2 5.9
 0 3 -17 13.6 3.5
 -3 0 -17 11.6 4.7
 0 -3 -17 16.8 7.2
 -3 0 17 13.6 9
 -2 -3 -17 534.15 36.7
 -3 2 -17 475.85 36.9
 -2 -3 -17 525.25 31
 2 3 -17 535.25 30.9
 3 -2 -17 530.95 29.7
 -3 2 -17 541.85 30.4
 -3 2 -17 550.54 32.3
 2 3 -17 528.75 35
 2 3 -17 551.34 28.3
 3 -2 -17 543.95 34.3
 -2 -3 -17 537.25 28.2
 -2 -3 17 443.26 36.9
 -3 2 17 517.65 31.8
 -3 2 17 495.45 34.3
 -2 -3 17 505.35 33.4
 4 3 -17 82.49 12.6
 -3 4 -17 101.49 14
 -4 -3 -17 96.09 11.2
 3 -4 -17 89.99 10.7
 4 3 -17 106.59 7.9
 -4 -3 -17 121.29 17.9
 -4 -3 -17 95.79 11.1
 -3 4 -17 83.69 10.2
 -3 4 -17 84.89 16.8
 4 3 -17 99.99 14.9
 -4 -3 17 93.09 13.9
 -3 4 17 98.99 18.8
 4 1 -17 41 6.1
 -1 4 -17 27.7 8.9
 -1 4 -17 45 12.7
 -4 -1 -17 28.9 9.2
 1 -4 -17 27.7 8.6
 -4 -1 -17 39.8 8.5
 -4 -1 -17 50.79 10.1
 4 1 -17 43.5 11.6
 1 -4 -17 30.4 8.7
 -4 -1 17 22.8 8.8
 -4 -1 17 21.6 5.3
 -1 4 17 25.2 8.5
 -4 1 -17 40.9 10.7
 1 4 -17 55.69 6.9
 -4 1 -17 42.3 9.1
 1 4 -17 70.29 15.4
 1 4 -17 50.09 12.3
 4 -1 -17 67.79 7.7
 -1 -4 -17 49.2 9.5
 -4 1 -17 74.39 12.6
 -1 -4 -17 62.99 14.2
 -1 -4 -17 62.89 5.1
 4 -1 -17 40.2 8.3
 -4 1 17 35.4 9.9
 -1 -4 17 57.49 12.3
 -3 -4 -17 72.19 8.1
 4 -3 -17 49.99 12.3
 -4 3 -17 56.09 15.8
 3 4 -17 71.69 6.8
 -3 -4 -17 55.79 14.5
 3 4 -17 70.89 12.1
 -4 3 -17 68.59 12.8
 -4 3 -17 89.29 10.3
 3 4 -17 65.99 14.2
 4 -3 -17 63.29 9
 -4 3 17 93.39 18.3
 -4 3 17 56.19 12.3
 -3 -4 17 60.39 13
 -5 -4 -17 16.5 7.7
 -5 -4 -17 7.2 4.3
 -4 5 -17 12.9 8.4
 -5 -4 -17 1.9 4.8
 -4 5 -17 1.6 3.6
 5 4 -17 -1.8 5.7
 4 -5 -17 0.7 3.9
 5 4 -17 1.9 5.8
 -4 5 17 7.9 9.7
 -5 -4 17 7.7 5.3
 -2 5 -17 20.7 4.3
 2 -5 -17 14.2 4.5
 -5 -2 -17 35.5 8.8
 -2 5 -17 15.9 8
 -5 -2 -17 9 4.9
 -5 -2 -17 11.2 8.1
 5 2 -17 9.2 6
 -5 -2 17 20.5 5.7
 0 -5 -17 -3.5 3.6
 0 -5 -17 -2.7 6.4
 5 0 -17 -2.8 2.5
 -5 0 -17 2.7 5.3
 -5 0 -17 -1.2 3.7
 -5 0 -17 -6.7 7.2
 0 5 -17 -2.3 2.5
 0 5 -17 -2.8 6.1
 0 5 -17 3.8 5.3
 5 0 -17 -5.7 5.2
 -5 0 17 -1.4 3.9
 0 -5 17 -2.3 5.1
 -5 0 17 -5 7
 -5 2 -17 63.49 16.4
 -2 -5 -17 33 9.3
 -2 -5 -17 28.1 3.7
 -5 2 -17 10.2 6.6
 2 5 -17 22.8 5.9
 2 5 -17 27.4 7.5
 -2 -5 -17 24.9 8.1
 5 -2 -17 26.4 6.5
 2 5 -17 28.3 5.5
 -5 2 -17 14.6 4.8
 5 -2 -17 23 6.9
 -5 2 17 28.8 8.9
 -2 -5 17 47.8 11.6
 -5 2 17 43.4 11.9
 -4 -5 -17 -2.9 7.2
 4 5 -17 0.6 5.6
 -4 -5 -17 -3 3
 5 -4 -17 0.6 3.5
 -5 4 -17 1.4 3.6
 -5 4 -17 2.8 8.2
 4 5 -17 -6.3 5.7
 -4 -5 -17 4.1 4.4
 -5 4 17 -6.3 7.1
 -5 4 17 6.8 9.2
 -4 -5 17 6 5.4
 -6 -5 -17 0.9 4.7
 6 5 -17 -2.5 6.1
 -6 -5 -17 -0.8 7.9
 5 -6 -17 5.1 4
 -6 -5 -17 -6.2 4.8
 -5 6 -17 5.4 4.1
 -5 6 -17 3.1 8.6
 -5 6 17 -2.4 11.1
 -6 -5 17 -1.3 5.4
 -3 6 -17 13.5 8.1
 3 -6 -17 2.5 3.8
 -6 -3 -17 18 8.8
 -6 -3 -17 -2.1 4.4
 6 3 -17 -4.3 5.6
 -6 -3 -17 2.2 5.3
 -3 6 -17 0.5 3.3
 -6 -3 17 1 5
 6 1 -17 21 6.3
 -1 6 -17 19.5 8
 1 -6 -17 9.8 4.3
 -1 6 -17 7.1 3.3
 -6 -1 -17 12 8.3
 -6 -1 -17 13.8 6.1
 -6 -1 -17 15 4.8
 1 -6 17 15 6.3
 -6 -1 17 18 5
 6 -1 -17 9.8 5.3
 -6 1 -17 1.4 7.9
 1 6 -17 10.7 2.7
 -1 -6 -17 13.5 4.9
 1 6 -17 8.7 7.2
 -6 1 -17 3.7 6.7
 -6 1 -17 11.5 4.8
 -6 1 17 11.8 5.3
 -6 1 17 2.7 7.5
 -1 -6 17 8.3 5.9
 -6 1 17 3.7 3.7
 -3 -6 -17 2.9 1.7
 -3 -6 -17 -2.8 4.4
 3 6 -17 5.2 6.1
 -6 3 -17 -0.5 3.7
 -3 -6 -17 -2.5 6.7
 -6 3 -17 4.4 8.5
 -6 3 17 -1.4 6.2
 -3 -6 17 11.7 5.9
 -6 3 17 10.4 8.3
 -6 5 -17 4.8 4.7
 -5 -6 -17 -4.4 3.6
 -6 5 -17 10.1 9.4
 -5 -6 -17 -10.5 7
 -5 -6 -17 0.4 5.1
 5 6 -17 4.7 6
 -5 -6 17 4.4 6.2
 -6 5 17 10.5 9.5
 -7 -6 -17 0 5.4
 -6 7 -17 -0.4 9
 -6 7 -17 1.4 4.6
 -7 -6 -17 -6 6.1
 -7 -6 -17 10.9 9.7
 7 6 -17 -4 6.2
 -7 -6 17 0.3 5.9
 -6 7 17 11.6 11.9
 -7 -4 -17 5.8 6.5
 4 -7 -17 0.4 4.1
 -4 7 -17 13.9 9.3
 -7 -4 -17 14.2 5.9
 -4 7 -17 9.5 4.2
 -7 -4 -17 19.9 8.7
 7 4 -17 11.1 5.9
 -7 -4 17 2.1 5.3
 -2 7 -17 28.5 6.8
 2 -7 -17 14.7 4.6
 -7 -2 -17 13.2 7
 -7 -2 -17 8.3 8.5
 -2 7 -17 4.1 7.9
 -7 -2 -17 13 5.3
 7 2 -17 13.1 5.7
 -7 -2 17 11.1 5.6
 -7 0 -17 2.1 4.2
 0 7 -17 0.7 2.6
 0 7 -17 6.4 7.3
 7 0 -17 -1.9 4.7
 -7 0 -17 2.5 6.8
 -7 0 -17 1.3 8.3
 0 -7 -17 0.8 4.1
 -7 0 17 2.7 4.2
 -7 0 17 -2.2 4.3
 0 -7 17 -3 6
 -7 2 -17 22.9 9.8
 2 7 -17 15.6 7.9
 -7 2 -17 18.8 4.9
 2 7 -17 13.7 3.8
 -2 -7 -17 19.3 5.3
 -2 -7 17 10.7 6.1
 -7 2 17 14.9 4.3
 -7 2 17 18.4 6.5
 -7 2 17 7.4 7.7
 -7 4 -17 27.3 10.4
 -7 4 -17 14.7 4.7
 4 7 -17 15.6 7.1
 -4 -7 -17 25.2 5.4
 -4 -7 -17 15.1 5.1
 -7 4 17 12 7.8
 -7 4 17 4 8.8
 -4 -7 17 8.4 6.9
 -7 6 -17 -4.4 9.5
 -7 6 -17 3.6 5
 -6 -7 -17 -0.7 5.5
 -6 -7 -17 -7.8 4.5
 6 7 -17 3.4 6.4
 -6 -7 17 2.5 6.1
 -7 6 17 10.8 10.4
 -7 8 -17 10.3 5.7
 -7 8 -17 2.7 10.4
 -8 -7 -17 20.4 6.6
 8 7 -17 13.5 6.8
 -8 -7 17 8 7.1
 -8 -5 -17 -6.7 7.6
 -5 8 -17 -5.4 4.2
 8 5 -17 6.1 6.2
 -8 -5 -17 3.9 9.1
 5 -8 -17 -1.1 4.2
 -8 -5 -17 1 5.6
 -5 8 -17 2.8 9.5
 -8 -5 17 6 6.4
 -3 8 -17 8.4 3.9
 8 3 -17 8.9 5.9
 3 -8 -17 0.2 4.8
 -3 8 -17 17.9 8.4
 -8 -3 -17 3.8 7.7
 -8 -3 -17 15.9 10.1
 -8 -3 17 8.3 5.3
 -1 8 -17 4.3 3.3
 1 -8 -17 5.8 5
 -8 -1 -17 12.8 10.2
 -1 8 -17 13.8 8
 -8 -1 -17 12.4 5.2
 -8 -1 -17 2.8 7.6
 8 1 -17 9 5
 -8 -1 17 8.3 5.1
 1 -8 17 10.2 6.5
 -1 -8 -17 9 5.1
 1 8 -17 4.1 7.3
 -8 1 -17 7.1 4.8
 1 8 -17 5 2.4
 -8 1 -17 -0.5 9
 -8 1 17 -0.9 4
 -8 1 17 15.6 5.6
 -1 -8 17 3 6.2
 -8 3 -17 2.2 4.4
 -3 -8 -17 5.7 5.3
 3 8 -17 15.4 7.2
 -8 3 -17 -2.7 9
 -3 -8 17 3.1 6.7
 -8 3 17 13 7.7
 -8 3 17 -7.3 7.3
 -8 3 17 1.2 3
 5 8 -17 10.7 6.9
 -8 5 -17 -1.7 4.6
 -5 -8 -17 3.7 3.1
 -5 -8 -17 -3.1 4.8
 -5 -8 -17 5.2 2.5
 -8 5 -17 0.4 9.3
 -8 5 17 -4.7 8.8
 -5 -8 17 -4.4 6.4
 -7 -8 -17 16.3 6.3
 -8 7 -17 1.9 9.8
 7 8 -17 11.7 7.1
 -8 7 -17 17.2 5.4
 -6 9 -17 1.8 5.2
 -9 -6 -17 5.9 9.3
 -6 9 -17 -9.5 9.2
 9 6 -17 -0.9 6.2
 -9 -6 -17 2.9 5.7
 -9 -6 17 3.3 6.9
 -9 -4 -17 -4.5 8.7
 -4 9 -17 -13.1 8
 -4 9 -17 -1.1 4.1
 -9 -4 -17 10.1 8.9
 9 4 -17 0.4 5.4
 4 -9 -17 -1.5 4.8
 -9 -4 -17 -10.9 5.2
 -9 -4 17 1.1 6.4
 2 -9 -17 -2.2 4.7
 9 2 -17 4.6 5
 -2 9 -17 2 3.5
 -2 9 -17 -1 7.7
 -9 -2 -17 5 5.7
 -9 -2 -17 1.2 9.9
 -9 -2 17 -3.7 5.3
 2 -9 17 -1.8 6.7
 0 9 -17 -4.7 7.5
 -9 0 -17 -4 9.1
 0 -9 -17 2.4 5.1
 -9 0 -17 8.4 5.4
 0 9 -17 0.4 2.7
 -9 0 17 0.8 4.7
 -9 0 17 0.6 4.7
 0 -9 17 -8.5 6.2
 -9 2 -17 -4.8 9.3
 -2 -9 -17 1.2 5.1
 -9 2 -17 8.8 5.1
 2 9 -17 1.4 7.7
 -9 2 17 -2.7 4
 -9 2 17 2.8 6.7
 -2 -9 17 -4.9 6.9
 4 9 -17 6.8 7
 -9 4 -17 -4.8 4.9
 -4 -9 -17 2.6 5.8
 -9 4 -17 18.7 10.8
 -4 -9 17 8.4 7.3
 -9 4 17 5.6 9
 -6 -9 -17 7.9 5.9
 6 9 -17 4.6 6.9
 -9 6 -17 7.4 5.4
 -9 6 -17 -11.4 11
 -6 -9 -17 5.9 3
 -6 -9 17 -0.3 6.9
 -10 -3 -17 9.4 10.2
 10 3 -17 11.9 5.1
 3 -10 -17 4.6 5.5
 -3 10 -17 13.7 9.2
 -3 10 -17 5.9 4.3
 -10 -3 -17 12.2 6.3
 -10 -3 17 3.6 6.7
 -1 10 -17 12.1 8.7
 -10 -1 -17 11 5.7
 -10 -1 -17 10.5 9.5
 -1 10 -17 8.3 3.6
 1 -10 -17 24.1 6.6
 -10 -1 17 16.4 5.9
 1 -10 17 7.7 7.4
 -10 1 -17 6.1 5.8
 1 10 -17 1.5 7.2
 -1 -10 -17 -0.6 5.3
 1 10 -17 2.8 1.7
 1 10 -17 3.5 1.8
 -10 1 -17 5.5 10.1
 -10 1 17 5.8 5
 -1 -10 17 1.7 7
 -3 -10 -17 7.1 5.9
 3 10 -17 6.8 7.9
 -10 3 -17 10 5.7
 -10 3 -17 5 10.9
 -3 -10 17 4.1 7.3
 -10 3 17 2.6 4.2
 0 0 -18 2.2 6.8
 0 0 -18 -1.6 3.4
 0 0 -18 -4.3 3.3
 1 -1 -18 213.28 14.5
 1 1 -18 209.78 16.1
 1 1 -18 229.38 15.1
 -1 1 -18 217.88 23.2
 -1 -1 -18 222.88 16.5
 -1 1 -18 212.78 15.6
 1 -1 -18 210.08 15.6
 -1 -1 -18 220.38 15.2
 1 -1 -18 182.38 20.4
 1 1 -18 215.38 22
 -1 -1 -18 224.08 22.1
 -1 1 -18 234.08 16.9
 2 0 -18 -2.5 3.1
 0 2 -18 7.9 4.4
 0 2 -18 11.3 7.2
 -2 0 -18 1.6 3.4
 0 -2 -18 0.1 2.6
 0 -2 -18 1.7 3.3
 2 0 -18 0.9 6.1
 -2 0 -18 -1.8 4.1
 0 2 -18 4.1 3.1
 2 0 -18 -0.1 3.3
 -2 0 -18 -5.8 6.9
 0 -2 -18 5.4 6.9
 2 2 -18 5.8 4.3
 -2 -2 -18 -1 7
 -2 2 -18 0.9 5.1
 2 2 -18 1.3 2.9
 2 -2 -18 11 6.6
 -2 -2 -18 3 4
 -2 2 -18 -2.6 3.2
 2 2 -18 -4.1 5.9
 2 -2 -18 -3.3 3.4
 -2 -2 -18 2.8 3.3
 -2 2 -18 4.4 7.4
 3 1 -18 121.49 10.3
 -3 -1 -18 137.09 13.2
 -3 -1 -18 131.59 12.4
 -1 3 -18 124.59 19.2
 3 1 -18 131.69 16
 1 -3 -18 131.09 12.4
 -1 3 -18 121.69 10.8
 1 -3 -18 96.89 15.9
 -1 3 -18 120.99 14.9
 3 1 -18 126.49 12.7
 -3 -1 -18 130.29 18.7
 -1 -3 -18 147.39 19.9
 -1 -3 -18 126.89 12.6
 1 3 -18 115.09 14.7
 -3 1 -18 134.79 12.9
 -1 -3 -18 136.69 9.9
 1 3 -18 172.88 18.5
 1 3 -18 134.39 10.8
 -3 1 -18 135.39 15.1
 3 -1 -18 149.29 18
 3 -1 -18 137.49 11.7
 -3 1 -18 149.88 20
 -3 -3 -18 321.67 29.3
 3 3 -18 350.26 23.3
 3 3 -18 334.47 19
 -3 -3 -18 347.67 22.6
 -3 -3 -18 355.56 20.4
 -3 3 -18 342.57 29.9
 -3 3 -18 337.77 21.7
 3 -3 -18 320.07 21.3
 3 3 -18 329.37 25.9
 -3 3 -18 356.06 24.5
 3 -3 -18 330.57 26.1
 -3 3 18 310.57 25
 -3 -3 18 282.97 24.6
 -4 -2 -18 1.2 7.7
 2 -4 -18 2.7 6.7
 4 2 -18 -5.2 6.2
 2 -4 -18 6.8 4.4
 4 2 -18 1.2 2.6
 -2 4 -18 -2.5 6.5
 -2 4 -18 -15.3 7.5
 -4 -2 -18 4.6 4.4
 -2 4 -18 1.5 3.4
 -4 -2 -18 8.6 4.3
 -4 -2 18 7.2 4.9
 -4 0 -18 71.39 17.5
 0 4 -18 90.09 16.5
 4 0 -18 90.89 15.6
 4 0 -18 92.89 9
 -4 0 -18 105.09 11.3
 0 4 -18 127.89 15.3
 -4 0 -18 93.09 13.8
 0 -4 -18 83.09 15.5
 0 4 -18 97.69 9.2
 0 -4 -18 91.89 11.6
 -4 0 18 71.79 19.1
 -4 2 -18 -4.1 6.4
 2 4 -18 2.1 2.6
 -2 -4 -18 -3.1 7.1
 -2 -4 -18 11.9 4.3
 -4 2 -18 3.2 4.3
 4 -2 -18 6.3 3.4
 -4 2 -18 -0.2 8.2
 2 4 -18 5.7 7.2
 4 -2 -18 -5.5 5.7
 2 4 -18 3 5.8
 -2 -4 -18 0.5 2.2
 -2 -4 18 8.9 5.7
 -4 2 18 -3.9 9.5
 -4 2 18 -1.6 6.3
 -4 4 -18 3.6 3.9
 4 4 -18 3.9 6
 4 4 -18 9.5 6.2
 -4 4 -18 -8 8.2
 4 -4 -18 5.6 4
 -4 -4 -18 4.1 4.9
 -4 -4 -18 0.4 7.4
 -4 -4 -18 4.3 3.7
 -4 4 18 17.5 12.4
 -4 -4 18 6.8 5.7
 -4 4 18 8.9 8.1
 -3 5 -18 457.15 26.4
 5 3 -18 455.05 31.1
 3 -5 -18 434.16 27.2
 -5 -3 -18 415.56 34.6
 -5 -3 -18 458.45 27.4
 -3 5 -18 427.86 34.2
 -5 -3 -18 454.25 28.6
 -5 -3 18 417.56 29.9
 -5 -1 -18 15.5 8.9
 1 -5 -18 15.7 5
 5 1 -18 13.3 6.8
 -1 5 -18 7.8 7.8
 -5 -1 -18 16.1 5.8
 -5 -1 -18 19.9 5.6
 -1 5 -18 32.3 6.9
 -5 -1 18 9.4 9.3
 -5 -1 18 7.7 5
 5 -1 -18 14.2 3.8
 -1 -5 -18 16.5 8.3
 -5 1 -18 24.7 7
 1 5 -18 20.8 7.7
 -5 1 -18 30.1 10.2
 5 -1 -18 12.4 6.7
 1 5 -18 22.1 6.2
 -5 1 -18 34.1 8.6
 -1 -5 -18 17 4.8
 -5 1 18 3.9 9.4
 -1 -5 18 12.4 6.5
 5 -3 -18 428.96 25.7
 -3 -5 -18 444.16 23.1
 -5 3 -18 448.86 27.2
 -3 -5 -18 430.06 28.2
 -3 -5 -18 453.15 33.8
 -5 3 -18 429.46 35.1
 3 5 -18 450.75 22.6
 3 5 -18 451.65 32.2
 -5 3 18 420.76 33.2
 -5 3 18 419.16 29.8
 -3 -5 18 417.16 31.5
 -5 -5 -18 826.32 46.7
 -5 -5 -18 831.12 43
 -5 -5 -18 853.51 53.09
 5 -5 -18 803.42 44.3
 -5 5 -18 822.62 44.8
 -5 5 -18 758.42 52.89
 5 5 -18 779.12 48.1
 -5 5 18 767.02 50.89
 -5 -5 18 832.42 49.4
 -6 -4 -18 2.2 8.2
 4 -6 -18 -2 4.4
 -4 6 -18 6.5 8.8
 -6 -4 -18 6.1 5.4
 -6 -4 -18 6.6 5.4
 -4 6 -18 6.6 4.2
 6 4 -18 9.8 6.9
 -6 -4 18 1.3 5.8
 -6 -2 -18 12.6 6.2
 6 2 -18 14.6 6.6
 2 -6 -18 15.3 4.9
 -6 -2 -18 8.2 5.5
 -6 -2 -18 12.4 9.4
 -2 6 -18 9.9 3.9
 -2 6 -18 9.9 8.1
 -6 -2 18 13.2 5.5
 6 0 -18 23.1 7.1
 -6 0 -18 41.3 9.4
 0 6 -18 10.9 8.5
 0 6 -18 18.9 3.8
 -6 0 -18 10.8 6.8
 0 -6 -18 18.8 5.4
 -6 0 -18 18.9 9.6
 -6 0 18 20.1 9.1
 -6 0 18 9.3 5
 0 -6 18 19.7 6.9
 -6 2 -18 30.8 8.6
 -6 2 -18 18 9.9
 -2 -6 -18 6.8 5
 2 6 -18 12.8 7.4
 2 6 -18 9.2 2.5
 -6 2 18 8.1 6.9
 -6 2 18 -3.6 9.1
 -2 -6 18 12.1 6.2
 -6 4 -18 6.5 9
 -4 -6 -18 2.7 2.8
 -4 -6 -18 -1.3 7.9
 -6 4 -18 3.2 4.9
 -4 -6 -18 8 5.3
 4 6 -18 5.9 7.2
 -4 -6 18 -1.4 5.5
 -6 4 18 17.3 9.2
 -6 4 18 5.5 10.8
 -6 -6 -18 3.6 5.2
 6 6 -18 1.3 7.1
 -6 6 -18 0.5 10.3
 -6 6 -18 7.8 4.9
 -6 -6 -18 6.3 9.6
 -6 6 18 -21.9 12.7
 -6 -6 18 4.9 6.8
 7 5 -18 30.2 8.3
 -5 7 -18 70.69 10.9
 -7 -5 -18 19.5 10.8
 5 -7 -18 52.79 9.6
 -5 7 -18 44.6 11.9
 -7 -5 -18 51.29 12.3
 -7 -5 18 55.59 16.3
 -7 -3 -18 124.69 15.1
 3 -7 -18 121.09 13.1
 -7 -3 -18 113.39 17.9
 -7 -3 -18 138.39 22.3
 -3 7 -18 137.99 12.3
 -3 7 -18 153.18 21.3
 7 3 -18 135.49 16.2
 -7 -3 18 130.09 17.2
 -1 7 -18 347.47 20.9
 -7 -1 -18 355.76 24.8
 7 1 -18 341.27 25.3
 -1 7 -18 352.36 31
 1 -7 -18 365.36 24.7
 -7 -1 -18 340.77 32.3
 -7 -1 -18 360.96 27.3
 -7 -1 18 361.76 25
 1 7 -18 301.77 17.7
 -7 1 -18 278.57 30.1
 -7 1 -18 333.07 22.6
 1 7 -18 333.67 28.4
 -1 -7 -18 348.57 23.3
 -7 1 18 298.97 21.4
 -7 1 18 280.27 25.6
 -7 1 18 342.57 23
 -1 -7 18 310.37 28
 -7 3 -18 122.79 13.8
 -3 -7 -18 106.19 14.2
 -7 3 -18 70.29 15.5
 3 7 -18 102.19 17.3
 -3 -7 18 86.09 16.7
 -7 3 18 127.19 18.6
 -7 3 18 94.59 20.3
 5 7 -18 23.4 8
 -5 -7 -18 29.9 7.5
 -7 5 -18 19.9 10.9
 -7 5 -18 24.8 6.5
 -5 -7 18 21.3 8.1
 -4 8 -18 1.4 4.5
 -8 -4 -18 1.7 9.2
 4 -8 -18 -2.7 4.8
 8 4 -18 2.5 6.5
 -8 -4 -18 1 5.7
 -4 8 -18 11.1 9.7
 -8 -4 18 5.9 6.9
 -8 -2 -18 -2.3 5.2
 -2 8 -18 -11.5 8
 2 -8 -18 6.9 5
 8 2 -18 1.9 6
 -8 -2 -18 -5.6 8.6
 -8 -2 -18 0.5 8.8
 -2 8 -18 2.2 3.6
 -8 -2 18 -1.8 5.6
 0 -8 -18 14.9 5.6
 0 8 -18 14.3 3.4
 -8 0 -18 20.8 10.7
 0 8 -18 6.7 8.6
 0 -8 18 4.3 6.6
 -8 0 18 17.5 5.4
 2 8 -18 -8.5 7.6
 -8 2 -18 9.7 10.1
 -2 -8 -18 9.7 5.8
 -8 2 -18 1.7 4.9
 -2 -8 18 2.1 7.2
 -8 2 18 -0.3 4.4
 -8 4 -18 -0.5 9.9
 -8 4 -18 0.6 5.1
 4 8 -18 -5.4 7.1
 -4 -8 -18 -0.3 5.7
 -4 -8 18 -7.8 6.4
 -1 9 -18 529.45 37.7
 -9 -1 -18 449.86 39.8
 1 -9 -18 521.85 32.5
 -9 -1 -18 550.44 33.8
 -1 9 -18 525.75 28.2
 1 -9 18 449.26 37.7
 -9 -1 18 512.85 33.5
 -9 1 -18 566.24 34.3
 -1 -9 -18 537.25 33.8
 1 9 -18 533.95 37.3
 -9 1 -18 455.35 40.8
 1 9 -18 519.35 26.4
 -1 -9 18 531.35 39.8
 0 -1 -19 0.3 7.6
 -1 0 -19 -2.8 7.3
 0 1 -19 8.8 3.7
 0 -1 -19 4.4 3.4
 1 0 -19 0.2 3.8
 -1 0 -19 4.2 4.2
 0 1 -19 2.4 4.5
 0 1 -19 -3.9 7.1
 1 0 -19 2.5 7.1
 -1 2 -19 2 7.9
 -1 2 -19 2.9 5.4
 -2 -1 -19 -2.3 8.5
 -2 -1 -19 4 4.3
 1 -2 -19 5.4 7
 2 1 -19 6.6 3.6
 -1 2 -19 6.4 3.7
 1 -2 -19 8.5 4.3
 2 1 -19 8 7.5
 2 1 -19 5.9 4.6
 1 2 -19 3.7 6.9
 2 -1 -19 4.3 3.9
 -2 1 -19 11.6 5.5
 -1 -2 -19 4.7 4
 -1 -2 -19 3.8 3.2
 -1 -2 -19 -5.3 8.1
 2 -1 -19 6.8 7
 -2 1 -19 7.5 4.1
 1 2 -19 6.1 3.4
 1 2 -19 6.1 5
 -2 1 -19 11.3 9
 3 2 -19 4.4 5.2
 -2 3 -19 14.7 6.6
 -2 3 -19 4.3 3.8
 2 -3 -19 2.1 4.3
 2 -3 -19 1.8 7.1
 -3 -2 -19 4.2 4.1
 3 2 -19 -4.3 7.3
 -2 3 -19 -11.5 7.7
 -3 -2 -19 2 4.2
 -3 -2 -19 -10.2 7.6
 3 2 -19 -1.4 3
 0 3 -19 3.9 3.4
 0 -3 -19 2.1 7.4
 0 3 -19 -5.8 7
 3 0 -19 -8.3 6.9
 3 0 -19 -2.5 3.3
 0 3 -19 -0.2 5.6
 -3 0 -19 -0.2 3.9
 -3 0 -19 -2.5 5.2
 0 -3 -19 0.8 3.9
 -3 0 -19 -11.9 7.6
 -3 2 -19 -0.8 6.1
 -2 -3 -19 4.9 4.3
 3 -2 -19 0.1 6.6
 -2 -3 -19 0.6 8.1
 3 -2 -19 2.4 3.9
 -2 -3 -19 2.1 2.9
 2 3 -19 5.2 5.5
 2 3 -19 -0.9 3
 2 3 -19 8 7
 -3 2 -19 9.2 8.4
 -3 2 -19 2.5 3.8
 -4 -3 -19 14.1 5
 3 -4 -19 15.9 5.1
 -3 4 -19 29.9 8.4
 4 3 -19 28 8.6
 -3 4 -19 11.2 9.5
 -4 -3 -19 38.8 9.6
 -4 -3 -19 26.8 9.6
 4 3 -19 14.6 6.4
 -4 -3 19 25.6 6.8
 -4 -1 -19 71.69 17.6
 -1 4 -19 46.5 8.4
 1 -4 -19 68.09 16.8
 -4 -1 -19 37 9.3
 4 1 -19 72.49 15.1
 1 -4 -19 45.1 10.2
 -1 4 -19 44 12
 -4 -1 -19 35.1 6.9
 1 4 -19 9.4 7.9
 -1 -4 -19 23.5 8.6
 -4 1 -19 38.2 9.1
 -1 -4 -19 42.7 10.4
 4 -1 -19 41.6 8
 -4 1 -19 21.5 7
 1 4 -19 32 7.1
 4 -1 -19 17.2 7.9
 -4 1 -19 26.8 9.9
 1 4 -19 40.2 7.3
 3 4 -19 14.9 3.1
 4 -3 -19 32.5 8.4
 -4 3 -19 29.9 8.2
 -3 -4 -19 4.3 8.3
 4 -3 -19 17.8 7.5
 3 4 -19 13.2 6.6
 -3 -4 -19 26 7.1
 -4 3 -19 7.8 9.4
 3 4 -19 15.2 7.3
 -3 -4 19 11.6 6.6
 -4 3 19 15.3 9
 -4 5 -19 -0.7 9.3
 -4 5 -19 7.9 4.3
 5 4 -19 3.6 7.1
 4 -5 -19 9.6 4.7
 -5 -4 -19 5.5 5.3
 -5 -4 -19 20 9.7
 -5 -4 19 6.6 6.3
 2 -5 -19 -1.5 4.1
 -2 5 -19 7.9 9.6
 -5 -2 -19 -1.1 5.6
 5 2 -19 -5.6 6.7
 -5 -2 -19 2 4.7
 -2 5 -19 3.3 3.8
 -5 -2 -19 -9.4 9
 -5 -2 19 -6.5 5.1
 0 5 -19 2.5 8.4
 -5 0 -19 1 9.2
 0 -5 -19 9.3 4.9
 0 5 -19 -2.7 3.1
 -5 0 -19 -8.2 6.5
 5 0 -19 3.1 6.9
 -5 0 -19 3.7 4.9
 -5 2 -19 6.1 9.4
 2 5 -19 -6.9 7.3
 5 -2 -19 -2.9 3.5
 -2 -5 -19 6 5.1
 2 5 -19 -5.2 2.6
 -2 -5 -19 -12.9 7.6
 5 -2 -19 5.6 6.9
 -5 2 -19 2.2 4.6
 -5 2 19 -3.5 11.5
 -2 -5 19 -2.8 5.9
 -4 -5 -19 13 9.2
 4 5 -19 1.1 7.1
 -5 4 -19 13.4 10.9
 -4 -5 -19 1.6 5
 5 -4 -19 7.5 4.7
 -5 4 -19 6.6 5
 -4 -5 19 12.6 6.4
 6 3 -19 59.59 14.5
 3 -6 -19 49.7 9.7
 -3 6 -19 62.09 9.7
 -6 -3 -19 50.69 11.4
 -3 6 -19 35.1 11
 -6 -3 -19 33.7 11.5
 -6 -1 -19 34.1 7.3
 6 1 -19 52.39 14.5
 -1 6 -19 37.2 11.2
 -1 6 -19 43.2 8.1
 -6 -1 -19 32.6 8
 1 -6 -19 57.09 10.4
 -6 -1 -19 45.3 11.7
 -6 -1 19 20.4 6.6
 6 -1 -19 22.6 7.6
 1 6 -19 32.1 6.8
 -6 1 -19 28.5 6.4
 -6 1 -19 17.5 10.8
 -1 -6 -19 50.59 10.4
 1 6 -19 24.7 9.6
 -6 1 19 31.9 11.6
 -1 -6 19 16 7.7
 -6 3 -19 44.6 10.5
 -3 -6 -19 45.7 11.6
 3 6 -19 54.99 11
 -6 3 -19 89.59 22.7
 -3 -6 19 80.09 17.8
 7 2 -19 50.89 14.3
 2 -7 -19 57.19 10.9
 -7 -2 -19 39.3 12.3
 -2 7 -19 57.59 9.3
 -2 7 -19 41.4 11.7
 -7 -2 -19 34.9 7.9
 -7 -2 19 60.09 15.2
 -7 0 -19 12.3 5.8
 0 7 -19 1.4 3.2
 -7 0 -19 2.3 9.8
 7 0 -19 2.9 6.5
 0 7 -19 4.6 8.5
 0 -7 -19 4 5.1
 0 -7 19 9 7.3
 -7 0 19 3.1 5.3
 -7 2 -19 26.6 12.1
 2 7 -19 79.69 17.8
 -2 -7 -19 62.89 11.8
 2 7 -19 33.6 4
 -7 2 -19 61.99 11.3
 -2 -7 19 21 7.8
 0 0 -20 2457.75 132.09
 0 0 -20 2701.73 128.99
 0 0 -20 2631.34 136.49
 -1 1 -20 9.6 4.4
 1 1 -20 8.1 8.3
 1 -1 -20 -0.8 6.6
 -1 1 -20 -1.4 8.2
 -1 -1 -20 14.7 8.6
 -1 1 -20 18.2 6.6
 -1 -1 -20 15.1 4.8
 1 1 -20 6.5 4
 1 -1 -20 10.3 4.3
 1 -1 -20 -3.9 7.8
 2 0 -20 383.46 31.4
 0 -2 -20 414.56 32
 0 2 -20 384.36 31.9
 0 2 -20 353.16 28.9
 0 -2 -20 431.16 25.7
 0 -2 -20 351.46 25.4
 2 0 -20 406.76 24.2
 0 2 -20 428.86 24.4
 -2 0 -20 381.06 32.8
 -2 0 -20 420.56 25.5
 -2 -2 -20 256.97 19.3
 2 2 -20 267.87 16.8
 -2 2 -20 251.87 18.1
 -2 2 -20 232.58 27.5
 2 -2 -20 239.18 18
 -2 -2 -20 270.07 27
 2 2 -20 217.28 23.2
 2 -2 -20 259.37 24.3
 -2 2 -20 281.77 25.5
 -1 3 -20 22.2 10
 -3 -1 -20 38.5 9.3
 -3 -1 -20 36.6 11.3
 3 1 -20 52.99 8.3
 3 1 -20 31.7 9.6
 -1 3 -20 37 9
 1 -3 -20 33.1 10.5
 -1 3 -20 54.99 16.7
 1 -3 -20 25.2 6
 -1 -3 -20 18.6 9
 1 3 -20 31.2 9.8
 1 3 -20 49.6 8.3
 -3 1 -20 34.8 9.8
 1 3 -20 35.9 11.3
 3 -1 -20 40.9 8.9
 3 -1 -20 30.2 9.2
 -3 1 -20 38.2 12
 -1 -3 -20 49.8 10.9
 3 3 -20 1.4 8.1
 3 -3 -20 -3.4 7.2
 3 -3 -20 -8.2 4
 -3 3 -20 0.2 4.3
 -3 3 -20 10.4 9.9
 -3 -3 -20 10.7 5
 -3 -3 -20 -6.8 8.6
 3 3 -20 -6.1 2.9
 -2 4 -20 139.09 21.2
 -4 -2 -20 89.59 20.4
 -2 4 -20 71.29 10.7
 4 2 -20 88.69 8.8
 -4 -2 -20 91.19 12.3
 2 -4 -20 85.29 11.9
 4 2 -20 114.99 17.6
 0 4 -20 13.8 4.1
 0 -4 -20 7.5 5.3
 -4 0 -20 -3 8.8
 0 4 -20 3.1 8.4
 -4 0 -20 -3.8 4.9
 4 0 -20 4.3 3.7
 0 -4 -20 5.4 8.6
 4 0 -20 7.2 7.9
 2 4 -20 90.69 9.3
 -4 2 -20 108.39 13
 -2 -4 -20 100.49 13.7
 2 4 -20 103.19 18.1
 4 -2 -20 103.09 11.3
 -2 -4 -20 84.09 19.5
 4 -2 -20 89.89 17.7
 -4 2 -20 132.39 21.7

_iucr_refine_instructions_details
;
TITL D8V4444_0mNew3_a.res in I4(1)/acd
REM Old TITL D8V4444_0mNew3 in I4(1)/acd
REM SHELXT solution in I4(1)/acd
REM R1 0.218, Rweak 0.011, Alpha 0.073, Orientation as input
REM Formula found by SHELXT: C20 Cl2 N4 V
CELL 0.71073 15.8193 15.8193 16.8899 90 90 90
ZERR 8 0.0009 0.0009 0.0008 0 0 0
LATT 2
SYMM 0.5-X,-Y,0.5+Z
SYMM 0.25-Y,0.75+X,0.25+Z
SYMM 0.25+Y,0.25-X,0.75+Z
SYMM 0.5-X,+Y,-Z
SYMM +X,-Y,0.5-Z
SYMM 0.25+Y,0.75+X,0.75-Z
SYMM 0.25-Y,0.25-X,0.25-Z
SFAC C H Cl N V
UNIT 160 160 16 32 8
 
L.S. 10
PLAN  20
SIZE 0.551 0.715 0.719
TEMP -173(2)
BOND $H
LIST 6
fmap 2
ACTA
REM <olex2.extras>
REM <HklSrc "%.\\D8V4444_0mNew3_a.hkl">
REM </olex2.extras>
 
WGHT    0.000000  152.162811
FVAR       0.27605
V001  5    0.500000    0.250000    0.375000    10.25000    0.04342    0.04342 =
         0.01195    0.00000    0.00000   -0.00161
CL02  3    0.390114    0.359886    0.375000    10.50000    0.05122    0.05122 =
         0.03151   -0.00744   -0.00744    0.00969
N003  4    0.569975    0.317665    0.466244    11.00000    0.04776    0.04005 =
         0.01571    0.00120   -0.00152   -0.00492
C004  1    0.575587    0.402677    0.465159    11.00000    0.03216    0.04140 =
         0.02456   -0.00493    0.00446    0.00401
AFIX  43
H004  2    0.547988    0.432632    0.423827    11.00000   -1.20000
AFIX   0
C005  1    0.619663    0.448217    0.521438    11.00000    0.04047    0.04281 =
         0.03433   -0.00334    0.00874   -0.01354
AFIX  43
H005  2    0.623077    0.508072    0.518169    11.00000   -1.20000
AFIX   0
C006  1    0.608300    0.278023    0.525544    11.00000    0.05924    0.04417 =
         0.02654    0.01141   -0.00975   -0.02205
AFIX  43
H006  2    0.606213    0.218028    0.527037    11.00000   -1.20000
AFIX   0
C007  1    0.651088    0.319861    0.585209    11.00000    0.05809    0.05728 =
         0.02897    0.01634   -0.01741   -0.02277
AFIX  43
H007  2    0.675114    0.289056    0.627927    11.00000   -1.20000
AFIX   0
C008  1    0.658513    0.405439    0.582272    11.00000    0.06172    0.06064 =
         0.02887   -0.00152   -0.00391   -0.03003
AFIX  43
H008  2    0.689871    0.435050    0.621412    11.00000   -1.20000
AFIX   0
HKLF 4
 
REM  D8V4444_0mNew3_a.res in I4(1)/acd
REM R1 =  0.0950 for     913 Fo > 4sig(Fo)  and  0.1012 for all    1007 data
REM     63 parameters refined using      0 restraints
 
END  
     
WGHT      0.0000     80.7722 

REM Highest difference peak  0.416,  deepest hole -0.430,  1-sigma level  0.100
Q1    1   0.7027  0.2853  0.5628  11.00000  0.05    0.42
Q2    1   0.6548  0.1308  0.4772  11.00000  0.05    0.42
Q3    1   0.7009  0.3669  0.5757  11.00000  0.05    0.38
Q4    1   0.6524  0.4449  0.6545  11.00000  0.05    0.35
Q5    1   0.6035  0.1821  0.4801  11.00000  0.05    0.32
Q6    1   0.7002  0.1804  0.4722  11.00000  0.05    0.32
Q7    1   0.4983  0.3361  0.5310  11.00000  0.05    0.31
Q8    1   0.6596  0.2574  0.5024  11.00000  0.05    0.31
Q9    1   0.6125  0.5559  0.4748  11.00000  0.05    0.29
Q10   1   0.6100  0.5146  0.6480  11.00000  0.05    0.29
Q11   1   0.6006  0.3487  0.4512  11.00000  0.05    0.29
Q12   1   0.6081  0.3185  0.3914  11.00000  0.05    0.28
Q13   1   0.6320  0.4960  0.7402  11.00000  0.05    0.28
Q14   1   0.5235  0.2806  0.4598  11.00000  0.05    0.28
Q15   1   0.5375  0.2934  0.4437  11.00000  0.05    0.28
Q16   1   0.6009  0.5665  0.4632  11.00000  0.05    0.28
Q17   1   0.7589  0.2436  0.5268  11.00000  0.05    0.28
Q18   1   0.5545  0.4989  0.4673  11.00000  0.05    0.28
Q19   1   0.4958  0.4167  0.3260  11.00000  0.05    0.27
Q20   1   0.6091  0.3139  0.6611  11.00000  0.05    0.27

  REM The information below was added by Olex2.
  REM
  REM R1 = 0.0950 for 913 Fo > 4sig(Fo) and 0.1012 for all 16643 data
  REM n/a parameters refined using n/a restraints
  REM Highest difference peak 0.42, deepest hole -0.43
  REM Mean Shift 0, Max Shift 0.000.

  REM +++ Tabular Listing of Refinement Information +++
  REM R1_all = 0.1012
  REM R1_gt = 0.0950
  REM wR_ref = 0.2053
  REM GOOF = 0.976
  REM Shift_max = 0.000
  REM Shift_mean = 0
  REM Reflections_all = 16643
  REM Reflections_gt = 913
  REM Parameters = n/a
  REM Hole = -0.43
  REM Peak = 0.42
  REM Flack = n/a

  
;
_olex2_submission_special_instructions  'No special instructions were received'
