# Supplementary material for: From an antiferromagnetic insulator to a strongly correlated metal in square-lattice MCl2(pyrazine)2 coordination solids
Source: Nat Commun. 2022 Sep 30;13:5766. doi: 10.1038/s41467-022-33342-5 (PMC9525593; doi:10.1038/s41467-022-33342-5)
Supplement: Supplementary file 5 — Supplementary Dataset 4 [file 41467_2022_33342_MOESM5_ESM.cif]

data_LV249_VCl2pyz2_120K_long
_audit_creation_date               2022-02-02
_audit_creation_method
;
Olex2 1.2
(compiled May 18 2018 14:05:52 for OlexSys, GUI svn.r5506)
;
_audit_contact_author_address      ?
_audit_contact_author_email        ?
_audit_contact_author_name         ''
_audit_contact_author_phone        ?
_publ_contact_author_id_orcid      ?
_publ_section_references
;
Bourhis, L.J., Dolomanov, O.V., Gildea, R.J., Howard, J.A.K., Puschmann, H.
 (2015). Acta Cryst. A71, 59-75.

Dolomanov, O.V., Bourhis, L.J., Gildea, R.J, Howard, J.A.K. & Puschmann, H.
 (2009), J. Appl. Cryst. 42, 339-341.
;
_chemical_name_systematic          ?
_chemical_formula_moiety           'C8 H8 Cl2 N4 V'
_chemical_formula_sum              'C8 H8 Cl2 N4 V'
_chemical_formula_weight           282.03
loop_
  _atom_type_symbol
  _atom_type_scat_dispersion_real
  _atom_type_scat_dispersion_imag
  _atom_type_scat_Cromer_Mann_a1
  _atom_type_scat_Cromer_Mann_a2
  _atom_type_scat_Cromer_Mann_a3
  _atom_type_scat_Cromer_Mann_a4
  _atom_type_scat_Cromer_Mann_b1
  _atom_type_scat_Cromer_Mann_b2
  _atom_type_scat_Cromer_Mann_b3
  _atom_type_scat_Cromer_Mann_b4
  _atom_type_scat_Cromer_Mann_c
  _atom_type_scat_source
  _atom_type_scat_dispersion_source
 H 0.00000 0.00000 0.49300 0.32291 0.14019 0.04081 10.51090 26.12570 3.14236
 57.79970 0.0030380000826
 'International Tables Volume C Table 6.1.1.4 (pp. 500-502)'
 'Henke, Gullikson and Davis, At. Data and Nucl. Data Tables, 1993, 54, 2'
 C 0.00347 0.00161 2.31000 1.02000 1.58860 0.86500 20.84390 10.20750 0.56870
 51.65120 0.215599998832
 'International Tables Volume C Table 6.1.1.4 (pp. 500-502)'
 'Henke, Gullikson and Davis, At. Data and Nucl. Data Tables, 1993, 54, 2'
 V 0.31844 0.54361 10.29710 7.35110 2.07030 2.05710 6.86570 0.43850 26.89380
 102.47800 1.21990001202
 'International Tables Volume C Table 6.1.1.4 (pp. 500-502)'
 'Henke, Gullikson and Davis, At. Data and Nucl. Data Tables, 1993, 54, 2'
 Cl 0.14873 0.16029 11.46040 7.19640 6.25560 1.64550 0.01040 1.16620 18.51940
 47.77840 -9.55739974976
 'International Tables Volume C Table 6.1.1.4 (pp. 500-502)'
 'Henke, Gullikson and Davis, At. Data and Nucl. Data Tables, 1993, 54, 2'
 N 0.00653 0.00323 12.21260 3.13220 2.01250 1.16630 0.00570 9.89330 28.99750
 0.58260 -11.5290002823
 'International Tables Volume C Table 6.1.1.4 (pp. 500-502)'
 'Henke, Gullikson and Davis, At. Data and Nucl. Data Tables, 1993, 54, 2'

_space_group_crystal_system        'tetragonal'
_space_group_IT_number             139
_space_group_name_H-M_alt          'I 4/m m m'
_space_group_name_Hall             '-I 4 2'
loop_
  _space_group_symop_id
  _space_group_symop_operation_xyz
 1 x,y,z
 2 -y,x,z
 3 y,-x,z
 4 x,-y,-z
 5 -x,y,-z
 6 -x,-y,z
 7 y,x,-z
 8 -y,-x,-z
 9 -x,-y,-z
 10 y,-x,-z
 11 -y,x,-z
 12 -x,y,z
 13 x,-y,z
 14 x,y,-z
 15 -y,-x,z
 16 y,x,z
 17 x+1/2,y+1/2,z+1/2
 18 -y+1/2,x+1/2,z+1/2
 19 y+1/2,-x+1/2,z+1/2
 20 x+1/2,-y+1/2,-z+1/2
 21 -x+1/2,y+1/2,-z+1/2
 22 -x+1/2,-y+1/2,z+1/2
 23 y+1/2,x+1/2,-z+1/2
 24 -y+1/2,-x+1/2,-z+1/2
 25 -x+1/2,-y+1/2,-z+1/2
 26 y+1/2,-x+1/2,-z+1/2
 27 -y+1/2,x+1/2,-z+1/2
 28 -x+1/2,y+1/2,z+1/2
 29 x+1/2,-y+1/2,z+1/2
 30 x+1/2,y+1/2,-z+1/2
 31 -y+1/2,-x+1/2,z+1/2
 32 y+1/2,x+1/2,z+1/2

_symmetry_Int_Tables_number        139
_cell_length_a                     7.0899(8)
_cell_length_b                     7.0899(8)
_cell_length_c                     10.6702(19)
_cell_angle_alpha                  90
_cell_angle_beta                   90
_cell_angle_gamma                  90
_cell_volume                       536.35(13)
_cell_formula_units_Z              2
_cell_measurement_reflns_used      342
_cell_measurement_temperature      120
_cell_measurement_theta_max        28.3210
_cell_measurement_theta_min        4.0470
_exptl_absorpt_coefficient_mu      1.392
_exptl_absorpt_correction_T_max    1.00000
_exptl_absorpt_correction_T_min    0.91745
_exptl_absorpt_correction_type     multi-scan
_exptl_absorpt_process_details
;
CrysAlisPro 1.171.39.46 (Rigaku Oxford Diffraction, 2018)
Empirical absorption correction using spherical harmonics,
 implemented in SCALE3 ABSPACK scaling algorithm.
;
_exptl_crystal_colour              'clear dark violet'
_exptl_crystal_colour_lustre       clear
_exptl_crystal_colour_modifier     dark
_exptl_crystal_colour_primary      violet
_exptl_crystal_density_diffrn      1.7462
_exptl_crystal_description         block
_exptl_crystal_F_000               283.2814
_exptl_crystal_size_max            0.1
_exptl_crystal_size_mid            0.1
_exptl_crystal_size_min            0.1
_diffrn_reflns_av_R_equivalents    0.0575
_diffrn_reflns_av_unetI/netI       0.0488
_diffrn_reflns_limit_h_max         9
_diffrn_reflns_limit_h_min         -8
_diffrn_reflns_limit_k_max         8
_diffrn_reflns_limit_k_min         -9
_diffrn_reflns_limit_l_max         9
_diffrn_reflns_limit_l_min         -14
_diffrn_reflns_number              1160
_diffrn_reflns_theta_full          28.6951
_diffrn_reflns_theta_max           28.70
_diffrn_reflns_theta_min           3.45
_diffrn_ambient_temperature        120
_diffrn_detector_area_resol_mean   5.3073
_diffrn_detector_type              Atlas
_diffrn_measured_fraction_theta_full  0.9701
_diffrn_measured_fraction_theta_max  0.9701
_diffrn_measurement_details
;
List of Runs (angles in degrees, time in seconds):

  # Type    Start    End  Width  t~exp~   \w     \q     \k     \f   Frames
--------------------------------------------------------------------------
  1  \w     35.00  79.00   1.00  160.00    --   10.87-178.00 -30.00   44
  2  \w    -14.00  58.00   1.00  160.00    --   10.87  38.00   0.00   72
  3  \w    -16.00  23.00   1.00  160.00    --   10.87  57.00  60.00   39
;
_diffrn_measurement_device         'four-circle diffractometer'
_diffrn_measurement_device_type    'SuperNova, Dual, Cu at home/near, Atlas'
_diffrn_measurement_method         '\w scans'
_diffrn_radiation_type             'Mo K\a'
_diffrn_radiation_wavelength       0.71073
_reflns_Friedel_coverage           0.0
_reflns_limit_h_max                9
_reflns_limit_h_min                0
_reflns_limit_k_max                6
_reflns_limit_k_min                0
_reflns_limit_l_max                14
_reflns_limit_l_min                0
_reflns_number_gt                  183
_reflns_number_total               227
_reflns_threshold_expression       I>=2u(I)
_computing_cell_refinement         'CrysAlisPro 1.171.39.46 (Rigaku OD, 2018)'
_computing_data_collection         'CrysAlisPro 1.171.39.46 (Rigaku OD, 2018)'
_computing_data_reduction          'CrysAlisPro 1.171.39.46 (Rigaku OD, 2018)'
_computing_molecular_graphics      'Olex2 (Dolomanov et al., 2009)'
_computing_publication_material    'Olex2 (Dolomanov et al., 2009)'
_computing_structure_refinement    'olex2.refine (Bourhis et al., 2015)'
_computing_structure_solution      'ShelXS (Sheldrick, 2008)'
_refine_diff_density_max           0.7114
_refine_diff_density_min           -0.8661
_refine_diff_density_rms           0.1685
_refine_ls_d_res_high              0.7401
_refine_ls_d_res_low               5.9052
_refine_ls_goodness_of_fit_ref     1.0248
_refine_ls_hydrogen_treatment      refall
_refine_ls_matrix_type             full
_refine_ls_number_constraints      0
_refine_ls_number_parameters       23
_refine_ls_number_reflns           227
_refine_ls_number_restraints       0
_refine_ls_R_factor_all            0.0452
_refine_ls_R_factor_gt             0.0311
_refine_ls_restrained_S_all        1.0248
_refine_ls_shift/su_max            0.0001
_refine_ls_shift/su_mean           0.0000
_refine_ls_structure_factor_coef   Fsqd
_refine_ls_weighting_details      
 'w=1/[\s^2^(Fo^2^)+(0.0258P)^2^] where P=(Fo^2^+2Fc^2^)/3'
_refine_ls_weighting_scheme        calc
_refine_ls_wR_factor_gt            0.0530
_refine_ls_wR_factor_ref           0.0569
_olex2_refinement_description
;
1. Others
 Fixed Sof: C4(0.5) H4(0.5)
;
loop_
  _atom_site_label
  _atom_site_type_symbol
  _atom_site_fract_x
  _atom_site_fract_y
  _atom_site_fract_z
  _atom_site_U_iso_or_equiv
  _atom_site_adp_type
  _atom_site_occupancy
  _atom_site_site_symmetry_order
  _atom_site_refinement_flags_posn
  _atom_site_refinement_flags_adp
  _atom_site_refinement_flags_occupancy
 V1 V 0.0 0.0 0.0 0.0066(3) Uani 1.000000 16 S T P
 Cl2 Cl 0.0 0.0 0.22677(11) 0.0105(3) Uani 1.000000 8 S T P
 N2 N 0.3021(4) 0.0 0.0 0.0075(6) Uani 1.000000 4 S T P
 C4 C 0.4020(5) 0.1127(5) 0.0769(3) 0.0096(7) Uani 0.500000 1 . . .
 H4 H 0.332(4) 0.187(4) 0.134(3) 0.001(8) Uiso 0.500000 1 . . .

loop_
  _atom_site_aniso_label
  _atom_site_aniso_U_11
  _atom_site_aniso_U_22
  _atom_site_aniso_U_33
  _atom_site_aniso_U_12
  _atom_site_aniso_U_13
  _atom_site_aniso_U_23
 V1 0.0054(4) 0.0054(4) 0.0088(7) -0.000000 -0.000000 0.000000
 Cl2 0.0109(4) 0.0109(4) 0.0097(6) -0.000000 -0.000000 0.000000
 N2 0.0057(14) 0.0065(14) 0.0103(14) -0.000000 -0.000000 0.000000
 C4 0.0113(18) 0.0094(18) 0.0081(16) 0.0017(15) 0.0007(13) -0.0018(13)

loop_
  _geom_bond_atom_site_label_1
  _geom_bond_atom_site_label_2
  _geom_bond_distance
  _geom_bond_site_symmetry_2
  _geom_bond_publ_flag
 V1 Cl2 2.4197(12) 4 ?
 V1 Cl2 2.4197(12) . ?
 V1 N2 2.142(3) 3 ?
 V1 N2 2.142(3) . ?
 V1 N2 2.142(3) 5 ?
 V1 N2 2.142(3) 2 ?
 N2 C4 1.347(3) . ?
 N2 C4 1.347(3) 14 ?
 N2 C4 1.347(3) 4 ?
 N2 C4 1.347(3) 13 ?
 C4 C4 1.389(7) 12_655 ?
 C4 C4 1.640(6) 14 ?
 C4 C4 1.598(7) 13 ?

loop_
  _geom_angle_atom_site_label_1
  _geom_angle_atom_site_label_2
  _geom_angle_atom_site_label_3
  _geom_angle
  _geom_angle_site_symmetry_1
  _geom_angle_site_symmetry_3
  _geom_angle_publ_flag
 Cl2 V1 Cl2 180.0 4 . ?
 N2 V1 Cl2 90.0 . 4 ?
 N2 V1 Cl2 90.0 5 . ?
 N2 V1 Cl2 90.0 2 . ?
 N2 V1 Cl2 90.0 3 4 ?
 N2 V1 Cl2 90.0 2 4 ?
 N2 V1 Cl2 90.0 5 4 ?
 N2 V1 Cl2 90.0 . . ?
 N2 V1 Cl2 90.0 3 . ?
 N2 V1 N2 90.0 3 . ?
 N2 V1 N2 180.0 3 2 ?
 N2 V1 N2 90.0 5 2 ?
 N2 V1 N2 90.0 5 3 ?
 N2 V1 N2 90.0 . 2 ?
 N2 V1 N2 180.0 5 . ?
 C4 N2 V1 121.75(17) 13 3 ?
 C4 N2 V1 121.75(17) 4 3 ?
 C4 N2 V1 121.75(17) . 3 ?
 C4 N2 V1 121.75(17) 14 3 ?
 C4 N2 C4 75.0(3) 4 13 ?
 C4 N2 C4 72.8(3) 14 4 ?
 C4 N2 C4 72.8(3) . 13 ?
 C4 N2 C4 116.5(3) 4 . ?
 C4 N2 C4 116.5(3) 14 13 ?
 C4 N2 C4 75.0(3) 14 . ?
 C4 C4 N2 53.60(14) 13 13 ?
 C4 C4 N2 52.48(14) 14 13 ?
 C4 C4 N2 121.8(2) 12_655 13 ?

loop_
  _refln_index_h
  _refln_index_k
  _refln_index_l
  _refln_F_squared_meas
  _refln_F_squared_sigma
  _refln_scale_group_code
 0 0 -2 1787.69 31.5626 3
 0 0 2 1747.66 30.9563 3
 0 0 -4 2099.28 48.2915 3
 0 0 4 2075.68 49.3847 2
 0 0 -6 26.7173 12.3927 3
 0 0 -8 360.765 30.9995 3
 0 0 8 328.316 30.7297 2
 0 0 -10 273.686 30.6162 3
 0 0 -12 487.921 45.7535 3
 0 0 -14 523.142 50.8826 3
 1 0 -1 1354.4 25.2443 2
 -1 0 1 1391.42 25.4336 2
 0 1 1 1405.78 23.8077 2
 0 -1 -1 1352.19 24.288 1
 0 -1 1 1357.96 25.2867 1
 0 1 -1 1314.25 25.1955 1
 0 -1 -3 252.646 17.0457 2
 -1 0 -3 231.91 17.5024 3
 1 0 -3 253.754 18.9349 2
 0 -1 3 225.427 13.8543 3
 0 1 3 237.846 16.0117 2
 0 -1 -3 247.374 18.4195 3
 0 1 -3 257.785 15.3226 3
 0 -1 5 1406.88 42.5347 3
 1 0 -5 1504.81 45.5865 3
 0 -1 -5 1402.19 45.9059 2
 0 1 5 1565.26 47.9486 2
 1 0 -5 1396.96 48.6801 2
 0 -1 -5 1430.07 47.6205 3
 -1 0 -5 1425.44 47.0565 3
 0 1 -5 1388.59 41.0954 3
 1 0 7 2.60341 9.75991 2
 0 1 7 13.0823 10.8756 2
 -1 0 -7 15.2882 13.3387 3
 1 0 7 12.1946 13.0222 3
 1 0 -7 0.78248 11.2974 3
 0 -1 -7 14.8898 12.985 3
 0 1 -7 -15.2866 12.3325 3
 1 0 -9 805.79 18.4275 1
 0 1 -9 759.013 44.4768 3
 -1 0 -9 723.34 46.4318 3
 0 -1 -9 736.622 47.3383 3
 1 0 -9 870.833 49.2935 3
 -1 0 -11 -17.4673 16.4784 3
 0 1 -11 12.8512 15.6002 3
 0 1 -11 7.81945 8.72161 1
 0 -1 -11 27.7467 19.5273 3
 1 0 -11 11.8058 16.1593 3
 1 0 -13 345.04 40.9665 3
 0 -1 -13 397.495 45.4858 3
 1 1 0 370.134 10.479 3
 1 1 2 876.026 20.3508 2
 -1 1 2 920.861 19.3925 1
 1 -1 -2 909.508 28.994 2
 1 1 2 951.678 27.3806 3
 -1 -1 2 912.883 20.287 1
 -1 -1 2 910.218 26.6069 2
 -1 -1 -2 891.197 27.2567 3
 1 1 -4 1561.08 37.0642 3
 1 -1 -4 1539.99 46.121 2
 -1 -1 -4 1502.79 45.5103 3
 1 -1 -4 1559.77 24.2909 1
 1 -1 4 1623.36 43.4052 3
 1 1 4 1519.86 40.7027 2
 1 1 -4 1552.86 26.5995 1
 1 -1 6 116.964 16.7279 3
 1 -1 -6 115.22 18.5223 2
 -1 -1 -6 106.63 19.1814 3
 1 1 -6 98.4949 14.7507 3
 1 1 -6 118.138 9.28713 1
 1 -1 -6 107.419 18.3643 3
 1 -1 -6 106.228 7.38883 1
 1 1 8 483.835 35.2501 2
 1 -1 8 496.658 34.8902 3
 1 1 -8 482.223 33.218 3
 -1 -1 -8 513.765 38.5903 3
 1 -1 -8 539.516 16.7585 1
 1 1 -8 528.841 18.9476 1
 1 -1 -8 482.469 36.4852 3
 -1 -1 -10 -10.2815 19.3848 3
 1 -1 -10 38.2805 18.5142 3
 1 1 -10 15.1752 13.9065 3
 1 -1 -10 13.8625 3.78306 1
 1 1 -10 18.9753 5.12401 1
 -1 -1 -12 -18.2004 21.4144 3
 1 1 -12 11.4306 17.2195 3
 1 -1 -12 -5.11059 15.6908 3
 1 1 -14 20.6696 17.9517 3
 2 0 0 3419.69 44.9247 2
 0 2 0 3444.07 54.5081 1
 -2 0 2 0.28744 8.36949 2
 0 -2 -2 0.92142 7.55703 1
 0 2 -2 -13.2338 8.96624 1
 2 0 -2 1.75897 8.93612 2
 0 -2 -2 -1.66999 8.27625 2
 0 2 2 -1.1654 7.9652 2
 0 2 4 1408.94 42.9702 2
 0 2 -4 1460.75 40.4604 1
 0 -2 4 1478.53 35.7073 3
 2 0 -4 1472.85 47.1999 2
 0 -2 -4 1441.01 42.45 2
 0 2 -6 10.4652 8.61653 1
 0 -2 -6 -3.76759 10.943 2
 2 0 -6 -6.12121 14.7393 2
 0 -2 6 -4.79289 8.61134 3
 0 -2 -6 6.06393 13.2122 3
 2 0 -8 219.734 25.1804 3
 2 0 8 216.91 24.5155 2
 0 2 -8 256.309 21.2469 1
 0 -2 -8 203.9 26.6011 3
 0 2 8 221.615 25.8277 2
 0 -2 -10 107.711 25.1199 3
 2 0 -10 72.3379 19.751 3
 0 2 -10 77.0652 13.7234 1
 2 0 -12 108.823 24.1434 3
 0 -2 -12 60.432 23.7066 3
 2 0 -14 157.226 31.8216 3
 -2 -1 1 180.531 11.0438 2
 -1 2 -1 165.168 17.1213 1
 1 -2 -1 187.063 16.8156 2
 -1 -2 -1 202.879 12.1798 3
 -1 -2 -1 186.367 9.31432 2
 2 1 -1 190.066 11.8196 2
 -1 2 1 205.695 15.6405 1
 1 -2 -1 192.761 14.8047 1
 2 -1 -1 214.482 17.2567 2
 -1 -2 1 180.699 14.7235 1
 -1 -2 -3 21.532 12.5532 3
 -2 -1 3 8.77927 5.31805 1
 -1 2 3 7.41248 6.62553 1
 -1 -2 3 7.7644 7.47134 1
 2 1 -3 4.91544 9.93409 2
 -2 -1 3 18.0076 9.46499 2
 1 2 -3 15.5464 7.03639 1
 1 -2 -3 -0.13153 6.53282 1
 -2 1 3 11.9229 5.39149 1
 2 1 3 6.41193 8.85668 3
 -1 -2 -3 15.6375 7.78335 2
 2 -1 -3 23.5654 12.6428 2
 1 2 3 18.8913 7.67662 2
 1 -2 -3 8.86818 11.0086 2
 2 1 5 361.957 22.7411 2
 1 2 5 338.667 22.1468 2
 1 2 -5 390.711 19.438 1
 -1 -2 -5 355.553 23.5651 2
 2 -1 -5 382.091 28.4728 2
 -1 -2 -5 374.772 28.3783 3
 1 2 -5 368.268 20.1485 3
 1 -2 -5 365.485 17.9031 1
 1 -2 5 379.501 23.9999 3
 1 -2 -5 392.815 27.8897 2
 -2 -1 -5 401.614 28.8443 3
 2 -1 5 381.572 26.8917 3
 -2 -1 5 366.552 26.7668 2
 2 1 7 74.1816 15.7297 3
 1 2 -7 76.2907 14.6356 3
 2 1 -7 54.0284 13.9707 3
 2 -1 -7 86.9009 19.0489 2
 1 2 -7 75.9119 10.9215 1
 1 2 7 66.103 13.7621 2
 2 1 7 99.5087 16.5105 2
 1 -2 -7 62.2603 15.9679 3
 1 -2 -7 74.8143 18.4353 2
 -1 -2 -7 77.6612 19.3539 3
 -2 -1 7 68.3174 16.1953 2
 -2 -1 -7 56.4987 17.8045 3
 1 -2 -7 76.2442 9.04584 1
 2 -1 7 109.444 19.0554 3
 -1 2 7 60.0315 15.3354 2
 -1 -2 7 90.4052 17.6003 2
 1 -2 7 80.1271 15.6992 3
 -2 1 7 53.4045 13.9454 2
 1 -2 -9 382.63 18.8133 1
 -2 -1 -9 333.331 34.5746 3
 1 -2 -9 344.126 34.1563 3
 1 2 -9 370.347 29.9532 3
 1 2 -9 374.026 20.9495 1
 1 -2 -9 364.631 35.8934 2
 2 1 -9 371.384 31.0356 3
 2 -1 -9 410.737 36.7636 3
 -1 -2 -9 417.367 39.1347 3
 2 -1 -9 424.738 40.8948 2
 1 -2 -11 22.984 18.4033 3
 2 -1 -11 49.0453 19.1679 3
 2 1 -11 35.9908 16.627 3
 1 2 -11 61.4315 18.9033 3
 -1 -2 -11 40.763 20.2426 3
 1 -2 -13 215.518 35.1388 3
 -1 -2 -13 238.29 37.2712 3
 2 -1 -13 238.221 37.5724 3
 2 1 -13 196.128 31.7859 3
 2 2 0 923.77 22.9374 3
 2 -2 -2 401.612 26.1914 2
 -2 -2 2 387.381 18.9907 2
 -2 2 2 420.004 21.2385 1
 2 2 2 383.546 10.1212 2
 -2 -2 2 378.264 20.1926 1
 2 2 2 389.326 21.3584 3
 2 2 4 337.189 18.0801 2
 -2 2 4 353.241 17.2205 1
 -2 -2 4 349.504 23.9585 2
 -2 -2 4 357.986 18.3324 1
 -2 -2 -4 334.582 24.738 3
 2 -2 -4 393.911 27.9178 2
 2 2 -4 362.74 16.198 3
 2 2 6 56.835 11.8388 2
 2 -2 6 74.0157 15.5131 3
 -2 -2 6 67.7339 16.1379 2
 2 2 -6 46.565 10.9912 3
 2 -2 -6 78.8211 18.3668 2
 -2 2 6 44.4886 13.022 2
 -2 -2 -6 57.83 15.6593 3
 2 2 6 64.0262 15.4323 3
 2 2 -8 112.778 17.7479 3
 2 -2 -8 110.181 23.1593 2
 2 2 8 111.556 19.0669 2
 -2 -2 -8 94.7816 21.0464 3
 2 -2 -10 3.63705 15.6983 3
 -2 -2 -10 34.2432 20.8474 3
 2 -2 -10 13.1361 19.1131 2
 2 2 -10 2.801 12.5136 3
 2 -2 -12 9.70702 21.7299 3
 -2 -2 -12 4.53656 21.2097 3
 2 2 -12 17.5854 17.7343 3
 3 0 -1 1319.36 36.8855 2
 0 3 1 1292.75 41.5381 1
 0 3 -1 1277.48 40.8633 1
 3 0 -3 438.11 26.5398 2
 -3 0 3 441.73 25.8982 2
 0 3 -3 457.816 26.2642 1
 0 3 3 454.815 24.8682 2
 0 -3 -3 501.108 25.8405 1
 0 -3 -3 458.385 25.0268 2
 3 0 -5 1573.16 55.6067 2
 0 -3 -5 1553.39 56.0899 3
 0 -3 -5 1613.72 51.4444 2
 -3 0 5 1618.87 56.7899 2
 0 3 -5 1614.14 50.5357 1
 0 -3 -5 1560.28 47.512 1
 0 -3 5 1586.94 41.8016 3
 0 -3 -7 100.314 20.4372 3
 3 0 -7 109.327 20.7716 2
 0 -3 -7 89.3491 18.7846 2
 0 -3 7 73.6607 13.5961 3
 0 3 -7 63.1911 12.9679 1
 0 3 7 81.5366 16.4307 2
 0 -3 -9 1032.67 59.5316 3
 3 0 -9 1003.05 52.6967 3
 0 -3 -9 929.303 54.0823 2
 0 3 -9 934.511 43.0765 1
 0 -3 -11 16.9992 19.2554 3
 0 3 -11 -1.17265 8.54928 1
 3 0 -11 -9.96029 15.2759 3
 3 0 -13 374.273 42.4771 3
 -1 -3 0 3186.46 41.4475 3
 3 1 0 3187.21 42.0197 2
 -1 3 0 3307.44 65.9091 1
 3 1 -2 21.0535 9.04392 2
 1 -3 -2 5.59581 10.5409 2
 -1 -3 2 19.4419 8.30129 1
 -1 -3 -2 10.2711 7.58709 3
 3 -1 -2 18.5509 12.2268 2
 1 3 -2 20.4511 10.4349 1
 1 -3 -2 26.5804 9.59593 1
 -1 3 -2 10.1234 9.77478 1
 -3 1 2 23.7453 11.432 2
 -1 3 2 1.78184 10.338 1
 -3 -1 2 12.3807 7.55194 2
 -1 -3 -2 18.0316 6.89953 2
 1 -3 -4 1000.58 35.6027 1
 3 1 -4 958.963 40.1675 2
 -1 -3 -4 1013.91 34.5794 2
 -1 -3 4 1000.96 37.4741 1
 -1 3 -4 1009.44 42.3904 1
 -3 1 4 1068.36 44.4982 2
 1 3 4 1003.67 34.7706 2
 3 -1 -4 1075.44 45.3823 2
 -1 -3 -4 1004.54 42.0988 3
 -3 -1 4 1084.96 41.5477 2
 1 3 -4 1003.52 37.3364 1
 1 -3 -4 1032 42.8021 2
 -3 1 6 0.97807 12.078 2
 -1 -3 -6 23.7683 15.7897 3
 3 -1 -6 15.2524 15.373 2
 -1 -3 -6 8.48254 10.4726 2
 -1 3 -6 3.73006 10.0599 1
 1 -3 -6 -1.16877 6.3162 1
 -1 3 6 0.55717 10.6276 2
 1 -3 6 15.5836 9.94899 3
 3 -1 6 -16.4358 13.4048 3
 3 1 6 -5.06387 10.3776 3
 1 3 -6 -12.6611 9.33669 1
 1 -3 -6 -2.88747 12.8319 2
 -3 -1 6 -0.23395 10.8725 2
 1 -3 -8 253.369 28.638 3
 3 1 -8 236 24.813 3
 -1 -3 -8 278.344 31.0258 3
 1 -3 8 232.468 24.8522 3
 -1 3 -8 240.515 25.388 1
 3 -1 -8 236.729 30.2549 2
 3 1 8 213.308 24.1332 2
 1 -3 -8 248.043 29.2141 2
 1 3 -8 232.155 20.0914 1
 1 -3 -8 251.634 19.0582 1
 1 3 8 267.178 26.6924 2
 3 1 -10 62.2456 17.1836 3
 3 -1 -10 129.165 24.8973 3
 -1 3 -10 71.6595 16.5537 1
 3 -1 -10 109.975 27.5475 2
 1 -3 -10 83.7685 22.5256 2
 1 3 -10 93.3708 14.0691 1
 -1 -3 -10 86.905 24.6504 3
 1 -3 -10 132.874 29.2425 3
 3 1 -12 99.9703 23.8106 3
 3 -1 -12 127.053 27.9385 3
 -1 -3 -12 56.5442 24.2401 3
 1 -3 -12 47.7261 20.4986 3
 -3 -2 1 317.519 14.4043 2
 -2 3 1 321.152 23.3767 1
 -2 -3 -1 339.743 11.0083 2
 -2 -3 1 317.265 22.4645 1
 -2 -3 -1 339.208 16.9429 3
 -2 3 -1 270.165 24.3315 1
 3 -2 -1 336.951 25.4537 2
 3 2 1 295.772 18.7482 3
 -3 -2 3 60.4414 11.266 2
 -2 -3 3 67.7831 11.9921 1
 3 -2 -3 47.9757 14.0154 2
 -2 3 3 40.0842 11.2124 1
 -2 -3 -3 46.3123 6.74276 2
 2 -3 -3 42.0434 14.3943 2
 -3 2 3 35.1149 9.49366 1
 3 2 3 40.9233 5.66363 2
 -2 -3 -3 59.3794 12.9702 3
 -2 -3 5 657.88 30.8566 1
 -3 -2 5 692.149 25.7044 1
 2 -3 -5 712.105 41.3303 2
 -2 -3 5 731.359 37.9595 2
 -3 -2 5 686.13 36.4782 2
 3 -2 -5 699.098 41.9935 2
 -2 -3 -5 694.073 38.3047 3
 3 2 5 716.862 28.9436 2
 2 3 5 697.878 30.0946 2
 -3 2 5 692.823 40.3116 2
 -2 3 5 678.656 39.9975 2
 -3 2 5 695.391 23.5967 1
 3 2 5 647.462 38.5951 3
 2 -3 7 14.3276 11.669 3
 2 3 -7 -0.22043 7.94409 3
 3 2 -7 8.20984 8.9597 3
 3 -2 -7 19.1294 15.3434 2
 2 -3 -7 1.03381 15.4238 2
 2 3 7 -1.93535 8.14699 2
 -2 -3 -7 13.7125 16.5069 3
 3 2 -9 484.855 33.4202 3
 -2 -3 -9 542.377 44.9843 3
 3 -2 -9 547.483 46.1918 2
 2 -3 -9 574.5 47.4498 2
 3 2 9 535.729 37.931 2
 2 -3 -9 514.106 45.2055 3
 3 -2 -11 52.2452 24.6612 2
 2 -3 -11 12.3707 17.921 3
 3 -2 -11 28.7873 19.2862 3
 -2 -3 -11 22.0925 21.9136 3
 3 2 -11 43.4711 16.8865 3
 2 -3 -11 32.4225 22.0744 2
 3 3 0 1574.65 35.2186 3
 3 3 2 41.9669 9.62958 3
 3 -3 -2 40.2725 12.3905 2
 -3 -3 2 55.0791 12.7963 1
 -3 3 2 21.1249 10.2943 1
 -3 -3 2 35.6364 8.34876 2
 3 3 -2 30.8374 4.02243 3
 3 3 4 1593.71 31.0137 2
 -3 -3 4 1674.65 52.1627 2
 3 -3 -4 1610.05 62.0594 2
 -3 -3 4 1576.82 47.878 1
 3 3 -4 1577.68 25.1216 3
 -3 3 4 1595.85 45.9289 1
 3 3 4 1555.96 55.1148 3
 3 3 6 95.5945 12.9156 2
 -3 -3 6 93.4383 12.7942 1
 3 -3 -6 85.1781 20.8721 2
 -3 -3 6 81.3761 16.7756 2
 3 3 -6 115.905 11.7854 3
 3 -3 -8 437.664 42.2211 2
 3 3 8 456.609 31.8557 2
 3 3 -8 491.614 28.1383 3
 3 3 -10 152.315 20.5967 3
 3 -3 -10 94.1569 24.7231 2
 3 -3 -12 129.616 31.403 3
 4 0 0 584.269 26.849 2
 0 4 0 614.425 33.931 1
 4 0 -2 23.2939 10.2274 2
 -4 0 2 34.6954 11.01 2
 0 -4 -2 15.3814 8.13374 1
 0 -4 -2 43.557 11.4569 2
 0 4 -2 20.8789 11.6732 1
 0 -4 -4 1831.47 57.759 1
 0 -4 4 1781.22 39.0864 3
 4 0 -4 1747.44 58.6475 2
 -4 0 4 1683.88 57.6595 2
 0 4 -4 1680.09 56.7983 1
 0 -4 -4 1744.84 55.0883 2
 0 -4 -6 396.125 31.1845 2
 0 -4 6 425.901 23.8608 3
 -4 0 6 403.895 33.7835 2
 0 4 6 418.143 31.6012 2
 0 -4 -6 439.873 35.3272 3
 4 0 -6 366.207 33.2529 2
 0 -4 -6 401.126 28.6575 1
 0 4 -6 382.072 29.1297 1
 0 4 -8 849.654 44.6187 1
 0 -4 -8 827.033 49.1115 2
 4 0 -8 875.567 55.1239 2
 0 -4 -8 748.154 39.1425 1
 0 -4 8 744.403 37.5615 3
 0 -4 -8 853.833 53.6759 3
 0 -4 -10 115.383 28.8373 3
 4 0 -10 97.727 21.6563 3
 0 4 -10 111.824 18.7539 1
 0 -4 -10 130.452 27.111 2
 4 0 -12 -1.12935 15.9477 3
 -1 -4 -1 396.89 21.172 3
 4 1 -1 371.656 20.4324 2
 4 1 1 345.054 16.8292 2
 4 -1 -1 416.597 27.8608 2
 -1 4 1 388.807 27.6996 1
 -1 4 -1 335.844 26.0632 1
 -1 -4 -3 40.4324 9.16323 2
 -1 -4 -3 14.8675 11.6409 3
 1 -4 -3 31.7224 13.3109 2
 -4 -1 3 48.6453 11.1951 2
 4 -1 -3 40.8202 13.6164 2
 1 4 -3 19.8412 11.4129 1
 -1 4 3 28.1308 11.645 1
 -1 -4 3 60.0807 14.2344 1
 -1 -4 -3 23.4955 9.0194 1
 -4 1 3 37.4984 13.008 2
 -1 4 -3 46.7246 14.0868 1
 4 1 -3 36.0434 11.5419 2
 -1 4 -5 500.627 35.5555 1
 4 1 -5 488.323 33.9453 2
 -1 -4 -5 524.115 29.6026 2
 4 -1 -5 471.981 34.9374 2
 1 -4 -5 472.835 34.5016 2
 -4 1 5 521.071 36.6962 2
 -1 4 5 472.234 33.9787 2
 -1 -4 -5 501.518 33.4123 1
 1 4 -5 429.863 29.2399 1
 -4 -1 5 516.415 33.4757 2
 4 1 5 542.723 37.103 3
 -1 -4 -5 516.511 35.913 3
 -1 -4 -7 15.9733 15.2081 3
 -1 4 -7 19.9207 13.193 1
 -1 -4 -7 -1.02423 10.4923 1
 1 4 7 7.66532 9.83576 2
 1 4 -7 21.2205 11.6633 1
 1 -4 -7 7.98511 8.47957 1
 4 1 7 23.0713 10.8912 2
 -1 -4 -7 14.2384 12.1499 2
 4 -1 -7 -14.0686 17.2675 2
 1 -4 -7 16.3578 14.4177 2
 1 -4 7 36.6305 13.1657 3
 -1 4 -9 426.053 35.6564 1
 -1 -4 -9 504.622 44.4187 3
 1 -4 -9 424.498 39.7896 2
 4 1 -9 381.422 33.4046 3
 4 -1 -9 383.218 40.9554 2
 1 4 -9 462.5 31.0914 1
 1 -4 -9 455.571 42.4161 3
 -1 -4 -11 8.76069 18.7544 3
 4 1 -11 -8.10806 15.4468 3
 1 -4 -11 19.7881 21.1626 3
 4 -1 -11 38.6114 20.5155 3
 1 -4 -11 23.7561 18.128 2
 -1 4 -11 -0.26188 12.5782 1
 -2 4 0 639.174 36.2885 1
 4 2 0 684.629 17.8593 2
 -2 -4 -2 78.3221 11.7163 3
 -4 -2 2 112.904 12.675 2
 4 -2 -2 81.2138 17.6578 2
 2 -4 -2 103.925 18.8905 2
 -2 -4 -2 100.826 9.27709 2
 -2 4 -2 103.947 18.77 1
 -2 -4 2 64.7414 13.2747 1
 -2 4 2 101.662 16.7091 1
 -2 -4 4 623.418 34.8951 1
 -2 4 -4 653.687 40.6883 1
 -4 2 4 630.551 28.4287 1
 -2 -4 -4 614.708 34.7966 3
 4 2 4 644.171 22.055 2
 -2 -4 -4 649.424 26.0304 2
 -4 -2 4 649.382 33.8534 2
 4 -2 -4 607.939 39.8947 2
 2 -4 -4 619.235 39.9314 2
 -4 2 4 609.327 40.5757 2
 -2 4 4 633.832 33.8651 1
 4 2 4 649.223 38.4661 3
 -2 -4 -6 -4.68397 15.368 3
 -2 4 -6 10.3789 15.3727 1
 -4 -2 6 5.32658 5.46794 1
 -2 -4 6 8.02819 11.5712 2
 -4 2 6 3.21194 4.71294 1
 4 2 6 -4.30879 8.25078 2
 4 -2 -6 -9.82572 14.0728 2
 2 -4 -6 10.1949 13.7724 2
 2 -4 6 15.5375 10.9247 3
 -4 -2 6 27.0763 13.4549 2
 -2 -4 -8 208.804 30.0275 3
 2 4 8 210.236 24.4197 2
 -2 4 -8 233.132 29.1626 1
 4 2 8 231.222 23.3799 2
 4 -2 -8 263.706 34.3778 2
 2 -4 -8 223.975 31.5476 2
 4 2 -8 236.94 23.4768 3
 -2 4 -10 36.1942 18.0289 1
 4 2 -10 14.5505 11.4144 3
 2 -4 -10 27.0489 19.6096 3
 4 -2 -10 33.8734 21.5143 2
 2 -4 -10 -33.3486 21.6627 2
 -2 -4 -10 26.3296 20.0572 3
 4 -2 -12 23.1338 20.5631 3
 -2 4 -12 49.2924 18.664 1
 -3 4 1 544.33 35.2962 1
 -3 4 -1 504.031 36.1177 1
 4 3 -1 524.662 22.4647 3
 -3 -4 1 588.378 21.5264 2
 -4 -3 1 532.372 17.4319 2
 4 -3 -1 527.934 37.1098 2
 3 -4 -1 539.901 37.2062 2
 -3 -4 1 550.007 35.5463 1
 4 3 1 549.959 28.2918 3
 -4 3 3 132.346 17.2946 1
 -3 4 3 111.682 17.6284 1
 4 -3 -3 124.671 21.6769 2
 -4 -3 3 130.187 16.7584 1
 4 3 3 119.976 17.2756 3
 -3 -4 3 98.5177 13.6924 2
 3 -4 -3 111.131 21.1803 2
 -3 -4 3 121.605 17.5489 1
 -4 -3 3 138.919 15.2275 2
 -3 -4 5 688.353 37.4115 1
 4 3 5 615.019 20.9065 2
 -3 -4 5 613.792 37.2187 2
 -3 -4 -5 670.179 40.6723 3
 -4 -3 5 635.697 36.9404 2
 4 -3 -5 675.604 46.5661 2
 3 -4 -5 650.61 46.0876 2
 4 3 5 627.496 40.6028 3
 -3 4 5 658.526 33.8649 1
 -4 -3 5 636.111 32.0428 1
 -4 3 5 688.976 31.2736 1
 4 3 -7 6.30418 7.86934 3
 -3 -4 -7 29.6119 18.2141 3
 -4 -3 7 -1.41668 7.00152 1
 4 -3 -7 -16.6947 16.9728 2
 3 -4 -7 7.12644 17.688 2
 4 3 7 -0.79112 7.35904 2
 4 3 -9 533.174 32.2366 3
 -3 -4 -9 562.779 49.7687 3
 4 -3 -9 606.389 53.7799 2
 3 -4 -9 503.811 47.3406 2
 3 -4 -11 31.6619 23.6902 3
 -3 4 -11 -11.6857 18.1719 1
 4 -3 -11 -36.2985 25.3117 2
 3 -4 -11 3.07231 20.5902 2
 -4 4 0 1608.56 65.0706 1
 4 4 0 1635.45 40.2141 3
 -4 4 2 28.4963 14.8314 1
 -4 -4 2 49.6574 14.6151 1
 4 -4 -2 15 15.6601 2
 -4 -4 2 43.8669 8.41973 2
 -4 -4 4 417.456 28.1044 2
 4 -4 -4 446.948 38.9741 2
 -4 4 4 491.523 30.5332 1
 -4 -4 4 500.951 32.9825 1
 4 4 4 518.608 35.5231 3
 -4 4 6 38.3781 11.7554 1
 -4 -4 6 42.2879 13.0003 1
 -4 -4 6 12.4448 12.1006 2
 4 -4 -6 40.802 18.6461 2
 4 -4 -8 100.113 26.4122 2
 4 -4 -10 102.776 28.0007 2
 0 -5 -1 238.561 24.3661 1
 0 -5 1 260.63 25.7027 1
 5 0 -1 252.747 21.7574 2
 5 0 1 286.634 21.9675 2
 0 5 -1 317.315 29.4068 1
 0 -5 -3 7.08122 10.5827 2
 5 0 -3 24.9897 10.9321 2
 0 -5 -3 23.2439 10.7565 1
 -5 0 3 32.848 13.115 2
 0 5 -3 18.1688 13.4924 1
 5 0 -5 407.966 34.083 2
 0 -5 -5 435.099 31.328 2
 -5 0 5 450.166 34.2535 2
 0 5 -5 435.236 34.2439 1
 0 -5 5 467.687 22.0759 3
 0 -5 -5 411.956 32.0497 1
 0 -5 7 -1.38001 6.95335 3
 0 -5 -7 3.92123 15.2914 3
 5 0 -7 11.2666 16.9799 2
 0 -5 -7 -10.3622 13.5839 2
 0 5 -7 11.282 13.9996 1
 0 -5 -9 372.248 40.8491 3
 0 -5 -9 395.829 39.1564 2
 5 0 -9 363.333 40.9094 2
 0 5 -9 389.317 34.7695 1
 0 -5 -11 -6.92392 21.6502 3
 5 0 -11 -0.41408 15.9985 3
 5 1 0 1205.23 37.8527 2
 -1 -5 0 1216.58 52.6012 1
 5 -1 0 1213.82 48.0968 2
 -1 5 0 1269.06 53.5878 1
 -1 5 -2 -0.75481 11.5926 1
 5 -1 -2 21.2924 13.57 2
 -1 -5 -2 17.7035 10.2256 3
 -1 -5 -2 3.29434 7.58215 2
 -1 5 2 3.00331 13.6386 1
 1 -5 -2 -3.86705 12.508 2
 5 1 2 8.69953 6.95883 2
 5 1 -2 8.31717 8.2802 2
 -1 -5 -2 14.1187 8.64983 1
 1 -5 -2 12.9101 12.2778 1
 -1 -5 2 4.75829 10.8392 1
 1 -5 -4 253.248 26.3789 2
 -1 -5 -4 234.759 24.5603 3
 1 -5 -4 227.781 24.5361 1
 -1 5 -4 216.518 25.6133 1
 -5 -1 4 222.824 22.5945 2
 1 5 -4 220.313 24.2568 1
 -1 -5 -4 208.234 20.376 2
 -5 1 4 246.852 26.8348 2
 5 1 -4 255.869 25.1686 2
 -1 -5 4 185.448 22.8221 1
 5 -1 -4 206.274 23.8573 2
 -5 1 6 180.313 12.7985 1
 -1 -5 -6 182.612 26.0783 3
 1 5 -6 187.708 24.2903 1
 -1 5 -6 216.447 27.2822 1
 5 1 -6 152.318 24.4834 2
 -5 -1 6 189.172 13.7629 1
 -1 -5 -6 170.929 21.1553 2
 5 -1 -6 208.388 27.9361 2
 1 -5 6 218.569 20.6706 3
 1 -5 -6 171.431 21.6381 1
 1 -5 -6 178.635 26.4229 2
 -1 -5 -8 -0.12506 17.5003 3
 1 -5 8 -4.84952 10.6259 3
 1 -5 -8 13.8811 16.6778 3
 1 5 -8 23.5894 14.045 1
 -1 5 -8 4.69998 12.3882 1
 5 1 8 7.78153 10.1926 2
 -1 -5 -8 11.179 13.4802 2
 5 -1 -8 -11.8522 18.7964 2
 1 -5 -8 25.9778 19.2836 2
 1 -5 -8 15.5058 9.9656 1
 1 -5 -10 -8.68693 23.2578 3
 5 1 -10 15.9096 14.3973 3
 -1 5 -10 28.5438 15.1069 1
 1 5 -10 -0.69448 10.8114 1
 5 -1 -10 -29.5419 25.0525 2
 1 -5 -10 7.56784 18.6001 2
 5 -1 -12 52.1978 21.8086 3
 1 -5 -12 103.067 30.29 2
 -2 -5 1 3.22076 9.11493 1
 -2 -5 -1 10.4569 6.70729 3
 5 -2 -1 30.9042 16.1759 2
 -2 5 -1 31.2638 14.5875 1
 -2 -5 -1 25.418 7.78717 2
 2 -5 -1 25.4563 14.8777 2
 5 2 -1 23.9144 8.09744 2
 5 2 1 23.9572 5.2105 2
 -2 5 1 18.9777 14.5427 1
 5 -2 -3 -9.35757 14.4891 2
 5 2 3 11.8714 4.82391 2
 2 -5 -3 -3.33103 15.0585 2
 -5 -2 3 -1.18912 8.33702 2
 -2 -5 -3 6.11972 9.40156 3
 -2 5 3 5.2494 10.8497 1
 5 2 -3 8.48439 9.12877 2
 -2 -5 3 17.8344 12.762 1
 -2 5 -3 17.9227 13.1699 1
 -2 -5 -3 2.55585 6.02067 2
 5 2 3 0.12038 10.0862 3
 2 -5 -5 147.334 23.2598 2
 -2 -5 -5 215.057 26.1857 3
 -2 5 -5 189.036 27.2349 1
 -5 2 5 200.222 17.6959 1
 5 2 5 195.969 15.3416 2
 -2 -5 5 173.88 22.5371 1
 -5 -2 5 211.245 18.4681 1
 -2 -5 -5 194.183 18.2493 2
 -5 -2 5 227.493 24.5063 2
 5 -2 -5 193.847 27.2646 2
 -2 -5 -7 44.4662 20.0991 3
 -2 5 -7 42.7817 18.1894 1
 -5 2 7 70.2499 7.2082 1
 -2 -5 -7 37.2019 12.2406 2
 5 -2 -7 53.8479 22.112 2
 2 -5 -7 57.0852 20.3792 2
 -2 -5 -9 258.803 36.6343 3
 -2 5 -9 234.873 32.5877 1
 5 -2 -9 174.131 32.8816 2
 2 -5 -9 219.522 34.8036 2
 5 2 -9 239.369 28.1339 3
 2 -5 -11 98.0164 26.8635 2
 -2 5 -11 62.1499 19.271 1
 -3 5 0 481.994 37.3972 1
 5 -3 0 408.672 34.9151 2
 5 3 0 418.361 26.1625 3
 5 3 2 49.8268 13.0014 3
 -3 5 2 43.0136 15.1494 1
 5 -3 -2 55.5027 19.1816 2
 -3 5 -2 31.7418 14.3126 1
 -5 -3 2 38.2069 8.65281 2
 3 -5 -2 44.7605 16.7062 2
 -3 -5 -2 46.6218 4.85705 2
 -5 3 4 545.925 32.8723 1
 -3 5 -4 485.084 41.5245 1
 -3 -5 4 488.984 31.6154 2
 5 -3 -4 524.413 42.3428 2
 -5 -3 4 510.095 30.834 2
 3 -5 -4 483.608 40.9492 2
 -5 -3 4 491.15 31.7462 1
 -3 5 4 590.01 37.8488 1
 -3 -5 -4 557.977 36.37 3
 -3 -5 -6 42.9625 17.1466 3
 -3 5 -6 30.0049 20.1699 1
 -5 3 6 32.5817 10.3753 1
 5 -3 -6 34.7507 17.9128 2
 -5 -3 6 13.9527 8.20212 1
 3 -5 -6 51.2442 22.3498 2
 -3 5 -8 195.473 32.2014 1
 5 -3 -8 295.325 37.8446 2
 3 -5 -8 247.613 34.1572 2
 -3 -5 -8 202.108 29.9054 3
 5 -3 -10 42.93 24.3004 2
 3 -5 -10 -17.0456 20.4118 2
 -3 5 -10 40.2995 20.266 1
 -3 -5 -10 42.0209 23.0921 3
 5 4 -1 57.6969 9.77803 3
 5 -4 -1 128.042 26.3825 2
 4 -5 -1 22.6043 17.0595 2
 -4 5 1 91.7097 20.687 1
 -4 5 -1 63.9193 18.8093 1
 -4 -5 1 83.7514 8.021 2
 5 4 -3 -1.527 4.60718 3
 -5 -4 3 3.98202 7.45012 2
 5 4 3 15.8176 11.0908 3
 -4 5 3 6.6315 12.2939 1
 5 -4 -3 -13.8295 19.0207 2
 -5 4 3 11.5223 12.2153 1
 4 -5 -3 34.7001 21.8599 2
 -4 -5 3 10.1793 8.72416 2
 -4 5 -3 -6.86055 16.7599 1
 5 -4 -5 299.021 35.3332 2
 4 -5 -5 255.248 34.3052 2
 -5 -4 5 272.089 25.5788 2
 -4 5 5 261.631 26.3253 1
 -4 -5 5 247.314 25.0229 2
 -5 -4 5 221.302 22.8298 1
 -4 5 -5 231.506 35.4025 1
 -5 4 5 283.005 25.8727 1
 -4 5 -7 18.789 21.5799 1
 5 -4 -7 -2.34736 15.168 2
 4 -5 -7 22.3133 15.1037 2
 -4 5 -9 313.721 41.4397 1
 5 -4 -9 312.282 43.8469 2
 4 -5 -9 328.992 44.6701 2
 -5 5 0 37.5797 19.3822 1
 5 -5 0 1.42139 14.5354 2
 5 -5 -2 285.313 35.5792 2
 -5 5 -2 289.704 35.6844 1
 -5 5 2 218.3 27.8941 1
 -5 5 4 269.9 27.9946 1
 5 -5 -4 246.581 34.4192 2
 -5 5 6 35.6945 14.2913 1
 5 -5 -6 35.4376 19.3693 2
 5 -5 -8 127.089 30.0992 2
 6 0 0 626.432 35.3867 2
 0 6 0 644.16 43.7817 1
 0 -6 -2 35.4812 14.8448 2
 0 6 -2 -4.45918 14.5163 1
 6 0 2 9.34625 9.71434 2
 6 0 -2 13.3959 12.0062 2
 6 0 -4 950.369 50.1358 2
 0 -6 -4 942.821 47.7849 2
 0 6 -4 918.2 53.1133 1
 0 -6 -6 180.745 27.8012 3
 0 6 -6 189.019 26.9311 1
 6 0 -6 191.216 29.2187 2
 0 -6 -6 198.71 26.1177 2
 6 0 -8 505.55 46.9918 2
 0 -6 -8 474.845 40.7773 2
 0 6 -8 503.979 41.688 1
 0 -6 -8 538.407 48.0908 3
 0 -6 -10 104.853 25.0796 3
 0 -6 -10 109.681 25.8416 2
 0 6 -10 25.605 15.2087 1
 6 1 1 146.518 15.7449 2
 6 -1 -1 122.652 20.6975 2
 -1 -6 -1 137.424 16.7854 3
 -1 6 1 144.026 23.5669 1
 6 -1 1 155.893 20.1355 2
 -1 -6 -1 146.338 18.083 2
 1 -6 -1 129.927 21.5746 2
 -1 6 -1 133.705 23.0346 1
 6 1 -1 136.429 17.0389 2
 -1 -6 1 183.177 13.5399 3
 6 -1 -3 39.5318 17.1117 2
 -1 -6 -3 35.5613 12.2128 2
 -1 -6 -3 18.5033 10.1336 3
 1 -6 -3 -7.61861 16.4646 2
 6 1 3 42.5659 10.7541 2
 6 1 -3 13.4796 12.4427 2
 -1 6 -3 18.2843 15.1594 1
 6 1 -5 395.371 34.8606 2
 6 -1 -5 376.294 37.1389 2
 -1 -6 -5 450.843 31.8555 2
 1 -6 -5 437.848 37.8373 2
 -1 6 -5 476.663 39.988 1
 1 6 -5 399.036 35.8563 1
 -1 -6 -5 426.527 36.3195 3
 -1 6 -7 -0.54668 12.6753 1
 -1 -6 -7 -7.30643 15.4383 3
 1 6 -7 -1.26194 13.509 1
 6 1 -7 -18.1524 18.8496 2
 -1 -6 -7 -6.29007 14.6002 2
 6 -1 -7 0.4692 14.9819 2
 1 -6 -7 20.1488 15.4466 2
 -1 -6 -9 414.686 44.9696 3
 -1 -6 -9 342.39 35.1899 2
 1 6 -9 379.669 35.3196 1
 6 -1 -9 326.616 41.3217 2
 1 -6 -9 380.078 41.7231 2
 -1 6 -9 389.297 39.3708 1
 1 -6 -9 444.874 47.1788 3
 1 -6 -11 -6.94694 21.9703 2
 6 2 0 461.022 21.4489 2
 6 -2 0 398.528 34.4832 2
 -2 6 0 493.868 39.1385 1
 -2 -6 0 433.837 19.1716 3
 -2 -6 -2 43.3617 12.2698 3
 -2 -6 -2 16.8891 8.00175 2
 -2 6 -2 16.522 14.3272 1
 6 -2 -2 31.2219 16.1303 2
 2 -6 -2 34.0498 14.7433 2
 -2 6 2 14.5021 13.9665 1
 6 2 -2 24.4114 10.0016 2
 6 2 2 40.3989 6.41367 2
 6 2 4 435.482 18.298 2
 -2 6 -4 376.543 37.7477 1
 -2 -6 -4 483.764 27.5635 2
 6 -2 -4 405.615 38.2658 2
 2 -6 -4 408.446 37.781 2
 6 2 4 469.426 18.7025 2
 -6 -2 4 410.854 30.3328 2
 -2 -6 -4 418.95 32.8287 3
 -2 -6 -6 -10.5033 15.0072 3
 -2 6 -6 -9.62247 16.7987 1
 -2 -6 -6 7.99432 9.92511 2
 6 -2 -6 4.46145 15.8621 2
 2 -6 -6 -6.25209 15.9642 2
 -6 2 6 1.77667 7.34383 1
 -2 -6 -8 130.47 26.8059 3
 -2 6 -8 108.049 22.7847 1
 6 -2 -8 191.173 33.4672 2
 2 -6 -8 142.324 28.0225 2
 -2 6 -10 35.0765 18.1535 1
 2 -6 -10 58.881 24.1056 2
 -2 -6 -10 16.7855 21.1111 3
 -3 6 -1 332.948 35.5435 1
 6 -3 -1 357.518 36.5379 2
 -3 -6 -1 366.055 17.7803 2
 3 -6 -1 338.143 37.221 2
 6 -3 1 300.717 32.6013 2
 6 3 1 365.605 29.4962 3
 -3 6 1 361.017 34.7692 1
 6 -3 -3 98.4672 24.2603 2
 -3 -6 -3 103.018 9.5723 2
 3 -6 -3 92.767 24.4236 2
 -6 -3 3 52.1601 10.6393 2
 -3 6 3 47.8079 18.1927 1
 -3 6 -3 88.8253 21.8861 1
 -3 6 -5 414.661 41.9492 1
 3 -6 -5 416.948 42.2072 2
 -6 3 5 483.417 32.2745 1
 6 -3 -5 414.839 42.3604 2
 -3 -6 -5 398.342 34.3364 3
 -3 6 -7 -15.5654 17.7974 1
 6 -3 -7 3.08155 19.3764 2
 3 -6 -7 -2.38459 17.1664 2
 -3 -6 -7 -14.6169 16.2452 3
 3 -6 -9 456.82 49.5278 2
 -3 6 -9 372.895 42.6802 1
 -3 -6 -9 390.033 43.5315 3
 -4 6 0 965.181 58.048 1
 6 -4 0 1027.85 61.1166 2
 4 -6 0 901.584 58.6908 2
 6 4 2 -5.75753 11.8633 3
 -4 6 2 -2.55218 11.9855 1
 6 -4 -2 31.7381 21.1127 2
 4 -6 -2 14.1435 17.0999 2
 -4 6 -2 25.7014 18.7503 1
 -6 4 2 1.54325 13.3966 1
 -6 4 4 397.095 33.842 1
 4 -6 -4 353.975 40.6466 2
 -4 6 -4 393.925 42.1044 1
 6 -4 -4 370.387 41.6623 2
 -4 6 4 351.183 33.8835 1
 4 -6 -6 -9.37668 21.2096 2
 -4 6 -6 35.9338 22.2134 1
 6 -4 -6 -1.74177 17.5701 2
 -4 6 -8 104.018 29.2441 1
 4 -6 -8 165.276 34.197 2
 -5 6 -1 117.323 26.478 1
 6 -5 -1 105.876 27.4133 2
 5 -6 -1 151.381 27.697 2
 -5 6 1 130.236 26.4618 1
 6 -5 1 72.2461 22.1433 2
 -6 5 -1 108.497 26.4533 1
 -6 5 1 85.2807 22.5979 1
 -5 6 3 7.35705 13.7744 1
 6 -5 -3 27.9503 22.9706 2
 5 -6 -3 11.5669 16.239 2
 -5 6 -3 5.63499 17.7026 1
 -6 5 3 50.0086 18.6606 1
 6 -5 -5 186.998 32.8343 2
 5 -6 -5 187.744 32.7145 2
 -5 6 -5 182.994 33.2342 1
 -5 6 5 135.783 22.9141 1
 -6 5 5 140.826 21.8417 1
 -6 6 0 596.54 51.4277 1
 6 -6 0 721.567 59.916 2
 6 -6 -2 -5.55438 18.7747 2
 -6 6 2 29.2739 17.7796 1
 -6 6 -2 22.6528 18.0083 1
 6 -6 -4 291.581 41.0598 2
 -6 6 -4 311.037 43.9254 1
 -6 6 4 270.262 32.6143 1
 7 0 -1 438.986 33.349 2
 7 0 1 476.289 32.5914 2
 0 -7 -1 479.974 36.7387 2
 0 7 -1 472.148 42.7358 1
 0 -7 -3 130.405 22.6892 2
 0 7 -3 82.5474 22.371 1
 7 0 3 110.844 17.551 2
 7 0 -3 134.974 22.6711 2
 7 0 -5 432.142 39.7915 2
 0 -7 -5 406.538 35.6296 2
 0 7 -5 359.311 38.5314 1
 0 -7 -5 425.281 39.3926 3
 0 -7 -7 16.5416 20.7937 3
 0 7 -7 3.74836 16.0343 1
 7 0 -7 -6.6307 16.8469 2
 0 -7 -7 -23.1459 17.5833 2
 0 -7 -9 357.673 44.4625 3
 0 7 -9 385.223 40.6161 1
 7 0 -9 404.521 46.3154 2
 0 -7 -9 396.548 41.3 2
 7 1 0 598.726 32.3933 2
 7 -1 0 597.946 40.6017 2
 -1 7 0 613.078 47.8971 1
 -1 -7 0 670.979 30.1648 3
 7 -1 -2 -25.225 16.0031 2
 -1 -7 2 -4.95689 5.13309 3
 7 1 2 6.46534 8.62631 2
 -1 -7 -2 0.39475 10.1985 3
 -1 -7 -2 9.86495 11.0823 2
 1 -7 -2 22.2918 16.4026 2
 7 -1 2 -9.96353 14.4252 2
 -1 7 -2 3.44413 17.0401 1
 7 1 -2 -13.3967 11.7289 2
 7 1 -4 385.908 33.7554 2
 7 -1 -4 399.475 37.8685 2
 -1 -7 -4 429.25 32.2546 2
 1 -7 -4 426.299 38.2873 2
 7 1 4 413.807 26.2242 2
 -1 7 -4 410.087 41.2662 1
 -1 -7 -4 408.269 34.7611 3
 -1 -7 -6 -25.3382 19.1205 3
 7 1 -6 -4.68509 15.3096 2
 -1 7 -6 14.0008 18.3777 1
 7 -1 -6 15.2352 18.8041 2
 -1 -7 -6 -4.85693 12.4027 2
 1 -7 -6 -11.4874 16.1496 2
 -1 -7 -8 110.084 26.7187 3
 1 -7 -8 145.048 30.0492 3
 7 -1 -8 150.301 31.2168 2
 -1 7 -8 173.928 30.8554 1
 1 -7 -8 199.926 31.8733 2
 1 -7 -10 94.7912 27.5401 2
 -1 7 -10 44.9049 20.041 1
 7 -2 -1 137.153 24.1567 2
 -2 -7 -1 139.822 17.1555 2
 7 -2 1 134.136 23.267 2
 -2 7 1 137.966 25.1913 1
 2 -7 -1 174.016 28.6386 2
 7 2 -1 137.191 15.9529 2
 -2 7 -1 131.225 24.2209 1
 -2 -7 -1 164.412 16.3137 3
 7 -2 -3 12.6784 16.4401 2
 -2 -7 -3 5.10538 10.2077 3
 -2 7 3 45.0727 19.96 1
 2 -7 -3 35.7218 19.7307 2
 7 2 -3 9.36203 10.463 2
 -2 7 -3 5.82144 14.7838 1
 -2 -7 -3 16.1127 9.25006 2
 -2 7 -5 244.556 35.2415 1
 -2 -7 -5 257.737 28.4782 3
 2 -7 -5 275.288 36.4899 2
 7 -2 -5 224.872 33.3025 2
 -2 -7 -7 -28.1801 20.3324 3
 -2 7 -7 -11.2022 17.7573 1
 7 -2 -7 -1.59578 19.1884 2
 2 -7 -7 0.51952 16.1201 2
 -2 -7 -9 265.458 38.7559 3
 -2 7 -9 259.438 36.7815 1
 2 -7 -9 223.677 36.5918 2
 7 -3 0 590.097 46.0684 2
 -3 7 0 681.047 51.1781 1
 -3 7 -2 3.24664 17.5127 1
 7 -3 -2 -2.35304 18.291 2
 3 -7 -2 -27.8446 19.0706 2
 7 -3 2 -1.91786 16.3501 2
 -3 7 2 18.6286 16.162 1
 7 -3 -4 564.582 49.775 2
 3 -7 -4 541.403 49.5396 2
 -3 7 4 519.8 45.3989 1
 -3 -7 -4 514.789 36.2118 3
 -3 7 -4 566.006 50.7321 1
 3 -7 -6 50.9481 19.8785 2
 -3 7 -6 7.6884 13.877 1
 7 -3 -6 56.926 23.2457 2
 -3 -7 -6 50.7632 19.3771 3
 -3 -7 -8 264.265 36.2085 3
 -4 7 -1 111.449 25.593 1
 7 -4 -1 172.323 30.0959 2
 4 -7 -1 118.424 28.3457 2
 7 -4 1 130.649 27.7926 2
 -4 7 1 86.1863 24.1282 1
 7 -4 -3 22.7845 18.3033 2
 4 -7 -3 43.3246 20.7856 2
 -7 4 3 42.9141 18.1737 1
 -4 7 -3 43.7996 19.8328 1
 -4 7 3 73.1433 21.6483 1
 7 -4 -5 435.147 49.0891 2
 4 -7 -5 478.241 50.387 2
 -4 7 5 391.799 38.3997 1
 -4 7 -5 376.486 43.6914 1
 -5 7 0 301.434 38.4795 1
 7 -5 0 273.041 37.9342 2
 5 -7 0 282.208 39.0581 2
 -7 5 0 297.696 40.058 1
 7 -5 -2 9.88481 20.4709 2
 5 -7 -2 17.9343 18.8012 2
 7 -5 2 -8.06483 17.9853 2
 -5 7 -2 40.8489 21.0634 1
 -7 5 2 -21.7563 17.7938 1
 -5 7 2 31.0684 17.592 1
 -7 5 4 250.611 30.3344 1
 -5 7 4 210.833 30.888 1
 -7 6 1 102.859 25.652 1
 -6 7 1 46.9225 22.6339 1
 -7 6 3 14.6874 13.9286 1
 -6 7 3 20.0821 16.0655 1
 8 0 0 706.337 42.3203 2
 0 -8 0 563.655 44.1613 2
 8 0 2 -0.50067 10.6057 2
 0 -8 -2 4.10355 14.0929 2
 8 0 -2 -8.34977 12.1083 2
 0 -8 -4 336.014 34.1448 2
 0 -8 -4 301.774 32.9286 3
 0 8 -4 218.66 34.5264 1
 8 0 -4 290.041 33.2084 2
 0 -8 -6 -14.6703 18.4461 3
 0 8 -6 39.422 19.2857 1
 8 0 -6 40.165 20.5722 2
 0 -8 -6 63.2262 19.5595 2
 0 -8 -8 45.0747 21.6926 3
 0 8 -8 45.9787 22.3539 1
 8 0 -8 13.8832 19.1409 2
 8 -1 -1 15.3711 14.3637 2
 8 -1 1 14.7351 13.4578 2
 -1 8 -1 7.50276 14.1321 1
 -1 -8 -1 23.3287 12.2969 2
 1 -8 -1 28.6226 17.0593 2
 -1 -8 -3 -14.2435 13.1301 2
 -1 -8 -3 15.8759 14.4414 3
 1 -8 -3 7.71573 16.8248 2
 -1 8 -3 -8.82728 19.1776 1
 8 -1 3 -0.86774 11.9803 2
 8 1 -3 -0.19171 10.8385 2
 8 -1 -3 19.5133 15.8599 2
 1 -8 -5 173.393 29.4749 2
 -1 -8 -5 146.111 25.3528 3
 -1 8 -5 212.533 34.8389 1
 8 1 -5 165.747 26.6825 2
 8 -1 -5 176.404 30.2508 2
 -1 -8 -7 35.8853 22.0034 3
 1 -8 -7 0.80996 18.3154 3
 -1 8 -7 12.2934 19.2173 1
 8 1 -7 10.4949 16.6602 2
 8 -1 -7 5.29035 17.5096 2
 1 -8 -7 18.5812 18.966 2
 8 -2 0 217.163 29.7231 2
 -2 8 0 209.687 31.5221 1
 2 -8 0 292.458 37.2471 2
 8 -2 -2 47.0035 17.869 2
 -2 8 2 97.712 25.8953 1
 2 -8 -2 79.8235 25.3549 2
 8 -2 2 39.7564 18.7701 2
 -2 8 -2 37.2857 17.9531 1
 2 -8 -4 140.305 28.4996 2
 -2 8 -4 136.581 28.3689 1
 8 -2 -4 110.415 25.8231 2
 -2 -8 -6 25.1492 15.5303 3
 8 -2 -6 15.318 15.9367 2
 2 -8 -6 -8.39042 18.3515 2
 -2 -8 -8 27.224 22.0842 3
 8 -3 -1 116.063 26.6284 2
 8 -3 1 74.3904 22.2498 2
 3 -8 -1 110.634 27.0237 2
 -3 8 1 79.9537 22.1168 1
 -3 8 -1 97.633 24.2211 1
 8 -3 -3 27.2576 19.996 2
 3 -8 -3 15.0611 18.0633 2
 -3 8 3 15.7003 19.9656 1
 8 -3 3 11.6972 15.2054 2
 -3 8 -3 30.5947 22.5448 1
 3 -8 -5 194.262 34.8556 2
 8 -3 -5 154.182 30.9383 2
 8 -4 0 144.808 30.0182 2
 4 -8 0 110.765 27.4616 2
 -4 8 0 130.984 29.4222 1
 8 -4 -2 52.2837 22.5241 2
 4 -8 -2 35.5106 20.7624 2
 8 -4 2 44.2479 20.4397 2
 -4 8 2 32.407 19.4854 1
 -4 8 4 251.413 35.7708 1
 -8 5 1 28.2493 19.2637 1
 -8 5 3 25.953 19.6577 1
 0 -9 -1 147.569 27.0226 2
 1 -9 0 91.3449 25.8303 2
 1 -9 -2 26.9412 15.9991 2
 9 -1 -2 57.8171 20.8167 2
 1 -9 -4 318.389 39.2962 2
 9 -1 -4 270.831 37.1805 2
 1 -9 -6 14.7176 17.8772 3
 9 -2 -1 74.8118 21.2954 2
 9 -2 1 18.4354 17.2565 2
 2 -9 -1 6.06425 16.2478 2
 2 -9 1 56.8637 24.3403 2
 2 -9 -3 -12.4899 19.9091 2
 9 -2 -3 -9.28154 17.9353 2
 9 -3 0 448.969 46.9498 2
 9 -3 -2 23.7139 21.539 2
 9 -3 2 16.6075 18.4923 2

_iucr_refine_fcf_details
;
data_LV249_VCl2pyz2_120K_long
_computing_structure_refinement   'olex2.refine (Bourhis et al., 2015)'
_shelx_refln_list_code            4
loop_
  _space_group_symop_id
  _space_group_symop_operation_xyz
   1  x,y,z
   2  -y,x,z
   3  y,-x,z
   4  x,-y,-z
   5  -x,y,-z
   6  -x,-y,z
   7  y,x,-z
   8  -y,-x,-z
   9  -x,-y,-z
  10  y,-x,-z
  11  -y,x,-z
  12  -x,y,z
  13  x,-y,z
  14  x,y,-z
  15  -y,-x,z
  16  y,x,z
  17  x+1/2,y+1/2,z+1/2
  18  -y+1/2,x+1/2,z+1/2
  19  y+1/2,-x+1/2,z+1/2
  20  x+1/2,-y+1/2,-z+1/2
  21  -x+1/2,y+1/2,-z+1/2
  22  -x+1/2,-y+1/2,z+1/2
  23  y+1/2,x+1/2,-z+1/2
  24  -y+1/2,-x+1/2,-z+1/2
  25  -x+1/2,-y+1/2,-z+1/2
  26  y+1/2,-x+1/2,-z+1/2
  27  -y+1/2,x+1/2,-z+1/2
  28  -x+1/2,y+1/2,z+1/2
  29  x+1/2,-y+1/2,z+1/2
  30  x+1/2,y+1/2,-z+1/2
  31  -y+1/2,-x+1/2,z+1/2
  32  y+1/2,x+1/2,z+1/2

_space_group_crystal_system       tetragonal
_space_group_IT_number            139
_space_group_name_H-M_alt         'I 4/m m m'
_space_group_name_Hall            '-I 4 2'
_symmetry_space_group_name_H-M    'I 4/m m m'
_symmetry_space_group_name_Hall   '-I 4 2'
_symmetry_Int_Tables_number       139
_cell_length_a                    7.0899(8)
_cell_length_b                    7.0899(8)
_cell_length_c                    10.6702(19)
_cell_angle_alpha                 90
_cell_angle_beta                  90
_cell_angle_gamma                 90
_cell_volume                      536.35(13)
loop_
  _refln_index_h
  _refln_index_k
  _refln_index_l
  _refln_F_squared_calc
  _refln_F_squared_meas
  _refln_F_squared_sigma
  _refln_F_squared_weight
  _refln_observed_status
0 0 2 6082.640 5987.710 74.869 2.335 o
0 0 4 6775.690 7072.770 116.966 1.551 o
0 0 6 59.053 90.509 41.982 39.768 o
0 0 8 1125.280 1169.290 73.932 11.086 o
0 0 10 946.497 927.151 103.717 6.188 o
0 0 12 1530.450 1652.900 154.997 2.735 o
0 0 14 2106.110 1772.220 172.372 2.169 o
1 0 1 4408.250 4620.570 36.940 4.755 o
1 0 3 822.986 824.067 21.085 78.236 o
1 0 5 4851.410 4877.000 60.581 3.610 o
1 0 7 16.859 20.166 15.029 310.606 o
1 0 9 2756.880 2689.360 85.207 5.730 o
1 0 11 14.755 27.020 20.469 167.500 o
1 0 13 1218.040 1254.710 103.121 6.030 o
1 1 0 1139.330 1253.880 35.499 32.113 o
1 1 2 2931.580 3080.200 29.960 10.273 o
1 1 4 5365.480 5265.120 44.016 3.354 o
1 1 6 342.541 373.608 15.680 213.392 o
1 1 8 1672.430 1758.180 33.377 23.043 o
1 1 10 77.542 53.357 18.378 205.939 o
1 1 12 17.205 -10.290 34.548 58.827 o
1 1 14 57.273 70.021 60.814 18.974 o
2 0 0 11639.600 11618.300 117.442 0.674 o
2 0 2 0.438 -6.905 11.478 533.002 o
2 0 4 4966.940 4927.350 62.472 3.459 o
2 0 6 12.015 2.592 15.858 279.183 o
2 0 8 786.918 772.634 37.032 39.447 o
2 0 10 301.381 280.345 34.834 55.236 o
2 0 12 270.034 302.426 81.966 10.371 o
2 0 14 582.875 532.626 107.800 5.933 o
2 1 1 653.566 645.355 14.165 145.181 o
2 1 3 28.427 38.394 6.880 1462.740 o
2 1 5 1368.470 1262.540 22.108 41.890 o
2 1 7 255.232 256.325 11.825 382.730 o
2 1 9 1306.530 1282.240 31.296 33.344 o
2 1 11 177.763 142.594 28.103 86.883 o
2 1 13 724.162 749.085 59.626 17.942 o
2 2 0 3418.850 3129.410 77.704 5.235 o
2 2 2 1238.640 1319.640 23.459 43.330 o
2 2 4 1359.850 1201.850 25.337 39.369 o
2 2 6 192.510 204.348 16.824 227.377 o
2 2 8 348.757 367.183 33.796 57.259 o
2 2 10 16.062 38.687 27.226 94.685 o
2 2 12 6.644 37.425 39.064 46.010 o
3 0 1 4173.260 4398.640 77.444 3.889 o
3 0 3 1503.970 1557.310 35.568 24.968 o
3 0 5 5441.670 5381.870 64.765 2.946 o
3 0 7 268.089 282.717 22.531 125.969 o
3 0 9 3249.970 3284.630 86.803 4.796 o
3 0 11 3.236 1.353 23.566 126.439 o
3 0 13 1330.850 1267.900 143.897 3.213 o
3 1 0 10896.400 10866.200 112.880 0.764 o
3 1 2 51.833 52.864 8.870 872.307 o
3 1 4 3438.290 3452.030 38.511 7.468 o
3 1 6 0.895 5.266 9.821 727.949 o
3 1 8 838.689 826.064 25.486 62.988 o
3 1 10 291.227 318.720 25.965 95.605 o
3 1 12 309.562 290.774 60.022 19.164 o
3 2 1 1121.990 1099.460 22.908 51.836 o
3 2 3 170.696 162.412 10.560 538.680 o
3 2 5 2353.790 2348.820 31.121 15.052 o
3 2 7 3.114 21.413 13.514 384.350 o
3 2 9 1780.450 1791.200 57.371 12.960 o
3 2 11 52.108 106.195 27.579 91.923 o
3 3 0 5545.670 5334.360 119.308 2.049 o
3 3 2 112.013 118.242 12.924 399.586 o
3 3 4 5298.850 5392.880 50.551 3.260 o
3 3 6 378.475 337.003 21.360 128.818 o
3 3 8 1631.710 1590.790 63.913 12.036 o
3 3 10 518.711 456.838 98.510 7.115 o
3 3 12 259.247 439.093 106.382 6.168 o
4 0 0 2226.730 2019.860 71.326 8.565 o
4 0 2 96.321 93.122 15.646 279.901 o
4 0 4 5928.010 5934.550 72.467 2.443 o
4 0 6 1376.240 1376.160 36.186 27.271 o
4 0 8 2779.920 2729.470 76.282 6.430 o
4 0 10 343.123 382.288 39.017 43.694 o
4 0 12 4.165 -3.826 54.025 24.058 o
4 1 1 1252.240 1262.810 37.809 28.278 o
4 1 3 137.066 123.212 11.353 499.407 o
4 1 5 1689.070 1681.670 33.017 23.479 o
4 1 7 42.764 45.665 11.986 484.498 o
4 1 9 1489.100 1473.960 47.931 18.631 o
4 1 11 33.524 39.334 23.373 128.338 o
4 2 0 2315.300 2290.880 76.993 7.404 o
4 2 2 278.080 324.225 17.217 198.385 o
4 2 4 2141.480 2151.830 31.864 17.172 o
4 2 6 18.449 18.442 9.278 813.582 o
4 2 8 775.012 777.037 34.836 43.464 o
4 2 10 76.789 60.486 26.900 96.587 o
4 2 12 10.056 124.822 46.818 32.013 o
4 3 1 1820.270 1842.640 30.313 22.285 o
4 3 3 407.046 412.843 19.327 144.698 o
4 3 5 2174.660 2190.020 34.814 16.007 o
4 3 7 8.708 9.033 15.641 286.968 o
4 3 9 1843.870 1850.830 72.925 9.245 o
4 3 11 0.159 -10.811 40.446 42.924 o
4 4 0 5801.150 5515.450 115.887 1.996 o
4 4 2 102.098 128.763 24.462 115.757 o
4 4 4 1623.770 1609.000 58.171 13.675 o
4 4 6 113.024 111.708 22.406 137.549 o
4 4 8 255.929 339.147 89.475 8.713 o
4 4 10 239.655 348.169 94.856 7.760 o
5 0 1 917.273 917.180 41.584 30.645 o
5 0 3 96.803 70.761 17.553 224.129 o
5 0 5 1487.600 1495.260 41.667 21.809 o
5 0 7 14.621 6.269 17.165 238.249 o
5 0 9 1348.700 1293.080 65.484 12.836 o
5 0 11 36.170 -10.774 43.588 36.952 o
5 1 0 4125.220 4139.730 78.978 3.982 o
5 1 2 35.655 27.671 9.975 700.645 o
5 1 4 774.689 762.467 24.582 70.145 o
5 1 6 655.625 634.495 20.622 99.414 o
5 1 8 24.736 28.776 14.064 354.198 o
5 1 10 48.788 16.570 22.963 132.919 o
5 1 12 216.600 254.294 86.163 9.414 o
5 2 1 73.845 70.518 9.755 711.536 o
5 2 3 39.196 19.098 8.816 895.403 o
5 2 5 635.978 668.349 22.332 90.231 o
5 2 7 185.350 205.996 19.720 169.789 o
5 2 9 686.880 774.579 49.411 25.222 o
5 2 11 229.808 264.975 60.752 18.827 o
5 3 0 1606.560 1466.280 70.100 10.738 o
5 3 2 171.291 152.049 12.192 420.942 o
5 3 4 1772.810 1765.570 40.041 18.991 o
5 3 6 94.750 103.797 18.074 210.842 o
5 3 8 898.012 797.039 71.074 12.650 o
5 3 10 92.873 87.842 44.220 35.809 o
5 4 1 229.983 257.987 40.219 42.408 o
5 4 3 7.608 18.264 12.203 471.316 o
5 4 5 913.904 876.966 33.172 42.727 o
5 4 7 29.286 41.630 32.481 66.510 o
5 4 9 868.791 1077.950 84.596 9.067 o
5 5 0 52.984 57.309 61.246 18.710 o
5 5 2 893.019 884.315 76.395 11.031 o
5 5 4 927.383 884.568 73.573 11.762 o
5 5 6 56.790 120.551 38.957 46.144 o
5 5 8 517.396 430.533 101.965 6.652 o
6 0 0 2094.700 2146.260 93.232 6.016 o
6 0 2 14.768 43.709 21.510 151.644 o
6 0 4 3033.390 3178.290 98.192 4.392 o
6 0 6 647.873 644.960 46.489 28.768 o
6 0 8 1759.700 1707.480 74.602 9.247 o
6 0 10 254.038 260.034 89.565 8.706 o
6 1 1 490.738 508.237 19.502 128.825 o
6 1 3 72.785 83.964 19.717 178.830 o
6 1 5 1382.810 1440.220 46.130 20.406 o
6 1 7 0.268 -4.807 18.922 196.116 o
6 1 9 1229.740 1290.840 51.315 19.095 o
6 1 11 34.303 -23.534 74.428 12.675 o
6 2 0 1530.560 1511.150 59.910 13.658 o
6 2 2 102.384 104.539 12.369 438.606 o
6 2 4 1474.320 1493.960 41.824 21.845 o
6 2 6 3.621 -2.327 16.045 272.744 o
6 2 8 478.712 477.811 46.441 30.402 o
6 2 10 73.921 121.677 40.493 42.686 o
6 3 1 1185.050 1196.200 37.088 30.270 o
6 3 3 283.030 292.694 27.853 84.547 o
6 3 5 1405.850 1465.520 57.302 15.128 o
6 3 7 1.397 -26.110 29.708 79.564 o
6 3 9 1337.540 1371.980 87.929 7.848 o
6 4 0 3386.270 3272.160 115.868 3.357 o
6 4 2 40.724 26.305 20.192 171.858 o
6 4 4 1212.190 1268.010 57.347 16.327 o
6 4 6 32.318 24.460 43.336 37.380 o
6 4 8 271.794 463.911 103.760 6.477 o
6 5 1 348.457 380.374 32.425 61.730 o
6 5 3 10.991 64.287 25.966 104.060 o
6 5 5 496.702 546.579 41.178 37.517 o
6 6 0 2158.560 2220.450 211.774 1.462 o
6 6 2 14.615 53.545 35.544 55.560 o
6 6 4 948.890 974.641 74.792 11.314 o
7 0 1 1567.360 1579.830 60.561 13.205 o
7 0 3 422.561 397.064 35.449 51.212 o
7 0 5 1390.400 1379.330 64.750 12.820 o
7 0 7 1.001 -10.172 29.757 79.300 o
7 0 9 1370.500 1310.220 72.815 10.769 o
7 1 0 2121.430 2127.620 60.898 10.447 o
7 1 2 3.338 -4.602 12.957 418.270 o
7 1 4 1431.260 1393.430 43.420 21.740 o
7 1 6 12.563 -10.705 22.277 141.488 o
7 1 8 546.597 537.260 45.395 31.098 o
7 2 1 492.827 494.063 24.483 92.154 o
7 2 3 47.697 53.411 16.192 266.169 o
7 2 5 815.452 852.484 55.761 19.685 o
7 2 7 14.178 -31.891 30.728 74.366 o
7 2 9 849.806 847.826 73.030 12.075 o
7 3 0 2245.450 2147.930 154.053 2.600 o
7 3 2 17.434 -4.340 26.318 101.365 o
7 3 4 1881.890 1820.660 68.477 10.025 o
7 3 6 150.287 127.792 36.918 51.011 o
7 3 8 849.347 895.236 122.662 4.517 o
7 4 1 407.810 427.306 40.819 39.430 o
7 4 3 135.875 152.372 29.708 78.379 o
7 4 5 1317.360 1413.160 75.545 10.142 o
7 5 0 1017.140 978.409 65.820 14.027 o
7 5 2 31.799 36.959 27.721 91.286 o
7 5 4 826.163 788.620 73.318 12.070 o
7 6 1 375.123 261.500 94.747 7.757 o
7 6 3 135.483 58.242 35.652 54.899 o
8 0 0 2224.160 2188.400 241.678 1.138 o
8 0 2 4.837 -6.091 23.520 126.940 o
8 0 4 892.259 994.001 63.119 15.409 o
8 0 6 42.943 107.950 45.841 33.371 o
8 1 1 52.583 59.904 21.246 154.875 o
8 1 3 1.866 7.879 17.780 222.120 o
8 1 5 579.325 585.589 43.632 32.973 o
8 1 7 12.923 44.474 25.683 106.401 o
8 2 0 891.553 808.204 83.187 9.465 o
8 2 2 146.915 197.693 37.890 48.309 o
8 2 4 401.399 438.087 53.743 23.387 o
8 2 6 88.958 39.603 32.223 67.401 o
8 3 1 332.829 324.800 36.640 49.615 o
8 3 3 40.298 65.177 28.263 87.736 o
8 3 5 607.871 589.953 78.384 10.996 o
8 4 0 505.427 438.205 56.532 20.950 o
8 4 2 120.685 138.094 35.094 56.526 o
8 4 4 723.274 851.698 121.179 4.658 o
8 5 1 114.314 95.699 65.259 16.459 o
9 0 1 550.272 499.912 91.543 8.193 o
9 1 0 317.665 309.444 87.504 9.092 o
9 1 2 166.228 136.722 52.298 25.521 o
9 1 4 832.519 1000.090 91.492 7.892 o
9 2 1 157.695 124.015 52.405 25.436 o
9 2 3 2.183 -36.593 45.142 34.459 o
9 3 0 1470.420 1520.950 159.049 2.623 o
9 3 2 10.632 67.381 47.531 31.074 o
;
_iucr_refine_instructions_details
;
TITL LV249_VCl2pyz2_120K_long in I4/mmm #139
REM reset to I4/mmm #139
CELL 0.71073 7.089889 7.089889 10.670181 90 90 90
ZERR 2 0.000773 0.000773 0.00194 0 0 0
LATT 2
SYMM -Y,+X,+Z
SYMM -X,-Y,+Z
SYMM +Y,-X,+Z
SYMM +X,-Y,-Z
SYMM -X,+Y,-Z
SYMM +Y,+X,-Z
SYMM -Y,-X,-Z
SFAC C H Cl N V
UNIT 16 16 4 8 2

L.S. 20
PLAN  20
SIZE 0.1 0.1 0.1
TEMP -153.15
BOND 
fmap 2
acta 
SHEL 999 0.74
WGHT 0.025849 0
FVAR 0.543314
REM <olex2.extras>
REM <HklSrc "%./LV249_VCl2pyz2_120K_long.hkl">
REM </olex2.extras>

V1    5     0.00000  0.00000  0.00000  10.06250  0.00542  0.00542  0.00884 =
 -0.00000 -0.00000 -0.00000 
Cl2   3     0.00000  0.00000  0.22677  10.12500  0.01092  0.01092  0.00972 =
 -0.00000  0.00000  0.00000 
N2    4     0.30208  0.00000  0.00000  10.25000  0.00568  0.00646  0.01031 =
 -0.00000  0.00000  0.00000 
C4    1     0.40204  0.11271  0.07687  10.50000  0.01127  0.00944  0.00811 =
 -0.00176  0.00069  0.00170 
H4    2     0.33209  0.18722  0.13382  10.50000  0.00106 
HKLF 4

END
Q1 1 0 0 0.25 11 0.05 0.71
Q3 1 0.208333 0 0 11 0.05 0.53
Q4 1 0.333333 0.333333 0.25 11 0.05 0.53
Q5 1 0.416667 0.416667 0 11 0.05 0.47
Q6 1 0.5 0.333333 0.125 11 0.05 0.46
Q7 1 -0.166667 0 0.275 11 0.05 0.45
Q8 1 0.5 0 0.25 11 0.05 0.42
Q9 1 0.5 0 0 11 0.05 0.42
Q10 1 0.333333 0.208333 0 11 0.05 0.4
Q11 1 0.375 0 0.05 11 0.05 0.35
Q12 1 0 0 0.15 11 0.05 0.34
Q13 1 0.145833 0.145833 0.075 11 0.05 0.34
Q14 1 0.25 0.25 0.1 11 0.05 0.33
Q15 1 0.354167 0.354167 0.075 11 0.05 0.32
Q16 1 0.416667 0.208333 0.175 11 0.05 0.27
Q17 1 0.5 0.166667 0 11 0.05 0.26
Q18 1 0.416667 0 0.15 11 0.05 0.23
Q19 1 0.208333 0.083333 0.15 11 0.05 0.19

  REM The information below was added by Olex2.
  REM
  REM R1 = 0.0311 for 183 Fo > 4sig(Fo) and 0.0452 for all 227 data
  REM 23 parameters refined using 0 restraints
  REM Highest difference peak 0.7114, deepest hole -0.8661
  REM Mean Shift 0.0000, Max Shift 0.0001.

  REM +++ Tabular Listing of Refinement Information +++
  REM R1_all = 0.0452
  REM R1_gt = 0.0311
  REM wR_ref = 0.0569
  REM GOOF = 1.0248
  REM Shift_max = 0.0001
  REM Shift_mean = 0.0000
  REM Reflections_all = 227
  REM Reflections_gt = 183
  REM Parameters = 23
  REM Hole = -0.8661
  REM Peak = 0.7114
  REM Flack = n/a

  
;
_olex2_submission_special_instructions  'No special instructions were received'
_oxdiff_exptl_absorpt_empirical_details
;
Empirical correction (ABSPACK) includes:
- Absorption correction using spherical harmonics
- Frame scaling
;
